# Supplementary material for: Metaproteomics reveal that rapid perturbations in organic matter prioritize functional restructuring over taxonomy in western Arctic Ocean microbiomes
Source: ISME J. 2019 Sep 6;14(1):39–52. doi: 10.1038/s41396-019-0503-z (PMC6908719; doi:10.1038/s41396-019-0503-z)
Supplement: Supplementary file 1 — Table S8 [file 41396_2019_503_MOESM1_ESM.xlsx]

## Sheet: CS_log2fold_OM input
Cluster #	Function #	GO function	CS to day 1	day 1 to day 6	day 6 to day 10
4	1	oxidoreductase activity	-1.43236	1.93561	0
4	2	oxidation-reduction process	-1.51804	2.08677	0
4	3	DNA binding	-1.13307	1.47548	0
4	4	receptor activity	-2.15928	1.90949	0.392165
4	5	regulation of transcription, DNA-templated	-2.25071	0	0
4	6	protein refolding	-1.77785	0	0
4	7	transport	-1.40553	0	0.301224
2	8	hydrolase activity	0	0.897588	0
2	9	DNA-directed RNA polymerase activity	0	1.11297	0
2	10	transcription, DNA-templated	0	1.39045	0
2	11	protein folding	0	1.00982	-0.603613
2	12	unfolded protein binding	-1.1958	1.01513	-0.606565
2	13	ATP binding	-0.67183	0.836967	-0.350059
2	14	membrane	0	0	0.219358
2	15	cellular macromolecule biosynthetic process	-0.602215	0	0
2	16	ribosome	0	0	-0.562814
2	17	ribosomal subunit	0	0	-0.597664
5	18	transmembrane transporter complex	0	0	1.36079
5	19	outer membrane-bounded periplasmic space	0	0	1.35146
5	20	respiratory chain	0	0	2.17637
5	21	proton-transporting ATP synthase complex, catalytic core F(1)	1.48128	-1.39756	0
3	22	regulation of cellular process	0	2.09022	0
3	23	cellular component organization or biogenesis	0	2.39917	0
3	24	structural constituent of ribosome	0	1.75019	-0.561972
3	25	rRNA binding	0	1.60618	-0.569442
3	26	translation	0	1.60286	-0.394466
3	27	organic substance catabolic process	0	2.79396	0
3	28	cofactor metabolic process	0	2.82826	0
3	29	proteolysis	0	2.65348	0
3	30	magnesium ion binding	0	3.13177	0
3	31	cellular catabolic process	0	3.13265	0
3	32	ligase activity	0	3.11164	0
3	33	protein transport	0	3.06852	0
3	34	tricarboxylic acid cycle	0	3.20404	0
3	35	coenzyme binding	0	3.23733	0
1	36	pyruvate metabolic process	0	4.50391	0
1	37	isomerase activity	0	4.34393	0
1	38	single-organism catabolic process	0	4.73837	0
1	39	phosphorylation	0	4.72803	0
1	40	single-organism carbohydrate metabolic process	0	4.69655	0
1	41	glutamine family amino acid metabolic process	0	3.77901	0
1	42	alpha-amino acid biosynthetic process	0	3.76559	0
