# Supplementary material for: Metaproteomics reveal that rapid perturbations in organic matter prioritize functional restructuring over taxonomy in western Arctic Ocean microbiomes
Source: ISME J. 2019 Sep 6;14(1):39–52. doi: 10.1038/s41396-019-0503-z (PMC6908719; doi:10.1038/s41396-019-0503-z)
Supplement: Supplementary file 8 — Table S1 [file 41396_2019_503_MOESM8_ESM.xlsx]

## Sheet: Table S1
				OM input				Control
Station	Analysis	Filter	Initial	day 0	day 1	day 6	day 10	day 0	day 1	day 6	day 10
Bering Strait, 7 m (65° 43.44” N, 168° 57.42” W)	bacterial measurements
	cell counts (total) (cells/ml)	0.2 µm PC < 10 µm	501842				2.46259e+06				1.23341e+06
	cell counts (total) (cells/ml)	0.2 µm PC < 1 um	202242
	bacterial ON (µg/l)	GF/F	59.9	30			64	24.5			34.1
	bacterial OC (µg/l)	GF/F	209	BDL			193	BDL			BDL
	Total hydrolysable amino acids (µg/l) (sd)	GF/F			16.9 (15.4)		25.0 (2.1)
	POM measurements
	POC (mg/l) (sd)	GF/F		0.24 (0.02)	0.27 (0.02)	0.34 (0.01)	0.33 (0.00)
	PON (mg/l) (sd)	GF/F		0.05 (0.01)	0.05 (0.01)	0.07 (0.00)	0.08 (0.00)
	Particulate C/N			4.8	5.4	4.85714	4.125
	Total hydrolysable amino acids (µg/l) (sd)	GF/F			89.56 (36.29)		176.50 (50.20)
Chukchi Sea, 55.5 m (72° 47.624” N, 164° 53.89” W)	bacterial measurements
	cell counts (total) (cells/ml)	0.2 µm PC < 10 µm	513921	317985		1.27583e+06	2.22082e+06			282299
	cell counts (total) (cells/ml)	0.2 µm PC < 1 um	207155
	bacterial ON (µg/l)	GF/F	24.5	23.2			54.5	16.3			16.3
	bacterial OC (µg/l)	GF/F	BDL	BDL			107	BDL			BDL
	Total hydrolysable amino acids (µg/l) (sd)	GF/F			12.4 (2.5)		66.8 (1.2)
	POM measurements
	POC (mg/l) (sd)	GF/F		0.20 (0.00)	0.20 (0.00)	0.31 (0.00)	0.26 (0.01)
	PON (mg/l) (sd)	GF/F		0.04 (0.00)	0.04 (0.00)	0.07 (0.00)	0.06 (0.00)
	Particulate C/N			5	5	4.42857	3.33333
	Total hydrolysable amino acids (µg/l) (sd)	GF/F			55.90 (2.50)		150.26 (0.43)
