# Supplementary material for: Metaproteomics reveal that rapid perturbations in organic matter prioritize functional restructuring over taxonomy in western Arctic Ocean microbiomes
Source: ISME J. 2019 Sep 6;14(1):39–52. doi: 10.1038/s41396-019-0503-z (PMC6908719; doi:10.1038/s41396-019-0503-z)
Supplement: Supplementary file 9 — Table S2 [file 41396_2019_503_MOESM9_ESM.xlsx]

## Sheet: Sheet1
Bering Strait
		OM input			Control
Non-bacterial classes	BSti	day 1	day 6	day 10	day 1	day 6	day 10
Actinopteri	x	x	x	x	x	x	x
Anthozoa	x	x	x	x	x	x	x
Chondrichthyes	x						x
Coscinodiscophyceae		x		x
Gastropoda		x					x
Liliopsida		x
Mamiellophyceae	x	x	x	x			x
Mammalia							x
Chukchi Sea
		OM input			Control
Non-bacterial classes	CSi	day 1	day 6	day 10	day 1	day 6	day 10
Actinopteri	x	x	x	x	NA	x	x
Anthozoa			x	x
Chondrichthyes							x
Coscinodiscophyceae
Gastropoda							x
Liliopsida
Mamiellophyceae	x	x	x	x		x	x
Mammalia			x
