# Supplementary material for: Metaproteomics reveal that rapid perturbations in organic matter prioritize functional restructuring over taxonomy in western Arctic Ocean microbiomes
Source: ISME J. 2019 Sep 6;14(1):39–52. doi: 10.1038/s41396-019-0503-z (PMC6908719; doi:10.1038/s41396-019-0503-z)
Supplement: Supplementary file 11 — Table S4 [file 41396_2019_503_MOESM11_ESM.xlsx]

## Sheet: Table S4
A)
		Bering Strait (BSt)
		BSt	OM input			Control
Taxonomic phylum	Taxonomic class		day 1	day 6	day 10	day 1	day 6	day 10
Proteobacteria	Acidithiobacillia				x
Proteobacteria	Alphaproteobacteria	x	x	x	x	x	x	x
Proteobacteria	Betaproteobacteria	x	x	x	x	x	x	x
Proteobacteria	Deltaproteobacteria		x	x	x	x	x	x
Proteobacteria	Epsilonproteobacteria		x	x	x			x
Proteobacteria	Gammaproteobacteria	x	x	x	x	x	x	x
Proteobacteria	Zetaproteobacteria					x
Bacteroidetes	Bacteroidia	x	x	x	x	x	x	x
Bacteroidetes	Chitinophagia	x	x	x	x	x	x	x
Bacteroidetes	Cytophagia	x	x	x	x	x	x	x
Bacteroidetes	Flavobacteriia	x	x	x	x	x	x	x
Bacteroidetes	Sphingobacteriia	x	x	x	x	x	x	x
Firmicutes	Bacilli		x				x
Firmicutes	Clostridia			x		x	x
Firmicutes	Negativicutes		x			x	x	x
Actinobacteria	Acidimicrobiia	x	x	x	x	x	x	x
Actinobacteria	Actinobacteria	x	x	x	x	x	x	x
Chlorobi	Chlorobia							x
Chlorobi	Ignavibacteria		x	x	x	x	x	x
Planctomycetes	Phycisphaerae			x
Planctomycetes	Planctomycetia		x	x		x
Aquificae	Aquificae					x
Deferribacteres	Deferribacteres	x
Deinococcus–Thermus	Deinococci	x
Gemmatimonadetes	Gemmatimonadetes		x					x
Lentisphaerae	Lentisphaeria							x
Nitrospinae	Nitrospinia	x	x	x	x	x	x	x
Nitrospirae	Nitrospira	x	x					x
Opitutales	Opitutae	x	x	x	x		x	x
Verrucomicrobi	Verrucomicrobiae	x				x	x	x
B)
Chukchi Sea (CS)
		CS	OM input			Control
Taxonomic phylum	Taxonomic class		day 1	day 6	day 10	day 1	day 6	day 10
Proteobacteria	Acidithiobacillia				x	n.d.
Proteobacteria	Alphaproteobacteria	x	x	x	x		x	x
Proteobacteria	Betaproteobacteria	x	x	x	x		x	x
Proteobacteria	Deltaproteobacteria	x		x	x		x	x
Proteobacteria	Epsilonproteobacteria	x		x	x		x
Proteobacteria	Gammaproteobacteria	x	x	x	x		x	x
Proteobacteria	Zetaproteobacteria
Bacteroidetes	Bacteroidia	x		x	x		x	x
Bacteroidetes	Chitinophagia	x		x	x			x
Bacteroidetes	Cytophagia	x	x	x	x		x	x
Bacteroidetes	Flavobacteriia	x	x	x	x		x	x
Bacteroidetes	Sphingobacteriia	x	x	x	x		x	x
Firmicutes	Bacilli							x
Firmicutes	Clostridia	x		x			x	x
Firmicutes	Negativicutes
Actinobacteria	Acidimicrobiia	x	x	x	x		x	x
Actinobacteria	Actinobacteria	x	x	x	x		x	x
Chlorobi	Chlorobia	x					x	x
Chlorobi	Ignavibacteria			x	x
Planctomycetes	Phycisphaerae
Planctomycetes	Planctomycetia	x	x	x	x		x	x
Aquificae	Aquificae
Deferribacteres	Deferribacteres	x					x	x
Deinococcus–Thermus	Deinococci
Gemmatimonadetes	Gemmatimonadetes			x				x
Lentisphaerae	Lentisphaeria						x	x
Nitrospinae	Nitrospinia	x	x	x	x		x	x
Nitrospirae	Nitrospira	x	x	x	x		x	x
Opitutales	Opitutae		x	x	x		x	x
Verrucomicrobi	Verrucomicrobiae	x			x
