# Supplementary material for: Metaproteomics reveal that rapid perturbations in organic matter prioritize functional restructuring over taxonomy in western Arctic Ocean microbiomes
Source: ISME J. 2019 Sep 6;14(1):39–52. doi: 10.1038/s41396-019-0503-z (PMC6908719; doi:10.1038/s41396-019-0503-z)
Supplement: Supplementary file 12 — Table S5 [file 41396_2019_503_MOESM12_ESM.xlsx]

## Sheet: Table S5
A)
Bering Strait (BSt)
		OM input						Control
Bacterial phylum	Bacterial Class	d0	d1	d2	d4	d6	d10	d0	d1	d2	d4	d6	d10
Proteobacteria	AEGEAN-245	x	x					x	x	x	x		x
Proteobacteria	Alphaproteobacteria	x	x	x	x	x	x	x	x	x	x	x	x
Proteobacteria	Betaproteobacteria	x	x	x	x	x	x	x	x	x	x	x	x
Proteobacteria	Deltaproteobacteria	x	x	x	x	x	x	x	x	x	x	x	x
Proteobacteria	Epsilonproteobacteria	x	x	x	x	x	x	x	x	x	x	x	x
Proteobacteria	Gammaproteobacteria	x	x	x	x	x	x	x	x	x	x	x	x
Proteobacteria	JTB23		x
Proteobacteria	Proteobacteria_unclassified	x	x	x	x	x	x	x	x	x	x	x	x
Proteobacteria	SC3-20	x	x	x	x	x	x	x	x	x	x	x	x
Proteobacteria	SPOTSOCT00m83	x										x
Proteobacteria	TA18
Proteobacteria	Zetaproteobacteria
Bacteroidetes	Bacteroidetes_VC2.1_Bac22			x
Bacteroidetes	Bacteroidetes_unclassified	x	x	x	x	x	x	x	x	x	x	x	x
Bacteroidetes	Bacteroidia	x	x	x	x	x		x	x	x	x
Bacteroidetes	Cytophagia	x	x	x	x	x	x	x	x	x	x	x	x
Bacteroidetes	Flavobacteriia	x	x	x	x	x	x	x	x	x	x	x	x
Bacteroidetes	Sphingobacteriia	x	x	x	x	x	x	x	x	x	x	x	x
Lentisphaerae	Lentisphaerae_unclassified
Lentisphaerae	Lentisphaeria	x	x	x	x	x		x	x	x	x	x	x
Lentisphaerae	MSBL3		x
Lentisphaerae	Oligosphaeria	x	x	x	x	x	x	x	x	x	x	x	x
Lentisphaerae	R76-B128	x		x				x	x	x	x	x	x
Lentisphaerae	WCHB1-41	x							x	x
Planctomycetes	BD7-11	x	x	x	x	x	x	x	x	x	x	x	x
Planctomycetes	OM190								x
Planctomycetes	Phycisphaerae	x	x					x			x
Planctomycetes	Pla3_lineage							x
Planctomycetes	Planctomycetacia	x	x					x			x
Planctomycetes	SGST604	x	x	x				x	x	x	x	x
Verrucomicrobia	Arctic97B-4_marine_group
Verrucomicrobia	OPB35_soil_group
Verrucomicrobia	Opitutae	x	x	x	x	x	x	x	x	x	x	x	x
Verrucomicrobia	Spartobacteria	x	x				x	x	x	x	x
Verrucomicrobia	Verrucomicrobiae	x	x	x	x	x	x	x	x	x	x	x	x
Bering Strait (BSt)
		OM input						Control
Bacterial phylum	Bacterial Class	d0	d1	d2	d4	d6	d10	d0	d1	d2	d4	d6	d10
Chloroflexi	Dehalococcoidia
Chloroflexi	JG30-KF-CM66
Chloroflexi	KD4-96
Chloroflexi	SAR202_clade									x
Actinobacteria	Acidimicrobiia	x	x	x	x	x	x	x	x	x	x	x	x
Actinobacteria	Actinobacteria	x	x	x	x	x	x	x	x	x	x	x	x
Actinobacteria	Actinobacteria_unclassified	x						x					x
Candidate_division_OP3	Candidate_division_OP3_unclassified	x			x			x	x	x			x
Candidate_division_SR1	Candidate_division_SR1_unclassified			x			x
Candidate_division_WS6	Candidate_division_WS6_unclassified
Firmicutes	Bacilli						x				x
Firmicutes	Clostridia	x	x					x	x	x	x
Firmicutes	Negativicutes
Cyanobacteria	Cyanobacteria						x				x
Cyanobacteria	ML635J-21	x		x				x	x	x
Bacteria_unclassified	Bacteria_unclassified	x	x	x	x	x	x	x	x	x	x	x	x
Chlamydiae	Chlamydiae			x							x
Fibrobacteres	Fibrobacteria	x	x				x	x	x	x	x	x
Fusobacteria	Fusobacteriia			x	x			x	x	x	x
Gemmatimonadetes	Gemmatimonadetes
Gracilibacteria	Gracilibacteria_unclassified	x	x	x	x	x	x	x	x	x	x	x	x
Hydrogenedentes	Hydrogenedentes_unclassified
Marinimicrobia_(SAR406_clade)	Marinimicrobia_(SAR406_clade)_unclassified	x	x	x	x	x	x	x	x	x	x	x	x
Microgenomates	Microgenomates_unclassified	x
Nitrospirae	Nitrospira							x		x
Omnitrophica	NPL-UPA2	x	x	x				x		x		x	x
Parcubacteria	Parcubacteria_unclassified	x	x	x	x	x	x	x	x	x	x	x	x
PAUC34f	PAUC34f_unclassified
Saccharibacteria	Saccharibacteria_unclassified	x	x	x			x	x	x	x	x	x
Spirochaetae	Spirochaetes	x	x	x	x				x		x
Tenericutes	Mollicutes	x	x	x	x	x	x	x	x	x		x	x
TM6	TM6_unclassified
WCHB1-60	WCHB1-60_unclassified
B)
Chukchi Sea (CS)
		OM input						Control
Bacterial phylum	Bacterial Class	d0	d1	d2	d4	d6	d10	d0	d1	d2	d4	d6	d10
Proteobacteria	AEGEAN-245	x	x	x	x	x	x	x	x	x	x	x	x
Proteobacteria	Alphaproteobacteria	x	x	x	x	x	x	x	x	x	x	x	x
Proteobacteria	Betaproteobacteria	x	x	x	x	x	x	x	x	x	x	x	x
Proteobacteria	Deltaproteobacteria	x	x	x	x	x	x	x	x	x	x	x	x
Proteobacteria	Epsilonproteobacteria	x	x	x	x	x	x	x	x	x	x	x	x
Proteobacteria	Gammaproteobacteria	x	x	x	x	x	x	x	x	x	x	x	x
Proteobacteria	JTB23	x	x	x			x	x	x		x	x	x
Proteobacteria	Proteobacteria_unclassified	x	x	x	x	x	x	x	x	x	x	x	x
Proteobacteria	SC3-20	x	x	x	x		x	x	x	x	x	x	x
Proteobacteria	SPOTSOCT00m83	x	x	x	x	x	x	x	x	x	x	x	x
Proteobacteria	TA18		x	x	x			x					x
Proteobacteria	Zetaproteobacteria	x
Bacteroidetes	Bacteroidetes_VC2.1_Bac22
Bacteroidetes	Bacteroidetes_unclassified	x	x	x		x	x	x	x	x	x	x	x
Bacteroidetes	Bacteroidia	x	x		x	x		x	x	x			x
Bacteroidetes	Cytophagia	x	x	x	x	x	x	x	x	x	x	x	x
Bacteroidetes	Flavobacteriia	x	x	x	x	x	x	x	x	x	x	x	x
Bacteroidetes	Sphingobacteriia	x	x	x	x	x	x	x	x	x	x	x	x
Lentisphaerae	Lentisphaerae_unclassified							x
Lentisphaerae	Lentisphaeria	x	x	x				x	x	x	x	x	x
Lentisphaerae	MSBL3	x	x								x
Lentisphaerae	Oligosphaeria	x	x	x	x	x	x	x	x	x	x	x	x
Lentisphaerae	R76-B128
Lentisphaerae	WCHB1-41											x
Planctomycetes	BD7-11	x	x	x	x	x	x	x	x	x	x	x	x
Planctomycetes	OM190	x	x	x	x	x	x	x	x	x	x	x	x
Planctomycetes	Phycisphaerae	x	x	x	x	x	x	x	x	x	x	x	x
Planctomycetes	Pla3_lineage	x	x					x	x	x
Planctomycetes	Planctomycetacia	x	x	x				x	x	x	x	x	x
Planctomycetes	SGST604	x	x	x	x			x	x	x	x	x	x
Verrucomicrobia	Arctic97B-4_marine_group									x		x
Verrucomicrobia	OPB35_soil_group	x	x	x	x	x	x	x	x	x	x	x	x
Verrucomicrobia	Opitutae	x	x	x	x	x	x	x	x	x	x	x	x
Verrucomicrobia	Spartobacteria	x				x							x
Verrucomicrobia	Verrucomicrobiae	x	x	x	x	x	x	x	x	x	x	x	x
Chukchi Sea (CS)
		OM input						Control
Bacterial phylum	Bacterial Class	d0	d1	d2	d4	d6	d10	d0	d1	d2	d4	d6	d10
Chloroflexi	Dehalococcoidia								x
Chloroflexi	JG30-KF-CM66	x							x	x			x
Chloroflexi	KD4-96												x
Chloroflexi	SAR202_clade	x	x	x	x	x	x	x	x	x	x	x	x
Actinobacteria	Acidimicrobiia	x	x	x	x	x	x	x	x	x	x	x	x
Actinobacteria	Actinobacteria	x	x	x	x	x	x	x	x	x	x	x	x
Actinobacteria	Actinobacteria_unclassified		x					x	x	x	x
Candidate_division_OP3	Candidate_division_OP3_unclassified	x	x	x	x	x		x	x	x	x	x	x
Candidate_division_SR1	Candidate_division_SR1_unclassified
Candidate_division_WS6	Candidate_division_WS6_unclassified		x						x
Firmicutes	Bacilli		x	x								x	x
Firmicutes	Clostridia	x			x				x				x
Firmicutes	Negativicutes		x
Cyanobacteria	Cyanobacteria						x
Cyanobacteria	ML635J-21	x	x	x		x	x	x	x	x	x	x	x
Bacteria_unclassified	Bacteria_unclassified	x	x	x	x	x	x	x	x	x	x	x	x
Chlamydiae	Chlamydiae	x	x	x	x			x	x	x	x	x	x
Fibrobacteres	Fibrobacteria	x	x	x	x		x	x	x	x		x	x
Fusobacteria	Fusobacteriia	x
Gemmatimonadetes	Gemmatimonadetes	x	x	x	x	x		x	x	x	x	x	x
Gracilibacteria	Gracilibacteria_unclassified	x	x	x	x	x	x	x	x	x	x	x	x
Hydrogenedentes	Hydrogenedentes_unclassified	x	x			x	x	x					x
Marinimicrobia_(SAR406_clade)	Marinimicrobia_(SAR406_clade)_unclassified	x	x	x	x	x	x	x	x	x	x	x	x
Microgenomates	Microgenomates_unclassified	x											x
Nitrospirae	Nitrospira	x	x	x					x	x	x	x
Omnitrophica	NPL-UPA2	x	x	x				x	x		x	x
Parcubacteria	Parcubacteria_unclassified	x	x	x	x			x	x	x	x	x	x
PAUC34f	PAUC34f_unclassified	x	x	x				x	x	x	x	x	x
Saccharibacteria	Saccharibacteria_unclassified	x	x					x	x	x			x
Spirochaetae	Spirochaetes	x							x
Tenericutes	Mollicutes	x	x	x				x	x	x	x	x
TM6	TM6_unclassified		x
WCHB1-60	WCHB1-60_unclassified								x
