# Supplementary material for: Metaproteomics reveal that rapid perturbations in organic matter prioritize functional restructuring over taxonomy in western Arctic Ocean microbiomes
Source: ISME J. 2019 Sep 6;14(1):39–52. doi: 10.1038/s41396-019-0503-z (PMC6908719; doi:10.1038/s41396-019-0503-z)
Supplement: Supplementary file 13 — Table S6 [file 41396_2019_503_MOESM13_ESM.xlsx]

## Sheet: Table S6
A)Beriing Strait
Treatment	Time	peptides	PSMs	GO PSMs	GO terms
	BSt	3038	5435	5008	1091
OM input	day 1	5162	10028	9588	1418
	day 6	5960	11611	11192	1767
	day 10	5929	11557	11101	1770
Control	day 1	5235	9503	9025	1522
	day 6	6496	12722	12133	1768
	day 10	5858	11365	10793	1622
B) Chukchi Sea
Treatment	Time	peptides	PSMs	GO PSMs	GO terms
	CS	1408	2297	2027	744
OM input	day 1	292	422	396	540
	day 6	3953	7545	7243	1570
	day 10	3990	7388	7047	1552
Control	day 1	n.d.	n.d.	n.d.	n.d.
	day 6	2133	3759	3439	1036
	day 10	2524	4386	3946	1157
