# Supplementary material for: Metaproteomics reveal that rapid perturbations in organic matter prioritize functional restructuring over taxonomy in western Arctic Ocean microbiomes
Source: ISME J. 2019 Sep 6;14(1):39–52. doi: 10.1038/s41396-019-0503-z (PMC6908719; doi:10.1038/s41396-019-0503-z)
Supplement: Supplementary file 17 — Dataset 2 [file 41396_2019_503_MOESM17_ESM.xlsx]

## Sheet: BSt_initial_.dir.psm_counts
GO Accession	GO Name	GO Aspect	Taxonomy ID	Taxonomy Name	Taxonomy Rank	Taxonomy PSM Count	Taxonomy PSM Ratio
GO:0016887	ATPase activity	molecular_function	1	root	no rank	267	1
GO:0016887	ATPase activity	molecular_function	2	Bacteria	superkingdom	251	0.940075
GO:0016887	ATPase activity	molecular_function	1402135	Sulfitobacter pseudonitzschiae	species	6	0.0224719
GO:0016887	ATPase activity	molecular_function	1397526	Alcanivorax sp. PN-3	species	2	0.00749064
GO:0016887	ATPase activity	molecular_function	459520	Neptuniibacter	genus	12	0.0449438
GO:0016887	ATPase activity	molecular_function	859653	alpha proteobacterium HIMB5	species	3	0.011236
GO:0016887	ATPase activity	molecular_function	206350	Methylophilales	order	5	0.0187266
GO:0016887	ATPase activity	molecular_function	83219	Sulfitobacter mediterraneus	species	1	0.00374532
GO:0016887	ATPase activity	molecular_function	531	Polaribacter irgensii	species	1	0.00374532
GO:0016887	ATPase activity	molecular_function	1385985	Sphingobacterium paucimobilis	species	2	0.00749064
GO:0016887	ATPase activity	molecular_function	1051	Ectothiorhodospira	genus	4	0.0149813
GO:0016887	ATPase activity	molecular_function	286	Pseudomonas	genus	2	0.00749064
GO:0016887	ATPase activity	molecular_function	40222	Methylophaga	genus	2	0.00749064
GO:0016887	ATPase activity	molecular_function	1284658	Planktomarina temperata	species	8	0.0299625
GO:0016887	ATPase activity	molecular_function	1284657	Planktomarina	genus	8	0.0299625
GO:0016887	ATPase activity	molecular_function	633131	Thalassobium sp. R2A62	species	1	0.00374532
GO:0016887	ATPase activity	molecular_function	633130	Thalassobium	genus	1	0.00374532
GO:0016887	ATPase activity	molecular_function	28453	Sphingobacterium	genus	2	0.00749064
GO:0016887	ATPase activity	molecular_function	129577	Oceanimonas	genus	1	0.00374532
GO:0016887	ATPase activity	molecular_function	300	Pseudomonas mendocina	species	2	0.00749064
GO:0016887	ATPase activity	molecular_function	74030	Roseovarius	genus	1	0.00374532
GO:0016887	ATPase activity	molecular_function	519989	Ectothiorhodospira sp. PHS-1	species	4	0.0149813
GO:0016887	ATPase activity	molecular_function	28211	Alphaproteobacteria	class	78	0.292135
GO:0016887	ATPase activity	molecular_function	232244	Belliella	genus	2	0.00749064
GO:0016887	ATPase activity	molecular_function	28216	Betaproteobacteria	class	5	0.0187266
GO:0016887	ATPase activity	molecular_function	1232683	Marinobacterium sp. AK27	species	2	0.00749064
GO:0016887	ATPase activity	molecular_function	1208365	SAR86 cluster bacterium SAR86E	species	1	0.00374532
GO:0016887	ATPase activity	molecular_function	232259	Belliella baltica	species	2	0.00749064
GO:0016887	ATPase activity	molecular_function	72273	Thiotrichales	order	2	0.00749064
GO:0016887	ATPase activity	molecular_function	207954	Neptuniibacter caesariensis	species	12	0.0449438
GO:0016887	ATPase activity	molecular_function	511062	Oceanimonas sp. GK1	species	1	0.00374532
GO:0016887	ATPase activity	molecular_function	72274	Pseudomonadales	order	2	0.00749064
GO:0016887	ATPase activity	molecular_function	72276	Ectothiorhodospiraceae	family	5	0.0187266
GO:0016887	ATPase activity	molecular_function	1765964	Acidihalobacter	genus	1	0.00374532
GO:0016887	ATPase activity	molecular_function	84566	Sphingobacteriaceae	family	2	0.00749064
GO:0016887	ATPase activity	molecular_function	563798	Cyclobacteriaceae	family	2	0.00749064
GO:0016887	ATPase activity	molecular_function	1330036	Osedax symbiont Rs1	species	10	0.0374532
GO:0016887	ATPase activity	molecular_function	28256	Halomonadaceae	family	3	0.011236
GO:0016887	ATPase activity	molecular_function	198251	Candidatus Pelagibacter	genus	4	0.0149813
GO:0016887	ATPase activity	molecular_function	59753	Alcanivorax	genus	2	0.00749064
GO:0016887	ATPase activity	molecular_function	2157	Archaea	superkingdom	2	0.00749064
GO:0016887	ATPase activity	molecular_function	1411685	Gammaproteobacteria bacterium MOLA455	species	4	0.0149813
GO:0016887	ATPase activity	molecular_function	224372	Alcanivoracaceae	family	2	0.00749064
GO:0016887	ATPase activity	molecular_function	2433	Roseobacter	genus	8	0.0299625
GO:0016887	ATPase activity	molecular_function	1403540	Halomonas sp. BC04	species	3	0.011236
GO:0016887	ATPase activity	molecular_function	2434	Roseobacter denitrificans	species	5	0.0187266
GO:0016887	ATPase activity	molecular_function	884107	Schleiferia thermophila	species	2	0.00749064
GO:0016887	ATPase activity	molecular_function	651137	Thaumarchaeota	phylum	2	0.00749064
GO:0016887	ATPase activity	molecular_function	49546	Flavobacteriaceae	family	9	0.0337079
GO:0016887	ATPase activity	molecular_function	136841	Pseudomonas aeruginosa group	species group	2	0.00749064
GO:0016887	ATPase activity	molecular_function	225422	Oceanibulbus indolifex	species	9	0.0337079
GO:0016887	ATPase activity	molecular_function	225421	Oceanibulbus	genus	9	0.0337079
GO:0016887	ATPase activity	molecular_function	421000	Sulfitobacter donghicola	species	2	0.00749064
GO:0016887	ATPase activity	molecular_function	314263	Roseovarius nubinhibens	species	1	0.00374532
GO:0016887	ATPase activity	molecular_function	160660	Acidihalobacter prosperus	species	1	0.00374532
GO:0016887	ATPase activity	molecular_function	767891	Candidatus Puniceispirillum	genus	4	0.0149813
GO:0016887	ATPase activity	molecular_function	1706369	Cellvibrionales	order	17	0.0636704
GO:0016887	ATPase activity	molecular_function	1706374	Porticoccaceae	family	12	0.0449438
GO:0016887	ATPase activity	molecular_function	314267	Sulfitobacter sp. NAS-14.1	species	7	0.0262172
GO:0016887	ATPase activity	molecular_function	767892	Candidatus Puniceispirillum marinum	species	4	0.0149813
GO:0016887	ATPase activity	molecular_function	84642	Aeromonadaceae	family	1	0.00374532
GO:0016887	ATPase activity	molecular_function	204455	Rhodobacterales	order	62	0.23221
GO:0016887	ATPase activity	molecular_function	1293499	Nitrospinales	order	2	0.00749064
GO:0016887	ATPase activity	molecular_function	1293498	Nitrospinia	class	2	0.00749064
GO:0016887	ATPase activity	molecular_function	1293497	Nitrospinae	phylum	2	0.00749064
GO:0016887	ATPase activity	molecular_function	314287	gamma proteobacterium HTCC2207	species	4	0.0149813
GO:0016887	ATPase activity	molecular_function	391593	Roseobacter sp. CCS2	species	3	0.011236
GO:0016887	ATPase activity	molecular_function	2745	Halomonas	genus	3	0.011236
GO:0016887	ATPase activity	molecular_function	135613	Chromatiales	order	5	0.0187266
GO:0016887	ATPase activity	molecular_function	1002672	Candidatus Pelagibacter sp. IMCC9063	species	2	0.00749064
GO:0016887	ATPase activity	molecular_function	1333716	Schleiferia	genus	2	0.00749064
GO:0016887	ATPase activity	molecular_function	135619	Oceanospirillales	order	32	0.11985
GO:0016887	ATPase activity	molecular_function	135616	Piscirickettsiaceae	family	2	0.00749064
GO:0016887	ATPase activity	molecular_function	1655514	Pelagibacteraceae	family	7	0.0262172
GO:0016887	ATPase activity	molecular_function	439493	Candidatus Pelagibacter sp. HTCC7211	species	2	0.00749064
GO:0016887	ATPase activity	molecular_function	1333713	Schleiferiaceae	family	2	0.00749064
GO:0016887	ATPase activity	molecular_function	135620	Oceanospirillaceae	family	26	0.0973783
GO:0016887	ATPase activity	molecular_function	200644	Flavobacteriales	order	13	0.0486891
GO:0016887	ATPase activity	molecular_function	135621	Pseudomonadaceae	family	2	0.00749064
GO:0016887	ATPase activity	molecular_function	1224	Proteobacteria	phylum	193	0.722846
GO:0016887	ATPase activity	molecular_function	135624	Aeromonadales	order	1	0.00374532
GO:0016887	ATPase activity	molecular_function	48075	Marinobacterium	genus	2	0.00749064
GO:0016887	ATPase activity	molecular_function	976	Bacteroidetes	phylum	37	0.138577
GO:0016887	ATPase activity	molecular_function	1236	Gammaproteobacteria	class	90	0.337079
GO:0016887	ATPase activity	molecular_function	35800	Nitrospina	genus	2	0.00749064
GO:0016887	ATPase activity	molecular_function	200666	Sphingobacteriales	order	2	0.00749064
GO:0016887	ATPase activity	molecular_function	35801	Nitrospina gracilis	species	2	0.00749064
GO:0016887	ATPase activity	molecular_function	230105	Methylophaga aminisulfidivorans	species	2	0.00749064
GO:0016887	ATPase activity	molecular_function	52959	Polaribacter	genus	6	0.0224719
GO:0016887	ATPase activity	molecular_function	60136	Sulfitobacter	genus	22	0.082397
GO:0016887	ATPase activity	molecular_function	117743	Flavobacteriia	class	15	0.0561798
GO:0016887	ATPase activity	molecular_function	768507	Cytophagales	order	2	0.00749064
GO:0016887	ATPase activity	molecular_function	117747	Sphingobacteriia	class	2	0.00749064
GO:0016887	ATPase activity	molecular_function	31989	Rhodobacteraceae	family	58	0.217228
GO:0016887	ATPase activity	molecular_function	1525218	Sulfitobacter sp. CB2047	species	6	0.0224719
GO:0016887	ATPase activity	molecular_function	1336803	Polaribacter sp. Hel1_33_49	species	2	0.00749064
GO:0016887	ATPase activity	molecular_function	768503	Cytophagia	class	2	0.00749064
GO:0016887	ATPase activity	molecular_function	407032	Nitrospinaceae	family	2	0.00749064
GO:0016887	ATPase activity	molecular_function	54526	Pelagibacterales	order	7	0.0262172
GO:0016645	oxidoreductase activity, acting on the CH-NH group of donors	molecular_function	976	Bacteroidetes	phylum	1	1
GO:0016645	oxidoreductase activity, acting on the CH-NH group of donors	molecular_function	1	root	no rank	1	1
GO:0016645	oxidoreductase activity, acting on the CH-NH group of donors	molecular_function	2	Bacteria	superkingdom	1	1
GO:0016646	oxidoreductase activity, acting on the CH-NH group of donors, NAD or NADP as acceptor	molecular_function	976	Bacteroidetes	phylum	1	1
GO:0016646	oxidoreductase activity, acting on the CH-NH group of donors, NAD or NADP as acceptor	molecular_function	1	root	no rank	1	1
GO:0016646	oxidoreductase activity, acting on the CH-NH group of donors, NAD or NADP as acceptor	molecular_function	2	Bacteria	superkingdom	1	1
GO:0061695	transferase complex, transferring phosphorus-containing groups	cellular_component	2433	Roseobacter	genus	1	1
GO:0061695	transferase complex, transferring phosphorus-containing groups	cellular_component	1	root	no rank	1	1
GO:0061695	transferase complex, transferring phosphorus-containing groups	cellular_component	2	Bacteria	superkingdom	1	1
GO:0061695	transferase complex, transferring phosphorus-containing groups	cellular_component	2434	Roseobacter denitrificans	species	1	1
GO:0061695	transferase complex, transferring phosphorus-containing groups	cellular_component	28211	Alphaproteobacteria	class	1	1
GO:0061695	transferase complex, transferring phosphorus-containing groups	cellular_component	204455	Rhodobacterales	order	1	1
GO:0061695	transferase complex, transferring phosphorus-containing groups	cellular_component	31989	Rhodobacteraceae	family	1	1
GO:0061695	transferase complex, transferring phosphorus-containing groups	cellular_component	1224	Proteobacteria	phylum	1	1
GO:0016405	CoA-ligase activity	molecular_function	976	Bacteroidetes	phylum	4	0.5
GO:0016405	CoA-ligase activity	molecular_function	1	root	no rank	8	1
GO:0016405	CoA-ligase activity	molecular_function	2	Bacteria	superkingdom	8	1
GO:0016405	CoA-ligase activity	molecular_function	28211	Alphaproteobacteria	class	4	0.5
GO:0016405	CoA-ligase activity	molecular_function	204455	Rhodobacterales	order	4	0.5
GO:0016405	CoA-ligase activity	molecular_function	31989	Rhodobacteraceae	family	4	0.5
GO:0016405	CoA-ligase activity	molecular_function	200644	Flavobacteriales	order	2	0.25
GO:0016405	CoA-ligase activity	molecular_function	1336803	Polaribacter sp. Hel1_33_49	species	2	0.25
GO:0016405	CoA-ligase activity	molecular_function	1224	Proteobacteria	phylum	4	0.5
GO:0016405	CoA-ligase activity	molecular_function	49546	Flavobacteriaceae	family	2	0.25
GO:0016405	CoA-ligase activity	molecular_function	117743	Flavobacteriia	class	2	0.25
GO:0016405	CoA-ligase activity	molecular_function	52959	Polaribacter	genus	2	0.25
GO:0016407	acetyltransferase activity	molecular_function	1	root	no rank	5	1
GO:0016407	acetyltransferase activity	molecular_function	2	Bacteria	superkingdom	5	1
GO:0016407	acetyltransferase activity	molecular_function	204455	Rhodobacterales	order	1	0.2
GO:0016407	acetyltransferase activity	molecular_function	200644	Flavobacteriales	order	3	0.6
GO:0016407	acetyltransferase activity	molecular_function	1224	Proteobacteria	phylum	1	0.2
GO:0016407	acetyltransferase activity	molecular_function	49546	Flavobacteriaceae	family	3	0.6
GO:0016407	acetyltransferase activity	molecular_function	117743	Flavobacteriia	class	3	0.6
GO:0016407	acetyltransferase activity	molecular_function	768507	Cytophagales	order	1	0.2
GO:0016407	acetyltransferase activity	molecular_function	976	Bacteroidetes	phylum	4	0.8
GO:0016407	acetyltransferase activity	molecular_function	28211	Alphaproteobacteria	class	1	0.2
GO:0016407	acetyltransferase activity	molecular_function	246875	Algoriphagus	genus	1	0.2
GO:0016407	acetyltransferase activity	molecular_function	388413	Algoriphagus machipongonensis	species	1	0.2
GO:0016407	acetyltransferase activity	molecular_function	1016	Capnocytophaga	genus	2	0.4
GO:0016407	acetyltransferase activity	molecular_function	768503	Cytophagia	class	1	0.2
GO:0016407	acetyltransferase activity	molecular_function	28189	Capnocytophaga cynodegmi	species	2	0.4
GO:0016407	acetyltransferase activity	molecular_function	563798	Cyclobacteriaceae	family	1	0.2
GO:0016408	C-acyltransferase activity	molecular_function	1	root	no rank	1	1
GO:0016408	C-acyltransferase activity	molecular_function	2	Bacteria	superkingdom	1	1
GO:0016408	C-acyltransferase activity	molecular_function	28211	Alphaproteobacteria	class	1	1
GO:0016408	C-acyltransferase activity	molecular_function	204455	Rhodobacterales	order	1	1
GO:0016408	C-acyltransferase activity	molecular_function	1224	Proteobacteria	phylum	1	1
GO:0005996	monosaccharide metabolic process	biological_process	245186	Loktanella	genus	1	0.333333
GO:0005996	monosaccharide metabolic process	biological_process	1	root	no rank	3	1
GO:0005996	monosaccharide metabolic process	biological_process	2	Bacteria	superkingdom	3	1
GO:0005996	monosaccharide metabolic process	biological_process	28211	Alphaproteobacteria	class	2	0.666667
GO:0005996	monosaccharide metabolic process	biological_process	204455	Rhodobacterales	order	2	0.666667
GO:0005996	monosaccharide metabolic process	biological_process	1236	Gammaproteobacteria	class	1	0.333333
GO:0005996	monosaccharide metabolic process	biological_process	31989	Rhodobacteraceae	family	2	0.666667
GO:0005996	monosaccharide metabolic process	biological_process	245188	Loktanella vestfoldensis	species	1	0.333333
GO:0005996	monosaccharide metabolic process	biological_process	1224	Proteobacteria	phylum	3	1
GO:0003333	amino acid transmembrane transport	biological_process	1	root	no rank	2	1
GO:0003333	amino acid transmembrane transport	biological_process	2	Bacteria	superkingdom	2	1
GO:0004422	hypoxanthine phosphoribosyltransferase activity	molecular_function	1	root	no rank	1	1
GO:0004422	hypoxanthine phosphoribosyltransferase activity	molecular_function	2	Bacteria	superkingdom	1	1
GO:0004658	propionyl-CoA carboxylase activity	molecular_function	1	root	no rank	2	1
GO:0004658	propionyl-CoA carboxylase activity	molecular_function	2	Bacteria	superkingdom	2	1
GO:0004658	propionyl-CoA carboxylase activity	molecular_function	28211	Alphaproteobacteria	class	2	1
GO:0004658	propionyl-CoA carboxylase activity	molecular_function	204455	Rhodobacterales	order	2	1
GO:0004658	propionyl-CoA carboxylase activity	molecular_function	31989	Rhodobacteraceae	family	2	1
GO:0004658	propionyl-CoA carboxylase activity	molecular_function	1224	Proteobacteria	phylum	2	1
GO:0050794	regulation of cellular process	biological_process	1	root	no rank	140	1
GO:0050794	regulation of cellular process	biological_process	2433	Roseobacter	genus	48	0.342857
GO:0050794	regulation of cellular process	biological_process	2	Bacteria	superkingdom	140	1
GO:0050794	regulation of cellular process	biological_process	1402135	Sulfitobacter pseudonitzschiae	species	2	0.0142857
GO:0050794	regulation of cellular process	biological_process	388739	Roseobacter sp. SK209-2-6	species	20	0.142857
GO:0050794	regulation of cellular process	biological_process	412687	Intrasporangium oryzae	species	10	0.0714286
GO:0050794	regulation of cellular process	biological_process	49546	Flavobacteriaceae	family	15	0.107143
GO:0050794	regulation of cellular process	biological_process	10	Cellvibrio	genus	2	0.0142857
GO:0050794	regulation of cellular process	biological_process	206351	Neisseriales	order	1	0.00714286
GO:0050794	regulation of cellular process	biological_process	85006	Micrococcales	order	13	0.0928571
GO:0050794	regulation of cellular process	biological_process	314263	Roseovarius nubinhibens	species	1	0.00714286
GO:0050794	regulation of cellular process	biological_process	531	Polaribacter irgensii	species	1	0.00714286
GO:0050794	regulation of cellular process	biological_process	1706371	Cellvibrionaceae	family	2	0.0142857
GO:0050794	regulation of cellular process	biological_process	1706369	Cellvibrionales	order	5	0.0357143
GO:0050794	regulation of cellular process	biological_process	1134474	Cellvibrio sp. BR	species	2	0.0142857
GO:0050794	regulation of cellular process	biological_process	85021	Intrasporangiaceae	family	10	0.0714286
GO:0050794	regulation of cellular process	biological_process	1706374	Porticoccaceae	family	1	0.00714286
GO:0050794	regulation of cellular process	biological_process	1706375	Spongiibacteraceae	family	2	0.0142857
GO:0050794	regulation of cellular process	biological_process	85023	Microbacteriaceae	family	3	0.0214286
GO:0050794	regulation of cellular process	biological_process	391589	Roseobacter sp. GAI101	species	1	0.00714286
GO:0050794	regulation of cellular process	biological_process	314277	Marinomonas sp. MED121	species	2	0.0142857
GO:0050794	regulation of cellular process	biological_process	204455	Rhodobacterales	order	57	0.407143
GO:0050794	regulation of cellular process	biological_process	28453	Sphingobacterium	genus	1	0.00714286
GO:0050794	regulation of cellular process	biological_process	561184	Mameliella alba	species	1	0.00714286
GO:0050794	regulation of cellular process	biological_process	112040	Zobellia	genus	2	0.0142857
GO:0050794	regulation of cellular process	biological_process	314287	gamma proteobacterium HTCC2207	species	1	0.00714286
GO:0050794	regulation of cellular process	biological_process	391593	Roseobacter sp. CCS2	species	25	0.178571
GO:0050794	regulation of cellular process	biological_process	74030	Roseovarius	genus	2	0.0142857
GO:0050794	regulation of cellular process	biological_process	28211	Alphaproteobacteria	class	57	0.407143
GO:0050794	regulation of cellular process	biological_process	1434019	Mameliella	genus	1	0.00714286
GO:0050794	regulation of cellular process	biological_process	391613	Roseovarius sp. TM1035	species	1	0.00714286
GO:0050794	regulation of cellular process	biological_process	28216	Betaproteobacteria	class	1	0.00714286
GO:0050794	regulation of cellular process	biological_process	1081644	Candidatus Aquiluna sp. IMCC13023	species	3	0.0214286
GO:0050794	regulation of cellular process	biological_process	135619	Oceanospirillales	order	11	0.0785714
GO:0050794	regulation of cellular process	biological_process	135622	Alteromonadales	order	7	0.05
GO:0050794	regulation of cellular process	biological_process	135620	Oceanospirillaceae	family	7	0.05
GO:0050794	regulation of cellular process	biological_process	1250005	Polaribacter sp. Hel1_85	species	2	0.0142857
GO:0050794	regulation of cellular process	biological_process	200644	Flavobacteriales	order	15	0.107143
GO:0050794	regulation of cellular process	biological_process	1224	Proteobacteria	phylum	94	0.671429
GO:0050794	regulation of cellular process	biological_process	42443	Roseobacter litoralis	species	2	0.0142857
GO:0050794	regulation of cellular process	biological_process	234831	Pseudoalteromonas sp. SM9913	species	6	0.0428571
GO:0050794	regulation of cellular process	biological_process	267849	Nitrincola	genus	4	0.0285714
GO:0050794	regulation of cellular process	biological_process	976	Bacteroidetes	phylum	23	0.164286
GO:0050794	regulation of cellular process	biological_process	529881	Candidatus Aquiluna	genus	3	0.0214286
GO:0050794	regulation of cellular process	biological_process	247633	marine gamma proteobacterium HTCC2143	species	2	0.0142857
GO:0050794	regulation of cellular process	biological_process	63186	Zobellia galactanivorans	species	2	0.0142857
GO:0050794	regulation of cellular process	biological_process	1236	Gammaproteobacteria	class	30	0.214286
GO:0050794	regulation of cellular process	biological_process	201174	Actinobacteria	phylum	13	0.0928571
GO:0050794	regulation of cellular process	biological_process	84566	Sphingobacteriaceae	family	1	0.00714286
GO:0050794	regulation of cellular process	biological_process	200666	Sphingobacteriales	order	1	0.00714286
GO:0050794	regulation of cellular process	biological_process	28253	Marinomonas	genus	2	0.0142857
GO:0050794	regulation of cellular process	biological_process	52959	Polaribacter	genus	10	0.0714286
GO:0050794	regulation of cellular process	biological_process	1760	Actinobacteria	class	13	0.0928571
GO:0050794	regulation of cellular process	biological_process	481	Neisseriaceae	family	1	0.00714286
GO:0050794	regulation of cellular process	biological_process	482	Neisseria	genus	1	0.00714286
GO:0050794	regulation of cellular process	biological_process	60136	Sulfitobacter	genus	2	0.0142857
GO:0050794	regulation of cellular process	biological_process	53357	Intrasporangium	genus	10	0.0714286
GO:0050794	regulation of cellular process	biological_process	117743	Flavobacteriia	class	18	0.128571
GO:0050794	regulation of cellular process	biological_process	117747	Sphingobacteriia	class	1	0.00714286
GO:0050794	regulation of cellular process	biological_process	267888	Pseudoalteromonadaceae	family	6	0.0428571
GO:0050794	regulation of cellular process	biological_process	31989	Rhodobacteraceae	family	56	0.4
GO:0050794	regulation of cellular process	biological_process	1545442	Nitrincola sp. A-D6	species	2	0.0142857
GO:0050794	regulation of cellular process	biological_process	1336803	Polaribacter sp. Hel1_33_49	species	1	0.00714286
GO:0050794	regulation of cellular process	biological_process	53246	Pseudoalteromonas	genus	6	0.0428571
GO:0051641	cellular localization	biological_process	1	root	no rank	1	1
GO:0051641	cellular localization	biological_process	2	Bacteria	superkingdom	1	1
GO:0005507	copper ion binding	molecular_function	1	root	no rank	8	1
GO:0005507	copper ion binding	molecular_function	2	Bacteria	superkingdom	8	1
GO:0005507	copper ion binding	molecular_function	1655514	Pelagibacteraceae	family	1	0.125
GO:0005507	copper ion binding	molecular_function	204455	Rhodobacterales	order	1	0.125
GO:0005507	copper ion binding	molecular_function	200644	Flavobacteriales	order	2	0.25
GO:0005507	copper ion binding	molecular_function	1224	Proteobacteria	phylum	3	0.375
GO:0005507	copper ion binding	molecular_function	198251	Candidatus Pelagibacter	genus	1	0.125
GO:0005507	copper ion binding	molecular_function	49546	Flavobacteriaceae	family	2	0.25
GO:0005507	copper ion binding	molecular_function	117743	Flavobacteriia	class	2	0.25
GO:0005507	copper ion binding	molecular_function	74030	Roseovarius	genus	1	0.125
GO:0005507	copper ion binding	molecular_function	198252	Candidatus Pelagibacter ubique	species	1	0.125
GO:0005507	copper ion binding	molecular_function	976	Bacteroidetes	phylum	5	0.625
GO:0005507	copper ion binding	molecular_function	1853228	Chitinophagia	class	3	0.375
GO:0005507	copper ion binding	molecular_function	1853229	Chitinophagales	order	3	0.375
GO:0005507	copper ion binding	molecular_function	28211	Alphaproteobacteria	class	3	0.375
GO:0005507	copper ion binding	molecular_function	531	Polaribacter irgensii	species	2	0.25
GO:0005507	copper ion binding	molecular_function	1564515	Phaeodactylibacter	genus	3	0.375
GO:0005507	copper ion binding	molecular_function	31989	Rhodobacteraceae	family	1	0.125
GO:0005507	copper ion binding	molecular_function	1524460	Phaeodactylibacter xiamenensis	species	3	0.375
GO:0005507	copper ion binding	molecular_function	215743	Roseovarius mucosus	species	1	0.125
GO:0005507	copper ion binding	molecular_function	54526	Pelagibacterales	order	1	0.125
GO:0005507	copper ion binding	molecular_function	52959	Polaribacter	genus	2	0.25
GO:0005507	copper ion binding	molecular_function	89374	Saprospiraceae	family	3	0.375
GO:0005506	iron ion binding	molecular_function	13792	Mamiellales	order	2	0.5
GO:0005506	iron ion binding	molecular_function	1	root	no rank	4	1
GO:0005506	iron ion binding	molecular_function	3041	Chlorophyta	phylum	2	0.5
GO:0005506	iron ion binding	molecular_function	135619	Oceanospirillales	order	1	0.25
GO:0005506	iron ion binding	molecular_function	2	Bacteria	superkingdom	2	0.5
GO:0005506	iron ion binding	molecular_function	33090	Viridiplantae	kingdom	2	0.5
GO:0005506	iron ion binding	molecular_function	204455	Rhodobacterales	order	1	0.25
GO:0005506	iron ion binding	molecular_function	2759	Eukaryota	superkingdom	2	0.5
GO:0005506	iron ion binding	molecular_function	1224	Proteobacteria	phylum	2	0.5
GO:0005506	iron ion binding	molecular_function	59753	Alcanivorax	genus	1	0.25
GO:0005506	iron ion binding	molecular_function	296587	Micromonas commoda	species	2	0.5
GO:0005506	iron ion binding	molecular_function	38832	Micromonas	genus	2	0.5
GO:0005506	iron ion binding	molecular_function	1306787	Alcanivorax pacificus	species	1	0.25
GO:0005506	iron ion binding	molecular_function	41873	Mamiellaceae	family	2	0.5
GO:0005506	iron ion binding	molecular_function	28211	Alphaproteobacteria	class	1	0.25
GO:0005506	iron ion binding	molecular_function	1236	Gammaproteobacteria	class	1	0.25
GO:0005506	iron ion binding	molecular_function	31989	Rhodobacteraceae	family	1	0.25
GO:0005506	iron ion binding	molecular_function	224372	Alcanivoracaceae	family	1	0.25
GO:0005506	iron ion binding	molecular_function	1035538	Mamiellophyceae	class	2	0.5
GO:0005509	calcium ion binding	molecular_function	1333716	Schleiferia	genus	1	0.027027
GO:0005509	calcium ion binding	molecular_function	1	root	no rank	37	1
GO:0005509	calcium ion binding	molecular_function	2	Bacteria	superkingdom	37	1
GO:0005509	calcium ion binding	molecular_function	1004301	Flavihumibacter	genus	3	0.0810811
GO:0005509	calcium ion binding	molecular_function	1333713	Schleiferiaceae	family	1	0.027027
GO:0005509	calcium ion binding	molecular_function	884107	Schleiferia thermophila	species	1	0.027027
GO:0005509	calcium ion binding	molecular_function	200644	Flavobacteriales	order	13	0.351351
GO:0005509	calcium ion binding	molecular_function	1224	Proteobacteria	phylum	18	0.486486
GO:0005509	calcium ion binding	molecular_function	101385	Aequorivita sublithincola	species	1	0.027027
GO:0005509	calcium ion binding	molecular_function	49546	Flavobacteriaceae	family	11	0.297297
GO:0005509	calcium ion binding	molecular_function	383631	Methylophilales bacterium HTCC2181	species	4	0.108108
GO:0005509	calcium ion binding	molecular_function	32011	Methylophilaceae	family	9	0.243243
GO:0005509	calcium ion binding	molecular_function	206350	Methylophilales	order	16	0.432432
GO:0005509	calcium ion binding	molecular_function	1211036	Mangrovimonas	genus	2	0.0540541
GO:0005509	calcium ion binding	molecular_function	976	Bacteroidetes	phylum	16	0.432432
GO:0005509	calcium ion binding	molecular_function	1236	Gammaproteobacteria	class	1	0.027027
GO:0005509	calcium ion binding	molecular_function	267986	Owenweeksia	genus	1	0.027027
GO:0005509	calcium ion binding	molecular_function	246874	Cryomorphaceae	family	1	0.027027
GO:0005509	calcium ion binding	molecular_function	1706369	Cellvibrionales	order	1	0.027027
GO:0005509	calcium ion binding	molecular_function	1706374	Porticoccaceae	family	1	0.027027
GO:0005509	calcium ion binding	molecular_function	28189	Capnocytophaga cynodegmi	species	1	0.027027
GO:0005509	calcium ion binding	molecular_function	314267	Sulfitobacter sp. NAS-14.1	species	1	0.027027
GO:0005509	calcium ion binding	molecular_function	52959	Polaribacter	genus	7	0.189189
GO:0005509	calcium ion binding	molecular_function	1463156	Flavihumibacter sp. ZG627	species	3	0.0810811
GO:0005509	calcium ion binding	molecular_function	204455	Rhodobacterales	order	1	0.027027
GO:0005509	calcium ion binding	molecular_function	60136	Sulfitobacter	genus	1	0.027027
GO:0005509	calcium ion binding	molecular_function	359407	Methylotenera	genus	9	0.243243
GO:0005509	calcium ion binding	molecular_function	314287	gamma proteobacterium HTCC2207	species	1	0.027027
GO:0005509	calcium ion binding	molecular_function	117743	Flavobacteriia	class	13	0.351351
GO:0005509	calcium ion binding	molecular_function	1055487	Methylotenera versatilis	species	9	0.243243
GO:0005509	calcium ion binding	molecular_function	1853228	Chitinophagia	class	3	0.0810811
GO:0005509	calcium ion binding	molecular_function	1853229	Chitinophagales	order	3	0.0810811
GO:0005509	calcium ion binding	molecular_function	28211	Alphaproteobacteria	class	1	0.027027
GO:0005509	calcium ion binding	molecular_function	153265	Aequorivita	genus	1	0.027027
GO:0005509	calcium ion binding	molecular_function	563835	Chitinophagaceae	family	3	0.0810811
GO:0005509	calcium ion binding	molecular_function	31989	Rhodobacteraceae	family	1	0.027027
GO:0005509	calcium ion binding	molecular_function	1336803	Polaribacter sp. Hel1_33_49	species	4	0.108108
GO:0005509	calcium ion binding	molecular_function	1197477	Mangrovimonas yunxiaonensis	species	2	0.0540541
GO:0005509	calcium ion binding	molecular_function	28216	Betaproteobacteria	class	16	0.432432
GO:0005509	calcium ion binding	molecular_function	1016	Capnocytophaga	genus	1	0.027027
GO:0005509	calcium ion binding	molecular_function	253245	Owenweeksia hongkongensis	species	1	0.027027
GO:0050790	regulation of catalytic activity	biological_process	1	root	no rank	45	1
GO:0050790	regulation of catalytic activity	biological_process	135619	Oceanospirillales	order	2	0.0444444
GO:0050790	regulation of catalytic activity	biological_process	876044	gamma proteobacterium IMCC3088	species	1	0.0222222
GO:0050790	regulation of catalytic activity	biological_process	2	Bacteria	superkingdom	45	1
GO:0050790	regulation of catalytic activity	biological_process	135620	Oceanospirillaceae	family	2	0.0444444
GO:0050790	regulation of catalytic activity	biological_process	1250005	Polaribacter sp. Hel1_85	species	2	0.0444444
GO:0050790	regulation of catalytic activity	biological_process	200644	Flavobacteriales	order	2	0.0444444
GO:0050790	regulation of catalytic activity	biological_process	1224	Proteobacteria	phylum	43	0.955556
GO:0050790	regulation of catalytic activity	biological_process	49546	Flavobacteriaceae	family	2	0.0444444
GO:0050790	regulation of catalytic activity	biological_process	976	Bacteroidetes	phylum	2	0.0444444
GO:0050790	regulation of catalytic activity	biological_process	83219	Sulfitobacter mediterraneus	species	6	0.133333
GO:0050790	regulation of catalytic activity	biological_process	1236	Gammaproteobacteria	class	18	0.4
GO:0050790	regulation of catalytic activity	biological_process	1706369	Cellvibrionales	order	1	0.0222222
GO:0050790	regulation of catalytic activity	biological_process	28253	Marinomonas	genus	2	0.0444444
GO:0050790	regulation of catalytic activity	biological_process	1706372	Halieaceae	family	1	0.0222222
GO:0050790	regulation of catalytic activity	biological_process	52959	Polaribacter	genus	2	0.0444444
GO:0050790	regulation of catalytic activity	biological_process	1284658	Planktomarina temperata	species	14	0.311111
GO:0050790	regulation of catalytic activity	biological_process	314277	Marinomonas sp. MED121	species	2	0.0444444
GO:0050790	regulation of catalytic activity	biological_process	1284657	Planktomarina	genus	14	0.311111
GO:0050790	regulation of catalytic activity	biological_process	434085	gamma proteobacterium IMCC2047	species	2	0.0444444
GO:0050790	regulation of catalytic activity	biological_process	204455	Rhodobacterales	order	22	0.488889
GO:0050790	regulation of catalytic activity	biological_process	60136	Sulfitobacter	genus	6	0.133333
GO:0050790	regulation of catalytic activity	biological_process	367336	Rhodobacterales bacterium HTCC2255	species	2	0.0444444
GO:0050790	regulation of catalytic activity	biological_process	117743	Flavobacteriia	class	2	0.0444444
GO:0050790	regulation of catalytic activity	biological_process	28211	Alphaproteobacteria	class	22	0.488889
GO:0050790	regulation of catalytic activity	biological_process	31989	Rhodobacteraceae	family	20	0.444444
GO:0071496	cellular response to external stimulus	biological_process	1301283	Oscillatoriophycideae	subclass	1	0.2
GO:0071496	cellular response to external stimulus	biological_process	1	root	no rank	5	1
GO:0071496	cellular response to external stimulus	biological_process	2	Bacteria	superkingdom	5	1
GO:0071496	cellular response to external stimulus	biological_process	28211	Alphaproteobacteria	class	2	0.4
GO:0071496	cellular response to external stimulus	biological_process	204455	Rhodobacterales	order	2	0.4
GO:0071496	cellular response to external stimulus	biological_process	31989	Rhodobacteraceae	family	2	0.4
GO:0071496	cellular response to external stimulus	biological_process	1224	Proteobacteria	phylum	2	0.4
GO:0071496	cellular response to external stimulus	biological_process	1890452	Cyanobacteriaceae	family	1	0.2
GO:0071496	cellular response to external stimulus	biological_process	102234	Cyanobacterium	genus	1	0.2
GO:0071496	cellular response to external stimulus	biological_process	1117	Cyanobacteria	phylum	1	0.2
GO:0071496	cellular response to external stimulus	biological_process	379064	Cyanobacterium aponinum	species	1	0.2
GO:0071496	cellular response to external stimulus	biological_process	1118	Chroococcales	order	1	0.2
GO:2000113	negative regulation of cellular macromolecule biosynthetic process	biological_process	391589	Roseobacter sp. GAI101	species	1	1
GO:2000113	negative regulation of cellular macromolecule biosynthetic process	biological_process	2433	Roseobacter	genus	1	1
GO:2000113	negative regulation of cellular macromolecule biosynthetic process	biological_process	1	root	no rank	1	1
GO:2000113	negative regulation of cellular macromolecule biosynthetic process	biological_process	2	Bacteria	superkingdom	1	1
GO:2000113	negative regulation of cellular macromolecule biosynthetic process	biological_process	28211	Alphaproteobacteria	class	1	1
GO:2000113	negative regulation of cellular macromolecule biosynthetic process	biological_process	204455	Rhodobacterales	order	1	1
GO:2000113	negative regulation of cellular macromolecule biosynthetic process	biological_process	31989	Rhodobacteraceae	family	1	1
GO:2000113	negative regulation of cellular macromolecule biosynthetic process	biological_process	1224	Proteobacteria	phylum	1	1
GO:2000112	regulation of cellular macromolecule biosynthetic process	biological_process	1	root	no rank	122	1
GO:2000112	regulation of cellular macromolecule biosynthetic process	biological_process	2433	Roseobacter	genus	43	0.352459
GO:2000112	regulation of cellular macromolecule biosynthetic process	biological_process	2	Bacteria	superkingdom	122	1
GO:2000112	regulation of cellular macromolecule biosynthetic process	biological_process	1402135	Sulfitobacter pseudonitzschiae	species	2	0.0163934
GO:2000112	regulation of cellular macromolecule biosynthetic process	biological_process	388739	Roseobacter sp. SK209-2-6	species	18	0.147541
GO:2000112	regulation of cellular macromolecule biosynthetic process	biological_process	412687	Intrasporangium oryzae	species	10	0.0819672
GO:2000112	regulation of cellular macromolecule biosynthetic process	biological_process	49546	Flavobacteriaceae	family	13	0.106557
GO:2000112	regulation of cellular macromolecule biosynthetic process	biological_process	10	Cellvibrio	genus	2	0.0163934
GO:2000112	regulation of cellular macromolecule biosynthetic process	biological_process	85006	Micrococcales	order	13	0.106557
GO:2000112	regulation of cellular macromolecule biosynthetic process	biological_process	314263	Roseovarius nubinhibens	species	1	0.00819672
GO:2000112	regulation of cellular macromolecule biosynthetic process	biological_process	531	Polaribacter irgensii	species	1	0.00819672
GO:2000112	regulation of cellular macromolecule biosynthetic process	biological_process	1706371	Cellvibrionaceae	family	2	0.0163934
GO:2000112	regulation of cellular macromolecule biosynthetic process	biological_process	1706369	Cellvibrionales	order	2	0.0163934
GO:2000112	regulation of cellular macromolecule biosynthetic process	biological_process	1134474	Cellvibrio sp. BR	species	2	0.0163934
GO:2000112	regulation of cellular macromolecule biosynthetic process	biological_process	85021	Intrasporangiaceae	family	10	0.0819672
GO:2000112	regulation of cellular macromolecule biosynthetic process	biological_process	85023	Microbacteriaceae	family	3	0.0245902
GO:2000112	regulation of cellular macromolecule biosynthetic process	biological_process	391589	Roseobacter sp. GAI101	species	1	0.00819672
GO:2000112	regulation of cellular macromolecule biosynthetic process	biological_process	314277	Marinomonas sp. MED121	species	2	0.0163934
GO:2000112	regulation of cellular macromolecule biosynthetic process	biological_process	204455	Rhodobacterales	order	52	0.42623
GO:2000112	regulation of cellular macromolecule biosynthetic process	biological_process	28453	Sphingobacterium	genus	1	0.00819672
GO:2000112	regulation of cellular macromolecule biosynthetic process	biological_process	561184	Mameliella alba	species	1	0.00819672
GO:2000112	regulation of cellular macromolecule biosynthetic process	biological_process	112040	Zobellia	genus	2	0.0163934
GO:2000112	regulation of cellular macromolecule biosynthetic process	biological_process	391593	Roseobacter sp. CCS2	species	22	0.180328
GO:2000112	regulation of cellular macromolecule biosynthetic process	biological_process	74030	Roseovarius	genus	2	0.0163934
GO:2000112	regulation of cellular macromolecule biosynthetic process	biological_process	28211	Alphaproteobacteria	class	52	0.42623
GO:2000112	regulation of cellular macromolecule biosynthetic process	biological_process	1434019	Mameliella	genus	1	0.00819672
GO:2000112	regulation of cellular macromolecule biosynthetic process	biological_process	391613	Roseovarius sp. TM1035	species	1	0.00819672
GO:2000112	regulation of cellular macromolecule biosynthetic process	biological_process	1081644	Candidatus Aquiluna sp. IMCC13023	species	3	0.0245902
GO:2000112	regulation of cellular macromolecule biosynthetic process	biological_process	135619	Oceanospirillales	order	9	0.0737705
GO:2000112	regulation of cellular macromolecule biosynthetic process	biological_process	135622	Alteromonadales	order	7	0.057377
GO:2000112	regulation of cellular macromolecule biosynthetic process	biological_process	135620	Oceanospirillaceae	family	5	0.0409836
GO:2000112	regulation of cellular macromolecule biosynthetic process	biological_process	1250005	Polaribacter sp. Hel1_85	species	2	0.0163934
GO:2000112	regulation of cellular macromolecule biosynthetic process	biological_process	200644	Flavobacteriales	order	13	0.106557
GO:2000112	regulation of cellular macromolecule biosynthetic process	biological_process	1224	Proteobacteria	phylum	82	0.672131
GO:2000112	regulation of cellular macromolecule biosynthetic process	biological_process	42443	Roseobacter litoralis	species	2	0.0163934
GO:2000112	regulation of cellular macromolecule biosynthetic process	biological_process	234831	Pseudoalteromonas sp. SM9913	species	6	0.0491803
GO:2000112	regulation of cellular macromolecule biosynthetic process	biological_process	267849	Nitrincola	genus	2	0.0163934
GO:2000112	regulation of cellular macromolecule biosynthetic process	biological_process	976	Bacteroidetes	phylum	20	0.163934
GO:2000112	regulation of cellular macromolecule biosynthetic process	biological_process	529881	Candidatus Aquiluna	genus	3	0.0245902
GO:2000112	regulation of cellular macromolecule biosynthetic process	biological_process	63186	Zobellia galactanivorans	species	2	0.0163934
GO:2000112	regulation of cellular macromolecule biosynthetic process	biological_process	1236	Gammaproteobacteria	class	24	0.196721
GO:2000112	regulation of cellular macromolecule biosynthetic process	biological_process	201174	Actinobacteria	phylum	13	0.106557
GO:2000112	regulation of cellular macromolecule biosynthetic process	biological_process	84566	Sphingobacteriaceae	family	1	0.00819672
GO:2000112	regulation of cellular macromolecule biosynthetic process	biological_process	200666	Sphingobacteriales	order	1	0.00819672
GO:2000112	regulation of cellular macromolecule biosynthetic process	biological_process	28253	Marinomonas	genus	2	0.0163934
GO:2000112	regulation of cellular macromolecule biosynthetic process	biological_process	52959	Polaribacter	genus	8	0.0655738
GO:2000112	regulation of cellular macromolecule biosynthetic process	biological_process	1760	Actinobacteria	class	13	0.106557
GO:2000112	regulation of cellular macromolecule biosynthetic process	biological_process	60136	Sulfitobacter	genus	2	0.0163934
GO:2000112	regulation of cellular macromolecule biosynthetic process	biological_process	53357	Intrasporangium	genus	10	0.0819672
GO:2000112	regulation of cellular macromolecule biosynthetic process	biological_process	117743	Flavobacteriia	class	16	0.131148
GO:2000112	regulation of cellular macromolecule biosynthetic process	biological_process	117747	Sphingobacteriia	class	1	0.00819672
GO:2000112	regulation of cellular macromolecule biosynthetic process	biological_process	267888	Pseudoalteromonadaceae	family	6	0.0491803
GO:2000112	regulation of cellular macromolecule biosynthetic process	biological_process	31989	Rhodobacteraceae	family	51	0.418033
GO:2000112	regulation of cellular macromolecule biosynthetic process	biological_process	1545442	Nitrincola sp. A-D6	species	2	0.0163934
GO:2000112	regulation of cellular macromolecule biosynthetic process	biological_process	53246	Pseudoalteromonas	genus	6	0.0491803
GO:0051649	establishment of localization in cell	biological_process	1	root	no rank	22	1
GO:0051649	establishment of localization in cell	biological_process	743722	Sphingobacterium sp. 21	species	3	0.136364
GO:0051649	establishment of localization in cell	biological_process	135619	Oceanospirillales	order	1	0.0454545
GO:0051649	establishment of localization in cell	biological_process	2	Bacteria	superkingdom	22	1
GO:0051649	establishment of localization in cell	biological_process	135622	Alteromonadales	order	5	0.227273
GO:0051649	establishment of localization in cell	biological_process	228	Pseudoalteromonas haloplanktis	species	5	0.227273
GO:0051649	establishment of localization in cell	biological_process	28453	Sphingobacterium	genus	3	0.136364
GO:0051649	establishment of localization in cell	biological_process	1250005	Polaribacter sp. Hel1_85	species	1	0.0454545
GO:0051649	establishment of localization in cell	biological_process	200644	Flavobacteriales	order	3	0.136364
GO:0051649	establishment of localization in cell	biological_process	1224	Proteobacteria	phylum	6	0.272727
GO:0051649	establishment of localization in cell	biological_process	49546	Flavobacteriaceae	family	3	0.136364
GO:0051649	establishment of localization in cell	biological_process	117743	Flavobacteriia	class	6	0.272727
GO:0051649	establishment of localization in cell	biological_process	976	Bacteroidetes	phylum	14	0.636364
GO:0051649	establishment of localization in cell	biological_process	117747	Sphingobacteriia	class	3	0.136364
GO:0051649	establishment of localization in cell	biological_process	487796	Flavobacteria bacterium MS024-2A	species	1	0.0454545
GO:0051649	establishment of localization in cell	biological_process	531	Polaribacter irgensii	species	2	0.0909091
GO:0051649	establishment of localization in cell	biological_process	267888	Pseudoalteromonadaceae	family	5	0.227273
GO:0051649	establishment of localization in cell	biological_process	1236	Gammaproteobacteria	class	6	0.272727
GO:0051649	establishment of localization in cell	biological_process	84566	Sphingobacteriaceae	family	3	0.136364
GO:0051649	establishment of localization in cell	biological_process	200666	Sphingobacteriales	order	3	0.136364
GO:0051649	establishment of localization in cell	biological_process	53246	Pseudoalteromonas	genus	5	0.227273
GO:0051649	establishment of localization in cell	biological_process	52959	Polaribacter	genus	3	0.136364
GO:0016651	oxidoreductase activity, acting on NAD(P)H	molecular_function	1	root	no rank	14	1
GO:0016651	oxidoreductase activity, acting on NAD(P)H	molecular_function	135619	Oceanospirillales	order	1	0.0714286
GO:0016651	oxidoreductase activity, acting on NAD(P)H	molecular_function	876044	gamma proteobacterium IMCC3088	species	1	0.0714286
GO:0016651	oxidoreductase activity, acting on NAD(P)H	molecular_function	947567	Litoreibacter	genus	1	0.0714286
GO:0016651	oxidoreductase activity, acting on NAD(P)H	molecular_function	2	Bacteria	superkingdom	11	0.785714
GO:0016651	oxidoreductase activity, acting on NAD(P)H	molecular_function	204455	Rhodobacterales	order	5	0.357143
GO:0016651	oxidoreductase activity, acting on NAD(P)H	molecular_function	135620	Oceanospirillaceae	family	1	0.0714286
GO:0016651	oxidoreductase activity, acting on NAD(P)H	molecular_function	1224	Proteobacteria	phylum	8	0.571429
GO:0016651	oxidoreductase activity, acting on NAD(P)H	molecular_function	28211	Alphaproteobacteria	class	5	0.357143
GO:0016651	oxidoreductase activity, acting on NAD(P)H	molecular_function	1236	Gammaproteobacteria	class	3	0.214286
GO:0016651	oxidoreductase activity, acting on NAD(P)H	molecular_function	31989	Rhodobacteraceae	family	2	0.142857
GO:0016651	oxidoreductase activity, acting on NAD(P)H	molecular_function	1706369	Cellvibrionales	order	2	0.142857
GO:0016651	oxidoreductase activity, acting on NAD(P)H	molecular_function	491388	Litoreibacter arenae	species	1	0.0714286
GO:0016651	oxidoreductase activity, acting on NAD(P)H	molecular_function	1706374	Porticoccaceae	family	1	0.0714286
GO:0016651	oxidoreductase activity, acting on NAD(P)H	molecular_function	1706372	Halieaceae	family	1	0.0714286
GO:0016652	oxidoreductase activity, acting on NAD(P)H, NAD(P) as acceptor	molecular_function	1	root	no rank	9	1
GO:0016652	oxidoreductase activity, acting on NAD(P)H, NAD(P) as acceptor	molecular_function	876044	gamma proteobacterium IMCC3088	species	1	0.111111
GO:0016652	oxidoreductase activity, acting on NAD(P)H, NAD(P) as acceptor	molecular_function	2	Bacteria	superkingdom	6	0.666667
GO:0016652	oxidoreductase activity, acting on NAD(P)H, NAD(P) as acceptor	molecular_function	28211	Alphaproteobacteria	class	3	0.333333
GO:0016652	oxidoreductase activity, acting on NAD(P)H, NAD(P) as acceptor	molecular_function	1236	Gammaproteobacteria	class	2	0.222222
GO:0016652	oxidoreductase activity, acting on NAD(P)H, NAD(P) as acceptor	molecular_function	204455	Rhodobacterales	order	3	0.333333
GO:0016652	oxidoreductase activity, acting on NAD(P)H, NAD(P) as acceptor	molecular_function	1224	Proteobacteria	phylum	5	0.555556
GO:0016652	oxidoreductase activity, acting on NAD(P)H, NAD(P) as acceptor	molecular_function	1706369	Cellvibrionales	order	2	0.222222
GO:0016652	oxidoreductase activity, acting on NAD(P)H, NAD(P) as acceptor	molecular_function	1706374	Porticoccaceae	family	1	0.111111
GO:0016652	oxidoreductase activity, acting on NAD(P)H, NAD(P) as acceptor	molecular_function	1706372	Halieaceae	family	1	0.111111
GO:0016896	exoribonuclease activity, producing 5'-phosphomonoesters	molecular_function	1	root	no rank	37	1
GO:0016896	exoribonuclease activity, producing 5'-phosphomonoesters	molecular_function	135619	Oceanospirillales	order	2	0.0540541
GO:0016896	exoribonuclease activity, producing 5'-phosphomonoesters	molecular_function	2433	Roseobacter	genus	1	0.027027
GO:0016896	exoribonuclease activity, producing 5'-phosphomonoesters	molecular_function	2	Bacteria	superkingdom	37	1
GO:0016896	exoribonuclease activity, producing 5'-phosphomonoesters	molecular_function	1402135	Sulfitobacter pseudonitzschiae	species	3	0.0810811
GO:0016896	exoribonuclease activity, producing 5'-phosphomonoesters	molecular_function	200644	Flavobacteriales	order	7	0.189189
GO:0016896	exoribonuclease activity, producing 5'-phosphomonoesters	molecular_function	1224	Proteobacteria	phylum	25	0.675676
GO:0016896	exoribonuclease activity, producing 5'-phosphomonoesters	molecular_function	104264	Cellulophaga	genus	1	0.027027
GO:0016896	exoribonuclease activity, producing 5'-phosphomonoesters	molecular_function	49546	Flavobacteriaceae	family	7	0.189189
GO:0016896	exoribonuclease activity, producing 5'-phosphomonoesters	molecular_function	976	Bacteroidetes	phylum	12	0.324324
GO:0016896	exoribonuclease activity, producing 5'-phosphomonoesters	molecular_function	63186	Zobellia galactanivorans	species	1	0.027027
GO:0016896	exoribonuclease activity, producing 5'-phosphomonoesters	molecular_function	1236	Gammaproteobacteria	class	10	0.27027
GO:0016896	exoribonuclease activity, producing 5'-phosphomonoesters	molecular_function	84566	Sphingobacteriaceae	family	1	0.027027
GO:0016896	exoribonuclease activity, producing 5'-phosphomonoesters	molecular_function	200666	Sphingobacteriales	order	1	0.027027
GO:0016896	exoribonuclease activity, producing 5'-phosphomonoesters	molecular_function	1706369	Cellvibrionales	order	3	0.0810811
GO:0016896	exoribonuclease activity, producing 5'-phosphomonoesters	molecular_function	258591	Halomonas anticariensis	species	2	0.0540541
GO:0016896	exoribonuclease activity, producing 5'-phosphomonoesters	molecular_function	1706374	Porticoccaceae	family	3	0.0810811
GO:0016896	exoribonuclease activity, producing 5'-phosphomonoesters	molecular_function	935699	Cellulophaga geojensis	species	1	0.027027
GO:0016896	exoribonuclease activity, producing 5'-phosphomonoesters	molecular_function	52959	Polaribacter	genus	2	0.0540541
GO:0016896	exoribonuclease activity, producing 5'-phosphomonoesters	molecular_function	28256	Halomonadaceae	family	2	0.0540541
GO:0016896	exoribonuclease activity, producing 5'-phosphomonoesters	molecular_function	1284658	Planktomarina temperata	species	2	0.0540541
GO:0016896	exoribonuclease activity, producing 5'-phosphomonoesters	molecular_function	1284657	Planktomarina	genus	2	0.0540541
GO:0016896	exoribonuclease activity, producing 5'-phosphomonoesters	molecular_function	204455	Rhodobacterales	order	13	0.351351
GO:0016896	exoribonuclease activity, producing 5'-phosphomonoesters	molecular_function	28453	Sphingobacterium	genus	1	0.027027
GO:0016896	exoribonuclease activity, producing 5'-phosphomonoesters	molecular_function	1217908	Octadecabacter antarcticus	species	3	0.0810811
GO:0016896	exoribonuclease activity, producing 5'-phosphomonoesters	molecular_function	60136	Sulfitobacter	genus	3	0.0810811
GO:0016896	exoribonuclease activity, producing 5'-phosphomonoesters	molecular_function	112040	Zobellia	genus	1	0.027027
GO:0016896	exoribonuclease activity, producing 5'-phosphomonoesters	molecular_function	350894	Flavobacterium suncheonense	species	1	0.027027
GO:0016896	exoribonuclease activity, producing 5'-phosphomonoesters	molecular_function	391593	Roseobacter sp. CCS2	species	1	0.027027
GO:0016896	exoribonuclease activity, producing 5'-phosphomonoesters	molecular_function	237	Flavobacterium	genus	1	0.027027
GO:0016896	exoribonuclease activity, producing 5'-phosphomonoesters	molecular_function	117743	Flavobacteriia	class	10	0.27027
GO:0016896	exoribonuclease activity, producing 5'-phosphomonoesters	molecular_function	1411685	Gammaproteobacteria bacterium MOLA455	species	3	0.0810811
GO:0016896	exoribonuclease activity, producing 5'-phosphomonoesters	molecular_function	117747	Sphingobacteriia	class	1	0.027027
GO:0016896	exoribonuclease activity, producing 5'-phosphomonoesters	molecular_function	28211	Alphaproteobacteria	class	15	0.405405
GO:0016896	exoribonuclease activity, producing 5'-phosphomonoesters	molecular_function	31989	Rhodobacteraceae	family	13	0.351351
GO:0016896	exoribonuclease activity, producing 5'-phosphomonoesters	molecular_function	1336803	Polaribacter sp. Hel1_33_49	species	2	0.0540541
GO:0016896	exoribonuclease activity, producing 5'-phosphomonoesters	molecular_function	2745	Halomonas	genus	2	0.0540541
GO:0016896	exoribonuclease activity, producing 5'-phosphomonoesters	molecular_function	53945	Octadecabacter	genus	3	0.0810811
GO:0016655	oxidoreductase activity, acting on NAD(P)H, quinone or similar compound as acceptor	molecular_function	1	root	no rank	3	1
GO:0016655	oxidoreductase activity, acting on NAD(P)H, quinone or similar compound as acceptor	molecular_function	135619	Oceanospirillales	order	1	0.333333
GO:0016655	oxidoreductase activity, acting on NAD(P)H, quinone or similar compound as acceptor	molecular_function	947567	Litoreibacter	genus	1	0.333333
GO:0016655	oxidoreductase activity, acting on NAD(P)H, quinone or similar compound as acceptor	molecular_function	2	Bacteria	superkingdom	3	1
GO:0016655	oxidoreductase activity, acting on NAD(P)H, quinone or similar compound as acceptor	molecular_function	28211	Alphaproteobacteria	class	2	0.666667
GO:0016655	oxidoreductase activity, acting on NAD(P)H, quinone or similar compound as acceptor	molecular_function	204455	Rhodobacterales	order	2	0.666667
GO:0016655	oxidoreductase activity, acting on NAD(P)H, quinone or similar compound as acceptor	molecular_function	1236	Gammaproteobacteria	class	1	0.333333
GO:0016655	oxidoreductase activity, acting on NAD(P)H, quinone or similar compound as acceptor	molecular_function	31989	Rhodobacteraceae	family	2	0.666667
GO:0016655	oxidoreductase activity, acting on NAD(P)H, quinone or similar compound as acceptor	molecular_function	135620	Oceanospirillaceae	family	1	0.333333
GO:0016655	oxidoreductase activity, acting on NAD(P)H, quinone or similar compound as acceptor	molecular_function	1224	Proteobacteria	phylum	3	1
GO:0016655	oxidoreductase activity, acting on NAD(P)H, quinone or similar compound as acceptor	molecular_function	491388	Litoreibacter arenae	species	1	0.333333
GO:0016876	ligase activity, forming aminoacyl-tRNA and related compounds	molecular_function	1	root	no rank	2	1
GO:0016876	ligase activity, forming aminoacyl-tRNA and related compounds	molecular_function	2	Bacteria	superkingdom	2	1
GO:0016876	ligase activity, forming aminoacyl-tRNA and related compounds	molecular_function	1236	Gammaproteobacteria	class	2	1
GO:0016876	ligase activity, forming aminoacyl-tRNA and related compounds	molecular_function	1224	Proteobacteria	phylum	2	1
GO:0016877	ligase activity, forming carbon-sulfur bonds	molecular_function	976	Bacteroidetes	phylum	4	0.5
GO:0016877	ligase activity, forming carbon-sulfur bonds	molecular_function	1	root	no rank	8	1
GO:0016877	ligase activity, forming carbon-sulfur bonds	molecular_function	2	Bacteria	superkingdom	8	1
GO:0016877	ligase activity, forming carbon-sulfur bonds	molecular_function	28211	Alphaproteobacteria	class	4	0.5
GO:0016877	ligase activity, forming carbon-sulfur bonds	molecular_function	204455	Rhodobacterales	order	4	0.5
GO:0016877	ligase activity, forming carbon-sulfur bonds	molecular_function	31989	Rhodobacteraceae	family	4	0.5
GO:0016877	ligase activity, forming carbon-sulfur bonds	molecular_function	200644	Flavobacteriales	order	2	0.25
GO:0016877	ligase activity, forming carbon-sulfur bonds	molecular_function	1336803	Polaribacter sp. Hel1_33_49	species	2	0.25
GO:0016877	ligase activity, forming carbon-sulfur bonds	molecular_function	1224	Proteobacteria	phylum	4	0.5
GO:0016877	ligase activity, forming carbon-sulfur bonds	molecular_function	49546	Flavobacteriaceae	family	2	0.25
GO:0016877	ligase activity, forming carbon-sulfur bonds	molecular_function	117743	Flavobacteriia	class	2	0.25
GO:0016877	ligase activity, forming carbon-sulfur bonds	molecular_function	52959	Polaribacter	genus	2	0.25
GO:0016635	oxidoreductase activity, acting on the CH-CH group of donors, quinone or related compound as acceptor	molecular_function	1	root	no rank	13	1
GO:0016635	oxidoreductase activity, acting on the CH-CH group of donors, quinone or related compound as acceptor	molecular_function	135619	Oceanospirillales	order	2	0.153846
GO:0016635	oxidoreductase activity, acting on the CH-CH group of donors, quinone or related compound as acceptor	molecular_function	2	Bacteria	superkingdom	13	1
GO:0016635	oxidoreductase activity, acting on the CH-CH group of donors, quinone or related compound as acceptor	molecular_function	28211	Alphaproteobacteria	class	4	0.307692
GO:0016635	oxidoreductase activity, acting on the CH-CH group of donors, quinone or related compound as acceptor	molecular_function	1236	Gammaproteobacteria	class	5	0.384615
GO:0016635	oxidoreductase activity, acting on the CH-CH group of donors, quinone or related compound as acceptor	molecular_function	204455	Rhodobacterales	order	2	0.153846
GO:0016635	oxidoreductase activity, acting on the CH-CH group of donors, quinone or related compound as acceptor	molecular_function	31989	Rhodobacteraceae	family	2	0.153846
GO:0016635	oxidoreductase activity, acting on the CH-CH group of donors, quinone or related compound as acceptor	molecular_function	135620	Oceanospirillaceae	family	2	0.153846
GO:0016635	oxidoreductase activity, acting on the CH-CH group of donors, quinone or related compound as acceptor	molecular_function	1224	Proteobacteria	phylum	9	0.692308
GO:0016635	oxidoreductase activity, acting on the CH-CH group of donors, quinone or related compound as acceptor	molecular_function	1232683	Marinobacterium sp. AK27	species	2	0.153846
GO:0016635	oxidoreductase activity, acting on the CH-CH group of donors, quinone or related compound as acceptor	molecular_function	48075	Marinobacterium	genus	2	0.153846
GO:0034062	RNA polymerase activity	molecular_function	1	root	no rank	402	1
GO:0034062	RNA polymerase activity	molecular_function	2	Bacteria	superkingdom	389	0.967662
GO:0034062	RNA polymerase activity	molecular_function	258	Sphingobacterium spiritivorum	species	1	0.00248756
GO:0034062	RNA polymerase activity	molecular_function	459520	Neptuniibacter	genus	2	0.00497512
GO:0034062	RNA polymerase activity	molecular_function	32011	Methylophilaceae	family	1	0.00248756
GO:0034062	RNA polymerase activity	molecular_function	206350	Methylophilales	order	1	0.00248756
GO:0034062	RNA polymerase activity	molecular_function	414999	Opitutae	class	1	0.00248756
GO:0034062	RNA polymerase activity	molecular_function	531	Polaribacter irgensii	species	3	0.00746269
GO:0034062	RNA polymerase activity	molecular_function	415002	Puniceicoccaceae	family	1	0.00248756
GO:0034062	RNA polymerase activity	molecular_function	286	Pseudomonas	genus	2	0.00497512
GO:0034062	RNA polymerase activity	molecular_function	415001	Puniceicoccales	order	1	0.00248756
GO:0034062	RNA polymerase activity	molecular_function	171549	Bacteroidales	order	1	0.00248756
GO:0034062	RNA polymerase activity	molecular_function	1284658	Planktomarina temperata	species	9	0.0223881
GO:0034062	RNA polymerase activity	molecular_function	1284657	Planktomarina	genus	9	0.0223881
GO:0034062	RNA polymerase activity	molecular_function	28453	Sphingobacterium	genus	1	0.00248756
GO:0034062	RNA polymerase activity	molecular_function	45349	Edwardsiidae	family	1	0.00248756
GO:0034062	RNA polymerase activity	molecular_function	45350	Nematostella	genus	1	0.00248756
GO:0034062	RNA polymerase activity	molecular_function	45351	Nematostella vectensis	species	1	0.00248756
GO:0034062	RNA polymerase activity	molecular_function	815	Bacteroidaceae	family	1	0.00248756
GO:0034062	RNA polymerase activity	molecular_function	816	Bacteroides	genus	1	0.00248756
GO:0034062	RNA polymerase activity	molecular_function	1853230	Crocinitomicaceae	family	2	0.00497512
GO:0034062	RNA polymerase activity	molecular_function	28211	Alphaproteobacteria	class	108	0.268657
GO:0034062	RNA polymerase activity	molecular_function	76594	Cellulophaga baltica	species	2	0.00497512
GO:0034062	RNA polymerase activity	molecular_function	442430	Coraliomargarita	genus	1	0.00248756
GO:0034062	RNA polymerase activity	molecular_function	28216	Betaproteobacteria	class	1	0.00248756
GO:0034062	RNA polymerase activity	molecular_function	1232683	Marinobacterium sp. AK27	species	2	0.00497512
GO:0034062	RNA polymerase activity	molecular_function	253245	Owenweeksia hongkongensis	species	8	0.0199005
GO:0034062	RNA polymerase activity	molecular_function	332102	Fluviicola	genus	2	0.00497512
GO:0034062	RNA polymerase activity	molecular_function	104264	Cellulophaga	genus	2	0.00497512
GO:0034062	RNA polymerase activity	molecular_function	247634	marine gamma proteobacterium HTCC2148	species	6	0.0149254
GO:0034062	RNA polymerase activity	molecular_function	207954	Neptuniibacter caesariensis	species	2	0.00497512
GO:0034062	RNA polymerase activity	molecular_function	72275	Alteromonadaceae	family	1	0.00248756
GO:0034062	RNA polymerase activity	molecular_function	72274	Pseudomonadales	order	2	0.00497512
GO:0034062	RNA polymerase activity	molecular_function	84567	Pedobacter	genus	7	0.0174129
GO:0034062	RNA polymerase activity	molecular_function	84566	Sphingobacteriaceae	family	15	0.0373134
GO:0034062	RNA polymerase activity	molecular_function	246874	Cryomorphaceae	family	8	0.0199005
GO:0034062	RNA polymerase activity	molecular_function	191579	Fluviicola taffensis	species	2	0.00497512
GO:0034062	RNA polymerase activity	molecular_function	1461581	Pseudomonas sp. 12M76_air	species	2	0.00497512
GO:0034062	RNA polymerase activity	molecular_function	28253	Marinomonas	genus	1	0.00248756
GO:0034062	RNA polymerase activity	molecular_function	1344585	Winogradskyella psychrotolerans	species	2	0.00497512
GO:0034062	RNA polymerase activity	molecular_function	28256	Halomonadaceae	family	2	0.00497512
GO:0034062	RNA polymerase activity	molecular_function	947567	Litoreibacter	genus	2	0.00497512
GO:0034062	RNA polymerase activity	molecular_function	1178482	Halomonas huangheensis	species	2	0.00497512
GO:0034062	RNA polymerase activity	molecular_function	198251	Candidatus Pelagibacter	genus	6	0.0149254
GO:0034062	RNA polymerase activity	molecular_function	1122941	Pedobacter glucosidilyticus	species	2	0.00497512
GO:0034062	RNA polymerase activity	molecular_function	198252	Candidatus Pelagibacter ubique	species	6	0.0149254
GO:0034062	RNA polymerase activity	molecular_function	267894	Psychromonadaceae	family	3	0.00746269
GO:0034062	RNA polymerase activity	molecular_function	487796	Flavobacteria bacterium MS024-2A	species	3	0.00746269
GO:0034062	RNA polymerase activity	molecular_function	491388	Litoreibacter arenae	species	2	0.00497512
GO:0034062	RNA polymerase activity	molecular_function	2433	Roseobacter	genus	20	0.0497512
GO:0034062	RNA polymerase activity	molecular_function	1262743	Bacteroides sp. CAG:598	species	1	0.00248756
GO:0034062	RNA polymerase activity	molecular_function	49546	Flavobacteriaceae	family	38	0.0945274
GO:0034062	RNA polymerase activity	molecular_function	263818	Marinomonas ushuaiensis	species	1	0.00248756
GO:0034062	RNA polymerase activity	molecular_function	302485	Phaeobacter	genus	3	0.00746269
GO:0034062	RNA polymerase activity	molecular_function	395922	Coraliomargarita akajimensis	species	1	0.00248756
GO:0034062	RNA polymerase activity	molecular_function	204441	Rhodospirillales	order	2	0.00497512
GO:0034062	RNA polymerase activity	molecular_function	1706369	Cellvibrionales	order	14	0.0348259
GO:0034062	RNA polymerase activity	molecular_function	1101195	Methylophilaceae bacterium 11	species	1	0.00248756
GO:0034062	RNA polymerase activity	molecular_function	1706374	Porticoccaceae	family	8	0.0199005
GO:0034062	RNA polymerase activity	molecular_function	286104	Winogradskyella	genus	3	0.00746269
GO:0034062	RNA polymerase activity	molecular_function	1706372	Halieaceae	family	6	0.0149254
GO:0034062	RNA polymerase activity	molecular_function	1305740	Marinobacter nanhaiticus	species	1	0.00248756
GO:0034062	RNA polymerase activity	molecular_function	391589	Roseobacter sp. GAI101	species	9	0.0223881
GO:0034062	RNA polymerase activity	molecular_function	204455	Rhodobacterales	order	84	0.208955
GO:0034062	RNA polymerase activity	molecular_function	1293499	Nitrospinales	order	1	0.00248756
GO:0034062	RNA polymerase activity	molecular_function	1293498	Nitrospinia	class	1	0.00248756
GO:0034062	RNA polymerase activity	molecular_function	1293497	Nitrospinae	phylum	1	0.00248756
GO:0034062	RNA polymerase activity	molecular_function	314287	gamma proteobacterium HTCC2207	species	2	0.00497512
GO:0034062	RNA polymerase activity	molecular_function	391593	Roseobacter sp. CCS2	species	5	0.0124378
GO:0034062	RNA polymerase activity	molecular_function	314282	Psychromonas sp. CNPT3	species	3	0.00746269
GO:0034062	RNA polymerase activity	molecular_function	423351	Mucilaginibacter paludis	species	1	0.00248756
GO:0034062	RNA polymerase activity	molecular_function	433	Acetobacteraceae	family	2	0.00497512
GO:0034062	RNA polymerase activity	molecular_function	423349	Mucilaginibacter	genus	1	0.00248756
GO:0034062	RNA polymerase activity	molecular_function	437	Acidomonas methanolica	species	2	0.00497512
GO:0034062	RNA polymerase activity	molecular_function	2742	Marinobacter	genus	1	0.00248756
GO:0034062	RNA polymerase activity	molecular_function	33208	Metazoa	kingdom	1	0.00248756
GO:0034062	RNA polymerase activity	molecular_function	2745	Halomonas	genus	2	0.00497512
GO:0034062	RNA polymerase activity	molecular_function	6073	Cnidaria	phylum	1	0.00248756
GO:0034062	RNA polymerase activity	molecular_function	200643	Bacteroidia	class	1	0.00248756
GO:0034062	RNA polymerase activity	molecular_function	135619	Oceanospirillales	order	12	0.0298507
GO:0034062	RNA polymerase activity	molecular_function	245186	Loktanella	genus	3	0.00746269
GO:0034062	RNA polymerase activity	molecular_function	1655514	Pelagibacteraceae	family	7	0.0174129
GO:0034062	RNA polymerase activity	molecular_function	135622	Alteromonadales	order	4	0.00995025
GO:0034062	RNA polymerase activity	molecular_function	509635	Pedobacter sp. V48	species	5	0.0124378
GO:0034062	RNA polymerase activity	molecular_function	1250005	Polaribacter sp. Hel1_85	species	2	0.00497512
GO:0034062	RNA polymerase activity	molecular_function	135620	Oceanospirillaceae	family	10	0.0248756
GO:0034062	RNA polymerase activity	molecular_function	200644	Flavobacteriales	order	53	0.131841
GO:0034062	RNA polymerase activity	molecular_function	135621	Pseudomonadaceae	family	2	0.00497512
GO:0034062	RNA polymerase activity	molecular_function	245188	Loktanella vestfoldensis	species	3	0.00746269
GO:0034062	RNA polymerase activity	molecular_function	2759	Eukaryota	superkingdom	1	0.00248756
GO:0034062	RNA polymerase activity	molecular_function	1224	Proteobacteria	phylum	198	0.492537
GO:0034062	RNA polymerase activity	molecular_function	42443	Roseobacter litoralis	species	6	0.0149254
GO:0034062	RNA polymerase activity	molecular_function	48075	Marinobacterium	genus	2	0.00497512
GO:0034062	RNA polymerase activity	molecular_function	976	Bacteroidetes	phylum	142	0.353234
GO:0034062	RNA polymerase activity	molecular_function	34000	Acidomonas	genus	2	0.00497512
GO:0034062	RNA polymerase activity	molecular_function	1236	Gammaproteobacteria	class	70	0.174129
GO:0034062	RNA polymerase activity	molecular_function	201174	Actinobacteria	phylum	2	0.00497512
GO:0034062	RNA polymerase activity	molecular_function	6101	Anthozoa	class	1	0.00248756
GO:0034062	RNA polymerase activity	molecular_function	267986	Owenweeksia	genus	8	0.0199005
GO:0034062	RNA polymerase activity	molecular_function	6102	Hexacorallia	subclass	1	0.00248756
GO:0034062	RNA polymerase activity	molecular_function	6103	Actiniaria	order	1	0.00248756
GO:0034062	RNA polymerase activity	molecular_function	74201	Verrucomicrobia	phylum	1	0.00248756
GO:0034062	RNA polymerase activity	molecular_function	35800	Nitrospina	genus	1	0.00248756
GO:0034062	RNA polymerase activity	molecular_function	200666	Sphingobacteriales	order	15	0.0373134
GO:0034062	RNA polymerase activity	molecular_function	35801	Nitrospina gracilis	species	1	0.00248756
GO:0034062	RNA polymerase activity	molecular_function	60890	Phaeobacter gallaeciensis	species	3	0.00746269
GO:0034062	RNA polymerase activity	molecular_function	52959	Polaribacter	genus	20	0.0497512
GO:0034062	RNA polymerase activity	molecular_function	754409	Winogradskyella sp. PG-2	species	1	0.00248756
GO:0034062	RNA polymerase activity	molecular_function	996	Flavobacterium columnare	species	1	0.00248756
GO:0034062	RNA polymerase activity	molecular_function	367336	Rhodobacterales bacterium HTCC2255	species	5	0.0124378
GO:0034062	RNA polymerase activity	molecular_function	237	Flavobacterium	genus	1	0.00248756
GO:0034062	RNA polymerase activity	molecular_function	117743	Flavobacteriia	class	81	0.201493
GO:0034062	RNA polymerase activity	molecular_function	117747	Sphingobacteriia	class	15	0.0373134
GO:0034062	RNA polymerase activity	molecular_function	31989	Rhodobacteraceae	family	71	0.176617
GO:0034062	RNA polymerase activity	molecular_function	67572	Psychromonas	genus	3	0.00746269
GO:0034062	RNA polymerase activity	molecular_function	1336803	Polaribacter sp. Hel1_33_49	species	6	0.0149254
GO:0034062	RNA polymerase activity	molecular_function	313598	Polaribacter sp. MED152	species	2	0.00497512
GO:0034062	RNA polymerase activity	molecular_function	54526	Pelagibacterales	order	7	0.0174129
GO:0034062	RNA polymerase activity	molecular_function	407032	Nitrospinaceae	family	1	0.00248756
GO:0016878	acid-thiol ligase activity	molecular_function	976	Bacteroidetes	phylum	4	0.5
GO:0016878	acid-thiol ligase activity	molecular_function	1	root	no rank	8	1
GO:0016878	acid-thiol ligase activity	molecular_function	2	Bacteria	superkingdom	8	1
GO:0016878	acid-thiol ligase activity	molecular_function	28211	Alphaproteobacteria	class	4	0.5
GO:0016878	acid-thiol ligase activity	molecular_function	204455	Rhodobacterales	order	4	0.5
GO:0016878	acid-thiol ligase activity	molecular_function	31989	Rhodobacteraceae	family	4	0.5
GO:0016878	acid-thiol ligase activity	molecular_function	200644	Flavobacteriales	order	2	0.25
GO:0016878	acid-thiol ligase activity	molecular_function	1336803	Polaribacter sp. Hel1_33_49	species	2	0.25
GO:0016878	acid-thiol ligase activity	molecular_function	1224	Proteobacteria	phylum	4	0.5
GO:0016878	acid-thiol ligase activity	molecular_function	49546	Flavobacteriaceae	family	2	0.25
GO:0016878	acid-thiol ligase activity	molecular_function	117743	Flavobacteriia	class	2	0.25
GO:0016878	acid-thiol ligase activity	molecular_function	52959	Polaribacter	genus	2	0.25
GO:0016879	ligase activity, forming carbon-nitrogen bonds	molecular_function	1	root	no rank	33	1
GO:0016879	ligase activity, forming carbon-nitrogen bonds	molecular_function	876044	gamma proteobacterium IMCC3088	species	1	0.030303
GO:0016879	ligase activity, forming carbon-nitrogen bonds	molecular_function	135619	Oceanospirillales	order	5	0.151515
GO:0016879	ligase activity, forming carbon-nitrogen bonds	molecular_function	245186	Loktanella	genus	1	0.030303
GO:0016879	ligase activity, forming carbon-nitrogen bonds	molecular_function	2	Bacteria	superkingdom	33	1
GO:0016879	ligase activity, forming carbon-nitrogen bonds	molecular_function	1402135	Sulfitobacter pseudonitzschiae	species	4	0.121212
GO:0016879	ligase activity, forming carbon-nitrogen bonds	molecular_function	135620	Oceanospirillaceae	family	5	0.151515
GO:0016879	ligase activity, forming carbon-nitrogen bonds	molecular_function	200644	Flavobacteriales	order	1	0.030303
GO:0016879	ligase activity, forming carbon-nitrogen bonds	molecular_function	245188	Loktanella vestfoldensis	species	1	0.030303
GO:0016879	ligase activity, forming carbon-nitrogen bonds	molecular_function	459520	Neptuniibacter	genus	2	0.0606061
GO:0016879	ligase activity, forming carbon-nitrogen bonds	molecular_function	1224	Proteobacteria	phylum	25	0.757576
GO:0016879	ligase activity, forming carbon-nitrogen bonds	molecular_function	49546	Flavobacteriaceae	family	1	0.030303
GO:0016879	ligase activity, forming carbon-nitrogen bonds	molecular_function	976	Bacteroidetes	phylum	7	0.212121
GO:0016879	ligase activity, forming carbon-nitrogen bonds	molecular_function	207954	Neptuniibacter caesariensis	species	2	0.0606061
GO:0016879	ligase activity, forming carbon-nitrogen bonds	molecular_function	1236	Gammaproteobacteria	class	8	0.242424
GO:0016879	ligase activity, forming carbon-nitrogen bonds	molecular_function	84566	Sphingobacteriaceae	family	1	0.030303
GO:0016879	ligase activity, forming carbon-nitrogen bonds	molecular_function	767891	Candidatus Puniceispirillum	genus	1	0.030303
GO:0016879	ligase activity, forming carbon-nitrogen bonds	molecular_function	200666	Sphingobacteriales	order	1	0.030303
GO:0016879	ligase activity, forming carbon-nitrogen bonds	molecular_function	1706369	Cellvibrionales	order	1	0.030303
GO:0016879	ligase activity, forming carbon-nitrogen bonds	molecular_function	97050	Ruegeria	genus	1	0.030303
GO:0016879	ligase activity, forming carbon-nitrogen bonds	molecular_function	28253	Marinomonas	genus	2	0.0606061
GO:0016879	ligase activity, forming carbon-nitrogen bonds	molecular_function	1706372	Halieaceae	family	1	0.030303
GO:0016879	ligase activity, forming carbon-nitrogen bonds	molecular_function	767892	Candidatus Puniceispirillum marinum	species	1	0.030303
GO:0016879	ligase activity, forming carbon-nitrogen bonds	molecular_function	204455	Rhodobacterales	order	14	0.424242
GO:0016879	ligase activity, forming carbon-nitrogen bonds	molecular_function	60136	Sulfitobacter	genus	4	0.121212
GO:0016879	ligase activity, forming carbon-nitrogen bonds	molecular_function	1577904	Ruegeria sp. ANG-S4	species	1	0.030303
GO:0016879	ligase activity, forming carbon-nitrogen bonds	molecular_function	117743	Flavobacteriia	class	4	0.121212
GO:0016879	ligase activity, forming carbon-nitrogen bonds	molecular_function	423351	Mucilaginibacter paludis	species	1	0.030303
GO:0016879	ligase activity, forming carbon-nitrogen bonds	molecular_function	117747	Sphingobacteriia	class	1	0.030303
GO:0016879	ligase activity, forming carbon-nitrogen bonds	molecular_function	28211	Alphaproteobacteria	class	17	0.515152
GO:0016879	ligase activity, forming carbon-nitrogen bonds	molecular_function	423349	Mucilaginibacter	genus	1	0.030303
GO:0016879	ligase activity, forming carbon-nitrogen bonds	molecular_function	31989	Rhodobacteraceae	family	9	0.272727
GO:0016879	ligase activity, forming carbon-nitrogen bonds	molecular_function	119864	Marinomonas mediterranea	species	2	0.0606061
GO:0034061	DNA polymerase activity	molecular_function	2433	Roseobacter	genus	1	1
GO:0034061	DNA polymerase activity	molecular_function	1	root	no rank	1	1
GO:0034061	DNA polymerase activity	molecular_function	2	Bacteria	superkingdom	1	1
GO:0034061	DNA polymerase activity	molecular_function	2434	Roseobacter denitrificans	species	1	1
GO:0034061	DNA polymerase activity	molecular_function	28211	Alphaproteobacteria	class	1	1
GO:0034061	DNA polymerase activity	molecular_function	204455	Rhodobacterales	order	1	1
GO:0034061	DNA polymerase activity	molecular_function	31989	Rhodobacteraceae	family	1	1
GO:0034061	DNA polymerase activity	molecular_function	1224	Proteobacteria	phylum	1	1
GO:0016638	oxidoreductase activity, acting on the CH-NH2 group of donors	molecular_function	1	root	no rank	1	1
GO:0016638	oxidoreductase activity, acting on the CH-NH2 group of donors	molecular_function	2	Bacteria	superkingdom	1	1
GO:0016639	oxidoreductase activity, acting on the CH-NH2 group of donors, NAD or NADP as acceptor	molecular_function	1	root	no rank	1	1
GO:0016639	oxidoreductase activity, acting on the CH-NH2 group of donors, NAD or NADP as acceptor	molecular_function	2	Bacteria	superkingdom	1	1
GO:0006612	protein targeting to membrane	biological_process	1	root	no rank	1	1
GO:0006612	protein targeting to membrane	biological_process	2	Bacteria	superkingdom	1	1
GO:0072330	monocarboxylic acid biosynthetic process	biological_process	200643	Bacteroidia	class	4	0.2
GO:0072330	monocarboxylic acid biosynthetic process	biological_process	1	root	no rank	20	1
GO:0072330	monocarboxylic acid biosynthetic process	biological_process	2	Bacteria	superkingdom	20	1
GO:0072330	monocarboxylic acid biosynthetic process	biological_process	171552	Prevotellaceae	family	4	0.2
GO:0072330	monocarboxylic acid biosynthetic process	biological_process	204455	Rhodobacterales	order	2	0.1
GO:0072330	monocarboxylic acid biosynthetic process	biological_process	838	Prevotella	genus	4	0.2
GO:0072330	monocarboxylic acid biosynthetic process	biological_process	77095	Prevotella bryantii	species	4	0.2
GO:0072330	monocarboxylic acid biosynthetic process	biological_process	328515	Nonlabens dokdonensis	species	1	0.05
GO:0072330	monocarboxylic acid biosynthetic process	biological_process	200644	Flavobacteriales	order	2	0.1
GO:0072330	monocarboxylic acid biosynthetic process	biological_process	1224	Proteobacteria	phylum	7	0.35
GO:0072330	monocarboxylic acid biosynthetic process	biological_process	49546	Flavobacteriaceae	family	2	0.1
GO:0072330	monocarboxylic acid biosynthetic process	biological_process	117743	Flavobacteriia	class	8	0.4
GO:0072330	monocarboxylic acid biosynthetic process	biological_process	976	Bacteroidetes	phylum	13	0.65
GO:0072330	monocarboxylic acid biosynthetic process	biological_process	1411685	Gammaproteobacteria bacterium MOLA455	species	2	0.1
GO:0072330	monocarboxylic acid biosynthetic process	biological_process	1408164	Betaproteobacteria bacterium MOLA814	species	1	0.05
GO:0072330	monocarboxylic acid biosynthetic process	biological_process	28211	Alphaproteobacteria	class	2	0.1
GO:0072330	monocarboxylic acid biosynthetic process	biological_process	1236	Gammaproteobacteria	class	4	0.2
GO:0072330	monocarboxylic acid biosynthetic process	biological_process	31989	Rhodobacteraceae	family	2	0.1
GO:0072330	monocarboxylic acid biosynthetic process	biological_process	363408	Nonlabens	genus	1	0.05
GO:0072330	monocarboxylic acid biosynthetic process	biological_process	28216	Betaproteobacteria	class	1	0.05
GO:0072330	monocarboxylic acid biosynthetic process	biological_process	1706369	Cellvibrionales	order	2	0.1
GO:0072330	monocarboxylic acid biosynthetic process	biological_process	1706374	Porticoccaceae	family	2	0.1
GO:0072330	monocarboxylic acid biosynthetic process	biological_process	171549	Bacteroidales	order	4	0.2
GO:0006605	protein targeting	biological_process	1	root	no rank	3	1
GO:0006605	protein targeting	biological_process	135619	Oceanospirillales	order	1	0.333333
GO:0006605	protein targeting	biological_process	2	Bacteria	superkingdom	3	1
GO:0006605	protein targeting	biological_process	1236	Gammaproteobacteria	class	1	0.333333
GO:0006605	protein targeting	biological_process	1224	Proteobacteria	phylum	1	0.333333
GO:0004427	inorganic diphosphatase activity	molecular_function	1760	Actinobacteria	class	1	0.0294118
GO:0004427	inorganic diphosphatase activity	molecular_function	1	root	no rank	34	1
GO:0004427	inorganic diphosphatase activity	molecular_function	2	Bacteria	superkingdom	34	1
GO:0004427	inorganic diphosphatase activity	molecular_function	1655514	Pelagibacteraceae	family	1	0.0294118
GO:0004427	inorganic diphosphatase activity	molecular_function	200644	Flavobacteriales	order	17	0.5
GO:0004427	inorganic diphosphatase activity	molecular_function	1224	Proteobacteria	phylum	9	0.264706
GO:0004427	inorganic diphosphatase activity	molecular_function	198251	Candidatus Pelagibacter	genus	1	0.0294118
GO:0004427	inorganic diphosphatase activity	molecular_function	1550399	marine actinobacterium MedAcidi-G1	species	1	0.0294118
GO:0004427	inorganic diphosphatase activity	molecular_function	49546	Flavobacteriaceae	family	17	0.5
GO:0004427	inorganic diphosphatase activity	molecular_function	117743	Flavobacteriia	class	19	0.558824
GO:0004427	inorganic diphosphatase activity	molecular_function	198252	Candidatus Pelagibacter ubique	species	1	0.0294118
GO:0004427	inorganic diphosphatase activity	molecular_function	976	Bacteroidetes	phylum	20	0.588235
GO:0004427	inorganic diphosphatase activity	molecular_function	28211	Alphaproteobacteria	class	4	0.117647
GO:0004427	inorganic diphosphatase activity	molecular_function	1236	Gammaproteobacteria	class	4	0.117647
GO:0004427	inorganic diphosphatase activity	molecular_function	201174	Actinobacteria	phylum	1	0.0294118
GO:0004427	inorganic diphosphatase activity	molecular_function	54526	Pelagibacterales	order	1	0.0294118
GO:0004427	inorganic diphosphatase activity	molecular_function	52959	Polaribacter	genus	7	0.205882
GO:0004427	inorganic diphosphatase activity	molecular_function	1208365	SAR86 cluster bacterium SAR86E	species	2	0.0588235
GO:0005515	protein binding	molecular_function	84993	Acidimicrobiales	order	3	0.00731707
GO:0005515	protein binding	molecular_function	1	root	no rank	410	1
GO:0005515	protein binding	molecular_function	84992	Acidimicrobiia	class	3	0.00731707
GO:0005515	protein binding	molecular_function	456455	Bizionia argentinensis	species	1	0.00243902
GO:0005515	protein binding	molecular_function	2	Bacteria	superkingdom	410	1
GO:0005515	protein binding	molecular_function	1402135	Sulfitobacter pseudonitzschiae	species	2	0.00487805
GO:0005515	protein binding	molecular_function	84994	Acidimicrobiaceae	family	3	0.00731707
GO:0005515	protein binding	molecular_function	261386	Leptospirillum sp. Group III	species group	1	0.00243902
GO:0005515	protein binding	molecular_function	1123867	SAR86 cluster bacterium SAR86B	species	1	0.00243902
GO:0005515	protein binding	molecular_function	32011	Methylophilaceae	family	1	0.00243902
GO:0005515	protein binding	molecular_function	206350	Methylophilales	order	1	0.00243902
GO:0005515	protein binding	molecular_function	682522	Ilumatobacter	genus	3	0.00731707
GO:0005515	protein binding	molecular_function	83219	Sulfitobacter mediterraneus	species	3	0.00731707
GO:0005515	protein binding	molecular_function	1208321	Marinomonas profundimaris	species	5	0.0121951
GO:0005515	protein binding	molecular_function	531	Polaribacter irgensii	species	1	0.00243902
GO:0005515	protein binding	molecular_function	1046	Chromatiaceae	family	5	0.0121951
GO:0005515	protein binding	molecular_function	286	Pseudomonas	genus	28	0.0682927
GO:0005515	protein binding	molecular_function	40222	Methylophaga	genus	1	0.00243902
GO:0005515	protein binding	molecular_function	171549	Bacteroidales	order	1	0.00243902
GO:0005515	protein binding	molecular_function	1284658	Planktomarina temperata	species	9	0.0219512
GO:0005515	protein binding	molecular_function	171552	Prevotellaceae	family	1	0.00243902
GO:0005515	protein binding	molecular_function	1284657	Planktomarina	genus	9	0.0219512
GO:0005515	protein binding	molecular_function	1853232	Hymenobacteraceae	family	3	0.00731707
GO:0005515	protein binding	molecular_function	225842	Formosa	genus	1	0.00243902
GO:0005515	protein binding	molecular_function	1853230	Crocinitomicaceae	family	1	0.00243902
GO:0005515	protein binding	molecular_function	28211	Alphaproteobacteria	class	142	0.346341
GO:0005515	protein binding	molecular_function	1868329	Xanthomarina	genus	1	0.00243902
GO:0005515	protein binding	molecular_function	28216	Betaproteobacteria	class	1	0.00243902
GO:0005515	protein binding	molecular_function	119864	Marinomonas mediterranea	species	2	0.00487805
GO:0005515	protein binding	molecular_function	320324	Formosa agariphila	species	1	0.00243902
GO:0005515	protein binding	molecular_function	332102	Fluviicola	genus	1	0.00243902
GO:0005515	protein binding	molecular_function	838	Prevotella	genus	1	0.00243902
GO:0005515	protein binding	molecular_function	267849	Nitrincola	genus	2	0.00487805
GO:0005515	protein binding	molecular_function	1262685	Acetobacter sp. CAG:977	species	3	0.00731707
GO:0005515	protein binding	molecular_function	41295	Rhodospirillaceae	family	2	0.00487805
GO:0005515	protein binding	molecular_function	189778	Nitrospirales	order	1	0.00243902
GO:0005515	protein binding	molecular_function	72273	Thiotrichales	order	1	0.00243902
GO:0005515	protein binding	molecular_function	189779	Nitrospiraceae	family	1	0.00243902
GO:0005515	protein binding	molecular_function	72274	Pseudomonadales	order	28	0.0682927
GO:0005515	protein binding	molecular_function	1262918	Prevotella sp. CAG:1058	species	1	0.00243902
GO:0005515	protein binding	molecular_function	1446467	Hymenobacter swuensis	species	1	0.00243902
GO:0005515	protein binding	molecular_function	1502784	Pseudomonas sp. AAC	species	24	0.0585366
GO:0005515	protein binding	molecular_function	85079	Thiohalocapsa	genus	5	0.0121951
GO:0005515	protein binding	molecular_function	84567	Pedobacter	genus	5	0.0121951
GO:0005515	protein binding	molecular_function	84566	Sphingobacteriaceae	family	5	0.0121951
GO:0005515	protein binding	molecular_function	191579	Fluviicola taffensis	species	1	0.00243902
GO:0005515	protein binding	molecular_function	1461581	Pseudomonas sp. 12M76_air	species	2	0.00487805
GO:0005515	protein binding	molecular_function	28253	Marinomonas	genus	21	0.0512195
GO:0005515	protein binding	molecular_function	1125964	Loktanella cinnabarina	species	2	0.00487805
GO:0005515	protein binding	molecular_function	28256	Halomonadaceae	family	2	0.00487805
GO:0005515	protein binding	molecular_function	1178482	Halomonas huangheensis	species	2	0.00487805
GO:0005515	protein binding	molecular_function	89966	Hymenobacter	genus	1	0.00243902
GO:0005515	protein binding	molecular_function	1411685	Gammaproteobacteria bacterium MOLA455	species	4	0.0097561
GO:0005515	protein binding	molecular_function	487797	Flavobacteria bacterium MS024-3C	species	1	0.00243902
GO:0005515	protein binding	molecular_function	487796	Flavobacteria bacterium MS024-2A	species	3	0.00731707
GO:0005515	protein binding	molecular_function	323449	Pontibacter	genus	2	0.00487805
GO:0005515	protein binding	molecular_function	526216	Oceanibaculum indicum	species	2	0.00487805
GO:0005515	protein binding	molecular_function	2433	Roseobacter	genus	8	0.0195122
GO:0005515	protein binding	molecular_function	221066	Kordia algicida	species	3	0.00731707
GO:0005515	protein binding	molecular_function	49546	Flavobacteriaceae	family	27	0.0658537
GO:0005515	protein binding	molecular_function	221065	Kordia	genus	3	0.00731707
GO:0005515	protein binding	molecular_function	225422	Oceanibulbus indolifex	species	9	0.0219512
GO:0005515	protein binding	molecular_function	283785	Bizionia	genus	1	0.00243902
GO:0005515	protein binding	molecular_function	225421	Oceanibulbus	genus	9	0.0219512
GO:0005515	protein binding	molecular_function	421000	Sulfitobacter donghicola	species	7	0.0170732
GO:0005515	protein binding	molecular_function	263818	Marinomonas ushuaiensis	species	4	0.0097561
GO:0005515	protein binding	molecular_function	1137281	Xanthomarina gelatinilytica	species	1	0.00243902
GO:0005515	protein binding	molecular_function	467094	Ilumatobacter coccineus	species	3	0.00731707
GO:0005515	protein binding	molecular_function	302485	Phaeobacter	genus	3	0.00731707
GO:0005515	protein binding	molecular_function	204441	Rhodospirillales	order	7	0.0170732
GO:0005515	protein binding	molecular_function	314270	Rhodobacteraceae bacterium HTCC2083	species	1	0.00243902
GO:0005515	protein binding	molecular_function	1706369	Cellvibrionales	order	13	0.0317073
GO:0005515	protein binding	molecular_function	1101195	Methylophilaceae bacterium 11	species	1	0.00243902
GO:0005515	protein binding	molecular_function	1706374	Porticoccaceae	family	13	0.0317073
GO:0005515	protein binding	molecular_function	434085	gamma proteobacterium IMCC2047	species	2	0.00487805
GO:0005515	protein binding	molecular_function	204455	Rhodobacterales	order	114	0.278049
GO:0005515	protein binding	molecular_function	1293499	Nitrospinales	order	1	0.00243902
GO:0005515	protein binding	molecular_function	1293498	Nitrospinia	class	1	0.00243902
GO:0005515	protein binding	molecular_function	1293497	Nitrospinae	phylum	1	0.00243902
GO:0005515	protein binding	molecular_function	314287	gamma proteobacterium HTCC2207	species	5	0.0121951
GO:0005515	protein binding	molecular_function	1144253	Pontibacter sp. BAB1700	species	2	0.00487805
GO:0005515	protein binding	molecular_function	178606	Leptospirillum ferriphilum	species	1	0.00243902
GO:0005515	protein binding	molecular_function	391593	Roseobacter sp. CCS2	species	4	0.0097561
GO:0005515	protein binding	molecular_function	203693	Nitrospira	class	1	0.00243902
GO:0005515	protein binding	molecular_function	433	Acetobacteraceae	family	5	0.0121951
GO:0005515	protein binding	molecular_function	434	Acetobacter	genus	3	0.00731707
GO:0005515	protein binding	molecular_function	179	Leptospirillum	genus	1	0.00243902
GO:0005515	protein binding	molecular_function	437	Acidomonas methanolica	species	2	0.00487805
GO:0005515	protein binding	molecular_function	40117	Nitrospirae	phylum	1	0.00243902
GO:0005515	protein binding	molecular_function	2745	Halomonas	genus	2	0.00487805
GO:0005515	protein binding	molecular_function	135613	Chromatiales	order	5	0.0121951
GO:0005515	protein binding	molecular_function	200643	Bacteroidia	class	1	0.00243902
GO:0005515	protein binding	molecular_function	135619	Oceanospirillales	order	38	0.0926829
GO:0005515	protein binding	molecular_function	245186	Loktanella	genus	11	0.0268293
GO:0005515	protein binding	molecular_function	135616	Piscirickettsiaceae	family	1	0.00243902
GO:0005515	protein binding	molecular_function	1655514	Pelagibacteraceae	family	1	0.00243902
GO:0005515	protein binding	molecular_function	1229521	Nitrincola nitratireducens	species	2	0.00487805
GO:0005515	protein binding	molecular_function	509635	Pedobacter sp. V48	species	5	0.0121951
GO:0005515	protein binding	molecular_function	135620	Oceanospirillaceae	family	34	0.0829268
GO:0005515	protein binding	molecular_function	1250005	Polaribacter sp. Hel1_85	species	8	0.0195122
GO:0005515	protein binding	molecular_function	135621	Pseudomonadaceae	family	28	0.0682927
GO:0005515	protein binding	molecular_function	200644	Flavobacteriales	order	32	0.0780488
GO:0005515	protein binding	molecular_function	245188	Loktanella vestfoldensis	species	9	0.0219512
GO:0005515	protein binding	molecular_function	1224	Proteobacteria	phylum	290	0.707317
GO:0005515	protein binding	molecular_function	42443	Roseobacter litoralis	species	2	0.00487805
GO:0005515	protein binding	molecular_function	976	Bacteroidetes	phylum	74	0.180488
GO:0005515	protein binding	molecular_function	34000	Acidomonas	genus	2	0.00487805
GO:0005515	protein binding	molecular_function	1236	Gammaproteobacteria	class	118	0.287805
GO:0005515	protein binding	molecular_function	201174	Actinobacteria	phylum	3	0.00731707
GO:0005515	protein binding	molecular_function	35800	Nitrospina	genus	1	0.00243902
GO:0005515	protein binding	molecular_function	35801	Nitrospina gracilis	species	1	0.00243902
GO:0005515	protein binding	molecular_function	200666	Sphingobacteriales	order	5	0.0121951
GO:0005515	protein binding	molecular_function	60890	Phaeobacter gallaeciensis	species	3	0.00731707
GO:0005515	protein binding	molecular_function	52959	Polaribacter	genus	13	0.0317073
GO:0005515	protein binding	molecular_function	999151	Methylophaga lonarensis	species	1	0.00243902
GO:0005515	protein binding	molecular_function	996	Flavobacterium columnare	species	1	0.00243902
GO:0005515	protein binding	molecular_function	659693	Oceanibaculum	genus	2	0.00487805
GO:0005515	protein binding	molecular_function	60136	Sulfitobacter	genus	12	0.0292683
GO:0005515	protein binding	molecular_function	367336	Rhodobacterales bacterium HTCC2255	species	18	0.0439024
GO:0005515	protein binding	molecular_function	237	Flavobacterium	genus	1	0.00243902
GO:0005515	protein binding	molecular_function	117743	Flavobacteriia	class	42	0.102439
GO:0005515	protein binding	molecular_function	768507	Cytophagales	order	3	0.00731707
GO:0005515	protein binding	molecular_function	117747	Sphingobacteriia	class	5	0.0121951
GO:0005515	protein binding	molecular_function	31989	Rhodobacteraceae	family	82	0.2
GO:0005515	protein binding	molecular_function	313598	Polaribacter sp. MED152	species	2	0.00487805
GO:0005515	protein binding	molecular_function	768503	Cytophagia	class	3	0.00731707
GO:0005515	protein binding	molecular_function	407032	Nitrospinaceae	family	1	0.00243902
GO:0005515	protein binding	molecular_function	54526	Pelagibacterales	order	1	0.00243902
GO:0016880	acid-ammonia (or amide) ligase activity	molecular_function	1	root	no rank	25	1
GO:0016880	acid-ammonia (or amide) ligase activity	molecular_function	876044	gamma proteobacterium IMCC3088	species	1	0.04
GO:0016880	acid-ammonia (or amide) ligase activity	molecular_function	135619	Oceanospirillales	order	5	0.2
GO:0016880	acid-ammonia (or amide) ligase activity	molecular_function	2	Bacteria	superkingdom	25	1
GO:0016880	acid-ammonia (or amide) ligase activity	molecular_function	1402135	Sulfitobacter pseudonitzschiae	species	4	0.16
GO:0016880	acid-ammonia (or amide) ligase activity	molecular_function	204455	Rhodobacterales	order	10	0.4
GO:0016880	acid-ammonia (or amide) ligase activity	molecular_function	135620	Oceanospirillaceae	family	5	0.2
GO:0016880	acid-ammonia (or amide) ligase activity	molecular_function	459520	Neptuniibacter	genus	2	0.08
GO:0016880	acid-ammonia (or amide) ligase activity	molecular_function	1224	Proteobacteria	phylum	19	0.76
GO:0016880	acid-ammonia (or amide) ligase activity	molecular_function	60136	Sulfitobacter	genus	4	0.16
GO:0016880	acid-ammonia (or amide) ligase activity	molecular_function	1577904	Ruegeria sp. ANG-S4	species	1	0.04
GO:0016880	acid-ammonia (or amide) ligase activity	molecular_function	117743	Flavobacteriia	class	3	0.12
GO:0016880	acid-ammonia (or amide) ligase activity	molecular_function	976	Bacteroidetes	phylum	5	0.2
GO:0016880	acid-ammonia (or amide) ligase activity	molecular_function	207954	Neptuniibacter caesariensis	species	2	0.08
GO:0016880	acid-ammonia (or amide) ligase activity	molecular_function	28211	Alphaproteobacteria	class	11	0.44
GO:0016880	acid-ammonia (or amide) ligase activity	molecular_function	1236	Gammaproteobacteria	class	8	0.32
GO:0016880	acid-ammonia (or amide) ligase activity	molecular_function	31989	Rhodobacteraceae	family	5	0.2
GO:0016880	acid-ammonia (or amide) ligase activity	molecular_function	767891	Candidatus Puniceispirillum	genus	1	0.04
GO:0016880	acid-ammonia (or amide) ligase activity	molecular_function	119864	Marinomonas mediterranea	species	2	0.08
GO:0016880	acid-ammonia (or amide) ligase activity	molecular_function	1706369	Cellvibrionales	order	1	0.04
GO:0016880	acid-ammonia (or amide) ligase activity	molecular_function	97050	Ruegeria	genus	1	0.04
GO:0016880	acid-ammonia (or amide) ligase activity	molecular_function	28253	Marinomonas	genus	2	0.08
GO:0016880	acid-ammonia (or amide) ligase activity	molecular_function	1706372	Halieaceae	family	1	0.04
GO:0016880	acid-ammonia (or amide) ligase activity	molecular_function	767892	Candidatus Puniceispirillum marinum	species	1	0.04
GO:0097659	nucleic acid-templated transcription	biological_process	1	root	no rank	509	1
GO:0097659	nucleic acid-templated transcription	biological_process	2	Bacteria	superkingdom	496	0.97446
GO:0097659	nucleic acid-templated transcription	biological_process	258	Sphingobacterium spiritivorum	species	1	0.00196464
GO:0097659	nucleic acid-templated transcription	biological_process	1402135	Sulfitobacter pseudonitzschiae	species	2	0.00392927
GO:0097659	nucleic acid-templated transcription	biological_process	459520	Neptuniibacter	genus	2	0.00392927
GO:0097659	nucleic acid-templated transcription	biological_process	412687	Intrasporangium oryzae	species	10	0.0196464
GO:0097659	nucleic acid-templated transcription	biological_process	10	Cellvibrio	genus	2	0.00392927
GO:0097659	nucleic acid-templated transcription	biological_process	32011	Methylophilaceae	family	1	0.00196464
GO:0097659	nucleic acid-templated transcription	biological_process	206350	Methylophilales	order	1	0.00196464
GO:0097659	nucleic acid-templated transcription	biological_process	85006	Micrococcales	order	13	0.0255403
GO:0097659	nucleic acid-templated transcription	biological_process	414999	Opitutae	class	1	0.00196464
GO:0097659	nucleic acid-templated transcription	biological_process	531	Polaribacter irgensii	species	4	0.00785855
GO:0097659	nucleic acid-templated transcription	biological_process	415002	Puniceicoccaceae	family	1	0.00196464
GO:0097659	nucleic acid-templated transcription	biological_process	85021	Intrasporangiaceae	family	10	0.0196464
GO:0097659	nucleic acid-templated transcription	biological_process	286	Pseudomonas	genus	2	0.00392927
GO:0097659	nucleic acid-templated transcription	biological_process	85023	Microbacteriaceae	family	3	0.00589391
GO:0097659	nucleic acid-templated transcription	biological_process	415001	Puniceicoccales	order	1	0.00196464
GO:0097659	nucleic acid-templated transcription	biological_process	171549	Bacteroidales	order	1	0.00196464
GO:0097659	nucleic acid-templated transcription	biological_process	1284658	Planktomarina temperata	species	9	0.0176817
GO:0097659	nucleic acid-templated transcription	biological_process	1284657	Planktomarina	genus	9	0.0176817
GO:0097659	nucleic acid-templated transcription	biological_process	28453	Sphingobacterium	genus	1	0.00196464
GO:0097659	nucleic acid-templated transcription	biological_process	45349	Edwardsiidae	family	1	0.00196464
GO:0097659	nucleic acid-templated transcription	biological_process	45350	Nematostella	genus	1	0.00196464
GO:0097659	nucleic acid-templated transcription	biological_process	45351	Nematostella vectensis	species	1	0.00196464
GO:0097659	nucleic acid-templated transcription	biological_process	561184	Mameliella alba	species	1	0.00196464
GO:0097659	nucleic acid-templated transcription	biological_process	74030	Roseovarius	genus	2	0.00392927
GO:0097659	nucleic acid-templated transcription	biological_process	815	Bacteroidaceae	family	1	0.00196464
GO:0097659	nucleic acid-templated transcription	biological_process	816	Bacteroides	genus	1	0.00196464
GO:0097659	nucleic acid-templated transcription	biological_process	1853230	Crocinitomicaceae	family	2	0.00392927
GO:0097659	nucleic acid-templated transcription	biological_process	28211	Alphaproteobacteria	class	160	0.314342
GO:0097659	nucleic acid-templated transcription	biological_process	76594	Cellulophaga baltica	species	2	0.00392927
GO:0097659	nucleic acid-templated transcription	biological_process	442430	Coraliomargarita	genus	1	0.00196464
GO:0097659	nucleic acid-templated transcription	biological_process	28216	Betaproteobacteria	class	1	0.00196464
GO:0097659	nucleic acid-templated transcription	biological_process	1232683	Marinobacterium sp. AK27	species	2	0.00392927
GO:0097659	nucleic acid-templated transcription	biological_process	1081644	Candidatus Aquiluna sp. IMCC13023	species	3	0.00589391
GO:0097659	nucleic acid-templated transcription	biological_process	253245	Owenweeksia hongkongensis	species	8	0.0157171
GO:0097659	nucleic acid-templated transcription	biological_process	332102	Fluviicola	genus	2	0.00392927
GO:0097659	nucleic acid-templated transcription	biological_process	104264	Cellulophaga	genus	2	0.00392927
GO:0097659	nucleic acid-templated transcription	biological_process	234831	Pseudoalteromonas sp. SM9913	species	6	0.0117878
GO:0097659	nucleic acid-templated transcription	biological_process	247634	marine gamma proteobacterium HTCC2148	species	6	0.0117878
GO:0097659	nucleic acid-templated transcription	biological_process	207954	Neptuniibacter caesariensis	species	2	0.00392927
GO:0097659	nucleic acid-templated transcription	biological_process	72275	Alteromonadaceae	family	1	0.00196464
GO:0097659	nucleic acid-templated transcription	biological_process	72274	Pseudomonadales	order	2	0.00392927
GO:0097659	nucleic acid-templated transcription	biological_process	84567	Pedobacter	genus	7	0.0137525
GO:0097659	nucleic acid-templated transcription	biological_process	84566	Sphingobacteriaceae	family	15	0.0294695
GO:0097659	nucleic acid-templated transcription	biological_process	246874	Cryomorphaceae	family	8	0.0157171
GO:0097659	nucleic acid-templated transcription	biological_process	191579	Fluviicola taffensis	species	2	0.00392927
GO:0097659	nucleic acid-templated transcription	biological_process	1461581	Pseudomonas sp. 12M76_air	species	2	0.00392927
GO:0097659	nucleic acid-templated transcription	biological_process	28253	Marinomonas	genus	3	0.00589391
GO:0097659	nucleic acid-templated transcription	biological_process	1344585	Winogradskyella psychrotolerans	species	2	0.00392927
GO:0097659	nucleic acid-templated transcription	biological_process	28256	Halomonadaceae	family	2	0.00392927
GO:0097659	nucleic acid-templated transcription	biological_process	947567	Litoreibacter	genus	2	0.00392927
GO:0097659	nucleic acid-templated transcription	biological_process	1178482	Halomonas huangheensis	species	2	0.00392927
GO:0097659	nucleic acid-templated transcription	biological_process	198251	Candidatus Pelagibacter	genus	6	0.0117878
GO:0097659	nucleic acid-templated transcription	biological_process	1122941	Pedobacter glucosidilyticus	species	2	0.00392927
GO:0097659	nucleic acid-templated transcription	biological_process	53357	Intrasporangium	genus	10	0.0196464
GO:0097659	nucleic acid-templated transcription	biological_process	198252	Candidatus Pelagibacter ubique	species	6	0.0117878
GO:0097659	nucleic acid-templated transcription	biological_process	267894	Psychromonadaceae	family	3	0.00589391
GO:0097659	nucleic acid-templated transcription	biological_process	487796	Flavobacteria bacterium MS024-2A	species	3	0.00589391
GO:0097659	nucleic acid-templated transcription	biological_process	267888	Pseudoalteromonadaceae	family	6	0.0117878
GO:0097659	nucleic acid-templated transcription	biological_process	491388	Litoreibacter arenae	species	2	0.00392927
GO:0097659	nucleic acid-templated transcription	biological_process	2433	Roseobacter	genus	63	0.123772
GO:0097659	nucleic acid-templated transcription	biological_process	1262743	Bacteroides sp. CAG:598	species	1	0.00196464
GO:0097659	nucleic acid-templated transcription	biological_process	388739	Roseobacter sp. SK209-2-6	species	18	0.0353635
GO:0097659	nucleic acid-templated transcription	biological_process	49546	Flavobacteriaceae	family	48	0.0943026
GO:0097659	nucleic acid-templated transcription	biological_process	263818	Marinomonas ushuaiensis	species	1	0.00196464
GO:0097659	nucleic acid-templated transcription	biological_process	302485	Phaeobacter	genus	3	0.00589391
GO:0097659	nucleic acid-templated transcription	biological_process	314263	Roseovarius nubinhibens	species	1	0.00196464
GO:0097659	nucleic acid-templated transcription	biological_process	395922	Coraliomargarita akajimensis	species	1	0.00196464
GO:0097659	nucleic acid-templated transcription	biological_process	1706371	Cellvibrionaceae	family	2	0.00392927
GO:0097659	nucleic acid-templated transcription	biological_process	204441	Rhodospirillales	order	2	0.00392927
GO:0097659	nucleic acid-templated transcription	biological_process	1706369	Cellvibrionales	order	16	0.0314342
GO:0097659	nucleic acid-templated transcription	biological_process	1101195	Methylophilaceae bacterium 11	species	1	0.00196464
GO:0097659	nucleic acid-templated transcription	biological_process	1134474	Cellvibrio sp. BR	species	2	0.00392927
GO:0097659	nucleic acid-templated transcription	biological_process	1706374	Porticoccaceae	family	8	0.0157171
GO:0097659	nucleic acid-templated transcription	biological_process	286104	Winogradskyella	genus	3	0.00589391
GO:0097659	nucleic acid-templated transcription	biological_process	1706372	Halieaceae	family	6	0.0117878
GO:0097659	nucleic acid-templated transcription	biological_process	1305740	Marinobacter nanhaiticus	species	1	0.00196464
GO:0097659	nucleic acid-templated transcription	biological_process	391589	Roseobacter sp. GAI101	species	10	0.0196464
GO:0097659	nucleic acid-templated transcription	biological_process	314277	Marinomonas sp. MED121	species	2	0.00392927
GO:0097659	nucleic acid-templated transcription	biological_process	204455	Rhodobacterales	order	136	0.267191
GO:0097659	nucleic acid-templated transcription	biological_process	1293499	Nitrospinales	order	1	0.00196464
GO:0097659	nucleic acid-templated transcription	biological_process	1293498	Nitrospinia	class	1	0.00196464
GO:0097659	nucleic acid-templated transcription	biological_process	1293497	Nitrospinae	phylum	1	0.00196464
GO:0097659	nucleic acid-templated transcription	biological_process	314287	gamma proteobacterium HTCC2207	species	2	0.00392927
GO:0097659	nucleic acid-templated transcription	biological_process	391593	Roseobacter sp. CCS2	species	27	0.0530452
GO:0097659	nucleic acid-templated transcription	biological_process	314282	Psychromonas sp. CNPT3	species	3	0.00589391
GO:0097659	nucleic acid-templated transcription	biological_process	423351	Mucilaginibacter paludis	species	1	0.00196464
GO:0097659	nucleic acid-templated transcription	biological_process	433	Acetobacteraceae	family	2	0.00392927
GO:0097659	nucleic acid-templated transcription	biological_process	423349	Mucilaginibacter	genus	1	0.00196464
GO:0097659	nucleic acid-templated transcription	biological_process	437	Acidomonas methanolica	species	2	0.00392927
GO:0097659	nucleic acid-templated transcription	biological_process	1434019	Mameliella	genus	1	0.00196464
GO:0097659	nucleic acid-templated transcription	biological_process	2742	Marinobacter	genus	1	0.00196464
GO:0097659	nucleic acid-templated transcription	biological_process	391613	Roseovarius sp. TM1035	species	1	0.00196464
GO:0097659	nucleic acid-templated transcription	biological_process	33208	Metazoa	kingdom	1	0.00196464
GO:0097659	nucleic acid-templated transcription	biological_process	2745	Halomonas	genus	2	0.00392927
GO:0097659	nucleic acid-templated transcription	biological_process	6073	Cnidaria	phylum	1	0.00196464
GO:0097659	nucleic acid-templated transcription	biological_process	200643	Bacteroidia	class	1	0.00196464
GO:0097659	nucleic acid-templated transcription	biological_process	135619	Oceanospirillales	order	18	0.0353635
GO:0097659	nucleic acid-templated transcription	biological_process	245186	Loktanella	genus	3	0.00589391
GO:0097659	nucleic acid-templated transcription	biological_process	1655514	Pelagibacteraceae	family	7	0.0137525
GO:0097659	nucleic acid-templated transcription	biological_process	135622	Alteromonadales	order	11	0.021611
GO:0097659	nucleic acid-templated transcription	biological_process	509635	Pedobacter sp. V48	species	5	0.00982318
GO:0097659	nucleic acid-templated transcription	biological_process	1250005	Polaribacter sp. Hel1_85	species	4	0.00785855
GO:0097659	nucleic acid-templated transcription	biological_process	135620	Oceanospirillaceae	family	12	0.0235756
GO:0097659	nucleic acid-templated transcription	biological_process	200644	Flavobacteriales	order	63	0.123772
GO:0097659	nucleic acid-templated transcription	biological_process	135621	Pseudomonadaceae	family	2	0.00392927
GO:0097659	nucleic acid-templated transcription	biological_process	245188	Loktanella vestfoldensis	species	3	0.00589391
GO:0097659	nucleic acid-templated transcription	biological_process	2759	Eukaryota	superkingdom	1	0.00196464
GO:0097659	nucleic acid-templated transcription	biological_process	1224	Proteobacteria	phylum	272	0.534381
GO:0097659	nucleic acid-templated transcription	biological_process	42443	Roseobacter litoralis	species	8	0.0157171
GO:0097659	nucleic acid-templated transcription	biological_process	48075	Marinobacterium	genus	2	0.00392927
GO:0097659	nucleic acid-templated transcription	biological_process	976	Bacteroidetes	phylum	157	0.308448
GO:0097659	nucleic acid-templated transcription	biological_process	34000	Acidomonas	genus	2	0.00392927
GO:0097659	nucleic acid-templated transcription	biological_process	529881	Candidatus Aquiluna	genus	3	0.00589391
GO:0097659	nucleic acid-templated transcription	biological_process	1236	Gammaproteobacteria	class	86	0.168959
GO:0097659	nucleic acid-templated transcription	biological_process	201174	Actinobacteria	phylum	15	0.0294695
GO:0097659	nucleic acid-templated transcription	biological_process	6101	Anthozoa	class	1	0.00196464
GO:0097659	nucleic acid-templated transcription	biological_process	267986	Owenweeksia	genus	8	0.0157171
GO:0097659	nucleic acid-templated transcription	biological_process	6102	Hexacorallia	subclass	1	0.00196464
GO:0097659	nucleic acid-templated transcription	biological_process	6103	Actiniaria	order	1	0.00196464
GO:0097659	nucleic acid-templated transcription	biological_process	74201	Verrucomicrobia	phylum	1	0.00196464
GO:0097659	nucleic acid-templated transcription	biological_process	35800	Nitrospina	genus	1	0.00196464
GO:0097659	nucleic acid-templated transcription	biological_process	200666	Sphingobacteriales	order	15	0.0294695
GO:0097659	nucleic acid-templated transcription	biological_process	35801	Nitrospina gracilis	species	1	0.00196464
GO:0097659	nucleic acid-templated transcription	biological_process	60890	Phaeobacter gallaeciensis	species	3	0.00589391
GO:0097659	nucleic acid-templated transcription	biological_process	52959	Polaribacter	genus	28	0.0550098
GO:0097659	nucleic acid-templated transcription	biological_process	1760	Actinobacteria	class	13	0.0255403
GO:0097659	nucleic acid-templated transcription	biological_process	754409	Winogradskyella sp. PG-2	species	1	0.00196464
GO:0097659	nucleic acid-templated transcription	biological_process	996	Flavobacterium columnare	species	1	0.00196464
GO:0097659	nucleic acid-templated transcription	biological_process	60136	Sulfitobacter	genus	2	0.00392927
GO:0097659	nucleic acid-templated transcription	biological_process	367336	Rhodobacterales bacterium HTCC2255	species	5	0.00982318
GO:0097659	nucleic acid-templated transcription	biological_process	237	Flavobacterium	genus	1	0.00196464
GO:0097659	nucleic acid-templated transcription	biological_process	117743	Flavobacteriia	class	93	0.182711
GO:0097659	nucleic acid-templated transcription	biological_process	117747	Sphingobacteriia	class	15	0.0294695
GO:0097659	nucleic acid-templated transcription	biological_process	31989	Rhodobacteraceae	family	122	0.239686
GO:0097659	nucleic acid-templated transcription	biological_process	67572	Psychromonas	genus	3	0.00589391
GO:0097659	nucleic acid-templated transcription	biological_process	1336803	Polaribacter sp. Hel1_33_49	species	6	0.0117878
GO:0097659	nucleic acid-templated transcription	biological_process	313598	Polaribacter sp. MED152	species	2	0.00392927
GO:0097659	nucleic acid-templated transcription	biological_process	54526	Pelagibacterales	order	7	0.0137525
GO:0097659	nucleic acid-templated transcription	biological_process	53246	Pseudoalteromonas	genus	6	0.0117878
GO:0097659	nucleic acid-templated transcription	biological_process	407032	Nitrospinaceae	family	1	0.00196464
GO:0016884	carbon-nitrogen ligase activity, with glutamine as amido-N-donor	molecular_function	1	root	no rank	3	1
GO:0016884	carbon-nitrogen ligase activity, with glutamine as amido-N-donor	molecular_function	2	Bacteria	superkingdom	3	1
GO:0016884	carbon-nitrogen ligase activity, with glutamine as amido-N-donor	molecular_function	204455	Rhodobacterales	order	1	0.333333
GO:0016884	carbon-nitrogen ligase activity, with glutamine as amido-N-donor	molecular_function	200644	Flavobacteriales	order	1	0.333333
GO:0016884	carbon-nitrogen ligase activity, with glutamine as amido-N-donor	molecular_function	1224	Proteobacteria	phylum	1	0.333333
GO:0016884	carbon-nitrogen ligase activity, with glutamine as amido-N-donor	molecular_function	49546	Flavobacteriaceae	family	1	0.333333
GO:0016884	carbon-nitrogen ligase activity, with glutamine as amido-N-donor	molecular_function	117743	Flavobacteriia	class	1	0.333333
GO:0016884	carbon-nitrogen ligase activity, with glutamine as amido-N-donor	molecular_function	976	Bacteroidetes	phylum	2	0.666667
GO:0016884	carbon-nitrogen ligase activity, with glutamine as amido-N-donor	molecular_function	423351	Mucilaginibacter paludis	species	1	0.333333
GO:0016884	carbon-nitrogen ligase activity, with glutamine as amido-N-donor	molecular_function	117747	Sphingobacteriia	class	1	0.333333
GO:0016884	carbon-nitrogen ligase activity, with glutamine as amido-N-donor	molecular_function	423349	Mucilaginibacter	genus	1	0.333333
GO:0016884	carbon-nitrogen ligase activity, with glutamine as amido-N-donor	molecular_function	28211	Alphaproteobacteria	class	1	0.333333
GO:0016884	carbon-nitrogen ligase activity, with glutamine as amido-N-donor	molecular_function	31989	Rhodobacteraceae	family	1	0.333333
GO:0016884	carbon-nitrogen ligase activity, with glutamine as amido-N-donor	molecular_function	84566	Sphingobacteriaceae	family	1	0.333333
GO:0016884	carbon-nitrogen ligase activity, with glutamine as amido-N-donor	molecular_function	200666	Sphingobacteriales	order	1	0.333333
GO:0016885	ligase activity, forming carbon-carbon bonds	molecular_function	1	root	no rank	14	1
GO:0016885	ligase activity, forming carbon-carbon bonds	molecular_function	245186	Loktanella	genus	1	0.0714286
GO:0016885	ligase activity, forming carbon-carbon bonds	molecular_function	2	Bacteria	superkingdom	14	1
GO:0016885	ligase activity, forming carbon-carbon bonds	molecular_function	204455	Rhodobacterales	order	4	0.285714
GO:0016885	ligase activity, forming carbon-carbon bonds	molecular_function	328515	Nonlabens dokdonensis	species	1	0.0714286
GO:0016885	ligase activity, forming carbon-carbon bonds	molecular_function	200644	Flavobacteriales	order	2	0.142857
GO:0016885	ligase activity, forming carbon-carbon bonds	molecular_function	245188	Loktanella vestfoldensis	species	1	0.0714286
GO:0016885	ligase activity, forming carbon-carbon bonds	molecular_function	1224	Proteobacteria	phylum	6	0.428571
GO:0016885	ligase activity, forming carbon-carbon bonds	molecular_function	49546	Flavobacteriaceae	family	2	0.142857
GO:0016885	ligase activity, forming carbon-carbon bonds	molecular_function	117743	Flavobacteriia	class	8	0.571429
GO:0016885	ligase activity, forming carbon-carbon bonds	molecular_function	976	Bacteroidetes	phylum	8	0.571429
GO:0016885	ligase activity, forming carbon-carbon bonds	molecular_function	28211	Alphaproteobacteria	class	4	0.285714
GO:0016885	ligase activity, forming carbon-carbon bonds	molecular_function	1236	Gammaproteobacteria	class	2	0.142857
GO:0016885	ligase activity, forming carbon-carbon bonds	molecular_function	31989	Rhodobacteraceae	family	4	0.285714
GO:0016885	ligase activity, forming carbon-carbon bonds	molecular_function	363408	Nonlabens	genus	1	0.0714286
GO:0009097	isoleucine biosynthetic process	biological_process	1	root	no rank	15	1
GO:0009097	isoleucine biosynthetic process	biological_process	135619	Oceanospirillales	order	3	0.2
GO:0009097	isoleucine biosynthetic process	biological_process	2	Bacteria	superkingdom	15	1
GO:0009097	isoleucine biosynthetic process	biological_process	204455	Rhodobacterales	order	12	0.8
GO:0009097	isoleucine biosynthetic process	biological_process	135620	Oceanospirillaceae	family	3	0.2
GO:0009097	isoleucine biosynthetic process	biological_process	1217908	Octadecabacter antarcticus	species	1	0.0666667
GO:0009097	isoleucine biosynthetic process	biological_process	459520	Neptuniibacter	genus	1	0.0666667
GO:0009097	isoleucine biosynthetic process	biological_process	1224	Proteobacteria	phylum	15	1
GO:0009097	isoleucine biosynthetic process	biological_process	367336	Rhodobacterales bacterium HTCC2255	species	1	0.0666667
GO:0009097	isoleucine biosynthetic process	biological_process	263818	Marinomonas ushuaiensis	species	2	0.133333
GO:0009097	isoleucine biosynthetic process	biological_process	207954	Neptuniibacter caesariensis	species	1	0.0666667
GO:0009097	isoleucine biosynthetic process	biological_process	28211	Alphaproteobacteria	class	12	0.8
GO:0009097	isoleucine biosynthetic process	biological_process	1236	Gammaproteobacteria	class	3	0.2
GO:0009097	isoleucine biosynthetic process	biological_process	31989	Rhodobacteraceae	family	9	0.6
GO:0009097	isoleucine biosynthetic process	biological_process	53945	Octadecabacter	genus	1	0.0666667
GO:0009097	isoleucine biosynthetic process	biological_process	28253	Marinomonas	genus	2	0.133333
GO:0016624	oxidoreductase activity, acting on the aldehyde or oxo group of donors, disulfide as acceptor	molecular_function	1	root	no rank	1	1
GO:0016624	oxidoreductase activity, acting on the aldehyde or oxo group of donors, disulfide as acceptor	molecular_function	2	Bacteria	superkingdom	1	1
GO:0016624	oxidoreductase activity, acting on the aldehyde or oxo group of donors, disulfide as acceptor	molecular_function	28211	Alphaproteobacteria	class	1	1
GO:0016624	oxidoreductase activity, acting on the aldehyde or oxo group of donors, disulfide as acceptor	molecular_function	204455	Rhodobacterales	order	1	1
GO:0016624	oxidoreductase activity, acting on the aldehyde or oxo group of donors, disulfide as acceptor	molecular_function	31989	Rhodobacteraceae	family	1	1
GO:0016624	oxidoreductase activity, acting on the aldehyde or oxo group of donors, disulfide as acceptor	molecular_function	1224	Proteobacteria	phylum	1	1
GO:0016627	oxidoreductase activity, acting on the CH-CH group of donors	molecular_function	1	root	no rank	25	1
GO:0016627	oxidoreductase activity, acting on the CH-CH group of donors	molecular_function	135619	Oceanospirillales	order	2	0.08
GO:0016627	oxidoreductase activity, acting on the CH-CH group of donors	molecular_function	1284658	Planktomarina temperata	species	2	0.08
GO:0016627	oxidoreductase activity, acting on the CH-CH group of donors	molecular_function	2	Bacteria	superkingdom	25	1
GO:0016627	oxidoreductase activity, acting on the CH-CH group of donors	molecular_function	1402135	Sulfitobacter pseudonitzschiae	species	3	0.12
GO:0016627	oxidoreductase activity, acting on the CH-CH group of donors	molecular_function	1284657	Planktomarina	genus	2	0.08
GO:0016627	oxidoreductase activity, acting on the CH-CH group of donors	molecular_function	204455	Rhodobacterales	order	10	0.4
GO:0016627	oxidoreductase activity, acting on the CH-CH group of donors	molecular_function	135620	Oceanospirillaceae	family	2	0.08
GO:0016627	oxidoreductase activity, acting on the CH-CH group of donors	molecular_function	1224	Proteobacteria	phylum	19	0.76
GO:0016627	oxidoreductase activity, acting on the CH-CH group of donors	molecular_function	60136	Sulfitobacter	genus	3	0.12
GO:0016627	oxidoreductase activity, acting on the CH-CH group of donors	molecular_function	48075	Marinobacterium	genus	2	0.08
GO:0016627	oxidoreductase activity, acting on the CH-CH group of donors	molecular_function	314287	gamma proteobacterium HTCC2207	species	1	0.04
GO:0016627	oxidoreductase activity, acting on the CH-CH group of donors	molecular_function	1411685	Gammaproteobacteria bacterium MOLA455	species	1	0.04
GO:0016627	oxidoreductase activity, acting on the CH-CH group of donors	molecular_function	976	Bacteroidetes	phylum	1	0.04
GO:0016627	oxidoreductase activity, acting on the CH-CH group of donors	molecular_function	28211	Alphaproteobacteria	class	12	0.48
GO:0016627	oxidoreductase activity, acting on the CH-CH group of donors	molecular_function	1236	Gammaproteobacteria	class	7	0.28
GO:0016627	oxidoreductase activity, acting on the CH-CH group of donors	molecular_function	31989	Rhodobacteraceae	family	9	0.36
GO:0016627	oxidoreductase activity, acting on the CH-CH group of donors	molecular_function	1232683	Marinobacterium sp. AK27	species	2	0.08
GO:0016627	oxidoreductase activity, acting on the CH-CH group of donors	molecular_function	1706369	Cellvibrionales	order	2	0.08
GO:0016627	oxidoreductase activity, acting on the CH-CH group of donors	molecular_function	1706374	Porticoccaceae	family	2	0.08
GO:0016628	oxidoreductase activity, acting on the CH-CH group of donors, NAD or NADP as acceptor	molecular_function	1	root	no rank	2	1
GO:0016628	oxidoreductase activity, acting on the CH-CH group of donors, NAD or NADP as acceptor	molecular_function	2	Bacteria	superkingdom	2	1
GO:0016628	oxidoreductase activity, acting on the CH-CH group of donors, NAD or NADP as acceptor	molecular_function	28211	Alphaproteobacteria	class	2	1
GO:0016628	oxidoreductase activity, acting on the CH-CH group of donors, NAD or NADP as acceptor	molecular_function	204455	Rhodobacterales	order	2	1
GO:0016628	oxidoreductase activity, acting on the CH-CH group of donors, NAD or NADP as acceptor	molecular_function	31989	Rhodobacteraceae	family	2	1
GO:0016628	oxidoreductase activity, acting on the CH-CH group of donors, NAD or NADP as acceptor	molecular_function	1224	Proteobacteria	phylum	2	1
GO:0009099	valine biosynthetic process	biological_process	1	root	no rank	15	1
GO:0009099	valine biosynthetic process	biological_process	135619	Oceanospirillales	order	3	0.2
GO:0009099	valine biosynthetic process	biological_process	2	Bacteria	superkingdom	15	1
GO:0009099	valine biosynthetic process	biological_process	204455	Rhodobacterales	order	12	0.8
GO:0009099	valine biosynthetic process	biological_process	135620	Oceanospirillaceae	family	3	0.2
GO:0009099	valine biosynthetic process	biological_process	1217908	Octadecabacter antarcticus	species	1	0.0666667
GO:0009099	valine biosynthetic process	biological_process	459520	Neptuniibacter	genus	1	0.0666667
GO:0009099	valine biosynthetic process	biological_process	1224	Proteobacteria	phylum	15	1
GO:0009099	valine biosynthetic process	biological_process	367336	Rhodobacterales bacterium HTCC2255	species	1	0.0666667
GO:0009099	valine biosynthetic process	biological_process	263818	Marinomonas ushuaiensis	species	2	0.133333
GO:0009099	valine biosynthetic process	biological_process	207954	Neptuniibacter caesariensis	species	1	0.0666667
GO:0009099	valine biosynthetic process	biological_process	28211	Alphaproteobacteria	class	12	0.8
GO:0009099	valine biosynthetic process	biological_process	1236	Gammaproteobacteria	class	3	0.2
GO:0009099	valine biosynthetic process	biological_process	31989	Rhodobacteraceae	family	9	0.6
GO:0009099	valine biosynthetic process	biological_process	53945	Octadecabacter	genus	1	0.0666667
GO:0009099	valine biosynthetic process	biological_process	28253	Marinomonas	genus	2	0.133333
GO:0035383	thioester metabolic process	biological_process	84993	Acidimicrobiales	order	1	0.25
GO:0035383	thioester metabolic process	biological_process	1	root	no rank	4	1
GO:0035383	thioester metabolic process	biological_process	84992	Acidimicrobiia	class	1	0.25
GO:0035383	thioester metabolic process	biological_process	2	Bacteria	superkingdom	4	1
GO:0035383	thioester metabolic process	biological_process	1655514	Pelagibacteraceae	family	1	0.25
GO:0035383	thioester metabolic process	biological_process	84994	Acidimicrobiaceae	family	1	0.25
GO:0035383	thioester metabolic process	biological_process	204455	Rhodobacterales	order	2	0.5
GO:0035383	thioester metabolic process	biological_process	1224	Proteobacteria	phylum	3	0.75
GO:0035383	thioester metabolic process	biological_process	198251	Candidatus Pelagibacter	genus	1	0.25
GO:0035383	thioester metabolic process	biological_process	198252	Candidatus Pelagibacter ubique	species	1	0.25
GO:0035383	thioester metabolic process	biological_process	682522	Ilumatobacter	genus	1	0.25
GO:0035383	thioester metabolic process	biological_process	467094	Ilumatobacter coccineus	species	1	0.25
GO:0035383	thioester metabolic process	biological_process	28211	Alphaproteobacteria	class	3	0.75
GO:0035383	thioester metabolic process	biological_process	31989	Rhodobacteraceae	family	2	0.5
GO:0035383	thioester metabolic process	biological_process	201174	Actinobacteria	phylum	1	0.25
GO:0035383	thioester metabolic process	biological_process	54526	Pelagibacterales	order	1	0.25
GO:0035384	thioester biosynthetic process	biological_process	1	root	no rank	2	1
GO:0035384	thioester biosynthetic process	biological_process	2	Bacteria	superkingdom	2	1
GO:0035384	thioester biosynthetic process	biological_process	28211	Alphaproteobacteria	class	2	1
GO:0035384	thioester biosynthetic process	biological_process	204455	Rhodobacterales	order	2	1
GO:0035384	thioester biosynthetic process	biological_process	31989	Rhodobacteraceae	family	2	1
GO:0035384	thioester biosynthetic process	biological_process	1224	Proteobacteria	phylum	2	1
GO:0009098	leucine biosynthetic process	biological_process	188787	Deinococci	class	1	0.333333
GO:0009098	leucine biosynthetic process	biological_process	1297	Deinococcus-Thermus	phylum	1	0.333333
GO:0009098	leucine biosynthetic process	biological_process	1	root	no rank	3	1
GO:0009098	leucine biosynthetic process	biological_process	332247	Trueperaceae	family	1	0.333333
GO:0009098	leucine biosynthetic process	biological_process	2	Bacteria	superkingdom	3	1
GO:0009098	leucine biosynthetic process	biological_process	118964	Deinococcales	order	1	0.333333
GO:0009098	leucine biosynthetic process	biological_process	332249	Truepera radiovictrix	species	1	0.333333
GO:0009098	leucine biosynthetic process	biological_process	332248	Truepera	genus	1	0.333333
GO:1902578	single-organism localization	biological_process	84993	Acidimicrobiales	order	1	0.00248756
GO:1902578	single-organism localization	biological_process	1	root	no rank	402	1
GO:1902578	single-organism localization	biological_process	84992	Acidimicrobiia	class	1	0.00248756
GO:1902578	single-organism localization	biological_process	2	Bacteria	superkingdom	384	0.955224
GO:1902578	single-organism localization	biological_process	119043	Rhodobiaceae	family	4	0.00995025
GO:1902578	single-organism localization	biological_process	1402135	Sulfitobacter pseudonitzschiae	species	32	0.079602
GO:1902578	single-organism localization	biological_process	1397526	Alcanivorax sp. PN-3	species	2	0.00497512
GO:1902578	single-organism localization	biological_process	84994	Acidimicrobiaceae	family	1	0.00248756
GO:1902578	single-organism localization	biological_process	459520	Neptuniibacter	genus	12	0.0298507
GO:1902578	single-organism localization	biological_process	32008	Burkholderia	genus	2	0.00497512
GO:1902578	single-organism localization	biological_process	859653	alpha proteobacterium HIMB5	species	3	0.00746269
GO:1902578	single-organism localization	biological_process	1366046	Rhodobacteraceae bacterium HIMB11	species	4	0.00995025
GO:1902578	single-organism localization	biological_process	206350	Methylophilales	order	5	0.0124378
GO:1902578	single-organism localization	biological_process	85006	Micrococcales	order	2	0.00497512
GO:1902578	single-organism localization	biological_process	682522	Ilumatobacter	genus	1	0.00248756
GO:1902578	single-organism localization	biological_process	83219	Sulfitobacter mediterraneus	species	8	0.0199005
GO:1902578	single-organism localization	biological_process	531	Polaribacter irgensii	species	7	0.0174129
GO:1902578	single-organism localization	biological_process	1385985	Sphingobacterium paucimobilis	species	2	0.00497512
GO:1902578	single-organism localization	biological_process	119060	Burkholderiaceae	family	2	0.00497512
GO:1902578	single-organism localization	biological_process	1317122	Aquimarina atlantica	species	1	0.00248756
GO:1902578	single-organism localization	biological_process	85016	Cellulomonadaceae	family	2	0.00497512
GO:1902578	single-organism localization	biological_process	1051	Ectothiorhodospira	genus	4	0.00995025
GO:1902578	single-organism localization	biological_process	40222	Methylophaga	genus	2	0.00497512
GO:1902578	single-organism localization	biological_process	171549	Bacteroidales	order	2	0.00497512
GO:1902578	single-organism localization	biological_process	743722	Sphingobacterium sp. 21	species	3	0.00746269
GO:1902578	single-organism localization	biological_process	1284658	Planktomarina temperata	species	4	0.00995025
GO:1902578	single-organism localization	biological_process	171552	Prevotellaceae	family	2	0.00497512
GO:1902578	single-organism localization	biological_process	1284657	Planktomarina	genus	4	0.00995025
GO:1902578	single-organism localization	biological_process	633131	Thalassobium sp. R2A62	species	1	0.00248756
GO:1902578	single-organism localization	biological_process	633130	Thalassobium	genus	1	0.00248756
GO:1902578	single-organism localization	biological_process	28453	Sphingobacterium	genus	5	0.0124378
GO:1902578	single-organism localization	biological_process	1550399	marine actinobacterium MedAcidi-G1	species	1	0.00248756
GO:1902578	single-organism localization	biological_process	74030	Roseovarius	genus	1	0.00248756
GO:1902578	single-organism localization	biological_process	519989	Ectothiorhodospira sp. PHS-1	species	4	0.00995025
GO:1902578	single-organism localization	biological_process	28211	Alphaproteobacteria	class	154	0.383085
GO:1902578	single-organism localization	biological_process	388401	Rhodobacteraceae bacterium HTCC2150	species	1	0.00248756
GO:1902578	single-organism localization	biological_process	1453346	Flavobacterium sp. TAK38	species	1	0.00248756
GO:1902578	single-organism localization	biological_process	232244	Belliella	genus	2	0.00497512
GO:1902578	single-organism localization	biological_process	28216	Betaproteobacteria	class	7	0.0174129
GO:1902578	single-organism localization	biological_process	1232683	Marinobacterium sp. AK27	species	2	0.00497512
GO:1902578	single-organism localization	biological_process	282682	Citreicella	genus	1	0.00248756
GO:1902578	single-organism localization	biological_process	1208365	SAR86 cluster bacterium SAR86E	species	3	0.00746269
GO:1902578	single-organism localization	biological_process	232259	Belliella baltica	species	2	0.00497512
GO:1902578	single-organism localization	biological_process	72273	Thiotrichales	order	2	0.00497512
GO:1902578	single-organism localization	biological_process	458839	Actinotalea	genus	2	0.00497512
GO:1902578	single-organism localization	biological_process	207954	Neptuniibacter caesariensis	species	12	0.0298507
GO:1902578	single-organism localization	biological_process	247633	marine gamma proteobacterium HTCC2143	species	2	0.00497512
GO:1902578	single-organism localization	biological_process	72276	Ectothiorhodospiraceae	family	4	0.00995025
GO:1902578	single-organism localization	biological_process	1504320	actinobacterium acAcidi	species	2	0.00497512
GO:1902578	single-organism localization	biological_process	84566	Sphingobacteriaceae	family	5	0.0124378
GO:1902578	single-organism localization	biological_process	76122	Alloprevotella tannerae	species	2	0.00497512
GO:1902578	single-organism localization	biological_process	1233230	Scytonema tolypothrichoides	species	2	0.00497512
GO:1902578	single-organism localization	biological_process	1117	Cyanobacteria	phylum	2	0.00497512
GO:1902578	single-organism localization	biological_process	563798	Cyclobacteriaceae	family	2	0.00497512
GO:1902578	single-organism localization	biological_process	1330036	Osedax symbiont Rs1	species	10	0.0248756
GO:1902578	single-organism localization	biological_process	28256	Halomonadaceae	family	3	0.00746269
GO:1902578	single-organism localization	biological_process	356	Rhizobiales	order	4	0.00995025
GO:1902578	single-organism localization	biological_process	1217908	Octadecabacter antarcticus	species	2	0.00497512
GO:1902578	single-organism localization	biological_process	1386098	Actinotalea ferrariae	species	2	0.00497512
GO:1902578	single-organism localization	biological_process	198251	Candidatus Pelagibacter	genus	16	0.039801
GO:1902578	single-organism localization	biological_process	59753	Alcanivorax	genus	6	0.0149254
GO:1902578	single-organism localization	biological_process	2157	Archaea	superkingdom	2	0.00497512
GO:1902578	single-organism localization	biological_process	198252	Candidatus Pelagibacter ubique	species	2	0.00497512
GO:1902578	single-organism localization	biological_process	1411685	Gammaproteobacteria bacterium MOLA455	species	4	0.00995025
GO:1902578	single-organism localization	biological_process	1358438	Lutibaculum	genus	4	0.00995025
GO:1902578	single-organism localization	biological_process	487796	Flavobacteria bacterium MS024-2A	species	1	0.00248756
GO:1902578	single-organism localization	biological_process	267888	Pseudoalteromonadaceae	family	5	0.0124378
GO:1902578	single-organism localization	biological_process	224372	Alcanivoracaceae	family	6	0.0149254
GO:1902578	single-organism localization	biological_process	909943	SAR116 cluster alpha proteobacterium HIMB100	species	2	0.00497512
GO:1902578	single-organism localization	biological_process	290174	Aquimarina	genus	1	0.00248756
GO:1902578	single-organism localization	biological_process	1358440	Lutibaculum baratangense	species	4	0.00995025
GO:1902578	single-organism localization	biological_process	2433	Roseobacter	genus	5	0.0124378
GO:1902578	single-organism localization	biological_process	1403540	Halomonas sp. BC04	species	3	0.00746269
GO:1902578	single-organism localization	biological_process	2434	Roseobacter denitrificans	species	1	0.00248756
GO:1902578	single-organism localization	biological_process	884107	Schleiferia thermophila	species	2	0.00497512
GO:1902578	single-organism localization	biological_process	651137	Thaumarchaeota	phylum	2	0.00497512
GO:1902578	single-organism localization	biological_process	1161	Nostocales	order	2	0.00497512
GO:1902578	single-organism localization	biological_process	49546	Flavobacteriaceae	family	36	0.0895522
GO:1902578	single-organism localization	biological_process	519051	Alcanivorax hongdengensis	species	4	0.00995025
GO:1902578	single-organism localization	biological_process	225422	Oceanibulbus indolifex	species	9	0.0223881
GO:1902578	single-organism localization	biological_process	225421	Oceanibulbus	genus	9	0.0223881
GO:1902578	single-organism localization	biological_process	467094	Ilumatobacter coccineus	species	1	0.00248756
GO:1902578	single-organism localization	biological_process	767891	Candidatus Puniceispirillum	genus	4	0.00995025
GO:1902578	single-organism localization	biological_process	314270	Rhodobacteraceae bacterium HTCC2083	species	1	0.00248756
GO:1902578	single-organism localization	biological_process	1706369	Cellvibrionales	order	21	0.0522388
GO:1902578	single-organism localization	biological_process	1706374	Porticoccaceae	family	13	0.0323383
GO:1902578	single-organism localization	biological_process	1706375	Spongiibacteraceae	family	3	0.00746269
GO:1902578	single-organism localization	biological_process	1182	Scytonemataceae	family	2	0.00497512
GO:1902578	single-organism localization	biological_process	314267	Sulfitobacter sp. NAS-14.1	species	7	0.0174129
GO:1902578	single-organism localization	biological_process	767892	Candidatus Puniceispirillum marinum	species	4	0.00995025
GO:1902578	single-organism localization	biological_process	204455	Rhodobacterales	order	116	0.288557
GO:1902578	single-organism localization	biological_process	1293499	Nitrospinales	order	2	0.00497512
GO:1902578	single-organism localization	biological_process	1293498	Nitrospinia	class	2	0.00497512
GO:1902578	single-organism localization	biological_process	1577905	Tateyamaria sp. ANG-S1	species	5	0.0124378
GO:1902578	single-organism localization	biological_process	1293497	Nitrospinae	phylum	2	0.00497512
GO:1902578	single-organism localization	biological_process	314287	gamma proteobacterium HTCC2207	species	4	0.00995025
GO:1902578	single-organism localization	biological_process	391593	Roseobacter sp. CCS2	species	4	0.00995025
GO:1902578	single-organism localization	biological_process	1203	Scytonema	genus	2	0.00497512
GO:1902578	single-organism localization	biological_process	53945	Octadecabacter	genus	5	0.0124378
GO:1902578	single-organism localization	biological_process	2745	Halomonas	genus	3	0.00746269
GO:1902578	single-organism localization	biological_process	53946	Octadecabacter arcticus	species	3	0.00746269
GO:1902578	single-organism localization	biological_process	215743	Roseovarius mucosus	species	1	0.00248756
GO:1902578	single-organism localization	biological_process	1002672	Candidatus Pelagibacter sp. IMCC9063	species	12	0.0298507
GO:1902578	single-organism localization	biological_process	135613	Chromatiales	order	4	0.00995025
GO:1902578	single-organism localization	biological_process	200643	Bacteroidia	class	2	0.00497512
GO:1902578	single-organism localization	biological_process	1333716	Schleiferia	genus	2	0.00497512
GO:1902578	single-organism localization	biological_process	135619	Oceanospirillales	order	35	0.0870647
GO:1902578	single-organism localization	biological_process	245186	Loktanella	genus	4	0.00995025
GO:1902578	single-organism localization	biological_process	135616	Piscirickettsiaceae	family	2	0.00497512
GO:1902578	single-organism localization	biological_process	1655514	Pelagibacteraceae	family	19	0.0472637
GO:1902578	single-organism localization	biological_process	439493	Candidatus Pelagibacter sp. HTCC7211	species	2	0.00497512
GO:1902578	single-organism localization	biological_process	135622	Alteromonadales	order	5	0.0124378
GO:1902578	single-organism localization	biological_process	1333713	Schleiferiaceae	family	2	0.00497512
GO:1902578	single-organism localization	biological_process	135620	Oceanospirillaceae	family	25	0.0621891
GO:1902578	single-organism localization	biological_process	1250005	Polaribacter sp. Hel1_85	species	3	0.00746269
GO:1902578	single-organism localization	biological_process	245188	Loktanella vestfoldensis	species	4	0.00995025
GO:1902578	single-organism localization	biological_process	200644	Flavobacteriales	order	38	0.0945274
GO:1902578	single-organism localization	biological_process	1224	Proteobacteria	phylum	280	0.696517
GO:1902578	single-organism localization	biological_process	80840	Burkholderiales	order	2	0.00497512
GO:1902578	single-organism localization	biological_process	48075	Marinobacterium	genus	2	0.00497512
GO:1902578	single-organism localization	biological_process	976	Bacteroidetes	phylum	75	0.186567
GO:1902578	single-organism localization	biological_process	1168065	gamma proteobacterium BDW918	species	1	0.00248756
GO:1902578	single-organism localization	biological_process	1236	Gammaproteobacteria	class	100	0.248756
GO:1902578	single-organism localization	biological_process	201174	Actinobacteria	phylum	6	0.0149254
GO:1902578	single-organism localization	biological_process	35800	Nitrospina	genus	2	0.00497512
GO:1902578	single-organism localization	biological_process	200666	Sphingobacteriales	order	5	0.0124378
GO:1902578	single-organism localization	biological_process	35801	Nitrospina gracilis	species	2	0.00497512
GO:1902578	single-organism localization	biological_process	230105	Methylophaga aminisulfidivorans	species	2	0.00497512
GO:1902578	single-organism localization	biological_process	52959	Polaribacter	genus	22	0.0547264
GO:1902578	single-organism localization	biological_process	1760	Actinobacteria	class	5	0.0124378
GO:1902578	single-organism localization	biological_process	501479	Citreicella sp. SE45	species	1	0.00248756
GO:1902578	single-organism localization	biological_process	1283313	Alloprevotella	genus	2	0.00497512
GO:1902578	single-organism localization	biological_process	228	Pseudoalteromonas haloplanktis	species	5	0.0124378
GO:1902578	single-organism localization	biological_process	60136	Sulfitobacter	genus	59	0.146766
GO:1902578	single-organism localization	biological_process	237	Flavobacterium	genus	1	0.00248756
GO:1902578	single-organism localization	biological_process	117743	Flavobacteriia	class	44	0.109453
GO:1902578	single-organism localization	biological_process	768507	Cytophagales	order	2	0.00497512
GO:1902578	single-organism localization	biological_process	117747	Sphingobacteriia	class	5	0.0124378
GO:1902578	single-organism localization	biological_process	31989	Rhodobacteraceae	family	111	0.276119
GO:1902578	single-organism localization	biological_process	1525218	Sulfitobacter sp. CB2047	species	6	0.0149254
GO:1902578	single-organism localization	biological_process	640511	Burkholderia sp. CCGE1002	species	2	0.00497512
GO:1902578	single-organism localization	biological_process	1336803	Polaribacter sp. Hel1_33_49	species	2	0.00497512
GO:1902578	single-organism localization	biological_process	299261	Tateyamaria	genus	5	0.0124378
GO:1902578	single-organism localization	biological_process	768503	Cytophagia	class	2	0.00497512
GO:1902578	single-organism localization	biological_process	54526	Pelagibacterales	order	19	0.0472637
GO:1902578	single-organism localization	biological_process	407032	Nitrospinaceae	family	2	0.00497512
GO:1902578	single-organism localization	biological_process	53246	Pseudoalteromonas	genus	5	0.0124378
GO:0006820	anion transport	biological_process	1	root	no rank	5	1
GO:0006820	anion transport	biological_process	2	Bacteria	superkingdom	5	1
GO:0006820	anion transport	biological_process	1655514	Pelagibacteraceae	family	1	0.2
GO:0006820	anion transport	biological_process	200644	Flavobacteriales	order	2	0.4
GO:0006820	anion transport	biological_process	198251	Candidatus Pelagibacter	genus	1	0.2
GO:0006820	anion transport	biological_process	1224	Proteobacteria	phylum	1	0.2
GO:0006820	anion transport	biological_process	49546	Flavobacteriaceae	family	2	0.4
GO:0006820	anion transport	biological_process	117743	Flavobacteriia	class	2	0.4
GO:0006820	anion transport	biological_process	976	Bacteroidetes	phylum	2	0.4
GO:0006820	anion transport	biological_process	531	Polaribacter irgensii	species	2	0.4
GO:0006820	anion transport	biological_process	28211	Alphaproteobacteria	class	1	0.2
GO:0006820	anion transport	biological_process	54526	Pelagibacterales	order	1	0.2
GO:0006820	anion transport	biological_process	52959	Polaribacter	genus	2	0.4
GO:0006820	anion transport	biological_process	1002672	Candidatus Pelagibacter sp. IMCC9063	species	1	0.2
GO:0004643	phosphoribosylaminoimidazolecarboxamide formyltransferase activity	molecular_function	1	root	no rank	1	1
GO:0004643	phosphoribosylaminoimidazolecarboxamide formyltransferase activity	molecular_function	2	Bacteria	superkingdom	1	1
GO:0000036	ACP phosphopantetheine attachment site binding involved in fatty acid biosynthetic process	molecular_function	200643	Bacteroidia	class	4	0.5
GO:0000036	ACP phosphopantetheine attachment site binding involved in fatty acid biosynthetic process	molecular_function	1	root	no rank	8	1
GO:0000036	ACP phosphopantetheine attachment site binding involved in fatty acid biosynthetic process	molecular_function	2	Bacteria	superkingdom	8	1
GO:0000036	ACP phosphopantetheine attachment site binding involved in fatty acid biosynthetic process	molecular_function	171552	Prevotellaceae	family	4	0.5
GO:0000036	ACP phosphopantetheine attachment site binding involved in fatty acid biosynthetic process	molecular_function	838	Prevotella	genus	4	0.5
GO:0000036	ACP phosphopantetheine attachment site binding involved in fatty acid biosynthetic process	molecular_function	77095	Prevotella bryantii	species	4	0.5
GO:0000036	ACP phosphopantetheine attachment site binding involved in fatty acid biosynthetic process	molecular_function	1224	Proteobacteria	phylum	3	0.375
GO:0000036	ACP phosphopantetheine attachment site binding involved in fatty acid biosynthetic process	molecular_function	976	Bacteroidetes	phylum	5	0.625
GO:0000036	ACP phosphopantetheine attachment site binding involved in fatty acid biosynthetic process	molecular_function	1411685	Gammaproteobacteria bacterium MOLA455	species	2	0.25
GO:0000036	ACP phosphopantetheine attachment site binding involved in fatty acid biosynthetic process	molecular_function	1408164	Betaproteobacteria bacterium MOLA814	species	1	0.125
GO:0000036	ACP phosphopantetheine attachment site binding involved in fatty acid biosynthetic process	molecular_function	1236	Gammaproteobacteria	class	2	0.25
GO:0000036	ACP phosphopantetheine attachment site binding involved in fatty acid biosynthetic process	molecular_function	28216	Betaproteobacteria	class	1	0.125
GO:0000036	ACP phosphopantetheine attachment site binding involved in fatty acid biosynthetic process	molecular_function	1706369	Cellvibrionales	order	2	0.25
GO:0000036	ACP phosphopantetheine attachment site binding involved in fatty acid biosynthetic process	molecular_function	1706374	Porticoccaceae	family	2	0.25
GO:0000036	ACP phosphopantetheine attachment site binding involved in fatty acid biosynthetic process	molecular_function	171549	Bacteroidales	order	4	0.5
GO:0000287	magnesium ion binding	molecular_function	1	root	no rank	86	1
GO:0000287	magnesium ion binding	molecular_function	2433	Roseobacter	genus	1	0.0116279
GO:0000287	magnesium ion binding	molecular_function	2	Bacteria	superkingdom	85	0.988372
GO:0000287	magnesium ion binding	molecular_function	1402135	Sulfitobacter pseudonitzschiae	species	3	0.0348837
GO:0000287	magnesium ion binding	molecular_function	49546	Flavobacteriaceae	family	10	0.116279
GO:0000287	magnesium ion binding	molecular_function	57488	Thiorhodococcus	genus	3	0.0348837
GO:0000287	magnesium ion binding	molecular_function	83219	Sulfitobacter mediterraneus	species	1	0.0116279
GO:0000287	magnesium ion binding	molecular_function	314263	Roseovarius nubinhibens	species	3	0.0348837
GO:0000287	magnesium ion binding	molecular_function	1046	Chromatiaceae	family	3	0.0348837
GO:0000287	magnesium ion binding	molecular_function	1706369	Cellvibrionales	order	3	0.0348837
GO:0000287	magnesium ion binding	molecular_function	97050	Ruegeria	genus	3	0.0348837
GO:0000287	magnesium ion binding	molecular_function	1706374	Porticoccaceae	family	3	0.0348837
GO:0000287	magnesium ion binding	molecular_function	258591	Halomonas anticariensis	species	2	0.0232558
GO:0000287	magnesium ion binding	molecular_function	935699	Cellulophaga geojensis	species	1	0.0116279
GO:0000287	magnesium ion binding	molecular_function	744980	Roseibium sp. TrichSKD4	species	2	0.0232558
GO:0000287	magnesium ion binding	molecular_function	171549	Bacteroidales	order	1	0.0116279
GO:0000287	magnesium ion binding	molecular_function	1284658	Planktomarina temperata	species	4	0.0465116
GO:0000287	magnesium ion binding	molecular_function	1284657	Planktomarina	genus	4	0.0465116
GO:0000287	magnesium ion binding	molecular_function	633131	Thalassobium sp. R2A62	species	3	0.0348837
GO:0000287	magnesium ion binding	molecular_function	84642	Aeromonadaceae	family	1	0.0116279
GO:0000287	magnesium ion binding	molecular_function	633130	Thalassobium	genus	3	0.0348837
GO:0000287	magnesium ion binding	molecular_function	204455	Rhodobacterales	order	37	0.430233
GO:0000287	magnesium ion binding	molecular_function	28453	Sphingobacterium	genus	1	0.0116279
GO:0000287	magnesium ion binding	molecular_function	129577	Oceanimonas	genus	1	0.0116279
GO:0000287	magnesium ion binding	molecular_function	112040	Zobellia	genus	1	0.0116279
GO:0000287	magnesium ion binding	molecular_function	350894	Flavobacterium suncheonense	species	1	0.0116279
GO:0000287	magnesium ion binding	molecular_function	391593	Roseobacter sp. CCS2	species	1	0.0116279
GO:0000287	magnesium ion binding	molecular_function	150830	Roseibium	genus	2	0.0232558
GO:0000287	magnesium ion binding	molecular_function	74030	Roseovarius	genus	3	0.0348837
GO:0000287	magnesium ion binding	molecular_function	1492281	alpha proteobacterium Q-1	species	1	0.0116279
GO:0000287	magnesium ion binding	molecular_function	815	Bacteroidaceae	family	1	0.0116279
GO:0000287	magnesium ion binding	molecular_function	816	Bacteroides	genus	1	0.0116279
GO:0000287	magnesium ion binding	molecular_function	817	Bacteroides fragilis	species	1	0.0116279
GO:0000287	magnesium ion binding	molecular_function	55218	Ruegeria lacuscaerulensis	species	3	0.0348837
GO:0000287	magnesium ion binding	molecular_function	28211	Alphaproteobacteria	class	46	0.534884
GO:0000287	magnesium ion binding	molecular_function	53945	Octadecabacter	genus	3	0.0348837
GO:0000287	magnesium ion binding	molecular_function	2745	Halomonas	genus	2	0.0232558
GO:0000287	magnesium ion binding	molecular_function	119864	Marinomonas mediterranea	species	1	0.0116279
GO:0000287	magnesium ion binding	molecular_function	135613	Chromatiales	order	3	0.0348837
GO:0000287	magnesium ion binding	molecular_function	200643	Bacteroidia	class	1	0.0116279
GO:0000287	magnesium ion binding	molecular_function	135619	Oceanospirillales	order	3	0.0348837
GO:0000287	magnesium ion binding	molecular_function	135620	Oceanospirillaceae	family	1	0.0116279
GO:0000287	magnesium ion binding	molecular_function	200644	Flavobacteriales	order	10	0.116279
GO:0000287	magnesium ion binding	molecular_function	1224	Proteobacteria	phylum	65	0.755814
GO:0000287	magnesium ion binding	molecular_function	1249627	Thiorhodococcus sp. AK35	species	3	0.0348837
GO:0000287	magnesium ion binding	molecular_function	104264	Cellulophaga	genus	1	0.0116279
GO:0000287	magnesium ion binding	molecular_function	135624	Aeromonadales	order	1	0.0116279
GO:0000287	magnesium ion binding	molecular_function	467661	Rhodobacteraceae bacterium KLH11	species	1	0.0116279
GO:0000287	magnesium ion binding	molecular_function	976	Bacteroidetes	phylum	17	0.197674
GO:0000287	magnesium ion binding	molecular_function	511062	Oceanimonas sp. GK1	species	1	0.0116279
GO:0000287	magnesium ion binding	molecular_function	63186	Zobellia galactanivorans	species	1	0.0116279
GO:0000287	magnesium ion binding	molecular_function	1236	Gammaproteobacteria	class	18	0.209302
GO:0000287	magnesium ion binding	molecular_function	84566	Sphingobacteriaceae	family	1	0.0116279
GO:0000287	magnesium ion binding	molecular_function	200666	Sphingobacteriales	order	1	0.0116279
GO:0000287	magnesium ion binding	molecular_function	28253	Marinomonas	genus	1	0.0116279
GO:0000287	magnesium ion binding	molecular_function	52959	Polaribacter	genus	4	0.0465116
GO:0000287	magnesium ion binding	molecular_function	28256	Halomonadaceae	family	2	0.0232558
GO:0000287	magnesium ion binding	molecular_function	1217908	Octadecabacter antarcticus	species	3	0.0348837
GO:0000287	magnesium ion binding	molecular_function	60136	Sulfitobacter	genus	4	0.0465116
GO:0000287	magnesium ion binding	molecular_function	237	Flavobacterium	genus	1	0.0116279
GO:0000287	magnesium ion binding	molecular_function	117743	Flavobacteriia	class	13	0.151163
GO:0000287	magnesium ion binding	molecular_function	1411685	Gammaproteobacteria bacterium MOLA455	species	3	0.0348837
GO:0000287	magnesium ion binding	molecular_function	117747	Sphingobacteriia	class	1	0.0116279
GO:0000287	magnesium ion binding	molecular_function	31989	Rhodobacteraceae	family	37	0.430233
GO:0000287	magnesium ion binding	molecular_function	1336803	Polaribacter sp. Hel1_33_49	species	4	0.0465116
GO:0004634	phosphopyruvate hydratase activity	molecular_function	816	Bacteroides	genus	1	0.5
GO:0004634	phosphopyruvate hydratase activity	molecular_function	200643	Bacteroidia	class	1	0.5
GO:0004634	phosphopyruvate hydratase activity	molecular_function	976	Bacteroidetes	phylum	1	0.5
GO:0004634	phosphopyruvate hydratase activity	molecular_function	1	root	no rank	2	1
GO:0004634	phosphopyruvate hydratase activity	molecular_function	817	Bacteroides fragilis	species	1	0.5
GO:0004634	phosphopyruvate hydratase activity	molecular_function	2	Bacteria	superkingdom	2	1
GO:0004634	phosphopyruvate hydratase activity	molecular_function	815	Bacteroidaceae	family	1	0.5
GO:0004634	phosphopyruvate hydratase activity	molecular_function	171549	Bacteroidales	order	1	0.5
GO:0006814	sodium ion transport	biological_process	135619	Oceanospirillales	order	1	1
GO:0006814	sodium ion transport	biological_process	1	root	no rank	1	1
GO:0006814	sodium ion transport	biological_process	2	Bacteria	superkingdom	1	1
GO:0006814	sodium ion transport	biological_process	1236	Gammaproteobacteria	class	1	1
GO:0006814	sodium ion transport	biological_process	135620	Oceanospirillaceae	family	1	1
GO:0006814	sodium ion transport	biological_process	1224	Proteobacteria	phylum	1	1
GO:0006811	ion transport	biological_process	84993	Acidimicrobiales	order	1	0.00359712
GO:0006811	ion transport	biological_process	1	root	no rank	278	1
GO:0006811	ion transport	biological_process	84992	Acidimicrobiia	class	1	0.00359712
GO:0006811	ion transport	biological_process	2	Bacteria	superkingdom	260	0.935252
GO:0006811	ion transport	biological_process	119043	Rhodobiaceae	family	4	0.0143885
GO:0006811	ion transport	biological_process	1402135	Sulfitobacter pseudonitzschiae	species	6	0.0215827
GO:0006811	ion transport	biological_process	1397526	Alcanivorax sp. PN-3	species	2	0.00719424
GO:0006811	ion transport	biological_process	84994	Acidimicrobiaceae	family	1	0.00359712
GO:0006811	ion transport	biological_process	459520	Neptuniibacter	genus	12	0.0431655
GO:0006811	ion transport	biological_process	859653	alpha proteobacterium HIMB5	species	3	0.0107914
GO:0006811	ion transport	biological_process	1366046	Rhodobacteraceae bacterium HIMB11	species	2	0.00719424
GO:0006811	ion transport	biological_process	206350	Methylophilales	order	5	0.0179856
GO:0006811	ion transport	biological_process	85006	Micrococcales	order	2	0.00719424
GO:0006811	ion transport	biological_process	682522	Ilumatobacter	genus	1	0.00359712
GO:0006811	ion transport	biological_process	531	Polaribacter irgensii	species	5	0.0179856
GO:0006811	ion transport	biological_process	1385985	Sphingobacterium paucimobilis	species	2	0.00719424
GO:0006811	ion transport	biological_process	85016	Cellulomonadaceae	family	2	0.00719424
GO:0006811	ion transport	biological_process	1051	Ectothiorhodospira	genus	4	0.0143885
GO:0006811	ion transport	biological_process	40222	Methylophaga	genus	2	0.00719424
GO:0006811	ion transport	biological_process	171549	Bacteroidales	order	2	0.00719424
GO:0006811	ion transport	biological_process	1284658	Planktomarina temperata	species	4	0.0143885
GO:0006811	ion transport	biological_process	171552	Prevotellaceae	family	2	0.00719424
GO:0006811	ion transport	biological_process	1284657	Planktomarina	genus	4	0.0143885
GO:0006811	ion transport	biological_process	633131	Thalassobium sp. R2A62	species	1	0.00359712
GO:0006811	ion transport	biological_process	633130	Thalassobium	genus	1	0.00359712
GO:0006811	ion transport	biological_process	28453	Sphingobacterium	genus	2	0.00719424
GO:0006811	ion transport	biological_process	1550399	marine actinobacterium MedAcidi-G1	species	1	0.00359712
GO:0006811	ion transport	biological_process	74030	Roseovarius	genus	1	0.00359712
GO:0006811	ion transport	biological_process	519989	Ectothiorhodospira sp. PHS-1	species	4	0.0143885
GO:0006811	ion transport	biological_process	28211	Alphaproteobacteria	class	71	0.255396
GO:0006811	ion transport	biological_process	1453346	Flavobacterium sp. TAK38	species	1	0.00359712
GO:0006811	ion transport	biological_process	28216	Betaproteobacteria	class	5	0.0179856
GO:0006811	ion transport	biological_process	1232683	Marinobacterium sp. AK27	species	2	0.00719424
GO:0006811	ion transport	biological_process	282682	Citreicella	genus	1	0.00359712
GO:0006811	ion transport	biological_process	1208365	SAR86 cluster bacterium SAR86E	species	3	0.0107914
GO:0006811	ion transport	biological_process	458839	Actinotalea	genus	2	0.00719424
GO:0006811	ion transport	biological_process	72273	Thiotrichales	order	2	0.00719424
GO:0006811	ion transport	biological_process	207954	Neptuniibacter caesariensis	species	12	0.0431655
GO:0006811	ion transport	biological_process	247633	marine gamma proteobacterium HTCC2143	species	2	0.00719424
GO:0006811	ion transport	biological_process	72276	Ectothiorhodospiraceae	family	4	0.0143885
GO:0006811	ion transport	biological_process	84566	Sphingobacteriaceae	family	2	0.00719424
GO:0006811	ion transport	biological_process	76122	Alloprevotella tannerae	species	2	0.00719424
GO:0006811	ion transport	biological_process	1330036	Osedax symbiont Rs1	species	10	0.0359712
GO:0006811	ion transport	biological_process	28256	Halomonadaceae	family	3	0.0107914
GO:0006811	ion transport	biological_process	356	Rhizobiales	order	4	0.0143885
GO:0006811	ion transport	biological_process	1386098	Actinotalea ferrariae	species	2	0.00719424
GO:0006811	ion transport	biological_process	198251	Candidatus Pelagibacter	genus	7	0.0251799
GO:0006811	ion transport	biological_process	59753	Alcanivorax	genus	6	0.0215827
GO:0006811	ion transport	biological_process	2157	Archaea	superkingdom	2	0.00719424
GO:0006811	ion transport	biological_process	198252	Candidatus Pelagibacter ubique	species	2	0.00719424
GO:0006811	ion transport	biological_process	1411685	Gammaproteobacteria bacterium MOLA455	species	4	0.0143885
GO:0006811	ion transport	biological_process	1358438	Lutibaculum	genus	4	0.0143885
GO:0006811	ion transport	biological_process	224372	Alcanivoracaceae	family	6	0.0215827
GO:0006811	ion transport	biological_process	1358440	Lutibaculum baratangense	species	4	0.0143885
GO:0006811	ion transport	biological_process	2433	Roseobacter	genus	3	0.0107914
GO:0006811	ion transport	biological_process	1403540	Halomonas sp. BC04	species	3	0.0107914
GO:0006811	ion transport	biological_process	884107	Schleiferia thermophila	species	2	0.00719424
GO:0006811	ion transport	biological_process	651137	Thaumarchaeota	phylum	2	0.00719424
GO:0006811	ion transport	biological_process	49546	Flavobacteriaceae	family	30	0.107914
GO:0006811	ion transport	biological_process	519051	Alcanivorax hongdengensis	species	4	0.0143885
GO:0006811	ion transport	biological_process	225422	Oceanibulbus indolifex	species	9	0.0323741
GO:0006811	ion transport	biological_process	225421	Oceanibulbus	genus	9	0.0323741
GO:0006811	ion transport	biological_process	467094	Ilumatobacter coccineus	species	1	0.00359712
GO:0006811	ion transport	biological_process	1706369	Cellvibrionales	order	20	0.0719424
GO:0006811	ion transport	biological_process	1706374	Porticoccaceae	family	12	0.0431655
GO:0006811	ion transport	biological_process	1706375	Spongiibacteraceae	family	3	0.0107914
GO:0006811	ion transport	biological_process	314267	Sulfitobacter sp. NAS-14.1	species	7	0.0251799
GO:0006811	ion transport	biological_process	204455	Rhodobacterales	order	51	0.183453
GO:0006811	ion transport	biological_process	1293499	Nitrospinales	order	2	0.00719424
GO:0006811	ion transport	biological_process	1293498	Nitrospinia	class	2	0.00719424
GO:0006811	ion transport	biological_process	1293497	Nitrospinae	phylum	2	0.00719424
GO:0006811	ion transport	biological_process	314287	gamma proteobacterium HTCC2207	species	4	0.0143885
GO:0006811	ion transport	biological_process	391593	Roseobacter sp. CCS2	species	3	0.0107914
GO:0006811	ion transport	biological_process	2745	Halomonas	genus	3	0.0107914
GO:0006811	ion transport	biological_process	215743	Roseovarius mucosus	species	1	0.00359712
GO:0006811	ion transport	biological_process	135613	Chromatiales	order	4	0.0143885
GO:0006811	ion transport	biological_process	1002672	Candidatus Pelagibacter sp. IMCC9063	species	3	0.0107914
GO:0006811	ion transport	biological_process	200643	Bacteroidia	class	2	0.00719424
GO:0006811	ion transport	biological_process	1333716	Schleiferia	genus	2	0.00719424
GO:0006811	ion transport	biological_process	135619	Oceanospirillales	order	34	0.122302
GO:0006811	ion transport	biological_process	245186	Loktanella	genus	2	0.00719424
GO:0006811	ion transport	biological_process	135616	Piscirickettsiaceae	family	2	0.00719424
GO:0006811	ion transport	biological_process	1655514	Pelagibacteraceae	family	10	0.0359712
GO:0006811	ion transport	biological_process	439493	Candidatus Pelagibacter sp. HTCC7211	species	2	0.00719424
GO:0006811	ion transport	biological_process	1333713	Schleiferiaceae	family	2	0.00719424
GO:0006811	ion transport	biological_process	135620	Oceanospirillaceae	family	25	0.0899281
GO:0006811	ion transport	biological_process	245188	Loktanella vestfoldensis	species	2	0.00719424
GO:0006811	ion transport	biological_process	200644	Flavobacteriales	order	32	0.115108
GO:0006811	ion transport	biological_process	1224	Proteobacteria	phylum	184	0.661871
GO:0006811	ion transport	biological_process	48075	Marinobacterium	genus	2	0.00719424
GO:0006811	ion transport	biological_process	976	Bacteroidetes	phylum	56	0.201439
GO:0006811	ion transport	biological_process	1168065	gamma proteobacterium BDW918	species	1	0.00359712
GO:0006811	ion transport	biological_process	1236	Gammaproteobacteria	class	91	0.327338
GO:0006811	ion transport	biological_process	201174	Actinobacteria	phylum	4	0.0143885
GO:0006811	ion transport	biological_process	35800	Nitrospina	genus	2	0.00719424
GO:0006811	ion transport	biological_process	200666	Sphingobacteriales	order	2	0.00719424
GO:0006811	ion transport	biological_process	35801	Nitrospina gracilis	species	2	0.00719424
GO:0006811	ion transport	biological_process	230105	Methylophaga aminisulfidivorans	species	2	0.00719424
GO:0006811	ion transport	biological_process	52959	Polaribacter	genus	17	0.0611511
GO:0006811	ion transport	biological_process	1760	Actinobacteria	class	3	0.0107914
GO:0006811	ion transport	biological_process	501479	Citreicella sp. SE45	species	1	0.00359712
GO:0006811	ion transport	biological_process	1283313	Alloprevotella	genus	2	0.00719424
GO:0006811	ion transport	biological_process	60136	Sulfitobacter	genus	19	0.0683453
GO:0006811	ion transport	biological_process	237	Flavobacterium	genus	1	0.00359712
GO:0006811	ion transport	biological_process	117743	Flavobacteriia	class	35	0.125899
GO:0006811	ion transport	biological_process	117747	Sphingobacteriia	class	2	0.00719424
GO:0006811	ion transport	biological_process	31989	Rhodobacteraceae	family	48	0.172662
GO:0006811	ion transport	biological_process	1525218	Sulfitobacter sp. CB2047	species	6	0.0215827
GO:0006811	ion transport	biological_process	1336803	Polaribacter sp. Hel1_33_49	species	2	0.00719424
GO:0006811	ion transport	biological_process	407032	Nitrospinaceae	family	2	0.00719424
GO:0006811	ion transport	biological_process	54526	Pelagibacterales	order	10	0.0359712
GO:0006812	cation transport	biological_process	84993	Acidimicrobiales	order	1	0.00373134
GO:0006812	cation transport	biological_process	1	root	no rank	268	1
GO:0006812	cation transport	biological_process	84992	Acidimicrobiia	class	1	0.00373134
GO:0006812	cation transport	biological_process	2	Bacteria	superkingdom	250	0.932836
GO:0006812	cation transport	biological_process	119043	Rhodobiaceae	family	4	0.0149254
GO:0006812	cation transport	biological_process	1402135	Sulfitobacter pseudonitzschiae	species	6	0.0223881
GO:0006812	cation transport	biological_process	1397526	Alcanivorax sp. PN-3	species	2	0.00746269
GO:0006812	cation transport	biological_process	84994	Acidimicrobiaceae	family	1	0.00373134
GO:0006812	cation transport	biological_process	459520	Neptuniibacter	genus	12	0.0447761
GO:0006812	cation transport	biological_process	859653	alpha proteobacterium HIMB5	species	3	0.011194
GO:0006812	cation transport	biological_process	1366046	Rhodobacteraceae bacterium HIMB11	species	2	0.00746269
GO:0006812	cation transport	biological_process	206350	Methylophilales	order	5	0.0186567
GO:0006812	cation transport	biological_process	682522	Ilumatobacter	genus	1	0.00373134
GO:0006812	cation transport	biological_process	531	Polaribacter irgensii	species	3	0.011194
GO:0006812	cation transport	biological_process	1385985	Sphingobacterium paucimobilis	species	2	0.00746269
GO:0006812	cation transport	biological_process	1051	Ectothiorhodospira	genus	4	0.0149254
GO:0006812	cation transport	biological_process	40222	Methylophaga	genus	2	0.00746269
GO:0006812	cation transport	biological_process	171549	Bacteroidales	order	2	0.00746269
GO:0006812	cation transport	biological_process	1284658	Planktomarina temperata	species	4	0.0149254
GO:0006812	cation transport	biological_process	171552	Prevotellaceae	family	2	0.00746269
GO:0006812	cation transport	biological_process	1284657	Planktomarina	genus	4	0.0149254
GO:0006812	cation transport	biological_process	633131	Thalassobium sp. R2A62	species	1	0.00373134
GO:0006812	cation transport	biological_process	633130	Thalassobium	genus	1	0.00373134
GO:0006812	cation transport	biological_process	28453	Sphingobacterium	genus	2	0.00746269
GO:0006812	cation transport	biological_process	1550399	marine actinobacterium MedAcidi-G1	species	1	0.00373134
GO:0006812	cation transport	biological_process	74030	Roseovarius	genus	1	0.00373134
GO:0006812	cation transport	biological_process	519989	Ectothiorhodospira sp. PHS-1	species	4	0.0149254
GO:0006812	cation transport	biological_process	28211	Alphaproteobacteria	class	70	0.261194
GO:0006812	cation transport	biological_process	28216	Betaproteobacteria	class	5	0.0186567
GO:0006812	cation transport	biological_process	1232683	Marinobacterium sp. AK27	species	2	0.00746269
GO:0006812	cation transport	biological_process	282682	Citreicella	genus	1	0.00373134
GO:0006812	cation transport	biological_process	1208365	SAR86 cluster bacterium SAR86E	species	3	0.011194
GO:0006812	cation transport	biological_process	72273	Thiotrichales	order	2	0.00746269
GO:0006812	cation transport	biological_process	207954	Neptuniibacter caesariensis	species	12	0.0447761
GO:0006812	cation transport	biological_process	72276	Ectothiorhodospiraceae	family	4	0.0149254
GO:0006812	cation transport	biological_process	84566	Sphingobacteriaceae	family	2	0.00746269
GO:0006812	cation transport	biological_process	76122	Alloprevotella tannerae	species	2	0.00746269
GO:0006812	cation transport	biological_process	1330036	Osedax symbiont Rs1	species	10	0.0373134
GO:0006812	cation transport	biological_process	28256	Halomonadaceae	family	3	0.011194
GO:0006812	cation transport	biological_process	356	Rhizobiales	order	4	0.0149254
GO:0006812	cation transport	biological_process	198251	Candidatus Pelagibacter	genus	6	0.0223881
GO:0006812	cation transport	biological_process	59753	Alcanivorax	genus	6	0.0223881
GO:0006812	cation transport	biological_process	2157	Archaea	superkingdom	2	0.00746269
GO:0006812	cation transport	biological_process	198252	Candidatus Pelagibacter ubique	species	2	0.00746269
GO:0006812	cation transport	biological_process	1411685	Gammaproteobacteria bacterium MOLA455	species	4	0.0149254
GO:0006812	cation transport	biological_process	1358438	Lutibaculum	genus	4	0.0149254
GO:0006812	cation transport	biological_process	224372	Alcanivoracaceae	family	6	0.0223881
GO:0006812	cation transport	biological_process	1358440	Lutibaculum baratangense	species	4	0.0149254
GO:0006812	cation transport	biological_process	2433	Roseobacter	genus	3	0.011194
GO:0006812	cation transport	biological_process	1403540	Halomonas sp. BC04	species	3	0.011194
GO:0006812	cation transport	biological_process	884107	Schleiferia thermophila	species	2	0.00746269
GO:0006812	cation transport	biological_process	651137	Thaumarchaeota	phylum	2	0.00746269
GO:0006812	cation transport	biological_process	49546	Flavobacteriaceae	family	27	0.100746
GO:0006812	cation transport	biological_process	519051	Alcanivorax hongdengensis	species	4	0.0149254
GO:0006812	cation transport	biological_process	225422	Oceanibulbus indolifex	species	9	0.0335821
GO:0006812	cation transport	biological_process	225421	Oceanibulbus	genus	9	0.0335821
GO:0006812	cation transport	biological_process	467094	Ilumatobacter coccineus	species	1	0.00373134
GO:0006812	cation transport	biological_process	1706369	Cellvibrionales	order	18	0.0671642
GO:0006812	cation transport	biological_process	1706374	Porticoccaceae	family	12	0.0447761
GO:0006812	cation transport	biological_process	1706375	Spongiibacteraceae	family	1	0.00373134
GO:0006812	cation transport	biological_process	314267	Sulfitobacter sp. NAS-14.1	species	7	0.0261194
GO:0006812	cation transport	biological_process	204455	Rhodobacterales	order	51	0.190299
GO:0006812	cation transport	biological_process	1293499	Nitrospinales	order	2	0.00746269
GO:0006812	cation transport	biological_process	1293498	Nitrospinia	class	2	0.00746269
GO:0006812	cation transport	biological_process	1293497	Nitrospinae	phylum	2	0.00746269
GO:0006812	cation transport	biological_process	314287	gamma proteobacterium HTCC2207	species	4	0.0149254
GO:0006812	cation transport	biological_process	391593	Roseobacter sp. CCS2	species	3	0.011194
GO:0006812	cation transport	biological_process	2745	Halomonas	genus	3	0.011194
GO:0006812	cation transport	biological_process	215743	Roseovarius mucosus	species	1	0.00373134
GO:0006812	cation transport	biological_process	135613	Chromatiales	order	4	0.0149254
GO:0006812	cation transport	biological_process	1002672	Candidatus Pelagibacter sp. IMCC9063	species	2	0.00746269
GO:0006812	cation transport	biological_process	200643	Bacteroidia	class	2	0.00746269
GO:0006812	cation transport	biological_process	1333716	Schleiferia	genus	2	0.00746269
GO:0006812	cation transport	biological_process	135619	Oceanospirillales	order	34	0.126866
GO:0006812	cation transport	biological_process	245186	Loktanella	genus	2	0.00746269
GO:0006812	cation transport	biological_process	135616	Piscirickettsiaceae	family	2	0.00746269
GO:0006812	cation transport	biological_process	1655514	Pelagibacteraceae	family	9	0.0335821
GO:0006812	cation transport	biological_process	439493	Candidatus Pelagibacter sp. HTCC7211	species	2	0.00746269
GO:0006812	cation transport	biological_process	1333713	Schleiferiaceae	family	2	0.00746269
GO:0006812	cation transport	biological_process	135620	Oceanospirillaceae	family	25	0.0932836
GO:0006812	cation transport	biological_process	245188	Loktanella vestfoldensis	species	2	0.00746269
GO:0006812	cation transport	biological_process	200644	Flavobacteriales	order	29	0.108209
GO:0006812	cation transport	biological_process	1224	Proteobacteria	phylum	181	0.675373
GO:0006812	cation transport	biological_process	48075	Marinobacterium	genus	2	0.00746269
GO:0006812	cation transport	biological_process	976	Bacteroidetes	phylum	53	0.197761
GO:0006812	cation transport	biological_process	1168065	gamma proteobacterium BDW918	species	1	0.00373134
GO:0006812	cation transport	biological_process	1236	Gammaproteobacteria	class	89	0.33209
GO:0006812	cation transport	biological_process	201174	Actinobacteria	phylum	2	0.00746269
GO:0006812	cation transport	biological_process	35800	Nitrospina	genus	2	0.00746269
GO:0006812	cation transport	biological_process	200666	Sphingobacteriales	order	2	0.00746269
GO:0006812	cation transport	biological_process	35801	Nitrospina gracilis	species	2	0.00746269
GO:0006812	cation transport	biological_process	230105	Methylophaga aminisulfidivorans	species	2	0.00746269
GO:0006812	cation transport	biological_process	52959	Polaribacter	genus	15	0.0559701
GO:0006812	cation transport	biological_process	1760	Actinobacteria	class	1	0.00373134
GO:0006812	cation transport	biological_process	501479	Citreicella sp. SE45	species	1	0.00373134
GO:0006812	cation transport	biological_process	1283313	Alloprevotella	genus	2	0.00746269
GO:0006812	cation transport	biological_process	60136	Sulfitobacter	genus	19	0.0708955
GO:0006812	cation transport	biological_process	117743	Flavobacteriia	class	32	0.119403
GO:0006812	cation transport	biological_process	117747	Sphingobacteriia	class	2	0.00746269
GO:0006812	cation transport	biological_process	31989	Rhodobacteraceae	family	48	0.179104
GO:0006812	cation transport	biological_process	1525218	Sulfitobacter sp. CB2047	species	6	0.0223881
GO:0006812	cation transport	biological_process	1336803	Polaribacter sp. Hel1_33_49	species	2	0.00746269
GO:0006812	cation transport	biological_process	407032	Nitrospinaceae	family	2	0.00746269
GO:0006812	cation transport	biological_process	54526	Pelagibacterales	order	9	0.0335821
GO:0006817	phosphate ion transport	biological_process	976	Bacteroidetes	phylum	2	1
GO:0006817	phosphate ion transport	biological_process	1	root	no rank	2	1
GO:0006817	phosphate ion transport	biological_process	2	Bacteria	superkingdom	2	1
GO:0006817	phosphate ion transport	biological_process	531	Polaribacter irgensii	species	2	1
GO:0006817	phosphate ion transport	biological_process	200644	Flavobacteriales	order	2	1
GO:0006817	phosphate ion transport	biological_process	49546	Flavobacteriaceae	family	2	1
GO:0006817	phosphate ion transport	biological_process	117743	Flavobacteriia	class	2	1
GO:0006817	phosphate ion transport	biological_process	52959	Polaribacter	genus	2	1
GO:0006818	hydrogen transport	biological_process	84993	Acidimicrobiales	order	1	0.00383142
GO:0006818	hydrogen transport	biological_process	1	root	no rank	261	1
GO:0006818	hydrogen transport	biological_process	84992	Acidimicrobiia	class	1	0.00383142
GO:0006818	hydrogen transport	biological_process	2	Bacteria	superkingdom	243	0.931034
GO:0006818	hydrogen transport	biological_process	1402135	Sulfitobacter pseudonitzschiae	species	6	0.0229885
GO:0006818	hydrogen transport	biological_process	1397526	Alcanivorax sp. PN-3	species	2	0.00766284
GO:0006818	hydrogen transport	biological_process	84994	Acidimicrobiaceae	family	1	0.00383142
GO:0006818	hydrogen transport	biological_process	459520	Neptuniibacter	genus	12	0.045977
GO:0006818	hydrogen transport	biological_process	859653	alpha proteobacterium HIMB5	species	3	0.0114943
GO:0006818	hydrogen transport	biological_process	1366046	Rhodobacteraceae bacterium HIMB11	species	2	0.00766284
GO:0006818	hydrogen transport	biological_process	206350	Methylophilales	order	5	0.0191571
GO:0006818	hydrogen transport	biological_process	682522	Ilumatobacter	genus	1	0.00383142
GO:0006818	hydrogen transport	biological_process	531	Polaribacter irgensii	species	3	0.0114943
GO:0006818	hydrogen transport	biological_process	1385985	Sphingobacterium paucimobilis	species	2	0.00766284
GO:0006818	hydrogen transport	biological_process	1051	Ectothiorhodospira	genus	4	0.0153257
GO:0006818	hydrogen transport	biological_process	40222	Methylophaga	genus	2	0.00766284
GO:0006818	hydrogen transport	biological_process	171549	Bacteroidales	order	2	0.00766284
GO:0006818	hydrogen transport	biological_process	1284658	Planktomarina temperata	species	4	0.0153257
GO:0006818	hydrogen transport	biological_process	171552	Prevotellaceae	family	2	0.00766284
GO:0006818	hydrogen transport	biological_process	1284657	Planktomarina	genus	4	0.0153257
GO:0006818	hydrogen transport	biological_process	633131	Thalassobium sp. R2A62	species	1	0.00383142
GO:0006818	hydrogen transport	biological_process	633130	Thalassobium	genus	1	0.00383142
GO:0006818	hydrogen transport	biological_process	28453	Sphingobacterium	genus	2	0.00766284
GO:0006818	hydrogen transport	biological_process	1550399	marine actinobacterium MedAcidi-G1	species	1	0.00383142
GO:0006818	hydrogen transport	biological_process	74030	Roseovarius	genus	1	0.00383142
GO:0006818	hydrogen transport	biological_process	519989	Ectothiorhodospira sp. PHS-1	species	4	0.0153257
GO:0006818	hydrogen transport	biological_process	28211	Alphaproteobacteria	class	64	0.245211
GO:0006818	hydrogen transport	biological_process	28216	Betaproteobacteria	class	5	0.0191571
GO:0006818	hydrogen transport	biological_process	1232683	Marinobacterium sp. AK27	species	2	0.00766284
GO:0006818	hydrogen transport	biological_process	1208365	SAR86 cluster bacterium SAR86E	species	3	0.0114943
GO:0006818	hydrogen transport	biological_process	72273	Thiotrichales	order	2	0.00766284
GO:0006818	hydrogen transport	biological_process	207954	Neptuniibacter caesariensis	species	12	0.045977
GO:0006818	hydrogen transport	biological_process	72276	Ectothiorhodospiraceae	family	4	0.0153257
GO:0006818	hydrogen transport	biological_process	84566	Sphingobacteriaceae	family	2	0.00766284
GO:0006818	hydrogen transport	biological_process	76122	Alloprevotella tannerae	species	2	0.00766284
GO:0006818	hydrogen transport	biological_process	1330036	Osedax symbiont Rs1	species	10	0.0383142
GO:0006818	hydrogen transport	biological_process	28256	Halomonadaceae	family	3	0.0114943
GO:0006818	hydrogen transport	biological_process	198251	Candidatus Pelagibacter	genus	6	0.0229885
GO:0006818	hydrogen transport	biological_process	59753	Alcanivorax	genus	6	0.0229885
GO:0006818	hydrogen transport	biological_process	2157	Archaea	superkingdom	2	0.00766284
GO:0006818	hydrogen transport	biological_process	198252	Candidatus Pelagibacter ubique	species	2	0.00766284
GO:0006818	hydrogen transport	biological_process	1411685	Gammaproteobacteria bacterium MOLA455	species	4	0.0153257
GO:0006818	hydrogen transport	biological_process	224372	Alcanivoracaceae	family	6	0.0229885
GO:0006818	hydrogen transport	biological_process	2433	Roseobacter	genus	3	0.0114943
GO:0006818	hydrogen transport	biological_process	1403540	Halomonas sp. BC04	species	3	0.0114943
GO:0006818	hydrogen transport	biological_process	884107	Schleiferia thermophila	species	2	0.00766284
GO:0006818	hydrogen transport	biological_process	651137	Thaumarchaeota	phylum	2	0.00766284
GO:0006818	hydrogen transport	biological_process	49546	Flavobacteriaceae	family	27	0.103448
GO:0006818	hydrogen transport	biological_process	519051	Alcanivorax hongdengensis	species	4	0.0153257
GO:0006818	hydrogen transport	biological_process	225422	Oceanibulbus indolifex	species	9	0.0344828
GO:0006818	hydrogen transport	biological_process	225421	Oceanibulbus	genus	9	0.0344828
GO:0006818	hydrogen transport	biological_process	467094	Ilumatobacter coccineus	species	1	0.00383142
GO:0006818	hydrogen transport	biological_process	1706369	Cellvibrionales	order	18	0.0689655
GO:0006818	hydrogen transport	biological_process	1706374	Porticoccaceae	family	12	0.045977
GO:0006818	hydrogen transport	biological_process	1706375	Spongiibacteraceae	family	1	0.00383142
GO:0006818	hydrogen transport	biological_process	314267	Sulfitobacter sp. NAS-14.1	species	7	0.0268199
GO:0006818	hydrogen transport	biological_process	204455	Rhodobacterales	order	50	0.191571
GO:0006818	hydrogen transport	biological_process	1293499	Nitrospinales	order	2	0.00766284
GO:0006818	hydrogen transport	biological_process	1293498	Nitrospinia	class	2	0.00766284
GO:0006818	hydrogen transport	biological_process	1293497	Nitrospinae	phylum	2	0.00766284
GO:0006818	hydrogen transport	biological_process	314287	gamma proteobacterium HTCC2207	species	4	0.0153257
GO:0006818	hydrogen transport	biological_process	391593	Roseobacter sp. CCS2	species	3	0.0114943
GO:0006818	hydrogen transport	biological_process	2745	Halomonas	genus	3	0.0114943
GO:0006818	hydrogen transport	biological_process	215743	Roseovarius mucosus	species	1	0.00383142
GO:0006818	hydrogen transport	biological_process	135613	Chromatiales	order	4	0.0153257
GO:0006818	hydrogen transport	biological_process	1002672	Candidatus Pelagibacter sp. IMCC9063	species	2	0.00766284
GO:0006818	hydrogen transport	biological_process	200643	Bacteroidia	class	2	0.00766284
GO:0006818	hydrogen transport	biological_process	1333716	Schleiferia	genus	2	0.00766284
GO:0006818	hydrogen transport	biological_process	135619	Oceanospirillales	order	33	0.126437
GO:0006818	hydrogen transport	biological_process	245186	Loktanella	genus	2	0.00766284
GO:0006818	hydrogen transport	biological_process	135616	Piscirickettsiaceae	family	2	0.00766284
GO:0006818	hydrogen transport	biological_process	1655514	Pelagibacteraceae	family	9	0.0344828
GO:0006818	hydrogen transport	biological_process	439493	Candidatus Pelagibacter sp. HTCC7211	species	2	0.00766284
GO:0006818	hydrogen transport	biological_process	1333713	Schleiferiaceae	family	2	0.00766284
GO:0006818	hydrogen transport	biological_process	135620	Oceanospirillaceae	family	24	0.091954
GO:0006818	hydrogen transport	biological_process	245188	Loktanella vestfoldensis	species	2	0.00766284
GO:0006818	hydrogen transport	biological_process	200644	Flavobacteriales	order	29	0.111111
GO:0006818	hydrogen transport	biological_process	1224	Proteobacteria	phylum	174	0.666667
GO:0006818	hydrogen transport	biological_process	48075	Marinobacterium	genus	2	0.00766284
GO:0006818	hydrogen transport	biological_process	976	Bacteroidetes	phylum	53	0.203065
GO:0006818	hydrogen transport	biological_process	1168065	gamma proteobacterium BDW918	species	1	0.00383142
GO:0006818	hydrogen transport	biological_process	1236	Gammaproteobacteria	class	88	0.337165
GO:0006818	hydrogen transport	biological_process	201174	Actinobacteria	phylum	2	0.00766284
GO:0006818	hydrogen transport	biological_process	35800	Nitrospina	genus	2	0.00766284
GO:0006818	hydrogen transport	biological_process	200666	Sphingobacteriales	order	2	0.00766284
GO:0006818	hydrogen transport	biological_process	35801	Nitrospina gracilis	species	2	0.00766284
GO:0006818	hydrogen transport	biological_process	230105	Methylophaga aminisulfidivorans	species	2	0.00766284
GO:0006818	hydrogen transport	biological_process	52959	Polaribacter	genus	15	0.0574713
GO:0006818	hydrogen transport	biological_process	1760	Actinobacteria	class	1	0.00383142
GO:0006818	hydrogen transport	biological_process	1283313	Alloprevotella	genus	2	0.00766284
GO:0006818	hydrogen transport	biological_process	60136	Sulfitobacter	genus	19	0.0727969
GO:0006818	hydrogen transport	biological_process	117743	Flavobacteriia	class	32	0.122605
GO:0006818	hydrogen transport	biological_process	117747	Sphingobacteriia	class	2	0.00766284
GO:0006818	hydrogen transport	biological_process	31989	Rhodobacteraceae	family	47	0.180077
GO:0006818	hydrogen transport	biological_process	1525218	Sulfitobacter sp. CB2047	species	6	0.0229885
GO:0006818	hydrogen transport	biological_process	1336803	Polaribacter sp. Hel1_33_49	species	2	0.00766284
GO:0006818	hydrogen transport	biological_process	407032	Nitrospinaceae	family	2	0.00766284
GO:0006818	hydrogen transport	biological_process	54526	Pelagibacterales	order	9	0.0344828
GO:0016874	ligase activity	molecular_function	1	root	no rank	56	1
GO:0016874	ligase activity	molecular_function	245186	Loktanella	genus	1	0.0178571
GO:0016874	ligase activity	molecular_function	876044	gamma proteobacterium IMCC3088	species	1	0.0178571
GO:0016874	ligase activity	molecular_function	135619	Oceanospirillales	order	5	0.0892857
GO:0016874	ligase activity	molecular_function	2	Bacteria	superkingdom	56	1
GO:0016874	ligase activity	molecular_function	1402135	Sulfitobacter pseudonitzschiae	species	4	0.0714286
GO:0016874	ligase activity	molecular_function	135620	Oceanospirillaceae	family	5	0.0892857
GO:0016874	ligase activity	molecular_function	328515	Nonlabens dokdonensis	species	1	0.0178571
GO:0016874	ligase activity	molecular_function	245188	Loktanella vestfoldensis	species	1	0.0178571
GO:0016874	ligase activity	molecular_function	200644	Flavobacteriales	order	5	0.0892857
GO:0016874	ligase activity	molecular_function	459520	Neptuniibacter	genus	2	0.0357143
GO:0016874	ligase activity	molecular_function	1224	Proteobacteria	phylum	36	0.642857
GO:0016874	ligase activity	molecular_function	80840	Burkholderiales	order	1	0.0178571
GO:0016874	ligase activity	molecular_function	49546	Flavobacteriaceae	family	5	0.0892857
GO:0016874	ligase activity	molecular_function	976	Bacteroidetes	phylum	19	0.339286
GO:0016874	ligase activity	molecular_function	207954	Neptuniibacter caesariensis	species	2	0.0357143
GO:0016874	ligase activity	molecular_function	1236	Gammaproteobacteria	class	12	0.214286
GO:0016874	ligase activity	molecular_function	363408	Nonlabens	genus	1	0.0178571
GO:0016874	ligase activity	molecular_function	84566	Sphingobacteriaceae	family	1	0.0178571
GO:0016874	ligase activity	molecular_function	767891	Candidatus Puniceispirillum	genus	1	0.0178571
GO:0016874	ligase activity	molecular_function	200666	Sphingobacteriales	order	1	0.0178571
GO:0016874	ligase activity	molecular_function	1706369	Cellvibrionales	order	1	0.0178571
GO:0016874	ligase activity	molecular_function	97050	Ruegeria	genus	1	0.0178571
GO:0016874	ligase activity	molecular_function	28253	Marinomonas	genus	2	0.0357143
GO:0016874	ligase activity	molecular_function	1706372	Halieaceae	family	1	0.0178571
GO:0016874	ligase activity	molecular_function	52959	Polaribacter	genus	2	0.0357143
GO:0016874	ligase activity	molecular_function	767892	Candidatus Puniceispirillum marinum	species	1	0.0178571
GO:0016874	ligase activity	molecular_function	204455	Rhodobacterales	order	20	0.357143
GO:0016874	ligase activity	molecular_function	60136	Sulfitobacter	genus	4	0.0714286
GO:0016874	ligase activity	molecular_function	1577904	Ruegeria sp. ANG-S4	species	1	0.0178571
GO:0016874	ligase activity	molecular_function	310575	Advenella kashmirensis	species	1	0.0178571
GO:0016874	ligase activity	molecular_function	117743	Flavobacteriia	class	14	0.25
GO:0016874	ligase activity	molecular_function	423351	Mucilaginibacter paludis	species	1	0.0178571
GO:0016874	ligase activity	molecular_function	117747	Sphingobacteriia	class	1	0.0178571
GO:0016874	ligase activity	molecular_function	28211	Alphaproteobacteria	class	23	0.410714
GO:0016874	ligase activity	molecular_function	423349	Mucilaginibacter	genus	1	0.0178571
GO:0016874	ligase activity	molecular_function	31989	Rhodobacteraceae	family	15	0.267857
GO:0016874	ligase activity	molecular_function	1336803	Polaribacter sp. Hel1_33_49	species	2	0.0357143
GO:0016874	ligase activity	molecular_function	28216	Betaproteobacteria	class	1	0.0178571
GO:0016874	ligase activity	molecular_function	119864	Marinomonas mediterranea	species	2	0.0357143
GO:0016874	ligase activity	molecular_function	506	Alcaligenaceae	family	1	0.0178571
GO:0016874	ligase activity	molecular_function	290425	Advenella	genus	1	0.0178571
GO:0016875	ligase activity, forming carbon-oxygen bonds	molecular_function	1	root	no rank	2	1
GO:0016875	ligase activity, forming carbon-oxygen bonds	molecular_function	2	Bacteria	superkingdom	2	1
GO:0016875	ligase activity, forming carbon-oxygen bonds	molecular_function	1236	Gammaproteobacteria	class	2	1
GO:0016875	ligase activity, forming carbon-oxygen bonds	molecular_function	1224	Proteobacteria	phylum	2	1
GO:0042723	thiamine-containing compound metabolic process	biological_process	84993	Acidimicrobiales	order	1	0.125
GO:0042723	thiamine-containing compound metabolic process	biological_process	1	root	no rank	8	1
GO:0042723	thiamine-containing compound metabolic process	biological_process	106592	Ensifer adhaerens	species	2	0.25
GO:0042723	thiamine-containing compound metabolic process	biological_process	84992	Acidimicrobiia	class	1	0.125
GO:0042723	thiamine-containing compound metabolic process	biological_process	2	Bacteria	superkingdom	8	1
GO:0042723	thiamine-containing compound metabolic process	biological_process	82115	Rhizobiaceae	family	2	0.25
GO:0042723	thiamine-containing compound metabolic process	biological_process	84994	Acidimicrobiaceae	family	1	0.125
GO:0042723	thiamine-containing compound metabolic process	biological_process	204455	Rhodobacterales	order	5	0.625
GO:0042723	thiamine-containing compound metabolic process	biological_process	356	Rhizobiales	order	2	0.25
GO:0042723	thiamine-containing compound metabolic process	biological_process	1224	Proteobacteria	phylum	7	0.875
GO:0042723	thiamine-containing compound metabolic process	biological_process	682522	Ilumatobacter	genus	1	0.125
GO:0042723	thiamine-containing compound metabolic process	biological_process	467094	Ilumatobacter coccineus	species	1	0.125
GO:0042723	thiamine-containing compound metabolic process	biological_process	28211	Alphaproteobacteria	class	7	0.875
GO:0042723	thiamine-containing compound metabolic process	biological_process	388401	Rhodobacteraceae bacterium HTCC2150	species	5	0.625
GO:0042723	thiamine-containing compound metabolic process	biological_process	31989	Rhodobacteraceae	family	5	0.625
GO:0042723	thiamine-containing compound metabolic process	biological_process	201174	Actinobacteria	phylum	1	0.125
GO:0042723	thiamine-containing compound metabolic process	biological_process	106591	Ensifer	genus	2	0.25
GO:0016854	racemase and epimerase activity	molecular_function	976	Bacteroidetes	phylum	1	1
GO:0016854	racemase and epimerase activity	molecular_function	1	root	no rank	1	1
GO:0016854	racemase and epimerase activity	molecular_function	2	Bacteria	superkingdom	1	1
GO:0016854	racemase and epimerase activity	molecular_function	531	Polaribacter irgensii	species	1	1
GO:0016854	racemase and epimerase activity	molecular_function	200644	Flavobacteriales	order	1	1
GO:0016854	racemase and epimerase activity	molecular_function	49546	Flavobacteriaceae	family	1	1
GO:0016854	racemase and epimerase activity	molecular_function	117743	Flavobacteriia	class	1	1
GO:0016854	racemase and epimerase activity	molecular_function	52959	Polaribacter	genus	1	1
GO:0042724	thiamine-containing compound biosynthetic process	biological_process	84993	Acidimicrobiales	order	1	0.125
GO:0042724	thiamine-containing compound biosynthetic process	biological_process	1	root	no rank	8	1
GO:0042724	thiamine-containing compound biosynthetic process	biological_process	106592	Ensifer adhaerens	species	2	0.25
GO:0042724	thiamine-containing compound biosynthetic process	biological_process	84992	Acidimicrobiia	class	1	0.125
GO:0042724	thiamine-containing compound biosynthetic process	biological_process	2	Bacteria	superkingdom	8	1
GO:0042724	thiamine-containing compound biosynthetic process	biological_process	82115	Rhizobiaceae	family	2	0.25
GO:0042724	thiamine-containing compound biosynthetic process	biological_process	84994	Acidimicrobiaceae	family	1	0.125
GO:0042724	thiamine-containing compound biosynthetic process	biological_process	204455	Rhodobacterales	order	5	0.625
GO:0042724	thiamine-containing compound biosynthetic process	biological_process	356	Rhizobiales	order	2	0.25
GO:0042724	thiamine-containing compound biosynthetic process	biological_process	1224	Proteobacteria	phylum	7	0.875
GO:0042724	thiamine-containing compound biosynthetic process	biological_process	682522	Ilumatobacter	genus	1	0.125
GO:0042724	thiamine-containing compound biosynthetic process	biological_process	467094	Ilumatobacter coccineus	species	1	0.125
GO:0042724	thiamine-containing compound biosynthetic process	biological_process	28211	Alphaproteobacteria	class	7	0.875
GO:0042724	thiamine-containing compound biosynthetic process	biological_process	388401	Rhodobacteraceae bacterium HTCC2150	species	5	0.625
GO:0042724	thiamine-containing compound biosynthetic process	biological_process	31989	Rhodobacteraceae	family	5	0.625
GO:0042724	thiamine-containing compound biosynthetic process	biological_process	201174	Actinobacteria	phylum	1	0.125
GO:0042724	thiamine-containing compound biosynthetic process	biological_process	106591	Ensifer	genus	2	0.25
GO:1902582	single-organism intracellular transport	biological_process	1	root	no rank	3	1
GO:1902582	single-organism intracellular transport	biological_process	135619	Oceanospirillales	order	1	0.333333
GO:1902582	single-organism intracellular transport	biological_process	2	Bacteria	superkingdom	3	1
GO:1902582	single-organism intracellular transport	biological_process	1236	Gammaproteobacteria	class	1	0.333333
GO:1902582	single-organism intracellular transport	biological_process	1224	Proteobacteria	phylum	1	0.333333
GO:0016855	racemase and epimerase activity, acting on amino acids and derivatives	molecular_function	976	Bacteroidetes	phylum	1	1
GO:0016855	racemase and epimerase activity, acting on amino acids and derivatives	molecular_function	1	root	no rank	1	1
GO:0016855	racemase and epimerase activity, acting on amino acids and derivatives	molecular_function	2	Bacteria	superkingdom	1	1
GO:0016855	racemase and epimerase activity, acting on amino acids and derivatives	molecular_function	531	Polaribacter irgensii	species	1	1
GO:0016855	racemase and epimerase activity, acting on amino acids and derivatives	molecular_function	200644	Flavobacteriales	order	1	1
GO:0016855	racemase and epimerase activity, acting on amino acids and derivatives	molecular_function	49546	Flavobacteriaceae	family	1	1
GO:0016855	racemase and epimerase activity, acting on amino acids and derivatives	molecular_function	117743	Flavobacteriia	class	1	1
GO:0016855	racemase and epimerase activity, acting on amino acids and derivatives	molecular_function	52959	Polaribacter	genus	1	1
GO:0016614	oxidoreductase activity, acting on CH-OH group of donors	molecular_function	1	root	no rank	42	1
GO:0016614	oxidoreductase activity, acting on CH-OH group of donors	molecular_function	135619	Oceanospirillales	order	3	0.0714286
GO:0016614	oxidoreductase activity, acting on CH-OH group of donors	molecular_function	2	Bacteria	superkingdom	42	1
GO:0016614	oxidoreductase activity, acting on CH-OH group of donors	molecular_function	135620	Oceanospirillaceae	family	3	0.0714286
GO:0016614	oxidoreductase activity, acting on CH-OH group of donors	molecular_function	459520	Neptuniibacter	genus	1	0.0238095
GO:0016614	oxidoreductase activity, acting on CH-OH group of donors	molecular_function	1224	Proteobacteria	phylum	36	0.857143
GO:0016614	oxidoreductase activity, acting on CH-OH group of donors	molecular_function	383631	Methylophilales bacterium HTCC2181	species	4	0.0952381
GO:0016614	oxidoreductase activity, acting on CH-OH group of donors	molecular_function	1366046	Rhodobacteraceae bacterium HIMB11	species	1	0.0238095
GO:0016614	oxidoreductase activity, acting on CH-OH group of donors	molecular_function	32011	Methylophilaceae	family	9	0.214286
GO:0016614	oxidoreductase activity, acting on CH-OH group of donors	molecular_function	206350	Methylophilales	order	16	0.380952
GO:0016614	oxidoreductase activity, acting on CH-OH group of donors	molecular_function	263818	Marinomonas ushuaiensis	species	2	0.047619
GO:0016614	oxidoreductase activity, acting on CH-OH group of donors	molecular_function	207954	Neptuniibacter caesariensis	species	1	0.0238095
GO:0016614	oxidoreductase activity, acting on CH-OH group of donors	molecular_function	1236	Gammaproteobacteria	class	4	0.0952381
GO:0016614	oxidoreductase activity, acting on CH-OH group of donors	molecular_function	28253	Marinomonas	genus	2	0.047619
GO:0016614	oxidoreductase activity, acting on CH-OH group of donors	molecular_function	204455	Rhodobacterales	order	14	0.333333
GO:0016614	oxidoreductase activity, acting on CH-OH group of donors	molecular_function	1217908	Octadecabacter antarcticus	species	1	0.0238095
GO:0016614	oxidoreductase activity, acting on CH-OH group of donors	molecular_function	1577905	Tateyamaria sp. ANG-S1	species	2	0.047619
GO:0016614	oxidoreductase activity, acting on CH-OH group of donors	molecular_function	359407	Methylotenera	genus	9	0.214286
GO:0016614	oxidoreductase activity, acting on CH-OH group of donors	molecular_function	1429439	Candidatus Entotheonella sp. TSY2	species	1	0.0238095
GO:0016614	oxidoreductase activity, acting on CH-OH group of donors	molecular_function	367336	Rhodobacterales bacterium HTCC2255	species	1	0.0238095
GO:0016614	oxidoreductase activity, acting on CH-OH group of donors	molecular_function	1055487	Methylotenera versatilis	species	9	0.214286
GO:0016614	oxidoreductase activity, acting on CH-OH group of donors	molecular_function	93171	Candidatus Entotheonella	genus	1	0.0238095
GO:0016614	oxidoreductase activity, acting on CH-OH group of donors	molecular_function	28211	Alphaproteobacteria	class	16	0.380952
GO:0016614	oxidoreductase activity, acting on CH-OH group of donors	molecular_function	31989	Rhodobacteraceae	family	11	0.261905
GO:0016614	oxidoreductase activity, acting on CH-OH group of donors	molecular_function	28216	Betaproteobacteria	class	16	0.380952
GO:0016614	oxidoreductase activity, acting on CH-OH group of donors	molecular_function	1802339	Candidatus Tectomicrobia	phylum	1	0.0238095
GO:0016614	oxidoreductase activity, acting on CH-OH group of donors	molecular_function	299261	Tateyamaria	genus	2	0.047619
GO:0016614	oxidoreductase activity, acting on CH-OH group of donors	molecular_function	53945	Octadecabacter	genus	2	0.047619
GO:0016614	oxidoreductase activity, acting on CH-OH group of donors	molecular_function	53946	Octadecabacter arcticus	species	1	0.0238095
GO:1902580	single-organism cellular localization	biological_process	1	root	no rank	1	1
GO:1902580	single-organism cellular localization	biological_process	2	Bacteria	superkingdom	1	1
GO:0016615	malate dehydrogenase activity	molecular_function	1	root	no rank	3	1
GO:0016615	malate dehydrogenase activity	molecular_function	2	Bacteria	superkingdom	3	1
GO:0016615	malate dehydrogenase activity	molecular_function	28211	Alphaproteobacteria	class	3	1
GO:0016615	malate dehydrogenase activity	molecular_function	204455	Rhodobacterales	order	1	0.333333
GO:0016615	malate dehydrogenase activity	molecular_function	31989	Rhodobacteraceae	family	1	0.333333
GO:0016615	malate dehydrogenase activity	molecular_function	1224	Proteobacteria	phylum	3	1
GO:0016615	malate dehydrogenase activity	molecular_function	1366046	Rhodobacteraceae bacterium HIMB11	species	1	0.333333
GO:0016616	oxidoreductase activity, acting on the CH-OH group of donors, NAD or NADP as acceptor	molecular_function	1	root	no rank	19	1
GO:0016616	oxidoreductase activity, acting on the CH-OH group of donors, NAD or NADP as acceptor	molecular_function	135619	Oceanospirillales	order	3	0.157895
GO:0016616	oxidoreductase activity, acting on the CH-OH group of donors, NAD or NADP as acceptor	molecular_function	2	Bacteria	superkingdom	19	1
GO:0016616	oxidoreductase activity, acting on the CH-OH group of donors, NAD or NADP as acceptor	molecular_function	204455	Rhodobacterales	order	12	0.631579
GO:0016616	oxidoreductase activity, acting on the CH-OH group of donors, NAD or NADP as acceptor	molecular_function	135620	Oceanospirillaceae	family	3	0.157895
GO:0016616	oxidoreductase activity, acting on the CH-OH group of donors, NAD or NADP as acceptor	molecular_function	1217908	Octadecabacter antarcticus	species	1	0.0526316
GO:0016616	oxidoreductase activity, acting on the CH-OH group of donors, NAD or NADP as acceptor	molecular_function	459520	Neptuniibacter	genus	1	0.0526316
GO:0016616	oxidoreductase activity, acting on the CH-OH group of donors, NAD or NADP as acceptor	molecular_function	1224	Proteobacteria	phylum	17	0.894737
GO:0016616	oxidoreductase activity, acting on the CH-OH group of donors, NAD or NADP as acceptor	molecular_function	1366046	Rhodobacteraceae bacterium HIMB11	species	1	0.0526316
GO:0016616	oxidoreductase activity, acting on the CH-OH group of donors, NAD or NADP as acceptor	molecular_function	367336	Rhodobacterales bacterium HTCC2255	species	1	0.0526316
GO:0016616	oxidoreductase activity, acting on the CH-OH group of donors, NAD or NADP as acceptor	molecular_function	263818	Marinomonas ushuaiensis	species	2	0.105263
GO:0016616	oxidoreductase activity, acting on the CH-OH group of donors, NAD or NADP as acceptor	molecular_function	207954	Neptuniibacter caesariensis	species	1	0.0526316
GO:0016616	oxidoreductase activity, acting on the CH-OH group of donors, NAD or NADP as acceptor	molecular_function	28211	Alphaproteobacteria	class	14	0.736842
GO:0016616	oxidoreductase activity, acting on the CH-OH group of donors, NAD or NADP as acceptor	molecular_function	1236	Gammaproteobacteria	class	3	0.157895
GO:0016616	oxidoreductase activity, acting on the CH-OH group of donors, NAD or NADP as acceptor	molecular_function	31989	Rhodobacteraceae	family	9	0.473684
GO:0016616	oxidoreductase activity, acting on the CH-OH group of donors, NAD or NADP as acceptor	molecular_function	53945	Octadecabacter	genus	2	0.105263
GO:0016616	oxidoreductase activity, acting on the CH-OH group of donors, NAD or NADP as acceptor	molecular_function	53946	Octadecabacter arcticus	species	1	0.0526316
GO:0016616	oxidoreductase activity, acting on the CH-OH group of donors, NAD or NADP as acceptor	molecular_function	28253	Marinomonas	genus	2	0.105263
GO:0016859	cis-trans isomerase activity	molecular_function	200643	Bacteroidia	class	1	0.030303
GO:0016859	cis-trans isomerase activity	molecular_function	1	root	no rank	33	1
GO:0016859	cis-trans isomerase activity	molecular_function	135619	Oceanospirillales	order	4	0.121212
GO:0016859	cis-trans isomerase activity	molecular_function	2	Bacteria	superkingdom	33	1
GO:0016859	cis-trans isomerase activity	molecular_function	135620	Oceanospirillaceae	family	4	0.121212
GO:0016859	cis-trans isomerase activity	molecular_function	1250005	Polaribacter sp. Hel1_85	species	1	0.030303
GO:0016859	cis-trans isomerase activity	molecular_function	135621	Pseudomonadaceae	family	3	0.0909091
GO:0016859	cis-trans isomerase activity	molecular_function	200644	Flavobacteriales	order	2	0.0606061
GO:0016859	cis-trans isomerase activity	molecular_function	1224	Proteobacteria	phylum	25	0.757576
GO:0016859	cis-trans isomerase activity	molecular_function	136843	Pseudomonas fluorescens group	species group	1	0.030303
GO:0016859	cis-trans isomerase activity	molecular_function	49546	Flavobacteriaceae	family	2	0.0606061
GO:0016859	cis-trans isomerase activity	molecular_function	976	Bacteroidetes	phylum	8	0.242424
GO:0016859	cis-trans isomerase activity	molecular_function	83219	Sulfitobacter mediterraneus	species	12	0.363636
GO:0016859	cis-trans isomerase activity	molecular_function	72274	Pseudomonadales	order	3	0.0909091
GO:0016859	cis-trans isomerase activity	molecular_function	1208321	Marinomonas profundimaris	species	4	0.121212
GO:0016859	cis-trans isomerase activity	molecular_function	1236	Gammaproteobacteria	class	13	0.393939
GO:0016859	cis-trans isomerase activity	molecular_function	84566	Sphingobacteriaceae	family	4	0.121212
GO:0016859	cis-trans isomerase activity	molecular_function	200666	Sphingobacteriales	order	4	0.121212
GO:0016859	cis-trans isomerase activity	molecular_function	1706369	Cellvibrionales	order	1	0.030303
GO:0016859	cis-trans isomerase activity	molecular_function	1706374	Porticoccaceae	family	1	0.030303
GO:0016859	cis-trans isomerase activity	molecular_function	171551	Porphyromonadaceae	family	1	0.030303
GO:0016859	cis-trans isomerase activity	molecular_function	28253	Marinomonas	genus	4	0.121212
GO:0016859	cis-trans isomerase activity	molecular_function	83612	Psychroflexus	genus	1	0.030303
GO:0016859	cis-trans isomerase activity	molecular_function	286	Pseudomonas	genus	3	0.0909091
GO:0016859	cis-trans isomerase activity	molecular_function	171549	Bacteroidales	order	1	0.030303
GO:0016859	cis-trans isomerase activity	molecular_function	52959	Polaribacter	genus	1	0.030303
GO:0016859	cis-trans isomerase activity	molecular_function	653930	Pseudomonas bauzanensis	species	2	0.0606061
GO:0016859	cis-trans isomerase activity	molecular_function	995	Solitalea canadensis	species	4	0.121212
GO:0016859	cis-trans isomerase activity	molecular_function	204455	Rhodobacterales	order	12	0.363636
GO:0016859	cis-trans isomerase activity	molecular_function	294	Pseudomonas fluorescens	species	1	0.030303
GO:0016859	cis-trans isomerase activity	molecular_function	60136	Sulfitobacter	genus	12	0.363636
GO:0016859	cis-trans isomerase activity	molecular_function	929509	Solitalea	genus	4	0.121212
GO:0016859	cis-trans isomerase activity	molecular_function	156974	Dysgonomonas gadei	species	1	0.030303
GO:0016859	cis-trans isomerase activity	molecular_function	117743	Flavobacteriia	class	2	0.0606061
GO:0016859	cis-trans isomerase activity	molecular_function	156973	Dysgonomonas	genus	1	0.030303
GO:0016859	cis-trans isomerase activity	molecular_function	1411685	Gammaproteobacteria bacterium MOLA455	species	1	0.030303
GO:0016859	cis-trans isomerase activity	molecular_function	117747	Sphingobacteriia	class	4	0.121212
GO:0016859	cis-trans isomerase activity	molecular_function	28211	Alphaproteobacteria	class	12	0.363636
GO:0016859	cis-trans isomerase activity	molecular_function	31989	Rhodobacteraceae	family	12	0.363636
GO:0016859	cis-trans isomerase activity	molecular_function	251	Psychroflexus gondwanensis	species	1	0.030303
GO:1902589	single-organism organelle organization	biological_process	84993	Acidimicrobiales	order	1	0.0144928
GO:1902589	single-organism organelle organization	biological_process	1	root	no rank	69	1
GO:1902589	single-organism organelle organization	biological_process	135619	Oceanospirillales	order	1	0.0144928
GO:1902589	single-organism organelle organization	biological_process	84992	Acidimicrobiia	class	1	0.0144928
GO:1902589	single-organism organelle organization	biological_process	2	Bacteria	superkingdom	69	1
GO:1902589	single-organism organelle organization	biological_process	135616	Piscirickettsiaceae	family	3	0.0434783
GO:1902589	single-organism organelle organization	biological_process	332102	Fluviicola	genus	13	0.188406
GO:1902589	single-organism organelle organization	biological_process	84994	Acidimicrobiaceae	family	1	0.0144928
GO:1902589	single-organism organelle organization	biological_process	135622	Alteromonadales	order	3	0.0434783
GO:1902589	single-organism organelle organization	biological_process	1348114	Pseudoalteromonas sp. OCN003	species	2	0.0289855
GO:1902589	single-organism organelle organization	biological_process	200644	Flavobacteriales	order	30	0.434783
GO:1902589	single-organism organelle organization	biological_process	1224	Proteobacteria	phylum	38	0.550725
GO:1902589	single-organism organelle organization	biological_process	49546	Flavobacteriaceae	family	17	0.246377
GO:1902589	single-organism organelle organization	biological_process	383631	Methylophilales bacterium HTCC2181	species	2	0.0289855
GO:1902589	single-organism organelle organization	biological_process	206350	Methylophilales	order	2	0.0289855
GO:1902589	single-organism organelle organization	biological_process	976	Bacteroidetes	phylum	30	0.434783
GO:1902589	single-organism organelle organization	biological_process	72273	Thiotrichales	order	3	0.0434783
GO:1902589	single-organism organelle organization	biological_process	682522	Ilumatobacter	genus	1	0.0144928
GO:1902589	single-organism organelle organization	biological_process	467094	Ilumatobacter coccineus	species	1	0.0144928
GO:1902589	single-organism organelle organization	biological_process	1236	Gammaproteobacteria	class	36	0.521739
GO:1902589	single-organism organelle organization	biological_process	201174	Actinobacteria	phylum	1	0.0144928
GO:1902589	single-organism organelle organization	biological_process	191579	Fluviicola taffensis	species	13	0.188406
GO:1902589	single-organism organelle organization	biological_process	1706369	Cellvibrionales	order	25	0.362319
GO:1902589	single-organism organelle organization	biological_process	1706374	Porticoccaceae	family	25	0.362319
GO:1902589	single-organism organelle organization	biological_process	40222	Methylophaga	genus	3	0.0434783
GO:1902589	single-organism organelle organization	biological_process	52959	Polaribacter	genus	17	0.246377
GO:1902589	single-organism organelle organization	biological_process	570156	Pseudoalteromonas lipolytica	species	1	0.0144928
GO:1902589	single-organism organelle organization	biological_process	754476	Methylophaga nitratireducenticrescens	species	3	0.0434783
GO:1902589	single-organism organelle organization	biological_process	305900	Endozoicomonas elysicola	species	1	0.0144928
GO:1902589	single-organism organelle organization	biological_process	117743	Flavobacteriia	class	30	0.434783
GO:1902589	single-organism organelle organization	biological_process	305899	Endozoicomonas	genus	1	0.0144928
GO:1902589	single-organism organelle organization	biological_process	1411685	Gammaproteobacteria bacterium MOLA455	species	25	0.362319
GO:1902589	single-organism organelle organization	biological_process	1853230	Crocinitomicaceae	family	13	0.188406
GO:1902589	single-organism organelle organization	biological_process	267888	Pseudoalteromonadaceae	family	3	0.0434783
GO:1902589	single-organism organelle organization	biological_process	1336803	Polaribacter sp. Hel1_33_49	species	1	0.0144928
GO:1902589	single-organism organelle organization	biological_process	224379	Hahellaceae	family	1	0.0144928
GO:1902589	single-organism organelle organization	biological_process	28216	Betaproteobacteria	class	2	0.0289855
GO:1902589	single-organism organelle organization	biological_process	53246	Pseudoalteromonas	genus	3	0.0434783
GO:0048029	monosaccharide binding	molecular_function	1	root	no rank	27	1
GO:0048029	monosaccharide binding	molecular_function	2	Bacteria	superkingdom	27	1
GO:0048029	monosaccharide binding	molecular_function	1402135	Sulfitobacter pseudonitzschiae	species	25	0.925926
GO:0048029	monosaccharide binding	molecular_function	28211	Alphaproteobacteria	class	27	1
GO:0048029	monosaccharide binding	molecular_function	204455	Rhodobacterales	order	27	1
GO:0048029	monosaccharide binding	molecular_function	31989	Rhodobacteraceae	family	25	0.925926
[truncated: 48,818 more rows]

## Sheet: BSt_T1_cont.dir.psm_counts.tsv.
GO Accession	GO Name	GO Aspect	Taxonomy ID	Taxonomy Name	Taxonomy Rank	Taxonomy PSM Count	Taxonomy PSM Ratio
GO:0016887	ATPase activity	molecular_function	1	root	no rank	475	1
GO:0016887	ATPase activity	molecular_function	2	Bacteria	superkingdom	463	0.974737
GO:0016887	ATPase activity	molecular_function	1402135	Sulfitobacter pseudonitzschiae	species	16	0.0336842
GO:0016887	ATPase activity	molecular_function	1397526	Alcanivorax sp. PN-3	species	3	0.00631579
GO:0016887	ATPase activity	molecular_function	32003	Nitrosomonadales	order	1	0.00210526
GO:0016887	ATPase activity	molecular_function	459520	Neptuniibacter	genus	29	0.0610526
GO:0016887	ATPase activity	molecular_function	859653	alpha proteobacterium HIMB5	species	3	0.00631579
GO:0016887	ATPase activity	molecular_function	206350	Methylophilales	order	8	0.0168421
GO:0016887	ATPase activity	molecular_function	83219	Sulfitobacter mediterraneus	species	1	0.00210526
GO:0016887	ATPase activity	molecular_function	531	Polaribacter irgensii	species	12	0.0252632
GO:0016887	ATPase activity	molecular_function	366614	Haematobacter	genus	1	0.00210526
GO:0016887	ATPase activity	molecular_function	400668	Marinomonas sp. MWYL1	species	2	0.00421053
GO:0016887	ATPase activity	molecular_function	97050	Ruegeria	genus	2	0.00421053
GO:0016887	ATPase activity	molecular_function	1051	Ectothiorhodospira	genus	3	0.00631579
GO:0016887	ATPase activity	molecular_function	366616	Haematobacter missouriensis	species	1	0.00210526
GO:0016887	ATPase activity	molecular_function	286	Pseudomonas	genus	1	0.00210526
GO:0016887	ATPase activity	molecular_function	1284658	Planktomarina temperata	species	8	0.0168421
GO:0016887	ATPase activity	molecular_function	633131	Thalassobium sp. R2A62	species	7	0.0147368
GO:0016887	ATPase activity	molecular_function	1284657	Planktomarina	genus	8	0.0168421
GO:0016887	ATPase activity	molecular_function	633130	Thalassobium	genus	7	0.0147368
GO:0016887	ATPase activity	molecular_function	206379	Nitrosomonadaceae	family	1	0.00210526
GO:0016887	ATPase activity	molecular_function	300	Pseudomonas mendocina	species	1	0.00210526
GO:0016887	ATPase activity	molecular_function	74030	Roseovarius	genus	2	0.00421053
GO:0016887	ATPase activity	molecular_function	1853228	Chitinophagia	class	1	0.00210526
GO:0016887	ATPase activity	molecular_function	1853229	Chitinophagales	order	1	0.00210526
GO:0016887	ATPase activity	molecular_function	519989	Ectothiorhodospira sp. PHS-1	species	3	0.00631579
GO:0016887	ATPase activity	molecular_function	28211	Alphaproteobacteria	class	175	0.368421
GO:0016887	ATPase activity	molecular_function	28216	Betaproteobacteria	class	9	0.0189474
GO:0016887	ATPase activity	molecular_function	1232683	Marinobacterium sp. AK27	species	8	0.0168421
GO:0016887	ATPase activity	molecular_function	1288494	Nitrosospira lacus	species	1	0.00210526
GO:0016887	ATPase activity	molecular_function	253245	Owenweeksia hongkongensis	species	2	0.00421053
GO:0016887	ATPase activity	molecular_function	207954	Neptuniibacter caesariensis	species	29	0.0610526
GO:0016887	ATPase activity	molecular_function	72274	Pseudomonadales	order	1	0.00210526
GO:0016887	ATPase activity	molecular_function	72276	Ectothiorhodospiraceae	family	3	0.00631579
GO:0016887	ATPase activity	molecular_function	246874	Cryomorphaceae	family	2	0.00421053
GO:0016887	ATPase activity	molecular_function	28253	Marinomonas	genus	2	0.00421053
GO:0016887	ATPase activity	molecular_function	1330036	Osedax symbiont Rs1	species	20	0.0421053
GO:0016887	ATPase activity	molecular_function	28256	Halomonadaceae	family	3	0.00631579
GO:0016887	ATPase activity	molecular_function	89184	Ruegeria pomeroyi	species	1	0.00210526
GO:0016887	ATPase activity	molecular_function	198251	Candidatus Pelagibacter	genus	1	0.00210526
GO:0016887	ATPase activity	molecular_function	59753	Alcanivorax	genus	3	0.00631579
GO:0016887	ATPase activity	molecular_function	1411685	Gammaproteobacteria bacterium MOLA455	species	9	0.0189474
GO:0016887	ATPase activity	molecular_function	563835	Chitinophagaceae	family	1	0.00210526
GO:0016887	ATPase activity	molecular_function	224372	Alcanivoracaceae	family	3	0.00631579
GO:0016887	ATPase activity	molecular_function	2433	Roseobacter	genus	19	0.04
GO:0016887	ATPase activity	molecular_function	1403540	Halomonas sp. BC04	species	2	0.00421053
GO:0016887	ATPase activity	molecular_function	2434	Roseobacter denitrificans	species	10	0.0210526
GO:0016887	ATPase activity	molecular_function	49546	Flavobacteriaceae	family	49	0.103158
GO:0016887	ATPase activity	molecular_function	383631	Methylophilales bacterium HTCC2181	species	1	0.00210526
GO:0016887	ATPase activity	molecular_function	136841	Pseudomonas aeruginosa group	species group	1	0.00210526
GO:0016887	ATPase activity	molecular_function	225422	Oceanibulbus indolifex	species	16	0.0336842
GO:0016887	ATPase activity	molecular_function	421000	Sulfitobacter donghicola	species	3	0.00631579
GO:0016887	ATPase activity	molecular_function	225421	Oceanibulbus	genus	16	0.0336842
GO:0016887	ATPase activity	molecular_function	314263	Roseovarius nubinhibens	species	2	0.00421053
GO:0016887	ATPase activity	molecular_function	767891	Candidatus Puniceispirillum	genus	6	0.0126316
GO:0016887	ATPase activity	molecular_function	1706369	Cellvibrionales	order	32	0.0673684
GO:0016887	ATPase activity	molecular_function	1706374	Porticoccaceae	family	26	0.0547368
GO:0016887	ATPase activity	molecular_function	314267	Sulfitobacter sp. NAS-14.1	species	12	0.0252632
GO:0016887	ATPase activity	molecular_function	767892	Candidatus Puniceispirillum marinum	species	6	0.0126316
GO:0016887	ATPase activity	molecular_function	504487	Jejuia pallidilutea	species	1	0.00210526
GO:0016887	ATPase activity	molecular_function	391589	Roseobacter sp. GAI101	species	1	0.00210526
GO:0016887	ATPase activity	molecular_function	204455	Rhodobacterales	order	151	0.317895
GO:0016887	ATPase activity	molecular_function	1293499	Nitrospinales	order	3	0.00631579
GO:0016887	ATPase activity	molecular_function	1293498	Nitrospinia	class	3	0.00631579
GO:0016887	ATPase activity	molecular_function	1577905	Tateyamaria sp. ANG-S1	species	1	0.00210526
GO:0016887	ATPase activity	molecular_function	1293497	Nitrospinae	phylum	3	0.00631579
GO:0016887	ATPase activity	molecular_function	314287	gamma proteobacterium HTCC2207	species	5	0.0105263
GO:0016887	ATPase activity	molecular_function	391593	Roseobacter sp. CCS2	species	8	0.0168421
GO:0016887	ATPase activity	molecular_function	2745	Halomonas	genus	3	0.00631579
GO:0016887	ATPase activity	molecular_function	762551	Jejuia	genus	1	0.00210526
GO:0016887	ATPase activity	molecular_function	135613	Chromatiales	order	3	0.00631579
GO:0016887	ATPase activity	molecular_function	135619	Oceanospirillales	order	77	0.162105
GO:0016887	ATPase activity	molecular_function	1655514	Pelagibacteraceae	family	4	0.00842105
GO:0016887	ATPase activity	molecular_function	439493	Candidatus Pelagibacter sp. HTCC7211	species	1	0.00210526
GO:0016887	ATPase activity	molecular_function	135620	Oceanospirillaceae	family	69	0.145263
GO:0016887	ATPase activity	molecular_function	1250005	Polaribacter sp. Hel1_85	species	3	0.00631579
GO:0016887	ATPase activity	molecular_function	200644	Flavobacteriales	order	54	0.113684
GO:0016887	ATPase activity	molecular_function	135621	Pseudomonadaceae	family	1	0.00210526
GO:0016887	ATPase activity	molecular_function	1224	Proteobacteria	phylum	349	0.734737
GO:0016887	ATPase activity	molecular_function	467661	Rhodobacteraceae bacterium KLH11	species	1	0.00210526
GO:0016887	ATPase activity	molecular_function	48075	Marinobacterium	genus	8	0.0168421
GO:0016887	ATPase activity	molecular_function	439497	Ruegeria sp. R11	species	1	0.00210526
GO:0016887	ATPase activity	molecular_function	976	Bacteroidetes	phylum	82	0.172632
GO:0016887	ATPase activity	molecular_function	1236	Gammaproteobacteria	class	139	0.292632
GO:0016887	ATPase activity	molecular_function	267986	Owenweeksia	genus	2	0.00421053
GO:0016887	ATPase activity	molecular_function	35798	Nitrosospira	genus	1	0.00210526
GO:0016887	ATPase activity	molecular_function	35800	Nitrospina	genus	3	0.00631579
GO:0016887	ATPase activity	molecular_function	1118153	Halomonas sp. GFAJ-1	species	1	0.00210526
GO:0016887	ATPase activity	molecular_function	35801	Nitrospina gracilis	species	3	0.00631579
GO:0016887	ATPase activity	molecular_function	52959	Polaribacter	genus	41	0.0863158
GO:0016887	ATPase activity	molecular_function	79329	Chitinophaga pinensis	species	1	0.00210526
GO:0016887	ATPase activity	molecular_function	79328	Chitinophaga	genus	1	0.00210526
GO:0016887	ATPase activity	molecular_function	60136	Sulfitobacter	genus	53	0.111579
GO:0016887	ATPase activity	molecular_function	367336	Rhodobacterales bacterium HTCC2255	species	7	0.0147368
GO:0016887	ATPase activity	molecular_function	117743	Flavobacteriia	class	68	0.143158
GO:0016887	ATPase activity	molecular_function	31989	Rhodobacteraceae	family	137	0.288421
GO:0016887	ATPase activity	molecular_function	1525218	Sulfitobacter sp. CB2047	species	21	0.0442105
GO:0016887	ATPase activity	molecular_function	1336803	Polaribacter sp. Hel1_33_49	species	9	0.0189474
GO:0016887	ATPase activity	molecular_function	1016	Capnocytophaga	genus	1	0.00210526
GO:0016887	ATPase activity	molecular_function	299261	Tateyamaria	genus	1	0.00210526
GO:0016887	ATPase activity	molecular_function	313598	Polaribacter sp. MED152	species	2	0.00421053
GO:0016887	ATPase activity	molecular_function	407032	Nitrospinaceae	family	3	0.00631579
GO:0016887	ATPase activity	molecular_function	54526	Pelagibacterales	order	4	0.00842105
GO:0016645	oxidoreductase activity, acting on the CH-NH group of donors	molecular_function	1	root	no rank	7	1
GO:0016645	oxidoreductase activity, acting on the CH-NH group of donors	molecular_function	2433	Roseobacter	genus	1	0.142857
GO:0016645	oxidoreductase activity, acting on the CH-NH group of donors	molecular_function	2	Bacteria	superkingdom	7	1
GO:0016645	oxidoreductase activity, acting on the CH-NH group of donors	molecular_function	1402135	Sulfitobacter pseudonitzschiae	species	1	0.142857
GO:0016645	oxidoreductase activity, acting on the CH-NH group of donors	molecular_function	204455	Rhodobacterales	order	6	0.857143
GO:0016645	oxidoreductase activity, acting on the CH-NH group of donors	molecular_function	909768	Acinetobacter calcoaceticus/baumannii complex	species group	1	0.142857
GO:0016645	oxidoreductase activity, acting on the CH-NH group of donors	molecular_function	1224	Proteobacteria	phylum	7	1
GO:0016645	oxidoreductase activity, acting on the CH-NH group of donors	molecular_function	60136	Sulfitobacter	genus	1	0.142857
GO:0016645	oxidoreductase activity, acting on the CH-NH group of donors	molecular_function	48296	Acinetobacter pittii	species	1	0.142857
GO:0016645	oxidoreductase activity, acting on the CH-NH group of donors	molecular_function	1577905	Tateyamaria sp. ANG-S1	species	1	0.142857
GO:0016645	oxidoreductase activity, acting on the CH-NH group of donors	molecular_function	391593	Roseobacter sp. CCS2	species	1	0.142857
GO:0016645	oxidoreductase activity, acting on the CH-NH group of donors	molecular_function	28211	Alphaproteobacteria	class	6	0.857143
GO:0016645	oxidoreductase activity, acting on the CH-NH group of donors	molecular_function	72274	Pseudomonadales	order	1	0.142857
GO:0016645	oxidoreductase activity, acting on the CH-NH group of donors	molecular_function	468	Moraxellaceae	family	1	0.142857
GO:0016645	oxidoreductase activity, acting on the CH-NH group of donors	molecular_function	1236	Gammaproteobacteria	class	1	0.142857
GO:0016645	oxidoreductase activity, acting on the CH-NH group of donors	molecular_function	31989	Rhodobacteraceae	family	5	0.714286
GO:0016645	oxidoreductase activity, acting on the CH-NH group of donors	molecular_function	469	Acinetobacter	genus	1	0.142857
GO:0016645	oxidoreductase activity, acting on the CH-NH group of donors	molecular_function	299261	Tateyamaria	genus	1	0.142857
GO:0061695	transferase complex, transferring phosphorus-containing groups	cellular_component	391589	Roseobacter sp. GAI101	species	1	0.125
GO:0061695	transferase complex, transferring phosphorus-containing groups	cellular_component	976	Bacteroidetes	phylum	1	0.125
GO:0061695	transferase complex, transferring phosphorus-containing groups	cellular_component	2433	Roseobacter	genus	6	0.75
GO:0061695	transferase complex, transferring phosphorus-containing groups	cellular_component	1	root	no rank	8	1
GO:0061695	transferase complex, transferring phosphorus-containing groups	cellular_component	2	Bacteria	superkingdom	8	1
GO:0061695	transferase complex, transferring phosphorus-containing groups	cellular_component	2434	Roseobacter denitrificans	species	5	0.625
GO:0061695	transferase complex, transferring phosphorus-containing groups	cellular_component	28211	Alphaproteobacteria	class	7	0.875
GO:0061695	transferase complex, transferring phosphorus-containing groups	cellular_component	204455	Rhodobacterales	order	7	0.875
GO:0061695	transferase complex, transferring phosphorus-containing groups	cellular_component	31989	Rhodobacteraceae	family	7	0.875
GO:0061695	transferase complex, transferring phosphorus-containing groups	cellular_component	200644	Flavobacteriales	order	1	0.125
GO:0061695	transferase complex, transferring phosphorus-containing groups	cellular_component	1224	Proteobacteria	phylum	7	0.875
GO:0061695	transferase complex, transferring phosphorus-containing groups	cellular_component	117743	Flavobacteriia	class	1	0.125
GO:0016646	oxidoreductase activity, acting on the CH-NH group of donors, NAD or NADP as acceptor	molecular_function	1	root	no rank	1	1
GO:0016646	oxidoreductase activity, acting on the CH-NH group of donors, NAD or NADP as acceptor	molecular_function	2	Bacteria	superkingdom	1	1
GO:0016646	oxidoreductase activity, acting on the CH-NH group of donors, NAD or NADP as acceptor	molecular_function	72274	Pseudomonadales	order	1	1
GO:0016646	oxidoreductase activity, acting on the CH-NH group of donors, NAD or NADP as acceptor	molecular_function	468	Moraxellaceae	family	1	1
GO:0016646	oxidoreductase activity, acting on the CH-NH group of donors, NAD or NADP as acceptor	molecular_function	1236	Gammaproteobacteria	class	1	1
GO:0016646	oxidoreductase activity, acting on the CH-NH group of donors, NAD or NADP as acceptor	molecular_function	909768	Acinetobacter calcoaceticus/baumannii complex	species group	1	1
GO:0016646	oxidoreductase activity, acting on the CH-NH group of donors, NAD or NADP as acceptor	molecular_function	469	Acinetobacter	genus	1	1
GO:0016646	oxidoreductase activity, acting on the CH-NH group of donors, NAD or NADP as acceptor	molecular_function	1224	Proteobacteria	phylum	1	1
GO:0016646	oxidoreductase activity, acting on the CH-NH group of donors, NAD or NADP as acceptor	molecular_function	48296	Acinetobacter pittii	species	1	1
GO:0016405	CoA-ligase activity	molecular_function	1	root	no rank	29	1
GO:0016405	CoA-ligase activity	molecular_function	1284658	Planktomarina temperata	species	2	0.0689655
GO:0016405	CoA-ligase activity	molecular_function	2	Bacteria	superkingdom	29	1
GO:0016405	CoA-ligase activity	molecular_function	1284657	Planktomarina	genus	2	0.0689655
GO:0016405	CoA-ligase activity	molecular_function	204455	Rhodobacterales	order	14	0.482759
GO:0016405	CoA-ligase activity	molecular_function	1250005	Polaribacter sp. Hel1_85	species	4	0.137931
GO:0016405	CoA-ligase activity	molecular_function	200644	Flavobacteriales	order	6	0.206897
GO:0016405	CoA-ligase activity	molecular_function	1224	Proteobacteria	phylum	18	0.62069
GO:0016405	CoA-ligase activity	molecular_function	60136	Sulfitobacter	genus	2	0.0689655
GO:0016405	CoA-ligase activity	molecular_function	49546	Flavobacteriaceae	family	6	0.206897
GO:0016405	CoA-ligase activity	molecular_function	117743	Flavobacteriia	class	6	0.206897
GO:0016405	CoA-ligase activity	molecular_function	74030	Roseovarius	genus	1	0.0344828
GO:0016405	CoA-ligase activity	molecular_function	976	Bacteroidetes	phylum	10	0.344828
GO:0016405	CoA-ligase activity	molecular_function	83219	Sulfitobacter mediterraneus	species	2	0.0689655
GO:0016405	CoA-ligase activity	molecular_function	28211	Alphaproteobacteria	class	14	0.482759
GO:0016405	CoA-ligase activity	molecular_function	314263	Roseovarius nubinhibens	species	1	0.0344828
GO:0016405	CoA-ligase activity	molecular_function	1236	Gammaproteobacteria	class	3	0.103448
GO:0016405	CoA-ligase activity	molecular_function	31989	Rhodobacteraceae	family	12	0.413793
GO:0016405	CoA-ligase activity	molecular_function	53945	Octadecabacter	genus	1	0.0344828
GO:0016405	CoA-ligase activity	molecular_function	53946	Octadecabacter arcticus	species	1	0.0344828
GO:0016405	CoA-ligase activity	molecular_function	52959	Polaribacter	genus	4	0.137931
GO:0016647	oxidoreductase activity, acting on the CH-NH group of donors, oxygen as acceptor	molecular_function	1	root	no rank	5	1
GO:0016647	oxidoreductase activity, acting on the CH-NH group of donors, oxygen as acceptor	molecular_function	2433	Roseobacter	genus	1	0.2
GO:0016647	oxidoreductase activity, acting on the CH-NH group of donors, oxygen as acceptor	molecular_function	2	Bacteria	superkingdom	5	1
GO:0016647	oxidoreductase activity, acting on the CH-NH group of donors, oxygen as acceptor	molecular_function	1402135	Sulfitobacter pseudonitzschiae	species	1	0.2
GO:0016647	oxidoreductase activity, acting on the CH-NH group of donors, oxygen as acceptor	molecular_function	28211	Alphaproteobacteria	class	5	1
GO:0016647	oxidoreductase activity, acting on the CH-NH group of donors, oxygen as acceptor	molecular_function	204455	Rhodobacterales	order	5	1
GO:0016647	oxidoreductase activity, acting on the CH-NH group of donors, oxygen as acceptor	molecular_function	31989	Rhodobacteraceae	family	4	0.8
GO:0016647	oxidoreductase activity, acting on the CH-NH group of donors, oxygen as acceptor	molecular_function	1224	Proteobacteria	phylum	5	1
GO:0016647	oxidoreductase activity, acting on the CH-NH group of donors, oxygen as acceptor	molecular_function	60136	Sulfitobacter	genus	1	0.2
GO:0016647	oxidoreductase activity, acting on the CH-NH group of donors, oxygen as acceptor	molecular_function	391593	Roseobacter sp. CCS2	species	1	0.2
GO:0016889	endodeoxyribonuclease activity, producing 3'-phosphomonoesters	molecular_function	1411685	Gammaproteobacteria bacterium MOLA455	species	1	1
GO:0016889	endodeoxyribonuclease activity, producing 3'-phosphomonoesters	molecular_function	1	root	no rank	1	1
GO:0016889	endodeoxyribonuclease activity, producing 3'-phosphomonoesters	molecular_function	2	Bacteria	superkingdom	1	1
GO:0016889	endodeoxyribonuclease activity, producing 3'-phosphomonoesters	molecular_function	1236	Gammaproteobacteria	class	1	1
GO:0016889	endodeoxyribonuclease activity, producing 3'-phosphomonoesters	molecular_function	1224	Proteobacteria	phylum	1	1
GO:0016889	endodeoxyribonuclease activity, producing 3'-phosphomonoesters	molecular_function	1706369	Cellvibrionales	order	1	1
GO:0016889	endodeoxyribonuclease activity, producing 3'-phosphomonoesters	molecular_function	1706374	Porticoccaceae	family	1	1
GO:0015794	glycerol-3-phosphate transport	biological_process	1	root	no rank	1	1
GO:0015794	glycerol-3-phosphate transport	biological_process	2	Bacteria	superkingdom	1	1
GO:0016649	oxidoreductase activity, acting on the CH-NH group of donors, quinone or similar compound as acceptor	molecular_function	1	root	no rank	1	1
GO:0016649	oxidoreductase activity, acting on the CH-NH group of donors, quinone or similar compound as acceptor	molecular_function	2	Bacteria	superkingdom	1	1
GO:0016649	oxidoreductase activity, acting on the CH-NH group of donors, quinone or similar compound as acceptor	molecular_function	28211	Alphaproteobacteria	class	1	1
GO:0016649	oxidoreductase activity, acting on the CH-NH group of donors, quinone or similar compound as acceptor	molecular_function	204455	Rhodobacterales	order	1	1
GO:0016649	oxidoreductase activity, acting on the CH-NH group of donors, quinone or similar compound as acceptor	molecular_function	31989	Rhodobacteraceae	family	1	1
GO:0016649	oxidoreductase activity, acting on the CH-NH group of donors, quinone or similar compound as acceptor	molecular_function	1224	Proteobacteria	phylum	1	1
GO:0016649	oxidoreductase activity, acting on the CH-NH group of donors, quinone or similar compound as acceptor	molecular_function	299261	Tateyamaria	genus	1	1
GO:0016649	oxidoreductase activity, acting on the CH-NH group of donors, quinone or similar compound as acceptor	molecular_function	1577905	Tateyamaria sp. ANG-S1	species	1	1
GO:0016407	acetyltransferase activity	molecular_function	1	root	no rank	10	1
GO:0016407	acetyltransferase activity	molecular_function	2	Bacteria	superkingdom	9	0.9
GO:0016407	acetyltransferase activity	molecular_function	204455	Rhodobacterales	order	2	0.2
GO:0016407	acetyltransferase activity	molecular_function	200644	Flavobacteriales	order	5	0.5
GO:0016407	acetyltransferase activity	molecular_function	1224	Proteobacteria	phylum	2	0.2
GO:0016407	acetyltransferase activity	molecular_function	49546	Flavobacteriaceae	family	5	0.5
GO:0016407	acetyltransferase activity	molecular_function	225422	Oceanibulbus indolifex	species	1	0.1
GO:0016407	acetyltransferase activity	molecular_function	117743	Flavobacteriia	class	7	0.7
GO:0016407	acetyltransferase activity	molecular_function	225421	Oceanibulbus	genus	1	0.1
GO:0016407	acetyltransferase activity	molecular_function	439496	Rhodobacterales bacterium Y4I	species	1	0.1
GO:0016407	acetyltransferase activity	molecular_function	976	Bacteroidetes	phylum	7	0.7
GO:0016407	acetyltransferase activity	molecular_function	28211	Alphaproteobacteria	class	2	0.2
GO:0016407	acetyltransferase activity	molecular_function	31989	Rhodobacteraceae	family	1	0.1
GO:0016407	acetyltransferase activity	molecular_function	1336803	Polaribacter sp. Hel1_33_49	species	3	0.3
GO:0016407	acetyltransferase activity	molecular_function	52959	Polaribacter	genus	4	0.4
GO:0016408	C-acyltransferase activity	molecular_function	1	root	no rank	1	1
GO:0016408	C-acyltransferase activity	molecular_function	2	Bacteria	superkingdom	1	1
GO:0016408	C-acyltransferase activity	molecular_function	28211	Alphaproteobacteria	class	1	1
GO:0016408	C-acyltransferase activity	molecular_function	204455	Rhodobacterales	order	1	1
GO:0016408	C-acyltransferase activity	molecular_function	1224	Proteobacteria	phylum	1	1
GO:0016408	C-acyltransferase activity	molecular_function	439496	Rhodobacterales bacterium Y4I	species	1	1
GO:0005996	monosaccharide metabolic process	biological_process	1	root	no rank	16	1
GO:0005996	monosaccharide metabolic process	biological_process	245186	Loktanella	genus	3	0.1875
GO:0005996	monosaccharide metabolic process	biological_process	135619	Oceanospirillales	order	1	0.0625
GO:0005996	monosaccharide metabolic process	biological_process	2	Bacteria	superkingdom	16	1
GO:0005996	monosaccharide metabolic process	biological_process	1402135	Sulfitobacter pseudonitzschiae	species	1	0.0625
GO:0005996	monosaccharide metabolic process	biological_process	204455	Rhodobacterales	order	7	0.4375
GO:0005996	monosaccharide metabolic process	biological_process	28453	Sphingobacterium	genus	1	0.0625
GO:0005996	monosaccharide metabolic process	biological_process	135620	Oceanospirillaceae	family	1	0.0625
GO:0005996	monosaccharide metabolic process	biological_process	200644	Flavobacteriales	order	7	0.4375
GO:0005996	monosaccharide metabolic process	biological_process	245188	Loktanella vestfoldensis	species	3	0.1875
GO:0005996	monosaccharide metabolic process	biological_process	1224	Proteobacteria	phylum	8	0.5
GO:0005996	monosaccharide metabolic process	biological_process	60136	Sulfitobacter	genus	1	0.0625
GO:0005996	monosaccharide metabolic process	biological_process	49546	Flavobacteriaceae	family	7	0.4375
GO:0005996	monosaccharide metabolic process	biological_process	1229276	Sphingobacterium sp. ACCC 05744	species	1	0.0625
GO:0005996	monosaccharide metabolic process	biological_process	117743	Flavobacteriia	class	7	0.4375
GO:0005996	monosaccharide metabolic process	biological_process	976	Bacteroidetes	phylum	8	0.5
GO:0005996	monosaccharide metabolic process	biological_process	117747	Sphingobacteriia	class	1	0.0625
GO:0005996	monosaccharide metabolic process	biological_process	531	Polaribacter irgensii	species	7	0.4375
GO:0005996	monosaccharide metabolic process	biological_process	28211	Alphaproteobacteria	class	7	0.4375
GO:0005996	monosaccharide metabolic process	biological_process	1236	Gammaproteobacteria	class	1	0.0625
GO:0005996	monosaccharide metabolic process	biological_process	31989	Rhodobacteraceae	family	7	0.4375
GO:0005996	monosaccharide metabolic process	biological_process	84566	Sphingobacteriaceae	family	1	0.0625
GO:0005996	monosaccharide metabolic process	biological_process	200666	Sphingobacteriales	order	1	0.0625
GO:0005996	monosaccharide metabolic process	biological_process	52959	Polaribacter	genus	7	0.4375
GO:0003333	amino acid transmembrane transport	biological_process	1	root	no rank	8	1
GO:0003333	amino acid transmembrane transport	biological_process	2	Bacteria	superkingdom	8	1
GO:0004422	hypoxanthine phosphoribosyltransferase activity	molecular_function	1	root	no rank	1	1
GO:0004422	hypoxanthine phosphoribosyltransferase activity	molecular_function	2	Bacteria	superkingdom	1	1
GO:0050793	regulation of developmental process	biological_process	1	root	no rank	3	1
GO:0050793	regulation of developmental process	biological_process	2	Bacteria	superkingdom	3	1
GO:0050793	regulation of developmental process	biological_process	28211	Alphaproteobacteria	class	2	0.666667
GO:0050793	regulation of developmental process	biological_process	204455	Rhodobacterales	order	2	0.666667
GO:0050793	regulation of developmental process	biological_process	1236	Gammaproteobacteria	class	1	0.333333
GO:0050793	regulation of developmental process	biological_process	31989	Rhodobacteraceae	family	1	0.333333
GO:0050793	regulation of developmental process	biological_process	1224	Proteobacteria	phylum	3	1
GO:0050793	regulation of developmental process	biological_process	367336	Rhodobacterales bacterium HTCC2255	species	1	0.333333
GO:0050793	regulation of developmental process	biological_process	225422	Oceanibulbus indolifex	species	1	0.333333
GO:0050793	regulation of developmental process	biological_process	225421	Oceanibulbus	genus	1	0.333333
GO:0004658	propionyl-CoA carboxylase activity	molecular_function	1	root	no rank	5	1
GO:0004658	propionyl-CoA carboxylase activity	molecular_function	2	Bacteria	superkingdom	5	1
GO:0004658	propionyl-CoA carboxylase activity	molecular_function	28211	Alphaproteobacteria	class	3	0.6
GO:0004658	propionyl-CoA carboxylase activity	molecular_function	204455	Rhodobacterales	order	3	0.6
GO:0004658	propionyl-CoA carboxylase activity	molecular_function	1236	Gammaproteobacteria	class	2	0.4
GO:0004658	propionyl-CoA carboxylase activity	molecular_function	31989	Rhodobacteraceae	family	3	0.6
GO:0004658	propionyl-CoA carboxylase activity	molecular_function	1224	Proteobacteria	phylum	5	1
GO:0004658	propionyl-CoA carboxylase activity	molecular_function	1706369	Cellvibrionales	order	2	0.4
GO:0004658	propionyl-CoA carboxylase activity	molecular_function	1706374	Porticoccaceae	family	2	0.4
GO:0050794	regulation of cellular process	biological_process	1	root	no rank	259	1
GO:0050794	regulation of cellular process	biological_process	2433	Roseobacter	genus	75	0.289575
GO:0050794	regulation of cellular process	biological_process	2	Bacteria	superkingdom	259	1
GO:0050794	regulation of cellular process	biological_process	213121	Desulfobulbaceae	family	1	0.003861
GO:0050794	regulation of cellular process	biological_process	388739	Roseobacter sp. SK209-2-6	species	28	0.108108
GO:0050794	regulation of cellular process	biological_process	459520	Neptuniibacter	genus	1	0.003861
GO:0050794	regulation of cellular process	biological_process	412687	Intrasporangium oryzae	species	2	0.00772201
GO:0050794	regulation of cellular process	biological_process	49546	Flavobacteriaceae	family	56	0.216216
GO:0050794	regulation of cellular process	biological_process	383631	Methylophilales bacterium HTCC2181	species	1	0.003861
GO:0050794	regulation of cellular process	biological_process	225422	Oceanibulbus indolifex	species	1	0.003861
GO:0050794	regulation of cellular process	biological_process	206350	Methylophilales	order	1	0.003861
GO:0050794	regulation of cellular process	biological_process	225421	Oceanibulbus	genus	1	0.003861
GO:0050794	regulation of cellular process	biological_process	421000	Sulfitobacter donghicola	species	2	0.00772201
GO:0050794	regulation of cellular process	biological_process	85006	Micrococcales	order	5	0.019305
GO:0050794	regulation of cellular process	biological_process	302485	Phaeobacter	genus	1	0.003861
GO:0050794	regulation of cellular process	biological_process	744985	alpha proteobacterium HIMB59	species	1	0.003861
GO:0050794	regulation of cellular process	biological_process	531	Polaribacter irgensii	species	11	0.042471
GO:0050794	regulation of cellular process	biological_process	314263	Roseovarius nubinhibens	species	1	0.003861
GO:0050794	regulation of cellular process	biological_process	363408	Nonlabens	genus	1	0.003861
GO:0050794	regulation of cellular process	biological_process	1706369	Cellvibrionales	order	5	0.019305
GO:0050794	regulation of cellular process	biological_process	97050	Ruegeria	genus	1	0.003861
GO:0050794	regulation of cellular process	biological_process	85021	Intrasporangiaceae	family	2	0.00772201
GO:0050794	regulation of cellular process	biological_process	1706374	Porticoccaceae	family	5	0.019305
GO:0050794	regulation of cellular process	biological_process	85023	Microbacteriaceae	family	3	0.011583
GO:0050794	regulation of cellular process	biological_process	286	Pseudomonas	genus	1	0.003861
GO:0050794	regulation of cellular process	biological_process	391589	Roseobacter sp. GAI101	species	1	0.003861
GO:0050794	regulation of cellular process	biological_process	314277	Marinomonas sp. MED121	species	3	0.011583
GO:0050794	regulation of cellular process	biological_process	1284658	Planktomarina temperata	species	1	0.003861
GO:0050794	regulation of cellular process	biological_process	1284657	Planktomarina	genus	1	0.003861
GO:0050794	regulation of cellular process	biological_process	204455	Rhodobacterales	order	97	0.374517
GO:0050794	regulation of cellular process	biological_process	561184	Mameliella alba	species	2	0.00772201
GO:0050794	regulation of cellular process	biological_process	1577904	Ruegeria sp. ANG-S4	species	1	0.003861
GO:0050794	regulation of cellular process	biological_process	112040	Zobellia	genus	1	0.003861
GO:0050794	regulation of cellular process	biological_process	314287	gamma proteobacterium HTCC2207	species	4	0.015444
GO:0050794	regulation of cellular process	biological_process	68525	delta/epsilon subdivisions	subphylum	1	0.003861
GO:0050794	regulation of cellular process	biological_process	391593	Roseobacter sp. CCS2	species	45	0.173745
GO:0050794	regulation of cellular process	biological_process	314282	Psychromonas sp. CNPT3	species	1	0.003861
GO:0050794	regulation of cellular process	biological_process	74030	Roseovarius	genus	2	0.00772201
GO:0050794	regulation of cellular process	biological_process	28211	Alphaproteobacteria	class	103	0.397683
GO:0050794	regulation of cellular process	biological_process	1434019	Mameliella	genus	2	0.00772201
GO:0050794	regulation of cellular process	biological_process	391613	Roseovarius sp. TM1035	species	1	0.003861
GO:0050794	regulation of cellular process	biological_process	28216	Betaproteobacteria	class	1	0.003861
GO:0050794	regulation of cellular process	biological_process	53945	Octadecabacter	genus	1	0.003861
GO:0050794	regulation of cellular process	biological_process	1081644	Candidatus Aquiluna sp. IMCC13023	species	3	0.011583
GO:0050794	regulation of cellular process	biological_process	28221	Deltaproteobacteria	class	1	0.003861
GO:0050794	regulation of cellular process	biological_process	135619	Oceanospirillales	order	27	0.104247
GO:0050794	regulation of cellular process	biological_process	1655514	Pelagibacteraceae	family	2	0.00772201
GO:0050794	regulation of cellular process	biological_process	1229521	Nitrincola nitratireducens	species	2	0.00772201
GO:0050794	regulation of cellular process	biological_process	135622	Alteromonadales	order	5	0.019305
GO:0050794	regulation of cellular process	biological_process	135620	Oceanospirillaceae	family	22	0.0849421
GO:0050794	regulation of cellular process	biological_process	328515	Nonlabens dokdonensis	species	1	0.003861
GO:0050794	regulation of cellular process	biological_process	200644	Flavobacteriales	order	58	0.223938
GO:0050794	regulation of cellular process	biological_process	135621	Pseudomonadaceae	family	1	0.003861
GO:0050794	regulation of cellular process	biological_process	1224	Proteobacteria	phylum	161	0.621622
GO:0050794	regulation of cellular process	biological_process	566466	gamma proteobacterium NOR5-3	species	1	0.003861
GO:0050794	regulation of cellular process	biological_process	42443	Roseobacter litoralis	species	1	0.003861
GO:0050794	regulation of cellular process	biological_process	234831	Pseudoalteromonas sp. SM9913	species	4	0.015444
GO:0050794	regulation of cellular process	biological_process	267849	Nitrincola	genus	15	0.0579151
GO:0050794	regulation of cellular process	biological_process	976	Bacteroidetes	phylum	78	0.301158
GO:0050794	regulation of cellular process	biological_process	529881	Candidatus Aquiluna	genus	3	0.011583
GO:0050794	regulation of cellular process	biological_process	207954	Neptuniibacter caesariensis	species	1	0.003861
GO:0050794	regulation of cellular process	biological_process	63186	Zobellia galactanivorans	species	1	0.003861
GO:0050794	regulation of cellular process	biological_process	72274	Pseudomonadales	order	1	0.003861
GO:0050794	regulation of cellular process	biological_process	1236	Gammaproteobacteria	class	49	0.189189
GO:0050794	regulation of cellular process	biological_process	201174	Actinobacteria	phylum	5	0.019305
GO:0050794	regulation of cellular process	biological_process	84567	Pedobacter	genus	1	0.003861
GO:0050794	regulation of cellular process	biological_process	84566	Sphingobacteriaceae	family	1	0.003861
GO:0050794	regulation of cellular process	biological_process	200666	Sphingobacteriales	order	1	0.003861
GO:0050794	regulation of cellular process	biological_process	60890	Phaeobacter gallaeciensis	species	1	0.003861
GO:0050794	regulation of cellular process	biological_process	1461581	Pseudomonas sp. 12M76_air	species	1	0.003861
GO:0050794	regulation of cellular process	biological_process	28253	Marinomonas	genus	3	0.011583
GO:0050794	regulation of cellular process	biological_process	52959	Polaribacter	genus	42	0.162162
GO:0050794	regulation of cellular process	biological_process	1760	Actinobacteria	class	5	0.019305
GO:0050794	regulation of cellular process	biological_process	1217908	Octadecabacter antarcticus	species	1	0.003861
GO:0050794	regulation of cellular process	biological_process	198251	Candidatus Pelagibacter	genus	1	0.003861
GO:0050794	regulation of cellular process	biological_process	60136	Sulfitobacter	genus	2	0.00772201
GO:0050794	regulation of cellular process	biological_process	1122941	Pedobacter glucosidilyticus	species	1	0.003861
GO:0050794	regulation of cellular process	biological_process	367336	Rhodobacterales bacterium HTCC2255	species	2	0.00772201
GO:0050794	regulation of cellular process	biological_process	53357	Intrasporangium	genus	2	0.00772201
GO:0050794	regulation of cellular process	biological_process	117743	Flavobacteriia	class	66	0.254826
GO:0050794	regulation of cellular process	biological_process	198252	Candidatus Pelagibacter ubique	species	1	0.003861
GO:0050794	regulation of cellular process	biological_process	1411685	Gammaproteobacteria bacterium MOLA455	species	1	0.003861
GO:0050794	regulation of cellular process	biological_process	109168	Desulfotalea	genus	1	0.003861
GO:0050794	regulation of cellular process	biological_process	117747	Sphingobacteriia	class	1	0.003861
GO:0050794	regulation of cellular process	biological_process	267894	Psychromonadaceae	family	1	0.003861
GO:0050794	regulation of cellular process	biological_process	267888	Pseudoalteromonadaceae	family	4	0.015444
GO:0050794	regulation of cellular process	biological_process	31989	Rhodobacteraceae	family	93	0.359073
GO:0050794	regulation of cellular process	biological_process	1545442	Nitrincola sp. A-D6	species	4	0.015444
GO:0050794	regulation of cellular process	biological_process	84980	Desulfotalea psychrophila	species	1	0.003861
GO:0050794	regulation of cellular process	biological_process	67572	Psychromonas	genus	1	0.003861
GO:0050794	regulation of cellular process	biological_process	1013	Weeksella	genus	1	0.003861
GO:0050794	regulation of cellular process	biological_process	1014	Weeksella virosa	species	1	0.003861
GO:0050794	regulation of cellular process	biological_process	1336803	Polaribacter sp. Hel1_33_49	species	6	0.023166
GO:0050794	regulation of cellular process	biological_process	213118	Desulfobacterales	order	1	0.003861
GO:0050794	regulation of cellular process	biological_process	54526	Pelagibacterales	order	2	0.00772201
GO:0050794	regulation of cellular process	biological_process	53246	Pseudoalteromonas	genus	4	0.015444
GO:0051641	cellular localization	biological_process	976	Bacteroidetes	phylum	2	0.5
GO:0051641	cellular localization	biological_process	1	root	no rank	4	1
GO:0051641	cellular localization	biological_process	2	Bacteria	superkingdom	4	1
GO:0051641	cellular localization	biological_process	531	Polaribacter irgensii	species	2	0.5
GO:0051641	cellular localization	biological_process	200644	Flavobacteriales	order	2	0.5
GO:0051641	cellular localization	biological_process	49546	Flavobacteriaceae	family	2	0.5
GO:0051641	cellular localization	biological_process	117743	Flavobacteriia	class	2	0.5
GO:0051641	cellular localization	biological_process	52959	Polaribacter	genus	2	0.5
GO:0046068	cGMP metabolic process	biological_process	1	root	no rank	2	1
GO:0046068	cGMP metabolic process	biological_process	2	Bacteria	superkingdom	2	1
GO:0046068	cGMP metabolic process	biological_process	28211	Alphaproteobacteria	class	2	1
GO:0046068	cGMP metabolic process	biological_process	767891	Candidatus Puniceispirillum	genus	2	1
GO:0046068	cGMP metabolic process	biological_process	1224	Proteobacteria	phylum	2	1
GO:0046068	cGMP metabolic process	biological_process	767892	Candidatus Puniceispirillum marinum	species	2	1
GO:0005507	copper ion binding	molecular_function	1	root	no rank	23	1
GO:0005507	copper ion binding	molecular_function	135619	Oceanospirillales	order	2	0.0869565
GO:0005507	copper ion binding	molecular_function	2433	Roseobacter	genus	2	0.0869565
GO:0005507	copper ion binding	molecular_function	2	Bacteria	superkingdom	23	1
GO:0005507	copper ion binding	molecular_function	135622	Alteromonadales	order	3	0.130435
GO:0005507	copper ion binding	molecular_function	135620	Oceanospirillaceae	family	2	0.0869565
GO:0005507	copper ion binding	molecular_function	200644	Flavobacteriales	order	6	0.26087
GO:0005507	copper ion binding	molecular_function	1224	Proteobacteria	phylum	12	0.521739
GO:0005507	copper ion binding	molecular_function	49546	Flavobacteriaceae	family	5	0.217391
GO:0005507	copper ion binding	molecular_function	976	Bacteroidetes	phylum	11	0.478261
GO:0005507	copper ion binding	molecular_function	1137281	Xanthomarina gelatinilytica	species	1	0.0434783
GO:0005507	copper ion binding	molecular_function	72275	Alteromonadaceae	family	3	0.130435
GO:0005507	copper ion binding	molecular_function	531	Polaribacter irgensii	species	2	0.0869565
GO:0005507	copper ion binding	molecular_function	1236	Gammaproteobacteria	class	7	0.304348
GO:0005507	copper ion binding	molecular_function	267986	Owenweeksia	genus	1	0.0434783
GO:0005507	copper ion binding	molecular_function	246874	Cryomorphaceae	family	1	0.0434783
GO:0005507	copper ion binding	molecular_function	523742	Marinobacter santoriniensis	species	2	0.0869565
GO:0005507	copper ion binding	molecular_function	1706369	Cellvibrionales	order	2	0.0869565
GO:0005507	copper ion binding	molecular_function	1706374	Porticoccaceae	family	2	0.0869565
GO:0005507	copper ion binding	molecular_function	28253	Marinomonas	genus	2	0.0869565
GO:0005507	copper ion binding	molecular_function	52959	Polaribacter	genus	4	0.173913
GO:0005507	copper ion binding	molecular_function	89374	Saprospiraceae	family	5	0.217391
GO:0005507	copper ion binding	molecular_function	314277	Marinomonas sp. MED121	species	2	0.0869565
GO:0005507	copper ion binding	molecular_function	204455	Rhodobacterales	order	4	0.173913
GO:0005507	copper ion binding	molecular_function	314287	gamma proteobacterium HTCC2207	species	1	0.0434783
GO:0005507	copper ion binding	molecular_function	391593	Roseobacter sp. CCS2	species	2	0.0869565
GO:0005507	copper ion binding	molecular_function	117743	Flavobacteriia	class	6	0.26087
GO:0005507	copper ion binding	molecular_function	74030	Roseovarius	genus	1	0.0434783
GO:0005507	copper ion binding	molecular_function	1853228	Chitinophagia	class	5	0.217391
GO:0005507	copper ion binding	molecular_function	1411685	Gammaproteobacteria bacterium MOLA455	species	1	0.0434783
GO:0005507	copper ion binding	molecular_function	1853229	Chitinophagales	order	5	0.217391
GO:0005507	copper ion binding	molecular_function	28211	Alphaproteobacteria	class	5	0.217391
GO:0005507	copper ion binding	molecular_function	1564515	Phaeodactylibacter	genus	5	0.217391
GO:0005507	copper ion binding	molecular_function	31989	Rhodobacteraceae	family	3	0.130435
GO:0005507	copper ion binding	molecular_function	1868329	Xanthomarina	genus	1	0.0434783
GO:0005507	copper ion binding	molecular_function	2742	Marinobacter	genus	3	0.130435
GO:0005507	copper ion binding	molecular_function	1336803	Polaribacter sp. Hel1_33_49	species	2	0.0869565
GO:0005507	copper ion binding	molecular_function	1033846	Marinobacter adhaerens	species	1	0.0434783
GO:0005507	copper ion binding	molecular_function	1524460	Phaeodactylibacter xiamenensis	species	5	0.217391
GO:0005507	copper ion binding	molecular_function	215743	Roseovarius mucosus	species	1	0.0434783
GO:0005507	copper ion binding	molecular_function	253245	Owenweeksia hongkongensis	species	1	0.0434783
GO:0005506	iron ion binding	molecular_function	1	root	no rank	9	1
GO:0005506	iron ion binding	molecular_function	135619	Oceanospirillales	order	5	0.555556
GO:0005506	iron ion binding	molecular_function	2	Bacteria	superkingdom	9	1
GO:0005506	iron ion binding	molecular_function	135621	Pseudomonadaceae	family	2	0.222222
GO:0005506	iron ion binding	molecular_function	200644	Flavobacteriales	order	1	0.111111
GO:0005506	iron ion binding	molecular_function	1224	Proteobacteria	phylum	7	0.777778
GO:0005506	iron ion binding	molecular_function	59753	Alcanivorax	genus	5	0.555556
GO:0005506	iron ion binding	molecular_function	49546	Flavobacteriaceae	family	1	0.111111
GO:0005506	iron ion binding	molecular_function	117743	Flavobacteriia	class	1	0.111111
GO:0005506	iron ion binding	molecular_function	1306787	Alcanivorax pacificus	species	5	0.555556
GO:0005506	iron ion binding	molecular_function	976	Bacteroidetes	phylum	2	0.222222
GO:0005506	iron ion binding	molecular_function	72274	Pseudomonadales	order	2	0.222222
GO:0005506	iron ion binding	molecular_function	531	Polaribacter irgensii	species	1	0.111111
GO:0005506	iron ion binding	molecular_function	1236	Gammaproteobacteria	class	7	0.777778
GO:0005506	iron ion binding	molecular_function	224372	Alcanivoracaceae	family	5	0.555556
GO:0005506	iron ion binding	molecular_function	286	Pseudomonas	genus	2	0.222222
GO:0005506	iron ion binding	molecular_function	52959	Polaribacter	genus	1	0.111111
GO:0005509	calcium ion binding	molecular_function	1	root	no rank	40	1
GO:0005509	calcium ion binding	molecular_function	2	Bacteria	superkingdom	40	1
GO:0005509	calcium ion binding	molecular_function	1004301	Flavihumibacter	genus	1	0.025
GO:0005509	calcium ion binding	molecular_function	1679002	Candidatus Methylopumilus	genus	2	0.05
GO:0005509	calcium ion binding	molecular_function	1250005	Polaribacter sp. Hel1_85	species	1	0.025
GO:0005509	calcium ion binding	molecular_function	200644	Flavobacteriales	order	24	0.6
GO:0005509	calcium ion binding	molecular_function	1224	Proteobacteria	phylum	15	0.375
GO:0005509	calcium ion binding	molecular_function	101385	Aequorivita sublithincola	species	2	0.05
GO:0005509	calcium ion binding	molecular_function	49546	Flavobacteriaceae	family	24	0.6
GO:0005509	calcium ion binding	molecular_function	383631	Methylophilales bacterium HTCC2181	species	4	0.1
GO:0005509	calcium ion binding	molecular_function	32011	Methylophilaceae	family	9	0.225
GO:0005509	calcium ion binding	molecular_function	206350	Methylophilales	order	13	0.325
GO:0005509	calcium ion binding	molecular_function	1211036	Mangrovimonas	genus	2	0.05
GO:0005509	calcium ion binding	molecular_function	976	Bacteroidetes	phylum	25	0.625
GO:0005509	calcium ion binding	molecular_function	531	Polaribacter irgensii	species	2	0.05
GO:0005509	calcium ion binding	molecular_function	52959	Polaribacter	genus	20	0.5
GO:0005509	calcium ion binding	molecular_function	314267	Sulfitobacter sp. NAS-14.1	species	1	0.025
GO:0005509	calcium ion binding	molecular_function	1463156	Flavihumibacter sp. ZG627	species	1	0.025
GO:0005509	calcium ion binding	molecular_function	204455	Rhodobacterales	order	2	0.05
GO:0005509	calcium ion binding	molecular_function	1581680	Candidatus Methylopumilus turicensis	species	2	0.05
GO:0005509	calcium ion binding	molecular_function	60136	Sulfitobacter	genus	1	0.025
GO:0005509	calcium ion binding	molecular_function	359407	Methylotenera	genus	7	0.175
GO:0005509	calcium ion binding	molecular_function	117743	Flavobacteriia	class	24	0.6
GO:0005509	calcium ion binding	molecular_function	1055487	Methylotenera versatilis	species	7	0.175
GO:0005509	calcium ion binding	molecular_function	1853228	Chitinophagia	class	1	0.025
GO:0005509	calcium ion binding	molecular_function	1853229	Chitinophagales	order	1	0.025
GO:0005509	calcium ion binding	molecular_function	28211	Alphaproteobacteria	class	2	0.05
GO:0005509	calcium ion binding	molecular_function	563835	Chitinophagaceae	family	1	0.025
GO:0005509	calcium ion binding	molecular_function	153265	Aequorivita	genus	2	0.05
GO:0005509	calcium ion binding	molecular_function	31989	Rhodobacteraceae	family	2	0.05
GO:0005509	calcium ion binding	molecular_function	1197477	Mangrovimonas yunxiaonensis	species	2	0.05
GO:0005509	calcium ion binding	molecular_function	1336803	Polaribacter sp. Hel1_33_49	species	12	0.3
GO:0005509	calcium ion binding	molecular_function	28216	Betaproteobacteria	class	13	0.325
GO:0050790	regulation of catalytic activity	biological_process	1	root	no rank	59	1
GO:0050790	regulation of catalytic activity	biological_process	135619	Oceanospirillales	order	3	0.0508475
GO:0050790	regulation of catalytic activity	biological_process	876044	gamma proteobacterium IMCC3088	species	1	0.0169492
GO:0050790	regulation of catalytic activity	biological_process	2433	Roseobacter	genus	1	0.0169492
GO:0050790	regulation of catalytic activity	biological_process	2	Bacteria	superkingdom	59	1
GO:0050790	regulation of catalytic activity	biological_process	1655514	Pelagibacteraceae	family	1	0.0169492
GO:0050790	regulation of catalytic activity	biological_process	135620	Oceanospirillaceae	family	3	0.0508475
GO:0050790	regulation of catalytic activity	biological_process	200644	Flavobacteriales	order	1	0.0169492
GO:0050790	regulation of catalytic activity	biological_process	1224	Proteobacteria	phylum	58	0.983051
GO:0050790	regulation of catalytic activity	biological_process	49546	Flavobacteriaceae	family	1	0.0169492
GO:0050790	regulation of catalytic activity	biological_process	976	Bacteroidetes	phylum	1	0.0169492
GO:0050790	regulation of catalytic activity	biological_process	83219	Sulfitobacter mediterraneus	species	13	0.220339
GO:0050790	regulation of catalytic activity	biological_process	744985	alpha proteobacterium HIMB59	species	1	0.0169492
GO:0050790	regulation of catalytic activity	biological_process	1236	Gammaproteobacteria	class	24	0.40678
GO:0050790	regulation of catalytic activity	biological_process	1706369	Cellvibrionales	order	3	0.0508475
GO:0050790	regulation of catalytic activity	biological_process	1706374	Porticoccaceae	family	2	0.0338983
GO:0050790	regulation of catalytic activity	biological_process	28253	Marinomonas	genus	3	0.0508475
GO:0050790	regulation of catalytic activity	biological_process	1706372	Halieaceae	family	1	0.0169492
GO:0050790	regulation of catalytic activity	biological_process	52959	Polaribacter	genus	1	0.0169492
GO:0050790	regulation of catalytic activity	biological_process	1284658	Planktomarina temperata	species	6	0.101695
GO:0050790	regulation of catalytic activity	biological_process	314277	Marinomonas sp. MED121	species	3	0.0508475
GO:0050790	regulation of catalytic activity	biological_process	1284657	Planktomarina	genus	6	0.101695
GO:0050790	regulation of catalytic activity	biological_process	434085	gamma proteobacterium IMCC2047	species	2	0.0338983
GO:0050790	regulation of catalytic activity	biological_process	204455	Rhodobacterales	order	31	0.525424
GO:0050790	regulation of catalytic activity	biological_process	60136	Sulfitobacter	genus	15	0.254237
GO:0050790	regulation of catalytic activity	biological_process	391593	Roseobacter sp. CCS2	species	1	0.0169492
GO:0050790	regulation of catalytic activity	biological_process	367336	Rhodobacterales bacterium HTCC2255	species	7	0.118644
GO:0050790	regulation of catalytic activity	biological_process	117743	Flavobacteriia	class	1	0.0169492
GO:0050790	regulation of catalytic activity	biological_process	1411685	Gammaproteobacteria bacterium MOLA455	species	1	0.0169492
GO:0050790	regulation of catalytic activity	biological_process	28211	Alphaproteobacteria	class	32	0.542373
GO:0050790	regulation of catalytic activity	biological_process	31989	Rhodobacteraceae	family	24	0.40678
GO:0050790	regulation of catalytic activity	biological_process	1525218	Sulfitobacter sp. CB2047	species	2	0.0338983
GO:0050790	regulation of catalytic activity	biological_process	1336803	Polaribacter sp. Hel1_33_49	species	1	0.0169492
GO:0050790	regulation of catalytic activity	biological_process	54526	Pelagibacterales	order	1	0.0169492
GO:0071496	cellular response to external stimulus	biological_process	1	root	no rank	14	1
GO:0071496	cellular response to external stimulus	biological_process	1284658	Planktomarina temperata	species	1	0.0714286
GO:0071496	cellular response to external stimulus	biological_process	2	Bacteria	superkingdom	14	1
GO:0071496	cellular response to external stimulus	biological_process	1284657	Planktomarina	genus	1	0.0714286
GO:0071496	cellular response to external stimulus	biological_process	204455	Rhodobacterales	order	1	0.0714286
GO:0071496	cellular response to external stimulus	biological_process	1250005	Polaribacter sp. Hel1_85	species	1	0.0714286
GO:0071496	cellular response to external stimulus	biological_process	200644	Flavobacteriales	order	5	0.357143
GO:0071496	cellular response to external stimulus	biological_process	1224	Proteobacteria	phylum	4	0.285714
GO:0071496	cellular response to external stimulus	biological_process	1890452	Cyanobacteriaceae	family	1	0.0714286
GO:0071496	cellular response to external stimulus	biological_process	49546	Flavobacteriaceae	family	4	0.285714
GO:0071496	cellular response to external stimulus	biological_process	117743	Flavobacteriia	class	8	0.571429
GO:0071496	cellular response to external stimulus	biological_process	976	Bacteroidetes	phylum	8	0.571429
GO:0071496	cellular response to external stimulus	biological_process	1301283	Oscillatoriophycideae	subclass	1	0.0714286
GO:0071496	cellular response to external stimulus	biological_process	28211	Alphaproteobacteria	class	4	0.285714
GO:0071496	cellular response to external stimulus	biological_process	31989	Rhodobacteraceae	family	1	0.0714286
GO:0071496	cellular response to external stimulus	biological_process	102234	Cyanobacterium	genus	1	0.0714286
GO:0071496	cellular response to external stimulus	biological_process	1117	Cyanobacteria	phylum	1	0.0714286
GO:0071496	cellular response to external stimulus	biological_process	379064	Cyanobacterium aponinum	species	1	0.0714286
GO:0071496	cellular response to external stimulus	biological_process	1118	Chroococcales	order	1	0.0714286
GO:0071496	cellular response to external stimulus	biological_process	52959	Polaribacter	genus	4	0.285714
GO:2000113	negative regulation of cellular macromolecule biosynthetic process	biological_process	2433	Roseobacter	genus	1	0.5
GO:2000113	negative regulation of cellular macromolecule biosynthetic process	biological_process	1	root	no rank	2	1
GO:2000113	negative regulation of cellular macromolecule biosynthetic process	biological_process	2	Bacteria	superkingdom	2	1
GO:2000113	negative regulation of cellular macromolecule biosynthetic process	biological_process	204455	Rhodobacterales	order	1	0.5
GO:2000113	negative regulation of cellular macromolecule biosynthetic process	biological_process	135621	Pseudomonadaceae	family	1	0.5
GO:2000113	negative regulation of cellular macromolecule biosynthetic process	biological_process	1224	Proteobacteria	phylum	2	1
GO:2000113	negative regulation of cellular macromolecule biosynthetic process	biological_process	391593	Roseobacter sp. CCS2	species	1	0.5
GO:2000113	negative regulation of cellular macromolecule biosynthetic process	biological_process	28211	Alphaproteobacteria	class	1	0.5
GO:2000113	negative regulation of cellular macromolecule biosynthetic process	biological_process	72274	Pseudomonadales	order	1	0.5
GO:2000113	negative regulation of cellular macromolecule biosynthetic process	biological_process	1236	Gammaproteobacteria	class	1	0.5
GO:2000113	negative regulation of cellular macromolecule biosynthetic process	biological_process	31989	Rhodobacteraceae	family	1	0.5
GO:2000113	negative regulation of cellular macromolecule biosynthetic process	biological_process	1461581	Pseudomonas sp. 12M76_air	species	1	0.5
GO:2000113	negative regulation of cellular macromolecule biosynthetic process	biological_process	286	Pseudomonas	genus	1	0.5
GO:2000112	regulation of cellular macromolecule biosynthetic process	biological_process	1	root	no rank	209	1
GO:2000112	regulation of cellular macromolecule biosynthetic process	biological_process	2433	Roseobacter	genus	61	0.291866
GO:2000112	regulation of cellular macromolecule biosynthetic process	biological_process	2	Bacteria	superkingdom	209	1
GO:2000112	regulation of cellular macromolecule biosynthetic process	biological_process	213121	Desulfobulbaceae	family	1	0.00478469
GO:2000112	regulation of cellular macromolecule biosynthetic process	biological_process	388739	Roseobacter sp. SK209-2-6	species	24	0.114833
GO:2000112	regulation of cellular macromolecule biosynthetic process	biological_process	459520	Neptuniibacter	genus	1	0.00478469
GO:2000112	regulation of cellular macromolecule biosynthetic process	biological_process	412687	Intrasporangium oryzae	species	2	0.00956938
GO:2000112	regulation of cellular macromolecule biosynthetic process	biological_process	49546	Flavobacteriaceae	family	37	0.177033
GO:2000112	regulation of cellular macromolecule biosynthetic process	biological_process	383631	Methylophilales bacterium HTCC2181	species	1	0.00478469
GO:2000112	regulation of cellular macromolecule biosynthetic process	biological_process	206350	Methylophilales	order	1	0.00478469
GO:2000112	regulation of cellular macromolecule biosynthetic process	biological_process	421000	Sulfitobacter donghicola	species	2	0.00956938
GO:2000112	regulation of cellular macromolecule biosynthetic process	biological_process	85006	Micrococcales	order	5	0.0239234
GO:2000112	regulation of cellular macromolecule biosynthetic process	biological_process	744985	alpha proteobacterium HIMB59	species	1	0.00478469
GO:2000112	regulation of cellular macromolecule biosynthetic process	biological_process	531	Polaribacter irgensii	species	11	0.0526316
GO:2000112	regulation of cellular macromolecule biosynthetic process	biological_process	314263	Roseovarius nubinhibens	species	1	0.00478469
GO:2000112	regulation of cellular macromolecule biosynthetic process	biological_process	97050	Ruegeria	genus	1	0.00478469
GO:2000112	regulation of cellular macromolecule biosynthetic process	biological_process	1706369	Cellvibrionales	order	3	0.0143541
GO:2000112	regulation of cellular macromolecule biosynthetic process	biological_process	85021	Intrasporangiaceae	family	2	0.00956938
GO:2000112	regulation of cellular macromolecule biosynthetic process	biological_process	1706374	Porticoccaceae	family	3	0.0143541
GO:2000112	regulation of cellular macromolecule biosynthetic process	biological_process	85023	Microbacteriaceae	family	3	0.0143541
GO:2000112	regulation of cellular macromolecule biosynthetic process	biological_process	286	Pseudomonas	genus	1	0.00478469
GO:2000112	regulation of cellular macromolecule biosynthetic process	biological_process	314277	Marinomonas sp. MED121	species	3	0.0143541
GO:2000112	regulation of cellular macromolecule biosynthetic process	biological_process	1284658	Planktomarina temperata	species	1	0.00478469
GO:2000112	regulation of cellular macromolecule biosynthetic process	biological_process	1284657	Planktomarina	genus	1	0.00478469
GO:2000112	regulation of cellular macromolecule biosynthetic process	biological_process	204455	Rhodobacterales	order	80	0.382775
GO:2000112	regulation of cellular macromolecule biosynthetic process	biological_process	561184	Mameliella alba	species	2	0.00956938
GO:2000112	regulation of cellular macromolecule biosynthetic process	biological_process	1577904	Ruegeria sp. ANG-S4	species	1	0.00478469
GO:2000112	regulation of cellular macromolecule biosynthetic process	biological_process	112040	Zobellia	genus	1	0.00478469
GO:2000112	regulation of cellular macromolecule biosynthetic process	biological_process	314287	gamma proteobacterium HTCC2207	species	2	0.00956938
GO:2000112	regulation of cellular macromolecule biosynthetic process	biological_process	68525	delta/epsilon subdivisions	subphylum	1	0.00478469
GO:2000112	regulation of cellular macromolecule biosynthetic process	biological_process	391593	Roseobacter sp. CCS2	species	36	0.172249
GO:2000112	regulation of cellular macromolecule biosynthetic process	biological_process	314282	Psychromonas sp. CNPT3	species	1	0.00478469
GO:2000112	regulation of cellular macromolecule biosynthetic process	biological_process	74030	Roseovarius	genus	2	0.00956938
GO:2000112	regulation of cellular macromolecule biosynthetic process	biological_process	28211	Alphaproteobacteria	class	86	0.411483
GO:2000112	regulation of cellular macromolecule biosynthetic process	biological_process	1434019	Mameliella	genus	2	0.00956938
GO:2000112	regulation of cellular macromolecule biosynthetic process	biological_process	391613	Roseovarius sp. TM1035	species	1	0.00478469
GO:2000112	regulation of cellular macromolecule biosynthetic process	biological_process	28216	Betaproteobacteria	class	1	0.00478469
GO:2000112	regulation of cellular macromolecule biosynthetic process	biological_process	53945	Octadecabacter	genus	1	0.00478469
GO:2000112	regulation of cellular macromolecule biosynthetic process	biological_process	1081644	Candidatus Aquiluna sp. IMCC13023	species	3	0.0143541
GO:2000112	regulation of cellular macromolecule biosynthetic process	biological_process	28221	Deltaproteobacteria	class	1	0.00478469
GO:2000112	regulation of cellular macromolecule biosynthetic process	biological_process	135619	Oceanospirillales	order	26	0.124402
GO:2000112	regulation of cellular macromolecule biosynthetic process	biological_process	1655514	Pelagibacteraceae	family	2	0.00956938
GO:2000112	regulation of cellular macromolecule biosynthetic process	biological_process	1229521	Nitrincola nitratireducens	species	2	0.00956938
GO:2000112	regulation of cellular macromolecule biosynthetic process	biological_process	135622	Alteromonadales	order	5	0.0239234
GO:2000112	regulation of cellular macromolecule biosynthetic process	biological_process	135620	Oceanospirillaceae	family	21	0.100478
GO:2000112	regulation of cellular macromolecule biosynthetic process	biological_process	200644	Flavobacteriales	order	37	0.177033
GO:2000112	regulation of cellular macromolecule biosynthetic process	biological_process	135621	Pseudomonadaceae	family	1	0.00478469
GO:2000112	regulation of cellular macromolecule biosynthetic process	biological_process	1224	Proteobacteria	phylum	138	0.660287
GO:2000112	regulation of cellular macromolecule biosynthetic process	biological_process	566466	gamma proteobacterium NOR5-3	species	1	0.00478469
GO:2000112	regulation of cellular macromolecule biosynthetic process	biological_process	42443	Roseobacter litoralis	species	1	0.00478469
GO:2000112	regulation of cellular macromolecule biosynthetic process	biological_process	234831	Pseudoalteromonas sp. SM9913	species	4	0.0191388
GO:2000112	regulation of cellular macromolecule biosynthetic process	biological_process	267849	Nitrincola	genus	14	0.0669856
GO:2000112	regulation of cellular macromolecule biosynthetic process	biological_process	976	Bacteroidetes	phylum	56	0.267943
GO:2000112	regulation of cellular macromolecule biosynthetic process	biological_process	529881	Candidatus Aquiluna	genus	3	0.0143541
GO:2000112	regulation of cellular macromolecule biosynthetic process	biological_process	207954	Neptuniibacter caesariensis	species	1	0.00478469
GO:2000112	regulation of cellular macromolecule biosynthetic process	biological_process	63186	Zobellia galactanivorans	species	1	0.00478469
GO:2000112	regulation of cellular macromolecule biosynthetic process	biological_process	72274	Pseudomonadales	order	1	0.00478469
GO:2000112	regulation of cellular macromolecule biosynthetic process	biological_process	1236	Gammaproteobacteria	class	45	0.215311
GO:2000112	regulation of cellular macromolecule biosynthetic process	biological_process	201174	Actinobacteria	phylum	5	0.0239234
GO:2000112	regulation of cellular macromolecule biosynthetic process	biological_process	1461581	Pseudomonas sp. 12M76_air	species	1	0.00478469
GO:2000112	regulation of cellular macromolecule biosynthetic process	biological_process	28253	Marinomonas	genus	3	0.0143541
GO:2000112	regulation of cellular macromolecule biosynthetic process	biological_process	52959	Polaribacter	genus	32	0.15311
GO:2000112	regulation of cellular macromolecule biosynthetic process	biological_process	1760	Actinobacteria	class	5	0.0239234
GO:2000112	regulation of cellular macromolecule biosynthetic process	biological_process	1217908	Octadecabacter antarcticus	species	1	0.00478469
GO:2000112	regulation of cellular macromolecule biosynthetic process	biological_process	198251	Candidatus Pelagibacter	genus	1	0.00478469
GO:2000112	regulation of cellular macromolecule biosynthetic process	biological_process	60136	Sulfitobacter	genus	2	0.00956938
GO:2000112	regulation of cellular macromolecule biosynthetic process	biological_process	367336	Rhodobacterales bacterium HTCC2255	species	1	0.00478469
GO:2000112	regulation of cellular macromolecule biosynthetic process	biological_process	53357	Intrasporangium	genus	2	0.00956938
GO:2000112	regulation of cellular macromolecule biosynthetic process	biological_process	117743	Flavobacteriia	class	45	0.215311
GO:2000112	regulation of cellular macromolecule biosynthetic process	biological_process	198252	Candidatus Pelagibacter ubique	species	1	0.00478469
GO:2000112	regulation of cellular macromolecule biosynthetic process	biological_process	1411685	Gammaproteobacteria bacterium MOLA455	species	1	0.00478469
GO:2000112	regulation of cellular macromolecule biosynthetic process	biological_process	109168	Desulfotalea	genus	1	0.00478469
GO:2000112	regulation of cellular macromolecule biosynthetic process	biological_process	267894	Psychromonadaceae	family	1	0.00478469
GO:2000112	regulation of cellular macromolecule biosynthetic process	biological_process	267888	Pseudoalteromonadaceae	family	4	0.0191388
GO:2000112	regulation of cellular macromolecule biosynthetic process	biological_process	31989	Rhodobacteraceae	family	77	0.368421
GO:2000112	regulation of cellular macromolecule biosynthetic process	biological_process	1545442	Nitrincola sp. A-D6	species	4	0.0191388
GO:2000112	regulation of cellular macromolecule biosynthetic process	biological_process	84980	Desulfotalea psychrophila	species	1	0.00478469
GO:2000112	regulation of cellular macromolecule biosynthetic process	biological_process	67572	Psychromonas	genus	1	0.00478469
GO:2000112	regulation of cellular macromolecule biosynthetic process	biological_process	1336803	Polaribacter sp. Hel1_33_49	species	2	0.00956938
GO:2000112	regulation of cellular macromolecule biosynthetic process	biological_process	213118	Desulfobacterales	order	1	0.00478469
GO:2000112	regulation of cellular macromolecule biosynthetic process	biological_process	54526	Pelagibacterales	order	2	0.00956938
GO:2000112	regulation of cellular macromolecule biosynthetic process	biological_process	53246	Pseudoalteromonas	genus	4	0.0191388
GO:0072348	sulfur compound transport	biological_process	1	root	no rank	2	1
GO:0072348	sulfur compound transport	biological_process	2	Bacteria	superkingdom	2	1
GO:0072348	sulfur compound transport	biological_process	28211	Alphaproteobacteria	class	2	1
GO:0072348	sulfur compound transport	biological_process	314263	Roseovarius nubinhibens	species	1	0.5
GO:0072348	sulfur compound transport	biological_process	204455	Rhodobacterales	order	2	1
GO:0072348	sulfur compound transport	biological_process	31989	Rhodobacteraceae	family	2	1
GO:0072348	sulfur compound transport	biological_process	1224	Proteobacteria	phylum	2	1
GO:0072348	sulfur compound transport	biological_process	74030	Roseovarius	genus	1	0.5
GO:0016891	endoribonuclease activity, producing 5'-phosphomonoesters	molecular_function	976	Bacteroidetes	phylum	2	1
GO:0016891	endoribonuclease activity, producing 5'-phosphomonoesters	molecular_function	1	root	no rank	2	1
GO:0016891	endoribonuclease activity, producing 5'-phosphomonoesters	molecular_function	2	Bacteria	superkingdom	2	1
GO:0016891	endoribonuclease activity, producing 5'-phosphomonoesters	molecular_function	117743	Flavobacteriia	class	2	1
GO:0051649	establishment of localization in cell	biological_process	1	root	no rank	68	1
GO:0051649	establishment of localization in cell	biological_process	135619	Oceanospirillales	order	2	0.0294118
GO:0051649	establishment of localization in cell	biological_process	2433	Roseobacter	genus	3	0.0441176
GO:0051649	establishment of localization in cell	biological_process	2	Bacteria	superkingdom	68	1
GO:0051649	establishment of localization in cell	biological_process	135622	Alteromonadales	order	5	0.0735294
GO:0051649	establishment of localization in cell	biological_process	135620	Oceanospirillaceae	family	1	0.0147059
GO:0051649	establishment of localization in cell	biological_process	1250005	Polaribacter sp. Hel1_85	species	9	0.132353
GO:0051649	establishment of localization in cell	biological_process	200644	Flavobacteriales	order	34	0.5
GO:0051649	establishment of localization in cell	biological_process	1224	Proteobacteria	phylum	15	0.220588
GO:0051649	establishment of localization in cell	biological_process	49546	Flavobacteriaceae	family	34	0.5
GO:0051649	establishment of localization in cell	biological_process	42443	Roseobacter litoralis	species	2	0.0294118
GO:0051649	establishment of localization in cell	biological_process	267849	Nitrincola	genus	1	0.0147059
GO:0051649	establishment of localization in cell	biological_process	976	Bacteroidetes	phylum	48	0.705882
GO:0051649	establishment of localization in cell	biological_process	531	Polaribacter irgensii	species	18	0.264706
GO:0051649	establishment of localization in cell	biological_process	1236	Gammaproteobacteria	class	10	0.147059
GO:0051649	establishment of localization in cell	biological_process	84566	Sphingobacteriaceae	family	2	0.0294118
GO:0051649	establishment of localization in cell	biological_process	200666	Sphingobacteriales	order	2	0.0294118
GO:0051649	establishment of localization in cell	biological_process	314270	Rhodobacteraceae bacterium HTCC2083	species	2	0.0294118
GO:0051649	establishment of localization in cell	biological_process	1706369	Cellvibrionales	order	2	0.0294118
GO:0051649	establishment of localization in cell	biological_process	1706374	Porticoccaceae	family	2	0.0294118
GO:0051649	establishment of localization in cell	biological_process	52959	Polaribacter	genus	34	0.5
GO:0051649	establishment of localization in cell	biological_process	743722	Sphingobacterium sp. 21	species	1	0.0147059
GO:0051649	establishment of localization in cell	biological_process	228	Pseudoalteromonas haloplanktis	species	5	0.0735294
GO:0051649	establishment of localization in cell	biological_process	204455	Rhodobacterales	order	5	0.0735294
GO:0051649	establishment of localization in cell	biological_process	28453	Sphingobacterium	genus	2	0.0294118
GO:0051649	establishment of localization in cell	biological_process	391593	Roseobacter sp. CCS2	species	1	0.0147059
GO:0051649	establishment of localization in cell	biological_process	117743	Flavobacteriia	class	40	0.588235
GO:0051649	establishment of localization in cell	biological_process	1411685	Gammaproteobacteria bacterium MOLA455	species	2	0.0294118
GO:0051649	establishment of localization in cell	biological_process	117747	Sphingobacteriia	class	2	0.0294118
GO:0051649	establishment of localization in cell	biological_process	28211	Alphaproteobacteria	class	5	0.0735294
GO:0051649	establishment of localization in cell	biological_process	487796	Flavobacteria bacterium MS024-2A	species	1	0.0147059
GO:0051649	establishment of localization in cell	biological_process	267888	Pseudoalteromonadaceae	family	5	0.0735294
GO:0051649	establishment of localization in cell	biological_process	1545442	Nitrincola sp. A-D6	species	1	0.0147059
GO:0051649	establishment of localization in cell	biological_process	31989	Rhodobacteraceae	family	5	0.0735294
GO:0051649	establishment of localization in cell	biological_process	1336803	Polaribacter sp. Hel1_33_49	species	3	0.0441176
GO:0051649	establishment of localization in cell	biological_process	53246	Pseudoalteromonas	genus	5	0.0735294
GO:0016651	oxidoreductase activity, acting on NAD(P)H	molecular_function	1	root	no rank	66	1
GO:0016651	oxidoreductase activity, acting on NAD(P)H	molecular_function	135619	Oceanospirillales	order	8	0.121212
GO:0016651	oxidoreductase activity, acting on NAD(P)H	molecular_function	2433	Roseobacter	genus	3	0.0454545
GO:0016651	oxidoreductase activity, acting on NAD(P)H	molecular_function	876044	gamma proteobacterium IMCC3088	species	1	0.0151515
GO:0016651	oxidoreductase activity, acting on NAD(P)H	molecular_function	2	Bacteria	superkingdom	64	0.969697
GO:0016651	oxidoreductase activity, acting on NAD(P)H	molecular_function	135620	Oceanospirillaceae	family	7	0.106061
GO:0016651	oxidoreductase activity, acting on NAD(P)H	molecular_function	200644	Flavobacteriales	order	23	0.348485
GO:0016651	oxidoreductase activity, acting on NAD(P)H	molecular_function	1224	Proteobacteria	phylum	34	0.515152
GO:0016651	oxidoreductase activity, acting on NAD(P)H	molecular_function	49546	Flavobacteriaceae	family	19	0.287879
GO:0016651	oxidoreductase activity, acting on NAD(P)H	molecular_function	48075	Marinobacterium	genus	1	0.0151515
GO:0016651	oxidoreductase activity, acting on NAD(P)H	molecular_function	225422	Oceanibulbus indolifex	species	1	0.0151515
GO:0016651	oxidoreductase activity, acting on NAD(P)H	molecular_function	225421	Oceanibulbus	genus	1	0.0151515
GO:0016651	oxidoreductase activity, acting on NAD(P)H	molecular_function	976	Bacteroidetes	phylum	27	0.409091
GO:0016651	oxidoreductase activity, acting on NAD(P)H	molecular_function	302485	Phaeobacter	genus	1	0.0151515
GO:0016651	oxidoreductase activity, acting on NAD(P)H	molecular_function	83219	Sulfitobacter mediterraneus	species	1	0.0151515
GO:0016651	oxidoreductase activity, acting on NAD(P)H	molecular_function	531	Polaribacter irgensii	species	5	0.0757576
GO:0016651	oxidoreductase activity, acting on NAD(P)H	molecular_function	1236	Gammaproteobacteria	class	16	0.242424
GO:0016651	oxidoreductase activity, acting on NAD(P)H	molecular_function	60890	Phaeobacter gallaeciensis	species	1	0.0151515
GO:0016651	oxidoreductase activity, acting on NAD(P)H	molecular_function	314270	Rhodobacteraceae bacterium HTCC2083	species	3	0.0454545
GO:0016651	oxidoreductase activity, acting on NAD(P)H	molecular_function	1706369	Cellvibrionales	order	4	0.0606061
GO:0016651	oxidoreductase activity, acting on NAD(P)H	molecular_function	1706374	Porticoccaceae	family	3	0.0454545
GO:0016651	oxidoreductase activity, acting on NAD(P)H	molecular_function	1706372	Halieaceae	family	1	0.0151515
GO:0016651	oxidoreductase activity, acting on NAD(P)H	molecular_function	52959	Polaribacter	genus	17	0.257576
GO:0016651	oxidoreductase activity, acting on NAD(P)H	molecular_function	391589	Roseobacter sp. GAI101	species	1	0.0151515
GO:0016651	oxidoreductase activity, acting on NAD(P)H	molecular_function	947567	Litoreibacter	genus	2	0.030303
GO:0016651	oxidoreductase activity, acting on NAD(P)H	molecular_function	204455	Rhodobacterales	order	13	0.19697
GO:0016651	oxidoreductase activity, acting on NAD(P)H	molecular_function	60136	Sulfitobacter	genus	1	0.0151515
GO:0016651	oxidoreductase activity, acting on NAD(P)H	molecular_function	391593	Roseobacter sp. CCS2	species	2	0.030303
GO:0016651	oxidoreductase activity, acting on NAD(P)H	molecular_function	117743	Flavobacteriia	class	27	0.409091
GO:0016651	oxidoreductase activity, acting on NAD(P)H	molecular_function	1411685	Gammaproteobacteria bacterium MOLA455	species	1	0.0151515
GO:0016651	oxidoreductase activity, acting on NAD(P)H	molecular_function	487797	Flavobacteria bacterium MS024-3C	species	1	0.0151515
GO:0016651	oxidoreductase activity, acting on NAD(P)H	molecular_function	28211	Alphaproteobacteria	class	13	0.19697
GO:0016651	oxidoreductase activity, acting on NAD(P)H	molecular_function	31989	Rhodobacteraceae	family	13	0.19697
GO:0016651	oxidoreductase activity, acting on NAD(P)H	molecular_function	1232683	Marinobacterium sp. AK27	species	1	0.0151515
GO:0016651	oxidoreductase activity, acting on NAD(P)H	molecular_function	313598	Polaribacter sp. MED152	species	4	0.0606061
GO:0016651	oxidoreductase activity, acting on NAD(P)H	molecular_function	491388	Litoreibacter arenae	species	2	0.030303
GO:0016893	endonuclease activity, active with either ribo- or deoxyribonucleic acids and producing 5'-phosphomonoesters	molecular_function	976	Bacteroidetes	phylum	2	1
GO:0016893	endonuclease activity, active with either ribo- or deoxyribonucleic acids and producing 5'-phosphomonoesters	molecular_function	1	root	no rank	2	1
GO:0016893	endonuclease activity, active with either ribo- or deoxyribonucleic acids and producing 5'-phosphomonoesters	molecular_function	2	Bacteria	superkingdom	2	1
GO:0016893	endonuclease activity, active with either ribo- or deoxyribonucleic acids and producing 5'-phosphomonoesters	molecular_function	117743	Flavobacteriia	class	2	1
GO:0016652	oxidoreductase activity, acting on NAD(P)H, NAD(P) as acceptor	molecular_function	1	root	no rank	9	1
GO:0016652	oxidoreductase activity, acting on NAD(P)H, NAD(P) as acceptor	molecular_function	876044	gamma proteobacterium IMCC3088	species	1	0.111111
GO:0016652	oxidoreductase activity, acting on NAD(P)H, NAD(P) as acceptor	molecular_function	2	Bacteria	superkingdom	7	0.777778
GO:0016652	oxidoreductase activity, acting on NAD(P)H, NAD(P) as acceptor	molecular_function	204455	Rhodobacterales	order	1	0.111111
GO:0016652	oxidoreductase activity, acting on NAD(P)H, NAD(P) as acceptor	molecular_function	1224	Proteobacteria	phylum	5	0.555556
GO:0016652	oxidoreductase activity, acting on NAD(P)H, NAD(P) as acceptor	molecular_function	225422	Oceanibulbus indolifex	species	1	0.111111
GO:0016652	oxidoreductase activity, acting on NAD(P)H, NAD(P) as acceptor	molecular_function	225421	Oceanibulbus	genus	1	0.111111
GO:0016652	oxidoreductase activity, acting on NAD(P)H, NAD(P) as acceptor	molecular_function	28211	Alphaproteobacteria	class	1	0.111111
GO:0016652	oxidoreductase activity, acting on NAD(P)H, NAD(P) as acceptor	molecular_function	1236	Gammaproteobacteria	class	4	0.444444
GO:0016652	oxidoreductase activity, acting on NAD(P)H, NAD(P) as acceptor	molecular_function	31989	Rhodobacteraceae	family	1	0.111111
GO:0016652	oxidoreductase activity, acting on NAD(P)H, NAD(P) as acceptor	molecular_function	1706369	Cellvibrionales	order	3	0.333333
GO:0016652	oxidoreductase activity, acting on NAD(P)H, NAD(P) as acceptor	molecular_function	1706374	Porticoccaceae	family	2	0.222222
GO:0016652	oxidoreductase activity, acting on NAD(P)H, NAD(P) as acceptor	molecular_function	1706372	Halieaceae	family	1	0.111111
GO:0016410	N-acyltransferase activity	molecular_function	1	root	no rank	3	1
GO:0016410	N-acyltransferase activity	molecular_function	2	Bacteria	superkingdom	3	1
GO:0016410	N-acyltransferase activity	molecular_function	28211	Alphaproteobacteria	class	3	1
GO:0016410	N-acyltransferase activity	molecular_function	204455	Rhodobacterales	order	3	1
GO:0016410	N-acyltransferase activity	molecular_function	31989	Rhodobacteraceae	family	1	0.333333
GO:0016410	N-acyltransferase activity	molecular_function	1224	Proteobacteria	phylum	3	1
GO:0016410	N-acyltransferase activity	molecular_function	367336	Rhodobacterales bacterium HTCC2255	species	1	0.333333
GO:0016410	N-acyltransferase activity	molecular_function	225422	Oceanibulbus indolifex	species	1	0.333333
GO:0016410	N-acyltransferase activity	molecular_function	225421	Oceanibulbus	genus	1	0.333333
GO:0016894	endonuclease activity, active with either ribo- or deoxyribonucleic acids and producing 3'-phosphomonoesters	molecular_function	1411685	Gammaproteobacteria bacterium MOLA455	species	1	1
GO:0016894	endonuclease activity, active with either ribo- or deoxyribonucleic acids and producing 3'-phosphomonoesters	molecular_function	1	root	no rank	1	1
GO:0016894	endonuclease activity, active with either ribo- or deoxyribonucleic acids and producing 3'-phosphomonoesters	molecular_function	2	Bacteria	superkingdom	1	1
GO:0016894	endonuclease activity, active with either ribo- or deoxyribonucleic acids and producing 3'-phosphomonoesters	molecular_function	1236	Gammaproteobacteria	class	1	1
GO:0016894	endonuclease activity, active with either ribo- or deoxyribonucleic acids and producing 3'-phosphomonoesters	molecular_function	1224	Proteobacteria	phylum	1	1
GO:0016894	endonuclease activity, active with either ribo- or deoxyribonucleic acids and producing 3'-phosphomonoesters	molecular_function	1706369	Cellvibrionales	order	1	1
GO:0016894	endonuclease activity, active with either ribo- or deoxyribonucleic acids and producing 3'-phosphomonoesters	molecular_function	1706374	Porticoccaceae	family	1	1
GO:0052736	beta-glucanase activity	molecular_function	976	Bacteroidetes	phylum	4	1
GO:0052736	beta-glucanase activity	molecular_function	1	root	no rank	4	1
GO:0052736	beta-glucanase activity	molecular_function	2	Bacteria	superkingdom	4	1
GO:0052736	beta-glucanase activity	molecular_function	1250005	Polaribacter sp. Hel1_85	species	3	0.75
GO:0052736	beta-glucanase activity	molecular_function	200644	Flavobacteriales	order	4	1
GO:0052736	beta-glucanase activity	molecular_function	49546	Flavobacteriaceae	family	4	1
GO:0052736	beta-glucanase activity	molecular_function	117743	Flavobacteriia	class	4	1
GO:0052736	beta-glucanase activity	molecular_function	52959	Polaribacter	genus	3	0.75
GO:0016896	exoribonuclease activity, producing 5'-phosphomonoesters	molecular_function	261827	Algibacter	genus	2	0.0298507
GO:0016896	exoribonuclease activity, producing 5'-phosphomonoesters	molecular_function	1	root	no rank	67	1
GO:0016896	exoribonuclease activity, producing 5'-phosphomonoesters	molecular_function	135619	Oceanospirillales	order	2	0.0298507
GO:0016896	exoribonuclease activity, producing 5'-phosphomonoesters	molecular_function	2433	Roseobacter	genus	2	0.0298507
GO:0016896	exoribonuclease activity, producing 5'-phosphomonoesters	molecular_function	2	Bacteria	superkingdom	67	1
GO:0016896	exoribonuclease activity, producing 5'-phosphomonoesters	molecular_function	1402135	Sulfitobacter pseudonitzschiae	species	4	0.0597015
GO:0016896	exoribonuclease activity, producing 5'-phosphomonoesters	molecular_function	221126	Algibacter lectus	species	2	0.0298507
GO:0016896	exoribonuclease activity, producing 5'-phosphomonoesters	molecular_function	200644	Flavobacteriales	order	10	0.149254
GO:0016896	exoribonuclease activity, producing 5'-phosphomonoesters	molecular_function	135621	Pseudomonadaceae	family	4	0.0597015
GO:0016896	exoribonuclease activity, producing 5'-phosphomonoesters	molecular_function	1224	Proteobacteria	phylum	52	0.776119
GO:0016896	exoribonuclease activity, producing 5'-phosphomonoesters	molecular_function	104264	Cellulophaga	genus	1	0.0149254
GO:0016896	exoribonuclease activity, producing 5'-phosphomonoesters	molecular_function	49546	Flavobacteriaceae	family	10	0.149254
GO:0016896	exoribonuclease activity, producing 5'-phosphomonoesters	molecular_function	976	Bacteroidetes	phylum	15	0.223881
GO:0016896	exoribonuclease activity, producing 5'-phosphomonoesters	molecular_function	136849	Pseudomonas syringae group	species group	3	0.0447761
GO:0016896	exoribonuclease activity, producing 5'-phosphomonoesters	molecular_function	72274	Pseudomonadales	order	4	0.0597015
GO:0016896	exoribonuclease activity, producing 5'-phosphomonoesters	molecular_function	1236	Gammaproteobacteria	class	26	0.38806
GO:0016896	exoribonuclease activity, producing 5'-phosphomonoesters	molecular_function	84566	Sphingobacteriaceae	family	2	0.0298507
GO:0016896	exoribonuclease activity, producing 5'-phosphomonoesters	molecular_function	200666	Sphingobacteriales	order	2	0.0298507
GO:0016896	exoribonuclease activity, producing 5'-phosphomonoesters	molecular_function	1706369	Cellvibrionales	order	6	0.0895522
GO:0016896	exoribonuclease activity, producing 5'-phosphomonoesters	molecular_function	258591	Halomonas anticariensis	species	2	0.0298507
GO:0016896	exoribonuclease activity, producing 5'-phosphomonoesters	molecular_function	1706374	Porticoccaceae	family	6	0.0895522
GO:0016896	exoribonuclease activity, producing 5'-phosphomonoesters	molecular_function	935699	Cellulophaga geojensis	species	1	0.0149254
GO:0016896	exoribonuclease activity, producing 5'-phosphomonoesters	molecular_function	286	Pseudomonas	genus	4	0.0597015
GO:0016896	exoribonuclease activity, producing 5'-phosphomonoesters	molecular_function	52959	Polaribacter	genus	2	0.0298507
GO:0016896	exoribonuclease activity, producing 5'-phosphomonoesters	molecular_function	28256	Halomonadaceae	family	2	0.0298507
GO:0016896	exoribonuclease activity, producing 5'-phosphomonoesters	molecular_function	1284658	Planktomarina temperata	species	2	0.0298507
GO:0016896	exoribonuclease activity, producing 5'-phosphomonoesters	molecular_function	1284657	Planktomarina	genus	2	0.0298507
GO:0016896	exoribonuclease activity, producing 5'-phosphomonoesters	molecular_function	204455	Rhodobacterales	order	26	0.38806
GO:0016896	exoribonuclease activity, producing 5'-phosphomonoesters	molecular_function	28453	Sphingobacterium	genus	2	0.0298507
GO:0016896	exoribonuclease activity, producing 5'-phosphomonoesters	molecular_function	1217908	Octadecabacter antarcticus	species	6	0.0895522
GO:0016896	exoribonuclease activity, producing 5'-phosphomonoesters	molecular_function	60136	Sulfitobacter	genus	7	0.104478
GO:0016896	exoribonuclease activity, producing 5'-phosphomonoesters	molecular_function	391593	Roseobacter sp. CCS2	species	2	0.0298507
GO:0016896	exoribonuclease activity, producing 5'-phosphomonoesters	molecular_function	251695	Pseudomonas syringae group genomosp. 1	species subgroup	3	0.0447761
GO:0016896	exoribonuclease activity, producing 5'-phosphomonoesters	molecular_function	367336	Rhodobacterales bacterium HTCC2255	species	1	0.0149254
GO:0016896	exoribonuclease activity, producing 5'-phosphomonoesters	molecular_function	117743	Flavobacteriia	class	13	0.19403
GO:0016896	exoribonuclease activity, producing 5'-phosphomonoesters	molecular_function	1411685	Gammaproteobacteria bacterium MOLA455	species	6	0.0895522
GO:0016896	exoribonuclease activity, producing 5'-phosphomonoesters	molecular_function	117747	Sphingobacteriia	class	2	0.0298507
GO:0016896	exoribonuclease activity, producing 5'-phosphomonoesters	molecular_function	28211	Alphaproteobacteria	class	26	0.38806
GO:0016896	exoribonuclease activity, producing 5'-phosphomonoesters	molecular_function	31989	Rhodobacteraceae	family	23	0.343284
GO:0016896	exoribonuclease activity, producing 5'-phosphomonoesters	molecular_function	1525218	Sulfitobacter sp. CB2047	species	3	0.0447761
GO:0016896	exoribonuclease activity, producing 5'-phosphomonoesters	molecular_function	1336803	Polaribacter sp. Hel1_33_49	species	2	0.0298507
GO:0016896	exoribonuclease activity, producing 5'-phosphomonoesters	molecular_function	2745	Halomonas	genus	2	0.0298507
GO:0016896	exoribonuclease activity, producing 5'-phosphomonoesters	molecular_function	53945	Octadecabacter	genus	6	0.0895522
GO:0016896	exoribonuclease activity, producing 5'-phosphomonoesters	molecular_function	317	Pseudomonas syringae	species	3	0.0447761
GO:0016655	oxidoreductase activity, acting on NAD(P)H, quinone or similar compound as acceptor	molecular_function	1	root	no rank	49	1
GO:0016655	oxidoreductase activity, acting on NAD(P)H, quinone or similar compound as acceptor	molecular_function	135619	Oceanospirillales	order	8	0.163265
GO:0016655	oxidoreductase activity, acting on NAD(P)H, quinone or similar compound as acceptor	molecular_function	2	Bacteria	superkingdom	49	1
GO:0016655	oxidoreductase activity, acting on NAD(P)H, quinone or similar compound as acceptor	molecular_function	135620	Oceanospirillaceae	family	7	0.142857
GO:0016655	oxidoreductase activity, acting on NAD(P)H, quinone or similar compound as acceptor	molecular_function	200644	Flavobacteriales	order	20	0.408163
GO:0016655	oxidoreductase activity, acting on NAD(P)H, quinone or similar compound as acceptor	molecular_function	1224	Proteobacteria	phylum	25	0.510204
GO:0016655	oxidoreductase activity, acting on NAD(P)H, quinone or similar compound as acceptor	molecular_function	49546	Flavobacteriaceae	family	16	0.326531
GO:0016655	oxidoreductase activity, acting on NAD(P)H, quinone or similar compound as acceptor	molecular_function	48075	Marinobacterium	genus	1	0.0204082
GO:0016655	oxidoreductase activity, acting on NAD(P)H, quinone or similar compound as acceptor	molecular_function	976	Bacteroidetes	phylum	24	0.489796
GO:0016655	oxidoreductase activity, acting on NAD(P)H, quinone or similar compound as acceptor	molecular_function	83219	Sulfitobacter mediterraneus	species	1	0.0204082
GO:0016655	oxidoreductase activity, acting on NAD(P)H, quinone or similar compound as acceptor	molecular_function	531	Polaribacter irgensii	species	5	0.102041
GO:0016655	oxidoreductase activity, acting on NAD(P)H, quinone or similar compound as acceptor	molecular_function	1236	Gammaproteobacteria	class	12	0.244898
GO:0016655	oxidoreductase activity, acting on NAD(P)H, quinone or similar compound as acceptor	molecular_function	314270	Rhodobacteraceae bacterium HTCC2083	species	3	0.0612245
GO:0016655	oxidoreductase activity, acting on NAD(P)H, quinone or similar compound as acceptor	molecular_function	1706369	Cellvibrionales	order	1	0.0204082
GO:0016655	oxidoreductase activity, acting on NAD(P)H, quinone or similar compound as acceptor	molecular_function	1706374	Porticoccaceae	family	1	0.0204082
GO:0016655	oxidoreductase activity, acting on NAD(P)H, quinone or similar compound as acceptor	molecular_function	52959	Polaribacter	genus	14	0.285714
GO:0016655	oxidoreductase activity, acting on NAD(P)H, quinone or similar compound as acceptor	molecular_function	947567	Litoreibacter	genus	2	0.0408163
GO:0016655	oxidoreductase activity, acting on NAD(P)H, quinone or similar compound as acceptor	molecular_function	204455	Rhodobacterales	order	8	0.163265
GO:0016655	oxidoreductase activity, acting on NAD(P)H, quinone or similar compound as acceptor	molecular_function	60136	Sulfitobacter	genus	1	0.0204082
GO:0016655	oxidoreductase activity, acting on NAD(P)H, quinone or similar compound as acceptor	molecular_function	117743	Flavobacteriia	class	24	0.489796
GO:0016655	oxidoreductase activity, acting on NAD(P)H, quinone or similar compound as acceptor	molecular_function	1411685	Gammaproteobacteria bacterium MOLA455	species	1	0.0204082
GO:0016655	oxidoreductase activity, acting on NAD(P)H, quinone or similar compound as acceptor	molecular_function	487797	Flavobacteria bacterium MS024-3C	species	1	0.0204082
GO:0016655	oxidoreductase activity, acting on NAD(P)H, quinone or similar compound as acceptor	molecular_function	28211	Alphaproteobacteria	class	8	0.163265
GO:0016655	oxidoreductase activity, acting on NAD(P)H, quinone or similar compound as acceptor	molecular_function	31989	Rhodobacteraceae	family	8	0.163265
GO:0016655	oxidoreductase activity, acting on NAD(P)H, quinone or similar compound as acceptor	molecular_function	1232683	Marinobacterium sp. AK27	species	1	0.0204082
GO:0016655	oxidoreductase activity, acting on NAD(P)H, quinone or similar compound as acceptor	molecular_function	313598	Polaribacter sp. MED152	species	4	0.0816327
GO:0016655	oxidoreductase activity, acting on NAD(P)H, quinone or similar compound as acceptor	molecular_function	491388	Litoreibacter arenae	species	2	0.0408163
GO:0016876	ligase activity, forming aminoacyl-tRNA and related compounds	molecular_function	84993	Acidimicrobiales	order	1	0.047619
GO:0016876	ligase activity, forming aminoacyl-tRNA and related compounds	molecular_function	1	root	no rank	21	1
GO:0016876	ligase activity, forming aminoacyl-tRNA and related compounds	molecular_function	84992	Acidimicrobiia	class	1	0.047619
GO:0016876	ligase activity, forming aminoacyl-tRNA and related compounds	molecular_function	2	Bacteria	superkingdom	21	1
GO:0016876	ligase activity, forming aminoacyl-tRNA and related compounds	molecular_function	1402135	Sulfitobacter pseudonitzschiae	species	3	0.142857
GO:0016876	ligase activity, forming aminoacyl-tRNA and related compounds	molecular_function	84994	Acidimicrobiaceae	family	1	0.047619
GO:0016876	ligase activity, forming aminoacyl-tRNA and related compounds	molecular_function	200644	Flavobacteriales	order	2	0.0952381
GO:0016876	ligase activity, forming aminoacyl-tRNA and related compounds	molecular_function	1224	Proteobacteria	phylum	15	0.714286
GO:0016876	ligase activity, forming aminoacyl-tRNA and related compounds	molecular_function	49546	Flavobacteriaceae	family	2	0.0952381
GO:0016876	ligase activity, forming aminoacyl-tRNA and related compounds	molecular_function	421000	Sulfitobacter donghicola	species	1	0.047619
GO:0016876	ligase activity, forming aminoacyl-tRNA and related compounds	molecular_function	682522	Ilumatobacter	genus	1	0.047619
GO:0016876	ligase activity, forming aminoacyl-tRNA and related compounds	molecular_function	976	Bacteroidetes	phylum	4	0.190476
GO:0016876	ligase activity, forming aminoacyl-tRNA and related compounds	molecular_function	467094	Ilumatobacter coccineus	species	1	0.047619
GO:0016876	ligase activity, forming aminoacyl-tRNA and related compounds	molecular_function	1236	Gammaproteobacteria	class	2	0.0952381
GO:0016876	ligase activity, forming aminoacyl-tRNA and related compounds	molecular_function	201174	Actinobacteria	phylum	1	0.047619
GO:0016876	ligase activity, forming aminoacyl-tRNA and related compounds	molecular_function	52959	Polaribacter	genus	2	0.0952381
GO:0016876	ligase activity, forming aminoacyl-tRNA and related compounds	molecular_function	204455	Rhodobacterales	order	10	0.47619
GO:0016876	ligase activity, forming aminoacyl-tRNA and related compounds	molecular_function	1217908	Octadecabacter antarcticus	species	1	0.047619
GO:0016876	ligase activity, forming aminoacyl-tRNA and related compounds	molecular_function	60136	Sulfitobacter	genus	4	0.190476
GO:0016876	ligase activity, forming aminoacyl-tRNA and related compounds	molecular_function	117743	Flavobacteriia	class	2	0.0952381
GO:0016876	ligase activity, forming aminoacyl-tRNA and related compounds	molecular_function	28211	Alphaproteobacteria	class	13	0.619048
GO:0016876	ligase activity, forming aminoacyl-tRNA and related compounds	molecular_function	31989	Rhodobacteraceae	family	10	0.47619
GO:0016876	ligase activity, forming aminoacyl-tRNA and related compounds	molecular_function	1336803	Polaribacter sp. Hel1_33_49	species	1	0.047619
GO:0016876	ligase activity, forming aminoacyl-tRNA and related compounds	molecular_function	53945	Octadecabacter	genus	1	0.047619
GO:0016876	ligase activity, forming aminoacyl-tRNA and related compounds	molecular_function	313598	Polaribacter sp. MED152	species	1	0.047619
GO:0016877	ligase activity, forming carbon-sulfur bonds	molecular_function	1	root	no rank	30	1
GO:0016877	ligase activity, forming carbon-sulfur bonds	molecular_function	1284658	Planktomarina temperata	species	2	0.0666667
GO:0016877	ligase activity, forming carbon-sulfur bonds	molecular_function	2	Bacteria	superkingdom	30	1
GO:0016877	ligase activity, forming carbon-sulfur bonds	molecular_function	1284657	Planktomarina	genus	2	0.0666667
GO:0016877	ligase activity, forming carbon-sulfur bonds	molecular_function	204455	Rhodobacterales	order	15	0.5
GO:0016877	ligase activity, forming carbon-sulfur bonds	molecular_function	1250005	Polaribacter sp. Hel1_85	species	4	0.133333
GO:0016877	ligase activity, forming carbon-sulfur bonds	molecular_function	200644	Flavobacteriales	order	6	0.2
GO:0016877	ligase activity, forming carbon-sulfur bonds	molecular_function	1224	Proteobacteria	phylum	19	0.633333
GO:0016877	ligase activity, forming carbon-sulfur bonds	molecular_function	60136	Sulfitobacter	genus	2	0.0666667
GO:0016877	ligase activity, forming carbon-sulfur bonds	molecular_function	49546	Flavobacteriaceae	family	6	0.2
GO:0016877	ligase activity, forming carbon-sulfur bonds	molecular_function	117743	Flavobacteriia	class	6	0.2
GO:0016877	ligase activity, forming carbon-sulfur bonds	molecular_function	74030	Roseovarius	genus	1	0.0333333
GO:0016877	ligase activity, forming carbon-sulfur bonds	molecular_function	976	Bacteroidetes	phylum	10	0.333333
GO:0016877	ligase activity, forming carbon-sulfur bonds	molecular_function	83219	Sulfitobacter mediterraneus	species	2	0.0666667
GO:0016877	ligase activity, forming carbon-sulfur bonds	molecular_function	28211	Alphaproteobacteria	class	15	0.5
GO:0016877	ligase activity, forming carbon-sulfur bonds	molecular_function	314263	Roseovarius nubinhibens	species	1	0.0333333
GO:0016877	ligase activity, forming carbon-sulfur bonds	molecular_function	1236	Gammaproteobacteria	class	3	0.1
GO:0016877	ligase activity, forming carbon-sulfur bonds	molecular_function	31989	Rhodobacteraceae	family	13	0.433333
GO:0016877	ligase activity, forming carbon-sulfur bonds	molecular_function	53945	Octadecabacter	genus	1	0.0333333
GO:0016877	ligase activity, forming carbon-sulfur bonds	molecular_function	53946	Octadecabacter arcticus	species	1	0.0333333
GO:0016877	ligase activity, forming carbon-sulfur bonds	molecular_function	314270	Rhodobacteraceae bacterium HTCC2083	species	1	0.0333333
GO:0016877	ligase activity, forming carbon-sulfur bonds	molecular_function	52959	Polaribacter	genus	4	0.133333
GO:0016635	oxidoreductase activity, acting on the CH-CH group of donors, quinone or related compound as acceptor	molecular_function	1	root	no rank	25	1
GO:0016635	oxidoreductase activity, acting on the CH-CH group of donors, quinone or related compound as acceptor	molecular_function	2433	Roseobacter	genus	1	0.04
GO:0016635	oxidoreductase activity, acting on the CH-CH group of donors, quinone or related compound as acceptor	molecular_function	135619	Oceanospirillales	order	4	0.16
GO:0016635	oxidoreductase activity, acting on the CH-CH group of donors, quinone or related compound as acceptor	molecular_function	2	Bacteria	superkingdom	25	1
GO:0016635	oxidoreductase activity, acting on the CH-CH group of donors, quinone or related compound as acceptor	molecular_function	135622	Alteromonadales	order	2	0.08
GO:0016635	oxidoreductase activity, acting on the CH-CH group of donors, quinone or related compound as acceptor	molecular_function	204455	Rhodobacterales	order	5	0.2
GO:0016635	oxidoreductase activity, acting on the CH-CH group of donors, quinone or related compound as acceptor	molecular_function	135620	Oceanospirillaceae	family	3	0.12
GO:0016635	oxidoreductase activity, acting on the CH-CH group of donors, quinone or related compound as acceptor	molecular_function	200644	Flavobacteriales	order	1	0.04
GO:0016635	oxidoreductase activity, acting on the CH-CH group of donors, quinone or related compound as acceptor	molecular_function	1224	Proteobacteria	phylum	21	0.84
GO:0016635	oxidoreductase activity, acting on the CH-CH group of donors, quinone or related compound as acceptor	molecular_function	49546	Flavobacteriaceae	family	1	0.04
GO:0016635	oxidoreductase activity, acting on the CH-CH group of donors, quinone or related compound as acceptor	molecular_function	42443	Roseobacter litoralis	species	1	0.04
GO:0016635	oxidoreductase activity, acting on the CH-CH group of donors, quinone or related compound as acceptor	molecular_function	48075	Marinobacterium	genus	3	0.12
GO:0016635	oxidoreductase activity, acting on the CH-CH group of donors, quinone or related compound as acceptor	molecular_function	314282	Psychromonas sp. CNPT3	species	2	0.08
GO:0016635	oxidoreductase activity, acting on the CH-CH group of donors, quinone or related compound as acceptor	molecular_function	117743	Flavobacteriia	class	2	0.08
GO:0016635	oxidoreductase activity, acting on the CH-CH group of donors, quinone or related compound as acceptor	molecular_function	976	Bacteroidetes	phylum	2	0.08
GO:0016635	oxidoreductase activity, acting on the CH-CH group of donors, quinone or related compound as acceptor	molecular_function	267894	Psychromonadaceae	family	2	0.08
GO:0016635	oxidoreductase activity, acting on the CH-CH group of donors, quinone or related compound as acceptor	molecular_function	28211	Alphaproteobacteria	class	6	0.24
GO:0016635	oxidoreductase activity, acting on the CH-CH group of donors, quinone or related compound as acceptor	molecular_function	1236	Gammaproteobacteria	class	15	0.6
GO:0016635	oxidoreductase activity, acting on the CH-CH group of donors, quinone or related compound as acceptor	molecular_function	67572	Psychromonas	genus	2	0.08
GO:0016635	oxidoreductase activity, acting on the CH-CH group of donors, quinone or related compound as acceptor	molecular_function	31989	Rhodobacteraceae	family	3	0.12
GO:0016635	oxidoreductase activity, acting on the CH-CH group of donors, quinone or related compound as acceptor	molecular_function	1232683	Marinobacterium sp. AK27	species	3	0.12
GO:0034062	RNA polymerase activity	molecular_function	1	root	no rank	630	1
GO:0034062	RNA polymerase activity	molecular_function	2	Bacteria	superkingdom	615	0.97619
GO:0034062	RNA polymerase activity	molecular_function	258	Sphingobacterium spiritivorum	species	1	0.0015873
GO:0034062	RNA polymerase activity	molecular_function	119043	Rhodobiaceae	family	2	0.0031746
GO:0034062	RNA polymerase activity	molecular_function	459520	Neptuniibacter	genus	10	0.015873
GO:0034062	RNA polymerase activity	molecular_function	101385	Aequorivita sublithincola	species	6	0.00952381
GO:0034062	RNA polymerase activity	molecular_function	1366046	Rhodobacteraceae bacterium HIMB11	species	1	0.0015873
GO:0034062	RNA polymerase activity	molecular_function	32011	Methylophilaceae	family	1	0.0015873
GO:0034062	RNA polymerase activity	molecular_function	1458461	Candidatus Phaeomarinobacter ectocarpi	species	2	0.0031746
GO:0034062	RNA polymerase activity	molecular_function	206350	Methylophilales	order	2	0.0031746
GO:0034062	RNA polymerase activity	molecular_function	85006	Micrococcales	order	1	0.0015873
GO:0034062	RNA polymerase activity	molecular_function	531	Polaribacter irgensii	species	10	0.015873
GO:0034062	RNA polymerase activity	molecular_function	1317122	Aquimarina atlantica	species	1	0.0015873
GO:0034062	RNA polymerase activity	molecular_function	97050	Ruegeria	genus	3	0.0047619
GO:0034062	RNA polymerase activity	molecular_function	286	Pseudomonas	genus	5	0.00793651
GO:0034062	RNA polymerase activity	molecular_function	85023	Microbacteriaceae	family	1	0.0015873
GO:0034062	RNA polymerase activity	molecular_function	1284658	Planktomarina temperata	species	10	0.015873
GO:0034062	RNA polymerase activity	molecular_function	1284657	Planktomarina	genus	10	0.015873
GO:0034062	RNA polymerase activity	molecular_function	937772	gamma proteobacterium IMCC1989	species	3	0.0047619
GO:0034062	RNA polymerase activity	molecular_function	28453	Sphingobacterium	genus	1	0.0015873
GO:0034062	RNA polymerase activity	molecular_function	1853230	Crocinitomicaceae	family	6	0.00952381
GO:0034062	RNA polymerase activity	molecular_function	28211	Alphaproteobacteria	class	188	0.298413
GO:0034062	RNA polymerase activity	molecular_function	76594	Cellulophaga baltica	species	3	0.0047619
GO:0034062	RNA polymerase activity	molecular_function	388401	Rhodobacteraceae bacterium HTCC2150	species	2	0.0031746
GO:0034062	RNA polymerase activity	molecular_function	28216	Betaproteobacteria	class	2	0.0031746
GO:0034062	RNA polymerase activity	molecular_function	1232683	Marinobacterium sp. AK27	species	11	0.0174603
GO:0034062	RNA polymerase activity	molecular_function	1081644	Candidatus Aquiluna sp. IMCC13023	species	1	0.0015873
GO:0034062	RNA polymerase activity	molecular_function	253245	Owenweeksia hongkongensis	species	10	0.015873
GO:0034062	RNA polymerase activity	molecular_function	332102	Fluviicola	genus	6	0.00952381
GO:0034062	RNA polymerase activity	molecular_function	104264	Cellulophaga	genus	3	0.0047619
GO:0034062	RNA polymerase activity	molecular_function	267849	Nitrincola	genus	2	0.0031746
GO:0034062	RNA polymerase activity	molecular_function	267850	Nitrincola lacisaponensis	species	2	0.0031746
GO:0034062	RNA polymerase activity	molecular_function	247634	marine gamma proteobacterium HTCC2148	species	3	0.0047619
GO:0034062	RNA polymerase activity	molecular_function	207954	Neptuniibacter caesariensis	species	10	0.015873
GO:0034062	RNA polymerase activity	molecular_function	1541445	Candidatus Phaeomarinobacter	genus	2	0.0031746
GO:0034062	RNA polymerase activity	molecular_function	72274	Pseudomonadales	order	5	0.00793651
GO:0034062	RNA polymerase activity	molecular_function	84567	Pedobacter	genus	4	0.00634921
GO:0034062	RNA polymerase activity	molecular_function	84566	Sphingobacteriaceae	family	5	0.00793651
GO:0034062	RNA polymerase activity	molecular_function	246874	Cryomorphaceae	family	10	0.015873
GO:0034062	RNA polymerase activity	molecular_function	191579	Fluviicola taffensis	species	6	0.00952381
GO:0034062	RNA polymerase activity	molecular_function	1461581	Pseudomonas sp. 12M76_air	species	4	0.00634921
GO:0034062	RNA polymerase activity	molecular_function	28253	Marinomonas	genus	5	0.00793651
GO:0034062	RNA polymerase activity	molecular_function	1344585	Winogradskyella psychrotolerans	species	1	0.0015873
GO:0034062	RNA polymerase activity	molecular_function	28256	Halomonadaceae	family	2	0.0031746
GO:0034062	RNA polymerase activity	molecular_function	947567	Litoreibacter	genus	3	0.0047619
GO:0034062	RNA polymerase activity	molecular_function	1178482	Halomonas huangheensis	species	2	0.0031746
GO:0034062	RNA polymerase activity	molecular_function	356	Rhizobiales	order	2	0.0031746
GO:0034062	RNA polymerase activity	molecular_function	1411685	Gammaproteobacteria bacterium MOLA455	species	5	0.00793651
GO:0034062	RNA polymerase activity	molecular_function	267894	Psychromonadaceae	family	5	0.00793651
GO:0034062	RNA polymerase activity	molecular_function	487796	Flavobacteria bacterium MS024-2A	species	2	0.0031746
GO:0034062	RNA polymerase activity	molecular_function	290174	Aquimarina	genus	1	0.0015873
GO:0034062	RNA polymerase activity	molecular_function	491388	Litoreibacter arenae	species	3	0.0047619
GO:0034062	RNA polymerase activity	molecular_function	2433	Roseobacter	genus	46	0.0730159
GO:0034062	RNA polymerase activity	molecular_function	906888	Nonlabens ulvanivorans	species	1	0.0015873
GO:0034062	RNA polymerase activity	molecular_function	49546	Flavobacteriaceae	family	78	0.12381
GO:0034062	RNA polymerase activity	molecular_function	263818	Marinomonas ushuaiensis	species	5	0.00793651
GO:0034062	RNA polymerase activity	molecular_function	302485	Phaeobacter	genus	2	0.0031746
GO:0034062	RNA polymerase activity	molecular_function	136849	Pseudomonas syringae group	species group	1	0.0015873
GO:0034062	RNA polymerase activity	molecular_function	363408	Nonlabens	genus	1	0.0015873
GO:0034062	RNA polymerase activity	molecular_function	204441	Rhodospirillales	order	2	0.0031746
GO:0034062	RNA polymerase activity	molecular_function	1706369	Cellvibrionales	order	26	0.0412698
GO:0034062	RNA polymerase activity	molecular_function	1101195	Methylophilaceae bacterium 11	species	1	0.0015873
GO:0034062	RNA polymerase activity	molecular_function	1706374	Porticoccaceae	family	23	0.0365079
GO:0034062	RNA polymerase activity	molecular_function	286104	Winogradskyella	genus	2	0.0031746
GO:0034062	RNA polymerase activity	molecular_function	1706372	Halieaceae	family	3	0.0047619
GO:0034062	RNA polymerase activity	molecular_function	391589	Roseobacter sp. GAI101	species	14	0.0222222
GO:0034062	RNA polymerase activity	molecular_function	53409	Pseudomonas coronafaciens	species	1	0.0015873
GO:0034062	RNA polymerase activity	molecular_function	204455	Rhodobacterales	order	160	0.253968
GO:0034062	RNA polymerase activity	molecular_function	1577904	Ruegeria sp. ANG-S4	species	3	0.0047619
GO:0034062	RNA polymerase activity	molecular_function	1293499	Nitrospinales	order	1	0.0015873
GO:0034062	RNA polymerase activity	molecular_function	1577905	Tateyamaria sp. ANG-S1	species	3	0.0047619
GO:0034062	RNA polymerase activity	molecular_function	1293498	Nitrospinia	class	1	0.0015873
GO:0034062	RNA polymerase activity	molecular_function	1293497	Nitrospinae	phylum	1	0.0015873
GO:0034062	RNA polymerase activity	molecular_function	314287	gamma proteobacterium HTCC2207	species	3	0.0047619
GO:0034062	RNA polymerase activity	molecular_function	391593	Roseobacter sp. CCS2	species	15	0.0238095
GO:0034062	RNA polymerase activity	molecular_function	314282	Psychromonas sp. CNPT3	species	5	0.00793651
GO:0034062	RNA polymerase activity	molecular_function	433	Acetobacteraceae	family	2	0.0031746
GO:0034062	RNA polymerase activity	molecular_function	153265	Aequorivita	genus	6	0.00952381
GO:0034062	RNA polymerase activity	molecular_function	437	Acidomonas methanolica	species	2	0.0031746
GO:0034062	RNA polymerase activity	molecular_function	2745	Halomonas	genus	2	0.0031746
GO:0034062	RNA polymerase activity	molecular_function	261827	Algibacter	genus	2	0.0031746
GO:0034062	RNA polymerase activity	molecular_function	135619	Oceanospirillales	order	44	0.0698413
GO:0034062	RNA polymerase activity	molecular_function	245186	Loktanella	genus	5	0.00793651
GO:0034062	RNA polymerase activity	molecular_function	135622	Alteromonadales	order	8	0.0126984
GO:0034062	RNA polymerase activity	molecular_function	509635	Pedobacter sp. V48	species	4	0.00634921
GO:0034062	RNA polymerase activity	molecular_function	221126	Algibacter lectus	species	2	0.0031746
GO:0034062	RNA polymerase activity	molecular_function	135620	Oceanospirillaceae	family	42	0.0666667
GO:0034062	RNA polymerase activity	molecular_function	1250005	Polaribacter sp. Hel1_85	species	2	0.0031746
GO:0034062	RNA polymerase activity	molecular_function	200644	Flavobacteriales	order	103	0.163492
GO:0034062	RNA polymerase activity	molecular_function	135621	Pseudomonadaceae	family	5	0.00793651
GO:0034062	RNA polymerase activity	molecular_function	245188	Loktanella vestfoldensis	species	5	0.00793651
GO:0034062	RNA polymerase activity	molecular_function	1224	Proteobacteria	phylum	365	0.579365
GO:0034062	RNA polymerase activity	molecular_function	48075	Marinobacterium	genus	11	0.0174603
GO:0034062	RNA polymerase activity	molecular_function	42443	Roseobacter litoralis	species	17	0.0269841
GO:0034062	RNA polymerase activity	molecular_function	976	Bacteroidetes	phylum	176	0.279365
GO:0034062	RNA polymerase activity	molecular_function	34000	Acidomonas	genus	2	0.0031746
GO:0034062	RNA polymerase activity	molecular_function	529881	Candidatus Aquiluna	genus	1	0.0015873
GO:0034062	RNA polymerase activity	molecular_function	1236	Gammaproteobacteria	class	144	0.228571
GO:0034062	RNA polymerase activity	molecular_function	201174	Actinobacteria	phylum	1	0.0015873
GO:0034062	RNA polymerase activity	molecular_function	267986	Owenweeksia	genus	10	0.015873
GO:0034062	RNA polymerase activity	molecular_function	35800	Nitrospina	genus	1	0.0015873
GO:0034062	RNA polymerase activity	molecular_function	200666	Sphingobacteriales	order	5	0.00793651
GO:0034062	RNA polymerase activity	molecular_function	35801	Nitrospina gracilis	species	1	0.0015873
GO:0034062	RNA polymerase activity	molecular_function	60890	Phaeobacter gallaeciensis	species	2	0.0031746
GO:0034062	RNA polymerase activity	molecular_function	52959	Polaribacter	genus	46	0.0730159
GO:0034062	RNA polymerase activity	molecular_function	1760	Actinobacteria	class	1	0.0015873
GO:0034062	RNA polymerase activity	molecular_function	754409	Winogradskyella sp. PG-2	species	1	0.0015873
GO:0034062	RNA polymerase activity	molecular_function	996	Flavobacterium columnare	species	2	0.0031746
GO:0034062	RNA polymerase activity	molecular_function	1123067	Rubellimicrobium mesophilum	species	1	0.0015873
GO:0034062	RNA polymerase activity	molecular_function	314607	beta proteobacterium KB13	species	1	0.0015873
GO:0034062	RNA polymerase activity	molecular_function	367336	Rhodobacterales bacterium HTCC2255	species	4	0.00634921
GO:0034062	RNA polymerase activity	molecular_function	237	Flavobacterium	genus	2	0.0031746
GO:0034062	RNA polymerase activity	molecular_function	117743	Flavobacteriia	class	139	0.220635
GO:0034062	RNA polymerase activity	molecular_function	117747	Sphingobacteriia	class	5	0.00793651
GO:0034062	RNA polymerase activity	molecular_function	31989	Rhodobacteraceae	family	136	0.215873
GO:0034062	RNA polymerase activity	molecular_function	67572	Psychromonas	genus	5	0.00793651
GO:0034062	RNA polymerase activity	molecular_function	1336803	Polaribacter sp. Hel1_33_49	species	21	0.0333333
GO:0034062	RNA polymerase activity	molecular_function	299261	Tateyamaria	genus	3	0.0047619
GO:0034062	RNA polymerase activity	molecular_function	313598	Polaribacter sp. MED152	species	4	0.00634921
GO:0034062	RNA polymerase activity	molecular_function	295418	Rubellimicrobium	genus	1	0.0015873
GO:0034062	RNA polymerase activity	molecular_function	407032	Nitrospinaceae	family	1	0.0015873
GO:0016878	acid-thiol ligase activity	molecular_function	1	root	no rank	30	1
GO:0016878	acid-thiol ligase activity	molecular_function	1284658	Planktomarina temperata	species	2	0.0666667
GO:0016878	acid-thiol ligase activity	molecular_function	2	Bacteria	superkingdom	30	1
GO:0016878	acid-thiol ligase activity	molecular_function	1284657	Planktomarina	genus	2	0.0666667
GO:0016878	acid-thiol ligase activity	molecular_function	204455	Rhodobacterales	order	15	0.5
GO:0016878	acid-thiol ligase activity	molecular_function	1250005	Polaribacter sp. Hel1_85	species	4	0.133333
GO:0016878	acid-thiol ligase activity	molecular_function	200644	Flavobacteriales	order	6	0.2
GO:0016878	acid-thiol ligase activity	molecular_function	1224	Proteobacteria	phylum	19	0.633333
GO:0016878	acid-thiol ligase activity	molecular_function	60136	Sulfitobacter	genus	2	0.0666667
GO:0016878	acid-thiol ligase activity	molecular_function	49546	Flavobacteriaceae	family	6	0.2
GO:0016878	acid-thiol ligase activity	molecular_function	117743	Flavobacteriia	class	6	0.2
GO:0016878	acid-thiol ligase activity	molecular_function	74030	Roseovarius	genus	1	0.0333333
GO:0016878	acid-thiol ligase activity	molecular_function	976	Bacteroidetes	phylum	10	0.333333
GO:0016878	acid-thiol ligase activity	molecular_function	83219	Sulfitobacter mediterraneus	species	2	0.0666667
GO:0016878	acid-thiol ligase activity	molecular_function	28211	Alphaproteobacteria	class	15	0.5
GO:0016878	acid-thiol ligase activity	molecular_function	314263	Roseovarius nubinhibens	species	1	0.0333333
GO:0016878	acid-thiol ligase activity	molecular_function	1236	Gammaproteobacteria	class	3	0.1
GO:0016878	acid-thiol ligase activity	molecular_function	31989	Rhodobacteraceae	family	13	0.433333
GO:0016878	acid-thiol ligase activity	molecular_function	53945	Octadecabacter	genus	1	0.0333333
GO:0016878	acid-thiol ligase activity	molecular_function	53946	Octadecabacter arcticus	species	1	0.0333333
GO:0016878	acid-thiol ligase activity	molecular_function	314270	Rhodobacteraceae bacterium HTCC2083	species	1	0.0333333
GO:0016878	acid-thiol ligase activity	molecular_function	52959	Polaribacter	genus	4	0.133333
GO:0016879	ligase activity, forming carbon-nitrogen bonds	molecular_function	1	root	no rank	111	1
GO:0016879	ligase activity, forming carbon-nitrogen bonds	molecular_function	245186	Loktanella	genus	5	0.045045
GO:0016879	ligase activity, forming carbon-nitrogen bonds	molecular_function	2433	Roseobacter	genus	1	0.00900901
GO:0016879	ligase activity, forming carbon-nitrogen bonds	molecular_function	876044	gamma proteobacterium IMCC3088	species	1	0.00900901
GO:0016879	ligase activity, forming carbon-nitrogen bonds	molecular_function	135619	Oceanospirillales	order	5	0.045045
GO:0016879	ligase activity, forming carbon-nitrogen bonds	molecular_function	2	Bacteria	superkingdom	111	1
GO:0016879	ligase activity, forming carbon-nitrogen bonds	molecular_function	1402135	Sulfitobacter pseudonitzschiae	species	18	0.162162
GO:0016879	ligase activity, forming carbon-nitrogen bonds	molecular_function	135620	Oceanospirillaceae	family	5	0.045045
GO:0016879	ligase activity, forming carbon-nitrogen bonds	molecular_function	245188	Loktanella vestfoldensis	species	3	0.027027
GO:0016879	ligase activity, forming carbon-nitrogen bonds	molecular_function	200644	Flavobacteriales	order	20	0.18018
GO:0016879	ligase activity, forming carbon-nitrogen bonds	molecular_function	459520	Neptuniibacter	genus	5	0.045045
GO:0016879	ligase activity, forming carbon-nitrogen bonds	molecular_function	1224	Proteobacteria	phylum	80	0.720721
GO:0016879	ligase activity, forming carbon-nitrogen bonds	molecular_function	49546	Flavobacteriaceae	family	20	0.18018
GO:0016879	ligase activity, forming carbon-nitrogen bonds	molecular_function	42443	Roseobacter litoralis	species	1	0.00900901
GO:0016879	ligase activity, forming carbon-nitrogen bonds	molecular_function	976	Bacteroidetes	phylum	27	0.243243
GO:0016879	ligase activity, forming carbon-nitrogen bonds	molecular_function	207954	Neptuniibacter caesariensis	species	5	0.045045
GO:0016879	ligase activity, forming carbon-nitrogen bonds	molecular_function	531	Polaribacter irgensii	species	7	0.0630631
GO:0016879	ligase activity, forming carbon-nitrogen bonds	molecular_function	1236	Gammaproteobacteria	class	11	0.0990991
GO:0016879	ligase activity, forming carbon-nitrogen bonds	molecular_function	1706369	Cellvibrionales	order	4	0.036036
GO:0016879	ligase activity, forming carbon-nitrogen bonds	molecular_function	97050	Ruegeria	genus	1	0.00900901
GO:0016879	ligase activity, forming carbon-nitrogen bonds	molecular_function	1706374	Porticoccaceae	family	3	0.027027
GO:0016879	ligase activity, forming carbon-nitrogen bonds	molecular_function	286104	Winogradskyella	genus	3	0.027027
GO:0016879	ligase activity, forming carbon-nitrogen bonds	molecular_function	1706372	Halieaceae	family	1	0.00900901
GO:0016879	ligase activity, forming carbon-nitrogen bonds	molecular_function	52959	Polaribacter	genus	16	0.144144
GO:0016879	ligase activity, forming carbon-nitrogen bonds	molecular_function	754409	Winogradskyella sp. PG-2	species	3	0.027027
GO:0016879	ligase activity, forming carbon-nitrogen bonds	molecular_function	204455	Rhodobacterales	order	53	0.477477
GO:0016879	ligase activity, forming carbon-nitrogen bonds	molecular_function	60136	Sulfitobacter	genus	18	0.162162
GO:0016879	ligase activity, forming carbon-nitrogen bonds	molecular_function	1577904	Ruegeria sp. ANG-S4	species	1	0.00900901
GO:0016879	ligase activity, forming carbon-nitrogen bonds	molecular_function	314287	gamma proteobacterium HTCC2207	species	1	0.00900901
GO:0016879	ligase activity, forming carbon-nitrogen bonds	molecular_function	367336	Rhodobacterales bacterium HTCC2255	species	1	0.00900901
GO:0016879	ligase activity, forming carbon-nitrogen bonds	molecular_function	117743	Flavobacteriia	class	27	0.243243
GO:0016879	ligase activity, forming carbon-nitrogen bonds	molecular_function	1169855	Rhodobacteraceae bacterium PD-2	species	1	0.00900901
GO:0016879	ligase activity, forming carbon-nitrogen bonds	molecular_function	278132	Loktanella hongkongensis	species	2	0.018018
GO:0016879	ligase activity, forming carbon-nitrogen bonds	molecular_function	1411685	Gammaproteobacteria bacterium MOLA455	species	1	0.00900901
GO:0016879	ligase activity, forming carbon-nitrogen bonds	molecular_function	28211	Alphaproteobacteria	class	61	0.54955
GO:0016879	ligase activity, forming carbon-nitrogen bonds	molecular_function	31989	Rhodobacteraceae	family	42	0.378378
GO:0016879	ligase activity, forming carbon-nitrogen bonds	molecular_function	191028	Leisingera	genus	2	0.018018
GO:0016879	ligase activity, forming carbon-nitrogen bonds	molecular_function	313598	Polaribacter sp. MED152	species	1	0.00900901
GO:0016879	ligase activity, forming carbon-nitrogen bonds	molecular_function	1577895	Leisingera sp. ANG-M1	species	2	0.018018
GO:0034061	DNA polymerase activity	molecular_function	391589	Roseobacter sp. GAI101	species	1	0.111111
GO:0034061	DNA polymerase activity	molecular_function	976	Bacteroidetes	phylum	1	0.111111
GO:0034061	DNA polymerase activity	molecular_function	2433	Roseobacter	genus	6	0.666667
GO:0034061	DNA polymerase activity	molecular_function	1	root	no rank	9	1
GO:0034061	DNA polymerase activity	molecular_function	2	Bacteria	superkingdom	9	1
GO:0034061	DNA polymerase activity	molecular_function	2434	Roseobacter denitrificans	species	5	0.555556
GO:0034061	DNA polymerase activity	molecular_function	28211	Alphaproteobacteria	class	8	0.888889
GO:0034061	DNA polymerase activity	molecular_function	204455	Rhodobacterales	order	8	0.888889
GO:0034061	DNA polymerase activity	molecular_function	31989	Rhodobacteraceae	family	8	0.888889
GO:0034061	DNA polymerase activity	molecular_function	200644	Flavobacteriales	order	1	0.111111
GO:0034061	DNA polymerase activity	molecular_function	1224	Proteobacteria	phylum	8	0.888889
GO:0034061	DNA polymerase activity	molecular_function	117743	Flavobacteriia	class	1	0.111111
GO:0016638	oxidoreductase activity, acting on the CH-NH2 group of donors	molecular_function	1	root	no rank	16	1
GO:0016638	oxidoreductase activity, acting on the CH-NH2 group of donors	molecular_function	135619	Oceanospirillales	order	1	0.0625
GO:0016638	oxidoreductase activity, acting on the CH-NH2 group of donors	molecular_function	2	Bacteria	superkingdom	16	1
GO:0016638	oxidoreductase activity, acting on the CH-NH2 group of donors	molecular_function	204455	Rhodobacterales	order	3	0.1875
GO:0016638	oxidoreductase activity, acting on the CH-NH2 group of donors	molecular_function	135620	Oceanospirillaceae	family	1	0.0625
GO:0016638	oxidoreductase activity, acting on the CH-NH2 group of donors	molecular_function	200644	Flavobacteriales	order	3	0.1875
GO:0016638	oxidoreductase activity, acting on the CH-NH2 group of donors	molecular_function	1224	Proteobacteria	phylum	5	0.3125
GO:0016638	oxidoreductase activity, acting on the CH-NH2 group of donors	molecular_function	1577905	Tateyamaria sp. ANG-S1	species	1	0.0625
GO:0016638	oxidoreductase activity, acting on the CH-NH2 group of donors	molecular_function	49546	Flavobacteriaceae	family	3	0.1875
GO:0016638	oxidoreductase activity, acting on the CH-NH2 group of donors	molecular_function	117743	Flavobacteriia	class	3	0.1875
GO:0016638	oxidoreductase activity, acting on the CH-NH2 group of donors	molecular_function	976	Bacteroidetes	phylum	3	0.1875
GO:0016638	oxidoreductase activity, acting on the CH-NH2 group of donors	molecular_function	28211	Alphaproteobacteria	class	4	0.25
GO:0016638	oxidoreductase activity, acting on the CH-NH2 group of donors	molecular_function	1236	Gammaproteobacteria	class	1	0.0625
GO:0016638	oxidoreductase activity, acting on the CH-NH2 group of donors	molecular_function	31989	Rhodobacteraceae	family	2	0.125
GO:0016638	oxidoreductase activity, acting on the CH-NH2 group of donors	molecular_function	299261	Tateyamaria	genus	1	0.0625
GO:0016638	oxidoreductase activity, acting on the CH-NH2 group of donors	molecular_function	28253	Marinomonas	genus	1	0.0625
GO:0016638	oxidoreductase activity, acting on the CH-NH2 group of donors	molecular_function	52959	Polaribacter	genus	2	0.125
GO:0060590	ATPase regulator activity	molecular_function	1	root	no rank	5	1
GO:0060590	ATPase regulator activity	molecular_function	2	Bacteria	superkingdom	5	1
GO:0060590	ATPase regulator activity	molecular_function	28211	Alphaproteobacteria	class	2	0.4
GO:0060590	ATPase regulator activity	molecular_function	204455	Rhodobacterales	order	2	0.4
GO:0060590	ATPase regulator activity	molecular_function	1236	Gammaproteobacteria	class	3	0.6
GO:0060590	ATPase regulator activity	molecular_function	31989	Rhodobacteraceae	family	2	0.4
GO:0060590	ATPase regulator activity	molecular_function	1525218	Sulfitobacter sp. CB2047	species	2	0.4
GO:0060590	ATPase regulator activity	molecular_function	60136	Sulfitobacter	genus	2	0.4
GO:0060590	ATPase regulator activity	molecular_function	1224	Proteobacteria	phylum	5	1
GO:0016639	oxidoreductase activity, acting on the CH-NH2 group of donors, NAD or NADP as acceptor	molecular_function	135619	Oceanospirillales	order	1	0.125
GO:0016639	oxidoreductase activity, acting on the CH-NH2 group of donors, NAD or NADP as acceptor	molecular_function	1	root	no rank	8	1
GO:0016639	oxidoreductase activity, acting on the CH-NH2 group of donors, NAD or NADP as acceptor	molecular_function	2	Bacteria	superkingdom	8	1
GO:0016639	oxidoreductase activity, acting on the CH-NH2 group of donors, NAD or NADP as acceptor	molecular_function	204455	Rhodobacterales	order	2	0.25
GO:0016639	oxidoreductase activity, acting on the CH-NH2 group of donors, NAD or NADP as acceptor	molecular_function	135620	Oceanospirillaceae	family	1	0.125
GO:0016639	oxidoreductase activity, acting on the CH-NH2 group of donors, NAD or NADP as acceptor	molecular_function	200644	Flavobacteriales	order	3	0.375
GO:0016639	oxidoreductase activity, acting on the CH-NH2 group of donors, NAD or NADP as acceptor	molecular_function	1224	Proteobacteria	phylum	4	0.5
GO:0016639	oxidoreductase activity, acting on the CH-NH2 group of donors, NAD or NADP as acceptor	molecular_function	49546	Flavobacteriaceae	family	3	0.375
GO:0016639	oxidoreductase activity, acting on the CH-NH2 group of donors, NAD or NADP as acceptor	molecular_function	117743	Flavobacteriia	class	3	0.375
GO:0016639	oxidoreductase activity, acting on the CH-NH2 group of donors, NAD or NADP as acceptor	molecular_function	976	Bacteroidetes	phylum	3	0.375
GO:0016639	oxidoreductase activity, acting on the CH-NH2 group of donors, NAD or NADP as acceptor	molecular_function	28211	Alphaproteobacteria	class	3	0.375
GO:0016639	oxidoreductase activity, acting on the CH-NH2 group of donors, NAD or NADP as acceptor	molecular_function	1236	Gammaproteobacteria	class	1	0.125
GO:0016639	oxidoreductase activity, acting on the CH-NH2 group of donors, NAD or NADP as acceptor	molecular_function	31989	Rhodobacteraceae	family	1	0.125
GO:0016639	oxidoreductase activity, acting on the CH-NH2 group of donors, NAD or NADP as acceptor	molecular_function	28253	Marinomonas	genus	1	0.125
GO:0016639	oxidoreductase activity, acting on the CH-NH2 group of donors, NAD or NADP as acceptor	molecular_function	52959	Polaribacter	genus	2	0.25
GO:1901476	carbohydrate transporter activity	molecular_function	1	root	no rank	4	1
GO:1901476	carbohydrate transporter activity	molecular_function	2	Bacteria	superkingdom	4	1
GO:1901476	carbohydrate transporter activity	molecular_function	591197	Ignavibacterium album	species	2	0.5
GO:1901476	carbohydrate transporter activity	molecular_function	1236	Gammaproteobacteria	class	1	0.25
GO:1901476	carbohydrate transporter activity	molecular_function	1134404	Ignavibacteriae	phylum	2	0.5
GO:1901476	carbohydrate transporter activity	molecular_function	795748	Ignavibacteriales	order	2	0.5
GO:1901476	carbohydrate transporter activity	molecular_function	1224	Proteobacteria	phylum	1	0.25
GO:1901476	carbohydrate transporter activity	molecular_function	795749	Ignavibacteriaceae	family	2	0.5
GO:1901476	carbohydrate transporter activity	molecular_function	795750	Ignavibacterium	genus	2	0.5
GO:1901476	carbohydrate transporter activity	molecular_function	795747	Ignavibacteria	class	2	0.5
GO:0004672	protein kinase activity	molecular_function	1	root	no rank	2	1
GO:0004672	protein kinase activity	molecular_function	2	Bacteria	superkingdom	2	1
GO:0004672	protein kinase activity	molecular_function	1224	Proteobacteria	phylum	1	0.5
GO:0004674	protein serine/threonine kinase activity	molecular_function	1	root	no rank	2	1
GO:0004674	protein serine/threonine kinase activity	molecular_function	2	Bacteria	superkingdom	2	1
GO:0004674	protein serine/threonine kinase activity	molecular_function	1224	Proteobacteria	phylum	1	0.5
GO:0006612	protein targeting to membrane	biological_process	976	Bacteroidetes	phylum	2	0.5
GO:0006612	protein targeting to membrane	biological_process	1	root	no rank	4	1
GO:0006612	protein targeting to membrane	biological_process	2	Bacteria	superkingdom	4	1
GO:0006612	protein targeting to membrane	biological_process	531	Polaribacter irgensii	species	2	0.5
GO:0006612	protein targeting to membrane	biological_process	200644	Flavobacteriales	order	2	0.5
GO:0006612	protein targeting to membrane	biological_process	49546	Flavobacteriaceae	family	2	0.5
GO:0006612	protein targeting to membrane	biological_process	117743	Flavobacteriia	class	2	0.5
GO:0006612	protein targeting to membrane	biological_process	52959	Polaribacter	genus	2	0.5
GO:0072330	monocarboxylic acid biosynthetic process	biological_process	200643	Bacteroidia	class	3	0.0833333
GO:0072330	monocarboxylic acid biosynthetic process	biological_process	1	root	no rank	36	1
GO:0072330	monocarboxylic acid biosynthetic process	biological_process	2	Bacteria	superkingdom	36	1
GO:0072330	monocarboxylic acid biosynthetic process	biological_process	1402135	Sulfitobacter pseudonitzschiae	species	1	0.0277778
GO:0072330	monocarboxylic acid biosynthetic process	biological_process	906888	Nonlabens ulvanivorans	species	2	0.0555556
GO:0072330	monocarboxylic acid biosynthetic process	biological_process	838	Prevotella	genus	3	0.0833333
GO:0072330	monocarboxylic acid biosynthetic process	biological_process	328515	Nonlabens dokdonensis	species	3	0.0833333
GO:0072330	monocarboxylic acid biosynthetic process	biological_process	200644	Flavobacteriales	order	9	0.25
GO:0072330	monocarboxylic acid biosynthetic process	biological_process	1224	Proteobacteria	phylum	11	0.305556
GO:0072330	monocarboxylic acid biosynthetic process	biological_process	49546	Flavobacteriaceae	family	8	0.222222
GO:0072330	monocarboxylic acid biosynthetic process	biological_process	421000	Sulfitobacter donghicola	species	1	0.0277778
GO:0072330	monocarboxylic acid biosynthetic process	biological_process	976	Bacteroidetes	phylum	25	0.694444
GO:0072330	monocarboxylic acid biosynthetic process	biological_process	1236	Gammaproteobacteria	class	4	0.111111
GO:0072330	monocarboxylic acid biosynthetic process	biological_process	363408	Nonlabens	genus	5	0.138889
GO:0072330	monocarboxylic acid biosynthetic process	biological_process	1706369	Cellvibrionales	order	2	0.0555556
GO:0072330	monocarboxylic acid biosynthetic process	biological_process	1706374	Porticoccaceae	family	2	0.0555556
GO:0072330	monocarboxylic acid biosynthetic process	biological_process	171549	Bacteroidales	order	3	0.0833333
GO:0072330	monocarboxylic acid biosynthetic process	biological_process	52959	Polaribacter	genus	2	0.0555556
GO:0072330	monocarboxylic acid biosynthetic process	biological_process	171552	Prevotellaceae	family	3	0.0833333
GO:0072330	monocarboxylic acid biosynthetic process	biological_process	204455	Rhodobacterales	order	6	0.166667
GO:0072330	monocarboxylic acid biosynthetic process	biological_process	77095	Prevotella bryantii	species	3	0.0833333
GO:0072330	monocarboxylic acid biosynthetic process	biological_process	60136	Sulfitobacter	genus	2	0.0555556
GO:0072330	monocarboxylic acid biosynthetic process	biological_process	117743	Flavobacteriia	class	22	0.611111
GO:0072330	monocarboxylic acid biosynthetic process	biological_process	1411685	Gammaproteobacteria bacterium MOLA455	species	2	0.0555556
GO:0072330	monocarboxylic acid biosynthetic process	biological_process	1408164	Betaproteobacteria bacterium MOLA814	species	1	0.0277778
GO:0072330	monocarboxylic acid biosynthetic process	biological_process	28211	Alphaproteobacteria	class	6	0.166667
GO:0072330	monocarboxylic acid biosynthetic process	biological_process	31989	Rhodobacteraceae	family	5	0.138889
GO:0072330	monocarboxylic acid biosynthetic process	biological_process	28216	Betaproteobacteria	class	1	0.0277778
GO:0072330	monocarboxylic acid biosynthetic process	biological_process	313598	Polaribacter sp. MED152	species	2	0.0555556
GO:0046075	dTTP metabolic process	biological_process	1	root	no rank	2	1
GO:0046075	dTTP metabolic process	biological_process	2	Bacteria	superkingdom	2	1
GO:0046075	dTTP metabolic process	biological_process	1402135	Sulfitobacter pseudonitzschiae	species	2	1
GO:0046075	dTTP metabolic process	biological_process	28211	Alphaproteobacteria	class	2	1
GO:0046075	dTTP metabolic process	biological_process	204455	Rhodobacterales	order	2	1
GO:0046075	dTTP metabolic process	biological_process	31989	Rhodobacteraceae	family	2	1
GO:0046075	dTTP metabolic process	biological_process	60136	Sulfitobacter	genus	2	1
GO:0046075	dTTP metabolic process	biological_process	1224	Proteobacteria	phylum	2	1
GO:0006605	protein targeting	biological_process	1	root	no rank	22	1
GO:0006605	protein targeting	biological_process	135619	Oceanospirillales	order	2	0.0909091
GO:0006605	protein targeting	biological_process	2433	Roseobacter	genus	3	0.136364
GO:0006605	protein targeting	biological_process	2	Bacteria	superkingdom	22	1
GO:0006605	protein targeting	biological_process	135620	Oceanospirillaceae	family	1	0.0454545
GO:0006605	protein targeting	biological_process	1250005	Polaribacter sp. Hel1_85	species	5	0.227273
GO:0006605	protein targeting	biological_process	200644	Flavobacteriales	order	9	0.409091
GO:0006605	protein targeting	biological_process	1224	Proteobacteria	phylum	10	0.454545
GO:0006605	protein targeting	biological_process	49546	Flavobacteriaceae	family	9	0.409091
GO:0006605	protein targeting	biological_process	42443	Roseobacter litoralis	species	2	0.0909091
GO:0006605	protein targeting	biological_process	267849	Nitrincola	genus	1	0.0454545
GO:0006605	protein targeting	biological_process	976	Bacteroidetes	phylum	10	0.454545
GO:0006605	protein targeting	biological_process	531	Polaribacter irgensii	species	3	0.136364
GO:0006605	protein targeting	biological_process	1236	Gammaproteobacteria	class	5	0.227273
GO:0006605	protein targeting	biological_process	314270	Rhodobacteraceae bacterium HTCC2083	species	2	0.0909091
GO:0006605	protein targeting	biological_process	1706369	Cellvibrionales	order	2	0.0909091
GO:0006605	protein targeting	biological_process	1706374	Porticoccaceae	family	2	0.0909091
GO:0006605	protein targeting	biological_process	52959	Polaribacter	genus	9	0.409091
GO:0006605	protein targeting	biological_process	204455	Rhodobacterales	order	5	0.227273
GO:0006605	protein targeting	biological_process	391593	Roseobacter sp. CCS2	species	1	0.0454545
GO:0006605	protein targeting	biological_process	117743	Flavobacteriia	class	10	0.454545
GO:0006605	protein targeting	biological_process	1411685	Gammaproteobacteria bacterium MOLA455	species	2	0.0909091
GO:0006605	protein targeting	biological_process	28211	Alphaproteobacteria	class	5	0.227273
GO:0006605	protein targeting	biological_process	1545442	Nitrincola sp. A-D6	species	1	0.0454545
GO:0006605	protein targeting	biological_process	31989	Rhodobacteraceae	family	5	0.227273
GO:0006605	protein targeting	biological_process	1336803	Polaribacter sp. Hel1_33_49	species	1	0.0454545
GO:0004424	imidazoleglycerol-phosphate dehydratase activity	molecular_function	135619	Oceanospirillales	order	1	1
GO:0004424	imidazoleglycerol-phosphate dehydratase activity	molecular_function	1	root	no rank	1	1
GO:0004424	imidazoleglycerol-phosphate dehydratase activity	molecular_function	2	Bacteria	superkingdom	1	1
GO:0004424	imidazoleglycerol-phosphate dehydratase activity	molecular_function	1208321	Marinomonas profundimaris	species	1	1
GO:0004424	imidazoleglycerol-phosphate dehydratase activity	molecular_function	1236	Gammaproteobacteria	class	1	1
GO:0004424	imidazoleglycerol-phosphate dehydratase activity	molecular_function	135620	Oceanospirillaceae	family	1	1
GO:0004424	imidazoleglycerol-phosphate dehydratase activity	molecular_function	1224	Proteobacteria	phylum	1	1
GO:0004424	imidazoleglycerol-phosphate dehydratase activity	molecular_function	28253	Marinomonas	genus	1	1
GO:0004427	inorganic diphosphatase activity	molecular_function	1760	Actinobacteria	class	2	0.0625
GO:0004427	inorganic diphosphatase activity	molecular_function	1	root	no rank	32	1
GO:0004427	inorganic diphosphatase activity	molecular_function	2	Bacteria	superkingdom	32	1
GO:0004427	inorganic diphosphatase activity	molecular_function	200644	Flavobacteriales	order	15	0.46875
GO:0004427	inorganic diphosphatase activity	molecular_function	1550399	marine actinobacterium MedAcidi-G1	species	2	0.0625
GO:0004427	inorganic diphosphatase activity	molecular_function	1224	Proteobacteria	phylum	4	0.125
GO:0004427	inorganic diphosphatase activity	molecular_function	49546	Flavobacteriaceae	family	15	0.46875
GO:0004427	inorganic diphosphatase activity	molecular_function	117743	Flavobacteriia	class	17	0.53125
GO:0004427	inorganic diphosphatase activity	molecular_function	976	Bacteroidetes	phylum	20	0.625
GO:0004427	inorganic diphosphatase activity	molecular_function	28211	Alphaproteobacteria	class	1	0.03125
GO:0004427	inorganic diphosphatase activity	molecular_function	1236	Gammaproteobacteria	class	3	0.09375
GO:0004427	inorganic diphosphatase activity	molecular_function	201174	Actinobacteria	phylum	2	0.0625
GO:0004427	inorganic diphosphatase activity	molecular_function	52959	Polaribacter	genus	6	0.1875
GO:0004427	inorganic diphosphatase activity	molecular_function	1208365	SAR86 cluster bacterium SAR86E	species	1	0.03125
GO:0005515	protein binding	molecular_function	84993	Acidimicrobiales	order	3	0.00417246
GO:0005515	protein binding	molecular_function	1	root	no rank	719	1
GO:0005515	protein binding	molecular_function	84992	Acidimicrobiia	class	3	0.00417246
GO:0005515	protein binding	molecular_function	456455	Bizionia argentinensis	species	1	0.00139082
GO:0005515	protein binding	molecular_function	2	Bacteria	superkingdom	718	0.998609
GO:0005515	protein binding	molecular_function	84994	Acidimicrobiaceae	family	3	0.00417246
GO:0005515	protein binding	molecular_function	215813	Dinoroseobacter shibae	species	3	0.00417246
GO:0005515	protein binding	molecular_function	101385	Aequorivita sublithincola	species	6	0.00834492
GO:0005515	protein binding	molecular_function	1366046	Rhodobacteraceae bacterium HIMB11	species	2	0.00278164
GO:0005515	protein binding	molecular_function	1123867	SAR86 cluster bacterium SAR86B	species	2	0.00278164
GO:0005515	protein binding	molecular_function	10	Cellvibrio	genus	1	0.00139082
GO:0005515	protein binding	molecular_function	32011	Methylophilaceae	family	1	0.00139082
GO:0005515	protein binding	molecular_function	309512	Dinoroseobacter	genus	3	0.00417246
GO:0005515	protein binding	molecular_function	206350	Methylophilales	order	1	0.00139082
GO:0005515	protein binding	molecular_function	396811	Fulvivirga	genus	1	0.00139082
GO:0005515	protein binding	molecular_function	85006	Micrococcales	order	1	0.00139082
GO:0005515	protein binding	molecular_function	682522	Ilumatobacter	genus	3	0.00417246
GO:0005515	protein binding	molecular_function	83219	Sulfitobacter mediterraneus	species	5	0.0069541
GO:0005515	protein binding	molecular_function	1208321	Marinomonas profundimaris	species	20	0.0278164
GO:0005515	protein binding	molecular_function	531	Polaribacter irgensii	species	15	0.0208623
GO:0005515	protein binding	molecular_function	1046	Chromatiaceae	family	4	0.00556328
GO:0005515	protein binding	molecular_function	1317122	Aquimarina atlantica	species	1	0.00139082
GO:0005515	protein binding	molecular_function	1288970	Magnetospira sp. QH-2	species	1	0.00139082
GO:0005515	protein binding	molecular_function	286	Pseudomonas	genus	25	0.0347705
GO:0005515	protein binding	molecular_function	40222	Methylophaga	genus	7	0.00973574
GO:0005515	protein binding	molecular_function	85023	Microbacteriaceae	family	1	0.00139082
GO:0005515	protein binding	molecular_function	743722	Sphingobacterium sp. 21	species	1	0.00139082
GO:0005515	protein binding	molecular_function	1284658	Planktomarina temperata	species	8	0.0111266
GO:0005515	protein binding	molecular_function	1284657	Planktomarina	genus	8	0.0111266
GO:0005515	protein binding	molecular_function	28453	Sphingobacterium	genus	1	0.00139082
GO:0005515	protein binding	molecular_function	1182780	Magnetospira	genus	1	0.00139082
GO:0005515	protein binding	molecular_function	225842	Formosa	genus	1	0.00139082
GO:0005515	protein binding	molecular_function	1853230	Crocinitomicaceae	family	6	0.00834492
GO:0005515	protein binding	molecular_function	28211	Alphaproteobacteria	class	227	0.315716
GO:0005515	protein binding	molecular_function	633150	Pseudomonas sp. 1-7	species	1	0.00139082
GO:0005515	protein binding	molecular_function	28216	Betaproteobacteria	class	1	0.00139082
GO:0005515	protein binding	molecular_function	119864	Marinomonas mediterranea	species	4	0.00556328
GO:0005515	protein binding	molecular_function	180542	Salinisphaera shabanensis	species	2	0.00278164
GO:0005515	protein binding	molecular_function	1081644	Candidatus Aquiluna sp. IMCC13023	species	1	0.00139082
GO:0005515	protein binding	molecular_function	180541	Salinisphaera	genus	2	0.00278164
GO:0005515	protein binding	molecular_function	320324	Formosa agariphila	species	1	0.00139082
GO:0005515	protein binding	molecular_function	195907	Gillisia limnaea	species	1	0.00139082
GO:0005515	protein binding	molecular_function	332102	Fluviicola	genus	6	0.00834492
GO:0005515	protein binding	molecular_function	267849	Nitrincola	genus	4	0.00556328
GO:0005515	protein binding	molecular_function	1262685	Acetobacter sp. CAG:977	species	1	0.00139082
GO:0005515	protein binding	molecular_function	41295	Rhodospirillaceae	family	1	0.00139082
GO:0005515	protein binding	molecular_function	72273	Thiotrichales	order	7	0.00973574
GO:0005515	protein binding	molecular_function	72275	Alteromonadaceae	family	1	0.00139082
GO:0005515	protein binding	molecular_function	247633	marine gamma proteobacterium HTCC2143	species	2	0.00278164
GO:0005515	protein binding	molecular_function	72274	Pseudomonadales	order	25	0.0347705
GO:0005515	protein binding	molecular_function	1502784	Pseudomonas sp. AAC	species	17	0.0236439
GO:0005515	protein binding	molecular_function	85079	Thiohalocapsa	genus	4	0.00556328
GO:0005515	protein binding	molecular_function	84567	Pedobacter	genus	4	0.00556328
GO:0005515	protein binding	molecular_function	1504320	actinobacterium acAcidi	species	1	0.00139082
GO:0005515	protein binding	molecular_function	84566	Sphingobacteriaceae	family	5	0.0069541
GO:0005515	protein binding	molecular_function	191579	Fluviicola taffensis	species	6	0.00834492
GO:0005515	protein binding	molecular_function	1461581	Pseudomonas sp. 12M76_air	species	4	0.00556328
GO:0005515	protein binding	molecular_function	28253	Marinomonas	genus	48	0.0667594
GO:0005515	protein binding	molecular_function	1344585	Winogradskyella psychrotolerans	species	1	0.00139082
GO:0005515	protein binding	molecular_function	1125964	Loktanella cinnabarina	species	3	0.00417246
GO:0005515	protein binding	molecular_function	28256	Halomonadaceae	family	2	0.00278164
GO:0005515	protein binding	molecular_function	1178482	Halomonas huangheensis	species	2	0.00278164
GO:0005515	protein binding	molecular_function	198251	Candidatus Pelagibacter	genus	1	0.00139082
GO:0005515	protein binding	molecular_function	198252	Candidatus Pelagibacter ubique	species	1	0.00139082
GO:0005515	protein binding	molecular_function	1411685	Gammaproteobacteria bacterium MOLA455	species	13	0.0180807
GO:0005515	protein binding	molecular_function	159346	Roseibacterium elongatum	species	1	0.00139082
GO:0005515	protein binding	molecular_function	487796	Flavobacteria bacterium MS024-2A	species	6	0.00834492
GO:0005515	protein binding	molecular_function	159345	Roseibacterium	genus	1	0.00139082
GO:0005515	protein binding	molecular_function	290174	Aquimarina	genus	1	0.00139082
GO:0005515	protein binding	molecular_function	2433	Roseobacter	genus	14	0.0194715
GO:0005515	protein binding	molecular_function	742031	Salinisphaeraceae	family	2	0.00278164
GO:0005515	protein binding	molecular_function	742030	Salinisphaerales	order	2	0.00278164
GO:0005515	protein binding	molecular_function	388739	Roseobacter sp. SK209-2-6	species	2	0.00278164
GO:0005515	protein binding	molecular_function	221066	Kordia algicida	species	1	0.00139082
GO:0005515	protein binding	molecular_function	49546	Flavobacteriaceae	family	97	0.13491
GO:0005515	protein binding	molecular_function	221065	Kordia	genus	1	0.00139082
GO:0005515	protein binding	molecular_function	225422	Oceanibulbus indolifex	species	14	0.0194715
GO:0005515	protein binding	molecular_function	283785	Bizionia	genus	1	0.00139082
GO:0005515	protein binding	molecular_function	421000	Sulfitobacter donghicola	species	26	0.0361613
GO:0005515	protein binding	molecular_function	225421	Oceanibulbus	genus	14	0.0194715
GO:0005515	protein binding	molecular_function	263818	Marinomonas ushuaiensis	species	5	0.0069541
GO:0005515	protein binding	molecular_function	1211036	Mangrovimonas	genus	2	0.00278164
GO:0005515	protein binding	molecular_function	467094	Ilumatobacter coccineus	species	3	0.00417246
GO:0005515	protein binding	molecular_function	302485	Phaeobacter	genus	2	0.00278164
GO:0005515	protein binding	molecular_function	1706371	Cellvibrionaceae	family	1	0.00139082
GO:0005515	protein binding	molecular_function	204441	Rhodospirillales	order	4	0.00556328
GO:0005515	protein binding	molecular_function	314270	Rhodobacteraceae bacterium HTCC2083	species	5	0.0069541
GO:0005515	protein binding	molecular_function	1706369	Cellvibrionales	order	38	0.0528512
GO:0005515	protein binding	molecular_function	1101195	Methylophilaceae bacterium 11	species	1	0.00139082
GO:0005515	protein binding	molecular_function	1706374	Porticoccaceae	family	35	0.0486787
GO:0005515	protein binding	molecular_function	286104	Winogradskyella	genus	1	0.00139082
GO:0005515	protein binding	molecular_function	1706375	Spongiibacteraceae	family	2	0.00278164
GO:0005515	protein binding	molecular_function	204455	Rhodobacterales	order	199	0.276773
GO:0005515	protein binding	molecular_function	1577905	Tateyamaria sp. ANG-S1	species	3	0.00417246
GO:0005515	protein binding	molecular_function	314287	gamma proteobacterium HTCC2207	species	9	0.0125174
GO:0005515	protein binding	molecular_function	391593	Roseobacter sp. CCS2	species	1	0.00139082
GO:0005515	protein binding	molecular_function	186802	Clostridiales	order	1	0.00139082
GO:0005515	protein binding	molecular_function	433	Acetobacteraceae	family	3	0.00417246
GO:0005515	protein binding	molecular_function	434	Acetobacter	genus	1	0.00139082
GO:0005515	protein binding	molecular_function	186801	Clostridia	class	1	0.00139082
GO:0005515	protein binding	molecular_function	153265	Aequorivita	genus	6	0.00834492
GO:0005515	protein binding	molecular_function	437	Acidomonas methanolica	species	2	0.00278164
GO:0005515	protein binding	molecular_function	2742	Marinobacter	genus	1	0.00139082
GO:0005515	protein binding	molecular_function	1197477	Mangrovimonas yunxiaonensis	species	2	0.00278164
GO:0005515	protein binding	molecular_function	1397666	alpha proteobacterium RS24	species	1	0.00139082
GO:0005515	protein binding	molecular_function	2745	Halomonas	genus	2	0.00278164
GO:0005515	protein binding	molecular_function	135613	Chromatiales	order	4	0.00556328
GO:0005515	protein binding	molecular_function	135619	Oceanospirillales	order	72	0.100139
GO:0005515	protein binding	molecular_function	245186	Loktanella	genus	14	0.0194715
GO:0005515	protein binding	molecular_function	135616	Piscirickettsiaceae	family	7	0.00973574
GO:0005515	protein binding	molecular_function	1229521	Nitrincola nitratireducens	species	4	0.00556328
GO:0005515	protein binding	molecular_function	1655514	Pelagibacteraceae	family	1	0.00139082
GO:0005515	protein binding	molecular_function	135622	Alteromonadales	order	1	0.00139082
GO:0005515	protein binding	molecular_function	509635	Pedobacter sp. V48	species	4	0.00556328
GO:0005515	protein binding	molecular_function	135620	Oceanospirillaceae	family	69	0.0959666
GO:0005515	protein binding	molecular_function	1250005	Polaribacter sp. Hel1_85	species	25	0.0347705
GO:0005515	protein binding	molecular_function	200644	Flavobacteriales	order	117	0.162726
GO:0005515	protein binding	molecular_function	135621	Pseudomonadaceae	family	25	0.0347705
GO:0005515	protein binding	molecular_function	245188	Loktanella vestfoldensis	species	11	0.015299
GO:0005515	protein binding	molecular_function	155077	Cellvibrio japonicus	species	1	0.00139082
GO:0005515	protein binding	molecular_function	1224	Proteobacteria	phylum	485	0.674548
GO:0005515	protein binding	molecular_function	42443	Roseobacter litoralis	species	6	0.00834492
GO:0005515	protein binding	molecular_function	1485	Clostridium	genus	1	0.00139082
GO:0005515	protein binding	molecular_function	976	Bacteroidetes	phylum	179	0.248957
GO:0005515	protein binding	molecular_function	34000	Acidomonas	genus	2	0.00278164
GO:0005515	protein binding	molecular_function	529881	Candidatus Aquiluna	genus	1	0.00139082
GO:0005515	protein binding	molecular_function	1236	Gammaproteobacteria	class	206	0.286509
GO:0005515	protein binding	molecular_function	201174	Actinobacteria	phylum	5	0.0069541
GO:0005515	protein binding	molecular_function	1239	Firmicutes	phylum	1	0.00139082
GO:0005515	protein binding	molecular_function	200667	Flammeovirgaceae	family	1	0.00139082
GO:0005515	protein binding	molecular_function	200666	Sphingobacteriales	order	5	0.0069541
GO:0005515	protein binding	molecular_function	244698	Gillisia	genus	1	0.00139082
GO:0005515	protein binding	molecular_function	60890	Phaeobacter gallaeciensis	species	2	0.00278164
GO:0005515	protein binding	molecular_function	230105	Methylophaga aminisulfidivorans	species	1	0.00139082
GO:0005515	protein binding	molecular_function	52959	Polaribacter	genus	59	0.0820584
GO:0005515	protein binding	molecular_function	999151	Methylophaga lonarensis	species	4	0.00556328
GO:0005515	protein binding	molecular_function	1760	Actinobacteria	class	2	0.00278164
GO:0005515	protein binding	molecular_function	996	Flavobacterium columnare	species	2	0.00278164
GO:0005515	protein binding	molecular_function	60136	Sulfitobacter	genus	33	0.0458971
GO:0005515	protein binding	molecular_function	881893	Fulvivirga imtechensis	species	1	0.00139082
GO:0005515	protein binding	molecular_function	31979	Clostridiaceae	family	1	0.00139082
GO:0005515	protein binding	molecular_function	367336	Rhodobacterales bacterium HTCC2255	species	25	0.0347705
GO:0005515	protein binding	molecular_function	237	Flavobacterium	genus	2	0.00278164
GO:0005515	protein binding	molecular_function	117743	Flavobacteriia	class	138	0.191933
GO:0005515	protein binding	molecular_function	768507	Cytophagales	order	3	0.00417246
GO:0005515	protein binding	molecular_function	117747	Sphingobacteriia	class	5	0.0069541
GO:0005515	protein binding	molecular_function	31989	Rhodobacteraceae	family	147	0.204451
GO:0005515	protein binding	molecular_function	649724	Clostridium sp. ATCC BAA-442	species	1	0.00139082
GO:0005515	protein binding	molecular_function	1525218	Sulfitobacter sp. CB2047	species	2	0.00278164
GO:0005515	protein binding	molecular_function	1336803	Polaribacter sp. Hel1_33_49	species	5	0.0069541
GO:0005515	protein binding	molecular_function	299261	Tateyamaria	genus	3	0.00417246
GO:0005515	protein binding	molecular_function	313598	Polaribacter sp. MED152	species	3	0.00417246
GO:0005515	protein binding	molecular_function	768503	Cytophagia	class	3	0.00417246
GO:0005515	protein binding	molecular_function	54526	Pelagibacterales	order	1	0.00139082
GO:0050560	aspartate-tRNA(Asn) ligase activity	molecular_function	1	root	no rank	1	1
GO:0050560	aspartate-tRNA(Asn) ligase activity	molecular_function	2	Bacteria	superkingdom	1	1
GO:0050560	aspartate-tRNA(Asn) ligase activity	molecular_function	28211	Alphaproteobacteria	class	1	1
GO:0050560	aspartate-tRNA(Asn) ligase activity	molecular_function	1224	Proteobacteria	phylum	1	1
GO:0016880	acid-ammonia (or amide) ligase activity	molecular_function	1	root	no rank	70	1
GO:0016880	acid-ammonia (or amide) ligase activity	molecular_function	876044	gamma proteobacterium IMCC3088	species	1	0.0142857
GO:0016880	acid-ammonia (or amide) ligase activity	molecular_function	135619	Oceanospirillales	order	5	0.0714286
GO:0016880	acid-ammonia (or amide) ligase activity	molecular_function	245186	Loktanella	genus	2	0.0285714
GO:0016880	acid-ammonia (or amide) ligase activity	molecular_function	2	Bacteria	superkingdom	70	1
GO:0016880	acid-ammonia (or amide) ligase activity	molecular_function	1402135	Sulfitobacter pseudonitzschiae	species	14	0.2
GO:0016880	acid-ammonia (or amide) ligase activity	molecular_function	135620	Oceanospirillaceae	family	5	0.0714286
GO:0016880	acid-ammonia (or amide) ligase activity	molecular_function	200644	Flavobacteriales	order	19	0.271429
GO:0016880	acid-ammonia (or amide) ligase activity	molecular_function	459520	Neptuniibacter	genus	5	0.0714286
GO:0016880	acid-ammonia (or amide) ligase activity	molecular_function	1224	Proteobacteria	phylum	45	0.642857
GO:0016880	acid-ammonia (or amide) ligase activity	molecular_function	49546	Flavobacteriaceae	family	19	0.271429
GO:0016880	acid-ammonia (or amide) ligase activity	molecular_function	976	Bacteroidetes	phylum	23	0.328571
GO:0016880	acid-ammonia (or amide) ligase activity	molecular_function	207954	Neptuniibacter caesariensis	species	5	0.0714286
GO:0016880	acid-ammonia (or amide) ligase activity	molecular_function	531	Polaribacter irgensii	species	7	0.1
GO:0016880	acid-ammonia (or amide) ligase activity	molecular_function	1236	Gammaproteobacteria	class	11	0.157143
GO:0016880	acid-ammonia (or amide) ligase activity	molecular_function	1706369	Cellvibrionales	order	4	0.0571429
GO:0016880	acid-ammonia (or amide) ligase activity	molecular_function	97050	Ruegeria	genus	1	0.0142857
GO:0016880	acid-ammonia (or amide) ligase activity	molecular_function	1706374	Porticoccaceae	family	3	0.0428571
GO:0016880	acid-ammonia (or amide) ligase activity	molecular_function	286104	Winogradskyella	genus	3	0.0428571
GO:0016880	acid-ammonia (or amide) ligase activity	molecular_function	1706372	Halieaceae	family	1	0.0142857
GO:0016880	acid-ammonia (or amide) ligase activity	molecular_function	52959	Polaribacter	genus	16	0.228571
GO:0016880	acid-ammonia (or amide) ligase activity	molecular_function	754409	Winogradskyella sp. PG-2	species	3	0.0428571
GO:0016880	acid-ammonia (or amide) ligase activity	molecular_function	204455	Rhodobacterales	order	30	0.428571
GO:0016880	acid-ammonia (or amide) ligase activity	molecular_function	60136	Sulfitobacter	genus	14	0.2
GO:0016880	acid-ammonia (or amide) ligase activity	molecular_function	1577904	Ruegeria sp. ANG-S4	species	1	0.0142857
GO:0016880	acid-ammonia (or amide) ligase activity	molecular_function	314287	gamma proteobacterium HTCC2207	species	1	0.0142857
GO:0016880	acid-ammonia (or amide) ligase activity	molecular_function	117743	Flavobacteriia	class	23	0.328571
GO:0016880	acid-ammonia (or amide) ligase activity	molecular_function	1411685	Gammaproteobacteria bacterium MOLA455	species	1	0.0142857
GO:0016880	acid-ammonia (or amide) ligase activity	molecular_function	278132	Loktanella hongkongensis	species	2	0.0285714
GO:0016880	acid-ammonia (or amide) ligase activity	molecular_function	28211	Alphaproteobacteria	class	30	0.428571
GO:0016880	acid-ammonia (or amide) ligase activity	molecular_function	31989	Rhodobacteraceae	family	22	0.314286
GO:0016880	acid-ammonia (or amide) ligase activity	molecular_function	313598	Polaribacter sp. MED152	species	1	0.0142857
GO:0072337	modified amino acid transport	biological_process	1	root	no rank	4	1
GO:0072337	modified amino acid transport	biological_process	2	Bacteria	superkingdom	4	1
GO:0072337	modified amino acid transport	biological_process	28211	Alphaproteobacteria	class	3	0.75
GO:0072337	modified amino acid transport	biological_process	204455	Rhodobacterales	order	2	0.5
GO:0072337	modified amino acid transport	biological_process	1224	Proteobacteria	phylum	3	0.75
GO:0072337	modified amino acid transport	biological_process	367336	Rhodobacterales bacterium HTCC2255	species	2	0.5
GO:0016881	acid-amino acid ligase activity	molecular_function	1	root	no rank	3	1
GO:0016881	acid-amino acid ligase activity	molecular_function	2	Bacteria	superkingdom	3	1
GO:0016881	acid-amino acid ligase activity	molecular_function	1402135	Sulfitobacter pseudonitzschiae	species	2	0.666667
GO:0016881	acid-amino acid ligase activity	molecular_function	28211	Alphaproteobacteria	class	3	1
GO:0016881	acid-amino acid ligase activity	molecular_function	204455	Rhodobacterales	order	3	1
GO:0016881	acid-amino acid ligase activity	molecular_function	31989	Rhodobacteraceae	family	2	0.666667
GO:0016881	acid-amino acid ligase activity	molecular_function	1224	Proteobacteria	phylum	3	1
GO:0016881	acid-amino acid ligase activity	molecular_function	60136	Sulfitobacter	genus	2	0.666667
GO:0016881	acid-amino acid ligase activity	molecular_function	367336	Rhodobacterales bacterium HTCC2255	species	1	0.333333
GO:0097659	nucleic acid-templated transcription	biological_process	1	root	no rank	778	1
GO:0097659	nucleic acid-templated transcription	biological_process	2	Bacteria	superkingdom	763	0.98072
GO:0097659	nucleic acid-templated transcription	biological_process	258	Sphingobacterium spiritivorum	species	1	0.00128535
GO:0097659	nucleic acid-templated transcription	biological_process	119043	Rhodobiaceae	family	2	0.00257069
GO:0097659	nucleic acid-templated transcription	biological_process	459520	Neptuniibacter	genus	11	0.0141388
GO:0097659	nucleic acid-templated transcription	biological_process	101385	Aequorivita sublithincola	species	6	0.00771208
GO:0097659	nucleic acid-templated transcription	biological_process	412687	Intrasporangium oryzae	species	2	0.00257069
GO:0097659	nucleic acid-templated transcription	biological_process	1366046	Rhodobacteraceae bacterium HIMB11	species	1	0.00128535
GO:0097659	nucleic acid-templated transcription	biological_process	32011	Methylophilaceae	family	1	0.00128535
GO:0097659	nucleic acid-templated transcription	biological_process	1458461	Candidatus Phaeomarinobacter ectocarpi	species	2	0.00257069
GO:0097659	nucleic acid-templated transcription	biological_process	206350	Methylophilales	order	3	0.00385604
GO:0097659	nucleic acid-templated transcription	biological_process	85006	Micrococcales	order	6	0.00771208
GO:0097659	nucleic acid-templated transcription	biological_process	744985	alpha proteobacterium HIMB59	species	1	0.00128535
GO:0097659	nucleic acid-templated transcription	biological_process	531	Polaribacter irgensii	species	18	0.0231362
GO:0097659	nucleic acid-templated transcription	biological_process	1317122	Aquimarina atlantica	species	1	0.00128535
GO:0097659	nucleic acid-templated transcription	biological_process	97050	Ruegeria	genus	4	0.00514139
GO:0097659	nucleic acid-templated transcription	biological_process	85021	Intrasporangiaceae	family	2	0.00257069
GO:0097659	nucleic acid-templated transcription	biological_process	85023	Microbacteriaceae	family	4	0.00514139
GO:0097659	nucleic acid-templated transcription	biological_process	286	Pseudomonas	genus	5	0.00642674
GO:0097659	nucleic acid-templated transcription	biological_process	1284658	Planktomarina temperata	species	10	0.0128535
GO:0097659	nucleic acid-templated transcription	biological_process	1284657	Planktomarina	genus	10	0.0128535
GO:0097659	nucleic acid-templated transcription	biological_process	937772	gamma proteobacterium IMCC1989	species	3	0.00385604
GO:0097659	nucleic acid-templated transcription	biological_process	28453	Sphingobacterium	genus	1	0.00128535
GO:0097659	nucleic acid-templated transcription	biological_process	561184	Mameliella alba	species	2	0.00257069
GO:0097659	nucleic acid-templated transcription	biological_process	74030	Roseovarius	genus	2	0.00257069
GO:0097659	nucleic acid-templated transcription	biological_process	1853230	Crocinitomicaceae	family	6	0.00771208
GO:0097659	nucleic acid-templated transcription	biological_process	28211	Alphaproteobacteria	class	264	0.339332
GO:0097659	nucleic acid-templated transcription	biological_process	76594	Cellulophaga baltica	species	3	0.00385604
GO:0097659	nucleic acid-templated transcription	biological_process	388401	Rhodobacteraceae bacterium HTCC2150	species	2	0.00257069
GO:0097659	nucleic acid-templated transcription	biological_process	28216	Betaproteobacteria	class	3	0.00385604
GO:0097659	nucleic acid-templated transcription	biological_process	1232683	Marinobacterium sp. AK27	species	11	0.0141388
GO:0097659	nucleic acid-templated transcription	biological_process	1081644	Candidatus Aquiluna sp. IMCC13023	species	4	0.00514139
GO:0097659	nucleic acid-templated transcription	biological_process	28221	Deltaproteobacteria	class	1	0.00128535
GO:0097659	nucleic acid-templated transcription	biological_process	253245	Owenweeksia hongkongensis	species	10	0.0128535
GO:0097659	nucleic acid-templated transcription	biological_process	332102	Fluviicola	genus	6	0.00771208
GO:0097659	nucleic acid-templated transcription	biological_process	104264	Cellulophaga	genus	3	0.00385604
GO:0097659	nucleic acid-templated transcription	biological_process	234831	Pseudoalteromonas sp. SM9913	species	4	0.00514139
GO:0097659	nucleic acid-templated transcription	biological_process	267849	Nitrincola	genus	2	0.00257069
GO:0097659	nucleic acid-templated transcription	biological_process	267850	Nitrincola lacisaponensis	species	2	0.00257069
GO:0097659	nucleic acid-templated transcription	biological_process	207954	Neptuniibacter caesariensis	species	11	0.0141388
GO:0097659	nucleic acid-templated transcription	biological_process	247634	marine gamma proteobacterium HTCC2148	species	3	0.00385604
GO:0097659	nucleic acid-templated transcription	biological_process	1541445	Candidatus Phaeomarinobacter	genus	2	0.00257069
GO:0097659	nucleic acid-templated transcription	biological_process	72274	Pseudomonadales	order	5	0.00642674
GO:0097659	nucleic acid-templated transcription	biological_process	84567	Pedobacter	genus	4	0.00514139
GO:0097659	nucleic acid-templated transcription	biological_process	84566	Sphingobacteriaceae	family	5	0.00642674
GO:0097659	nucleic acid-templated transcription	biological_process	246874	Cryomorphaceae	family	10	0.0128535
GO:0097659	nucleic acid-templated transcription	biological_process	191579	Fluviicola taffensis	species	6	0.00771208
GO:0097659	nucleic acid-templated transcription	biological_process	1461581	Pseudomonas sp. 12M76_air	species	4	0.00514139
GO:0097659	nucleic acid-templated transcription	biological_process	28253	Marinomonas	genus	8	0.0102828
GO:0097659	nucleic acid-templated transcription	biological_process	1344585	Winogradskyella psychrotolerans	species	1	0.00128535
GO:0097659	nucleic acid-templated transcription	biological_process	28256	Halomonadaceae	family	2	0.00257069
GO:0097659	nucleic acid-templated transcription	biological_process	947567	Litoreibacter	genus	3	0.00385604
GO:0097659	nucleic acid-templated transcription	biological_process	1178482	Halomonas huangheensis	species	2	0.00257069
GO:0097659	nucleic acid-templated transcription	biological_process	356	Rhizobiales	order	2	0.00257069
GO:0097659	nucleic acid-templated transcription	biological_process	198251	Candidatus Pelagibacter	genus	1	0.00128535
GO:0097659	nucleic acid-templated transcription	biological_process	53357	Intrasporangium	genus	2	0.00257069
GO:0097659	nucleic acid-templated transcription	biological_process	198252	Candidatus Pelagibacter ubique	species	1	0.00128535
GO:0097659	nucleic acid-templated transcription	biological_process	1411685	Gammaproteobacteria bacterium MOLA455	species	6	0.00771208
GO:0097659	nucleic acid-templated transcription	biological_process	109168	Desulfotalea	genus	1	0.00128535
GO:0097659	nucleic acid-templated transcription	biological_process	267894	Psychromonadaceae	family	5	0.00642674
GO:0097659	nucleic acid-templated transcription	biological_process	487796	Flavobacteria bacterium MS024-2A	species	2	0.00257069
GO:0097659	nucleic acid-templated transcription	biological_process	267888	Pseudoalteromonadaceae	family	4	0.00514139
GO:0097659	nucleic acid-templated transcription	biological_process	290174	Aquimarina	genus	1	0.00128535
GO:0097659	nucleic acid-templated transcription	biological_process	491388	Litoreibacter arenae	species	3	0.00385604
GO:0097659	nucleic acid-templated transcription	biological_process	213118	Desulfobacterales	order	1	0.00128535
GO:0097659	nucleic acid-templated transcription	biological_process	2433	Roseobacter	genus	104	0.133676
GO:0097659	nucleic acid-templated transcription	biological_process	213121	Desulfobulbaceae	family	1	0.00128535
GO:0097659	nucleic acid-templated transcription	biological_process	906888	Nonlabens ulvanivorans	species	1	0.00128535
GO:0097659	nucleic acid-templated transcription	biological_process	388739	Roseobacter sp. SK209-2-6	species	24	0.0308483
GO:0097659	nucleic acid-templated transcription	biological_process	49546	Flavobacteriaceae	family	110	0.141388
GO:0097659	nucleic acid-templated transcription	biological_process	383631	Methylophilales bacterium HTCC2181	species	1	0.00128535
GO:0097659	nucleic acid-templated transcription	biological_process	263818	Marinomonas ushuaiensis	species	5	0.00642674
GO:0097659	nucleic acid-templated transcription	biological_process	421000	Sulfitobacter donghicola	species	1	0.00128535
GO:0097659	nucleic acid-templated transcription	biological_process	302485	Phaeobacter	genus	2	0.00257069
GO:0097659	nucleic acid-templated transcription	biological_process	314263	Roseovarius nubinhibens	species	1	0.00128535
GO:0097659	nucleic acid-templated transcription	biological_process	136849	Pseudomonas syringae group	species group	1	0.00128535
GO:0097659	nucleic acid-templated transcription	biological_process	363408	Nonlabens	genus	1	0.00128535
GO:0097659	nucleic acid-templated transcription	biological_process	204441	Rhodospirillales	order	2	0.00257069
GO:0097659	nucleic acid-templated transcription	biological_process	1706369	Cellvibrionales	order	27	0.0347044
GO:0097659	nucleic acid-templated transcription	biological_process	1101195	Methylophilaceae bacterium 11	species	1	0.00128535
GO:0097659	nucleic acid-templated transcription	biological_process	1706374	Porticoccaceae	family	24	0.0308483
GO:0097659	nucleic acid-templated transcription	biological_process	286104	Winogradskyella	genus	2	0.00257069
GO:0097659	nucleic acid-templated transcription	biological_process	1706372	Halieaceae	family	3	0.00385604
GO:0097659	nucleic acid-templated transcription	biological_process	391589	Roseobacter sp. GAI101	species	14	0.0179949
GO:0097659	nucleic acid-templated transcription	biological_process	314277	Marinomonas sp. MED121	species	3	0.00385604
GO:0097659	nucleic acid-templated transcription	biological_process	53409	Pseudomonas coronafaciens	species	1	0.00128535
GO:0097659	nucleic acid-templated transcription	biological_process	204455	Rhodobacterales	order	230	0.29563
GO:0097659	nucleic acid-templated transcription	biological_process	1293499	Nitrospinales	order	1	0.00128535
GO:0097659	nucleic acid-templated transcription	biological_process	1577904	Ruegeria sp. ANG-S4	species	4	0.00514139
GO:0097659	nucleic acid-templated transcription	biological_process	1577905	Tateyamaria sp. ANG-S1	species	3	0.00385604
GO:0097659	nucleic acid-templated transcription	biological_process	1293498	Nitrospinia	class	1	0.00128535
GO:0097659	nucleic acid-templated transcription	biological_process	1293497	Nitrospinae	phylum	1	0.00128535
GO:0097659	nucleic acid-templated transcription	biological_process	314287	gamma proteobacterium HTCC2207	species	3	0.00385604
GO:0097659	nucleic acid-templated transcription	biological_process	391593	Roseobacter sp. CCS2	species	48	0.0616967
GO:0097659	nucleic acid-templated transcription	biological_process	68525	delta/epsilon subdivisions	subphylum	1	0.00128535
GO:0097659	nucleic acid-templated transcription	biological_process	314282	Psychromonas sp. CNPT3	species	5	0.00642674
GO:0097659	nucleic acid-templated transcription	biological_process	433	Acetobacteraceae	family	2	0.00257069
GO:0097659	nucleic acid-templated transcription	biological_process	153265	Aequorivita	genus	6	0.00771208
GO:0097659	nucleic acid-templated transcription	biological_process	437	Acidomonas methanolica	species	2	0.00257069
GO:0097659	nucleic acid-templated transcription	biological_process	1434019	Mameliella	genus	2	0.00257069
GO:0097659	nucleic acid-templated transcription	biological_process	391613	Roseovarius sp. TM1035	species	1	0.00128535
GO:0097659	nucleic acid-templated transcription	biological_process	2745	Halomonas	genus	2	0.00257069
GO:0097659	nucleic acid-templated transcription	biological_process	261827	Algibacter	genus	2	0.00257069
GO:0097659	nucleic acid-templated transcription	biological_process	135619	Oceanospirillales	order	51	0.0655527
GO:0097659	nucleic acid-templated transcription	biological_process	245186	Loktanella	genus	5	0.00642674
GO:0097659	nucleic acid-templated transcription	biological_process	1655514	Pelagibacteraceae	family	2	0.00257069
GO:0097659	nucleic acid-templated transcription	biological_process	135622	Alteromonadales	order	12	0.0154242
GO:0097659	nucleic acid-templated transcription	biological_process	509635	Pedobacter sp. V48	species	4	0.00514139
GO:0097659	nucleic acid-templated transcription	biological_process	221126	Algibacter lectus	species	2	0.00257069
GO:0097659	nucleic acid-templated transcription	biological_process	135620	Oceanospirillaceae	family	46	0.059126
GO:0097659	nucleic acid-templated transcription	biological_process	1250005	Polaribacter sp. Hel1_85	species	2	0.00257069
GO:0097659	nucleic acid-templated transcription	biological_process	200644	Flavobacteriales	order	135	0.173522
GO:0097659	nucleic acid-templated transcription	biological_process	245188	Loktanella vestfoldensis	species	5	0.00642674
GO:0097659	nucleic acid-templated transcription	biological_process	135621	Pseudomonadaceae	family	5	0.00642674
GO:0097659	nucleic acid-templated transcription	biological_process	1224	Proteobacteria	phylum	462	0.59383
GO:0097659	nucleic acid-templated transcription	biological_process	566466	gamma proteobacterium NOR5-3	species	1	0.00128535
GO:0097659	nucleic acid-templated transcription	biological_process	42443	Roseobacter litoralis	species	18	0.0231362
GO:0097659	nucleic acid-templated transcription	biological_process	48075	Marinobacterium	genus	11	0.0141388
GO:0097659	nucleic acid-templated transcription	biological_process	976	Bacteroidetes	phylum	219	0.281491
GO:0097659	nucleic acid-templated transcription	biological_process	34000	Acidomonas	genus	2	0.00257069
GO:0097659	nucleic acid-templated transcription	biological_process	529881	Candidatus Aquiluna	genus	4	0.00514139
GO:0097659	nucleic acid-templated transcription	biological_process	1236	Gammaproteobacteria	class	158	0.203085
GO:0097659	nucleic acid-templated transcription	biological_process	201174	Actinobacteria	phylum	6	0.00771208
GO:0097659	nucleic acid-templated transcription	biological_process	267986	Owenweeksia	genus	10	0.0128535
GO:0097659	nucleic acid-templated transcription	biological_process	35800	Nitrospina	genus	1	0.00128535
GO:0097659	nucleic acid-templated transcription	biological_process	200666	Sphingobacteriales	order	5	0.00642674
GO:0097659	nucleic acid-templated transcription	biological_process	35801	Nitrospina gracilis	species	1	0.00128535
GO:0097659	nucleic acid-templated transcription	biological_process	60890	Phaeobacter gallaeciensis	species	2	0.00257069
GO:0097659	nucleic acid-templated transcription	biological_process	52959	Polaribacter	genus	74	0.0951157
GO:0097659	nucleic acid-templated transcription	biological_process	1760	Actinobacteria	class	6	0.00771208
GO:0097659	nucleic acid-templated transcription	biological_process	754409	Winogradskyella sp. PG-2	species	1	0.00128535
GO:0097659	nucleic acid-templated transcription	biological_process	996	Flavobacterium columnare	species	2	0.00257069
GO:0097659	nucleic acid-templated transcription	biological_process	60136	Sulfitobacter	genus	1	0.00128535
GO:0097659	nucleic acid-templated transcription	biological_process	1123067	Rubellimicrobium mesophilum	species	1	0.00128535
GO:0097659	nucleic acid-templated transcription	biological_process	314607	beta proteobacterium KB13	species	1	0.00128535
GO:0097659	nucleic acid-templated transcription	biological_process	367336	Rhodobacterales bacterium HTCC2255	species	4	0.00514139
GO:0097659	nucleic acid-templated transcription	biological_process	237	Flavobacterium	genus	2	0.00257069
GO:0097659	nucleic acid-templated transcription	biological_process	117743	Flavobacteriia	class	178	0.228792
GO:0097659	nucleic acid-templated transcription	biological_process	117747	Sphingobacteriia	class	5	0.00642674
GO:0097659	nucleic acid-templated transcription	biological_process	31989	Rhodobacteraceae	family	204	0.262211
GO:0097659	nucleic acid-templated transcription	biological_process	67572	Psychromonas	genus	5	0.00642674
GO:0097659	nucleic acid-templated transcription	biological_process	84980	Desulfotalea psychrophila	species	1	0.00128535
GO:0097659	nucleic acid-templated transcription	biological_process	1336803	Polaribacter sp. Hel1_33_49	species	23	0.029563
GO:0097659	nucleic acid-templated transcription	biological_process	299261	Tateyamaria	genus	3	0.00385604
GO:0097659	nucleic acid-templated transcription	biological_process	313598	Polaribacter sp. MED152	species	4	0.00514139
GO:0097659	nucleic acid-templated transcription	biological_process	295418	Rubellimicrobium	genus	1	0.00128535
GO:0097659	nucleic acid-templated transcription	biological_process	407032	Nitrospinaceae	family	1	0.00128535
GO:0097659	nucleic acid-templated transcription	biological_process	54526	Pelagibacterales	order	2	0.00257069
GO:0097659	nucleic acid-templated transcription	biological_process	53246	Pseudoalteromonas	genus	4	0.00514139
GO:0016884	carbon-nitrogen ligase activity, with glutamine as amido-N-donor	molecular_function	976	Bacteroidetes	phylum	1	0.1
GO:0016884	carbon-nitrogen ligase activity, with glutamine as amido-N-donor	molecular_function	1	root	no rank	10	1
GO:0016884	carbon-nitrogen ligase activity, with glutamine as amido-N-donor	molecular_function	2	Bacteria	superkingdom	10	1
GO:0016884	carbon-nitrogen ligase activity, with glutamine as amido-N-donor	molecular_function	1402135	Sulfitobacter pseudonitzschiae	species	2	0.2
GO:0016884	carbon-nitrogen ligase activity, with glutamine as amido-N-donor	molecular_function	28211	Alphaproteobacteria	class	5	0.5
GO:0016884	carbon-nitrogen ligase activity, with glutamine as amido-N-donor	molecular_function	204455	Rhodobacterales	order	5	0.5
GO:0016884	carbon-nitrogen ligase activity, with glutamine as amido-N-donor	molecular_function	31989	Rhodobacteraceae	family	5	0.5
GO:0016884	carbon-nitrogen ligase activity, with glutamine as amido-N-donor	molecular_function	200644	Flavobacteriales	order	1	0.1
GO:0016884	carbon-nitrogen ligase activity, with glutamine as amido-N-donor	molecular_function	1224	Proteobacteria	phylum	8	0.8
GO:0016884	carbon-nitrogen ligase activity, with glutamine as amido-N-donor	molecular_function	60136	Sulfitobacter	genus	2	0.2
GO:0016884	carbon-nitrogen ligase activity, with glutamine as amido-N-donor	molecular_function	49546	Flavobacteriaceae	family	1	0.1
GO:0016884	carbon-nitrogen ligase activity, with glutamine as amido-N-donor	molecular_function	117743	Flavobacteriia	class	1	0.1
GO:0046072	dTDP metabolic process	biological_process	1	root	no rank	2	1
GO:0046072	dTDP metabolic process	biological_process	2	Bacteria	superkingdom	2	1
GO:0046072	dTDP metabolic process	biological_process	1402135	Sulfitobacter pseudonitzschiae	species	2	1
GO:0046072	dTDP metabolic process	biological_process	28211	Alphaproteobacteria	class	2	1
GO:0046072	dTDP metabolic process	biological_process	204455	Rhodobacterales	order	2	1
GO:0046072	dTDP metabolic process	biological_process	31989	Rhodobacteraceae	family	2	1
GO:0046072	dTDP metabolic process	biological_process	60136	Sulfitobacter	genus	2	1
GO:0046072	dTDP metabolic process	biological_process	1224	Proteobacteria	phylum	2	1
GO:0016885	ligase activity, forming carbon-carbon bonds	molecular_function	1	root	no rank	34	1
GO:0016885	ligase activity, forming carbon-carbon bonds	molecular_function	245186	Loktanella	genus	3	0.0882353
GO:0016885	ligase activity, forming carbon-carbon bonds	molecular_function	2	Bacteria	superkingdom	34	1
GO:0016885	ligase activity, forming carbon-carbon bonds	molecular_function	204455	Rhodobacterales	order	10	0.294118
GO:0016885	ligase activity, forming carbon-carbon bonds	molecular_function	328515	Nonlabens dokdonensis	species	3	0.0882353
GO:0016885	ligase activity, forming carbon-carbon bonds	molecular_function	200644	Flavobacteriales	order	4	0.117647
GO:0016885	ligase activity, forming carbon-carbon bonds	molecular_function	245188	Loktanella vestfoldensis	species	3	0.0882353
GO:0016885	ligase activity, forming carbon-carbon bonds	molecular_function	1224	Proteobacteria	phylum	14	0.411765
GO:0016885	ligase activity, forming carbon-carbon bonds	molecular_function	49546	Flavobacteriaceae	family	4	0.117647
GO:0016885	ligase activity, forming carbon-carbon bonds	molecular_function	117743	Flavobacteriia	class	20	0.588235
GO:0016885	ligase activity, forming carbon-carbon bonds	molecular_function	976	Bacteroidetes	phylum	20	0.588235
GO:0016885	ligase activity, forming carbon-carbon bonds	molecular_function	28211	Alphaproteobacteria	class	10	0.294118
GO:0016885	ligase activity, forming carbon-carbon bonds	molecular_function	1236	Gammaproteobacteria	class	4	0.117647
GO:0016885	ligase activity, forming carbon-carbon bonds	molecular_function	31989	Rhodobacteraceae	family	10	0.294118
GO:0016885	ligase activity, forming carbon-carbon bonds	molecular_function	363408	Nonlabens	genus	3	0.0882353
GO:0016885	ligase activity, forming carbon-carbon bonds	molecular_function	1706369	Cellvibrionales	order	2	0.0588235
GO:0016885	ligase activity, forming carbon-carbon bonds	molecular_function	1706374	Porticoccaceae	family	2	0.0588235
GO:0009097	isoleucine biosynthetic process	biological_process	1	root	no rank	31	1
GO:0009097	isoleucine biosynthetic process	biological_process	135619	Oceanospirillales	order	1	0.0322581
GO:0009097	isoleucine biosynthetic process	biological_process	2	Bacteria	superkingdom	31	1
GO:0009097	isoleucine biosynthetic process	biological_process	215813	Dinoroseobacter shibae	species	3	0.0967742
GO:0009097	isoleucine biosynthetic process	biological_process	135620	Oceanospirillaceae	family	1	0.0322581
GO:0009097	isoleucine biosynthetic process	biological_process	459520	Neptuniibacter	genus	1	0.0322581
GO:0009097	isoleucine biosynthetic process	biological_process	200644	Flavobacteriales	order	2	0.0645161
GO:0009097	isoleucine biosynthetic process	biological_process	1224	Proteobacteria	phylum	26	0.83871
GO:0009097	isoleucine biosynthetic process	biological_process	49546	Flavobacteriaceae	family	2	0.0645161
GO:0009097	isoleucine biosynthetic process	biological_process	309512	Dinoroseobacter	genus	3	0.0967742
GO:0009097	isoleucine biosynthetic process	biological_process	976	Bacteroidetes	phylum	4	0.129032
GO:0009097	isoleucine biosynthetic process	biological_process	207954	Neptuniibacter caesariensis	species	1	0.0322581
GO:0009097	isoleucine biosynthetic process	biological_process	83219	Sulfitobacter mediterraneus	species	1	0.0322581
GO:0009097	isoleucine biosynthetic process	biological_process	1236	Gammaproteobacteria	class	1	0.0322581
GO:0009097	isoleucine biosynthetic process	biological_process	52959	Polaribacter	genus	2	0.0645161
GO:0009097	isoleucine biosynthetic process	biological_process	1284658	Planktomarina temperata	species	2	0.0645161
GO:0009097	isoleucine biosynthetic process	biological_process	1284657	Planktomarina	genus	2	0.0645161
GO:0009097	isoleucine biosynthetic process	biological_process	204455	Rhodobacterales	order	24	0.774194
GO:0009097	isoleucine biosynthetic process	biological_process	1217908	Octadecabacter antarcticus	species	5	0.16129
GO:0009097	isoleucine biosynthetic process	biological_process	60136	Sulfitobacter	genus	1	0.0322581
GO:0009097	isoleucine biosynthetic process	biological_process	117743	Flavobacteriia	class	4	0.129032
GO:0009097	isoleucine biosynthetic process	biological_process	28211	Alphaproteobacteria	class	25	0.806452
GO:0009097	isoleucine biosynthetic process	biological_process	31989	Rhodobacteraceae	family	22	0.709677
GO:0009097	isoleucine biosynthetic process	biological_process	1336803	Polaribacter sp. Hel1_33_49	species	1	0.0322581
GO:0009097	isoleucine biosynthetic process	biological_process	53945	Octadecabacter	genus	5	0.16129
GO:0042954	lipoprotein transporter activity	molecular_function	135619	Oceanospirillales	order	1	1
GO:0042954	lipoprotein transporter activity	molecular_function	1	root	no rank	1	1
GO:0042954	lipoprotein transporter activity	molecular_function	2	Bacteria	superkingdom	1	1
GO:0042954	lipoprotein transporter activity	molecular_function	1236	Gammaproteobacteria	class	1	1
GO:0042954	lipoprotein transporter activity	molecular_function	135620	Oceanospirillaceae	family	1	1
GO:0042954	lipoprotein transporter activity	molecular_function	1224	Proteobacteria	phylum	1	1
GO:0016866	intramolecular transferase activity	molecular_function	976	Bacteroidetes	phylum	1	0.333333
GO:0016866	intramolecular transferase activity	molecular_function	135619	Oceanospirillales	order	2	0.666667
GO:0016866	intramolecular transferase activity	molecular_function	1	root	no rank	3	1
GO:0016866	intramolecular transferase activity	molecular_function	2	Bacteria	superkingdom	3	1
GO:0016866	intramolecular transferase activity	molecular_function	1236	Gammaproteobacteria	class	2	0.666667
GO:0016866	intramolecular transferase activity	molecular_function	135620	Oceanospirillaceae	family	2	0.666667
GO:0016866	intramolecular transferase activity	molecular_function	200644	Flavobacteriales	order	1	0.333333
GO:0016866	intramolecular transferase activity	molecular_function	1224	Proteobacteria	phylum	2	0.666667
GO:0016866	intramolecular transferase activity	molecular_function	49546	Flavobacteriaceae	family	1	0.333333
GO:0016866	intramolecular transferase activity	molecular_function	117743	Flavobacteriia	class	1	0.333333
GO:0016624	oxidoreductase activity, acting on the aldehyde or oxo group of donors, disulfide as acceptor	molecular_function	976	Bacteroidetes	phylum	6	0.545455
GO:0016624	oxidoreductase activity, acting on the aldehyde or oxo group of donors, disulfide as acceptor	molecular_function	1	root	no rank	11	1
GO:0016624	oxidoreductase activity, acting on the aldehyde or oxo group of donors, disulfide as acceptor	molecular_function	2	Bacteria	superkingdom	11	1
GO:0016624	oxidoreductase activity, acting on the aldehyde or oxo group of donors, disulfide as acceptor	molecular_function	28211	Alphaproteobacteria	class	5	0.454545
GO:0016624	oxidoreductase activity, acting on the aldehyde or oxo group of donors, disulfide as acceptor	molecular_function	204455	Rhodobacterales	order	5	0.454545
GO:0016624	oxidoreductase activity, acting on the aldehyde or oxo group of donors, disulfide as acceptor	molecular_function	31989	Rhodobacteraceae	family	5	0.454545
GO:0016624	oxidoreductase activity, acting on the aldehyde or oxo group of donors, disulfide as acceptor	molecular_function	200644	Flavobacteriales	order	5	0.454545
GO:0016624	oxidoreductase activity, acting on the aldehyde or oxo group of donors, disulfide as acceptor	molecular_function	1224	Proteobacteria	phylum	5	0.454545
GO:0016624	oxidoreductase activity, acting on the aldehyde or oxo group of donors, disulfide as acceptor	molecular_function	299261	Tateyamaria	genus	1	0.0909091
GO:0016624	oxidoreductase activity, acting on the aldehyde or oxo group of donors, disulfide as acceptor	molecular_function	1577905	Tateyamaria sp. ANG-S1	species	1	0.0909091
GO:0016624	oxidoreductase activity, acting on the aldehyde or oxo group of donors, disulfide as acceptor	molecular_function	391598	Flavobacteria bacterium BAL38	species	5	0.454545
GO:0016624	oxidoreductase activity, acting on the aldehyde or oxo group of donors, disulfide as acceptor	molecular_function	117743	Flavobacteriia	class	6	0.545455
GO:0043801	hexulose-6-phosphate synthase activity	molecular_function	72273	Thiotrichales	order	1	1
GO:0043801	hexulose-6-phosphate synthase activity	molecular_function	1	root	no rank	1	1
GO:0043801	hexulose-6-phosphate synthase activity	molecular_function	392484	Methylophaga thiooxydans	species	1	1
GO:0043801	hexulose-6-phosphate synthase activity	molecular_function	135616	Piscirickettsiaceae	family	1	1
GO:0043801	hexulose-6-phosphate synthase activity	molecular_function	2	Bacteria	superkingdom	1	1
GO:0043801	hexulose-6-phosphate synthase activity	molecular_function	1236	Gammaproteobacteria	class	1	1
GO:0043801	hexulose-6-phosphate synthase activity	molecular_function	1224	Proteobacteria	phylum	1	1
GO:0043801	hexulose-6-phosphate synthase activity	molecular_function	40222	Methylophaga	genus	1	1
GO:0015774	polysaccharide transport	biological_process	1	root	no rank	2	1
GO:0015774	polysaccharide transport	biological_process	2	Bacteria	superkingdom	2	1
GO:0015774	polysaccharide transport	biological_process	591197	Ignavibacterium album	species	2	1
GO:0015774	polysaccharide transport	biological_process	1134404	Ignavibacteriae	phylum	2	1
GO:0015774	polysaccharide transport	biological_process	795748	Ignavibacteriales	order	2	1
GO:0015774	polysaccharide transport	biological_process	795749	Ignavibacteriaceae	family	2	1
GO:0015774	polysaccharide transport	biological_process	795750	Ignavibacterium	genus	2	1
GO:0015774	polysaccharide transport	biological_process	795747	Ignavibacteria	class	2	1
GO:0016867	intramolecular transferase activity, transferring acyl groups	molecular_function	135619	Oceanospirillales	order	2	1
GO:0016867	intramolecular transferase activity, transferring acyl groups	molecular_function	1	root	no rank	2	1
GO:0016867	intramolecular transferase activity, transferring acyl groups	molecular_function	2	Bacteria	superkingdom	2	1
GO:0016867	intramolecular transferase activity, transferring acyl groups	molecular_function	1236	Gammaproteobacteria	class	2	1
GO:0016867	intramolecular transferase activity, transferring acyl groups	molecular_function	135620	Oceanospirillaceae	family	2	1
GO:0016867	intramolecular transferase activity, transferring acyl groups	molecular_function	1224	Proteobacteria	phylum	2	1
GO:0016868	intramolecular transferase activity, phosphotransferases	molecular_function	976	Bacteroidetes	phylum	1	1
GO:0016868	intramolecular transferase activity, phosphotransferases	molecular_function	1	root	no rank	1	1
GO:0016868	intramolecular transferase activity, phosphotransferases	molecular_function	2	Bacteria	superkingdom	1	1
GO:0016868	intramolecular transferase activity, phosphotransferases	molecular_function	200644	Flavobacteriales	order	1	1
GO:0016868	intramolecular transferase activity, phosphotransferases	molecular_function	49546	Flavobacteriaceae	family	1	1
GO:0016868	intramolecular transferase activity, phosphotransferases	molecular_function	117743	Flavobacteriia	class	1	1
GO:0015772	oligosaccharide transport	biological_process	1	root	no rank	1	1
GO:0015772	oligosaccharide transport	biological_process	2	Bacteria	superkingdom	1	1
GO:0016627	oxidoreductase activity, acting on the CH-CH group of donors	molecular_function	1	root	no rank	45	1
GO:0016627	oxidoreductase activity, acting on the CH-CH group of donors	molecular_function	135619	Oceanospirillales	order	7	0.155556
GO:0016627	oxidoreductase activity, acting on the CH-CH group of donors	molecular_function	2433	Roseobacter	genus	1	0.0222222
GO:0016627	oxidoreductase activity, acting on the CH-CH group of donors	molecular_function	2	Bacteria	superkingdom	45	1
GO:0016627	oxidoreductase activity, acting on the CH-CH group of donors	molecular_function	1402135	Sulfitobacter pseudonitzschiae	species	1	0.0222222
GO:0016627	oxidoreductase activity, acting on the CH-CH group of donors	molecular_function	135622	Alteromonadales	order	2	0.0444444
GO:0016627	oxidoreductase activity, acting on the CH-CH group of donors	molecular_function	906888	Nonlabens ulvanivorans	species	2	0.0444444
GO:0016627	oxidoreductase activity, acting on the CH-CH group of donors	molecular_function	135620	Oceanospirillaceae	family	4	0.0888889
GO:0016627	oxidoreductase activity, acting on the CH-CH group of donors	molecular_function	200644	Flavobacteriales	order	5	0.111111
GO:0016627	oxidoreductase activity, acting on the CH-CH group of donors	molecular_function	459520	Neptuniibacter	genus	1	0.0222222
GO:0016627	oxidoreductase activity, acting on the CH-CH group of donors	molecular_function	1224	Proteobacteria	phylum	31	0.688889
GO:0016627	oxidoreductase activity, acting on the CH-CH group of donors	molecular_function	49546	Flavobacteriaceae	family	4	0.0888889
GO:0016627	oxidoreductase activity, acting on the CH-CH group of donors	molecular_function	48075	Marinobacterium	genus	3	0.0666667
GO:0016627	oxidoreductase activity, acting on the CH-CH group of donors	molecular_function	42443	Roseobacter litoralis	species	1	0.0222222
GO:0016627	oxidoreductase activity, acting on the CH-CH group of donors	molecular_function	421000	Sulfitobacter donghicola	species	1	0.0222222
GO:0016627	oxidoreductase activity, acting on the CH-CH group of donors	molecular_function	976	Bacteroidetes	phylum	10	0.222222
GO:0016627	oxidoreductase activity, acting on the CH-CH group of donors	molecular_function	207954	Neptuniibacter caesariensis	species	1	0.0222222
GO:0016627	oxidoreductase activity, acting on the CH-CH group of donors	molecular_function	1236	Gammaproteobacteria	class	22	0.488889
[truncated: 63,916 more rows]

## Sheet: BSt_T6_cont.dir.psm_counts.tsv.
GO Accession	GO Name	GO Aspect	Taxonomy ID	Taxonomy Name	Taxonomy Rank	Taxonomy PSM Count	Taxonomy PSM Ratio
[truncated: 78,363 more rows]

[truncated: 1 more sheets: BSt_T10_cont.dir.psm_counts.tsv]
