# Supplementary material for: Metaproteomics reveal that rapid perturbations in organic matter prioritize functional restructuring over taxonomy in western Arctic Ocean microbiomes
Source: ISME J. 2019 Sep 6;14(1):39–52. doi: 10.1038/s41396-019-0503-z (PMC6908719; doi:10.1038/s41396-019-0503-z)
Supplement: Supplementary file 18 — Dataset 3 [file 41396_2019_503_MOESM18_ESM.xlsx]

## Sheet: ChukSea_initial_.PSM.counts
GO Accession	GO Name	GO Aspect	Taxonomy ID	Taxonomy Name	Taxonomy Rank	Taxonomy PSM Count	Taxonomy PSM Ratio
GO:0016887	ATPase activity	molecular_function	84993	Acidimicrobiales	order	1	0.010989
GO:0016887	ATPase activity	molecular_function	1	root	no rank	91	1
GO:0016887	ATPase activity	molecular_function	1403540	Halomonas sp. BC04	species	3	0.032967
GO:0016887	ATPase activity	molecular_function	84992	Acidimicrobiia	class	1	0.010989
GO:0016887	ATPase activity	molecular_function	2	Bacteria	superkingdom	84	0.923077
GO:0016887	ATPase activity	molecular_function	459520	Neptuniibacter	genus	3	0.032967
GO:0016887	ATPase activity	molecular_function	651137	Thaumarchaeota	phylum	1	0.010989
GO:0016887	ATPase activity	molecular_function	1133570	Cesiribacter	genus	1	0.010989
GO:0016887	ATPase activity	molecular_function	767891	Candidatus Puniceispirillum	genus	2	0.021978
GO:0016887	ATPase activity	molecular_function	1798913	Microthrixaceae	family	1	0.010989
GO:0016887	ATPase activity	molecular_function	1051	Ectothiorhodospira	genus	5	0.0549451
GO:0016887	ATPase activity	molecular_function	40222	Methylophaga	genus	3	0.032967
GO:0016887	ATPase activity	molecular_function	767892	Candidatus Puniceispirillum marinum	species	2	0.021978
GO:0016887	ATPase activity	molecular_function	1284658	Planktomarina temperata	species	1	0.010989
GO:0016887	ATPase activity	molecular_function	1284657	Planktomarina	genus	1	0.010989
GO:0016887	ATPase activity	molecular_function	204455	Rhodobacterales	order	6	0.0659341
GO:0016887	ATPase activity	molecular_function	69541	Desulfuromonadales	order	7	0.0769231
GO:0016887	ATPase activity	molecular_function	345632	Geobacter pickeringii	species	7	0.0769231
GO:0016887	ATPase activity	molecular_function	1293499	Nitrospinales	order	1	0.010989
GO:0016887	ATPase activity	molecular_function	1293498	Nitrospinia	class	1	0.010989
GO:0016887	ATPase activity	molecular_function	649507	Cesiribacter andamanensis	species	1	0.010989
GO:0016887	ATPase activity	molecular_function	1293497	Nitrospinae	phylum	1	0.010989
GO:0016887	ATPase activity	molecular_function	68525	delta/epsilon subdivisions	subphylum	9	0.0989011
GO:0016887	ATPase activity	molecular_function	213422	Geobacteraceae	family	7	0.0769231
GO:0016887	ATPase activity	molecular_function	519989	Ectothiorhodospira sp. PHS-1	species	5	0.0549451
GO:0016887	ATPase activity	molecular_function	386487	Candidatus Ruthia magnifica	species	2	0.021978
GO:0016887	ATPase activity	molecular_function	28211	Alphaproteobacteria	class	17	0.186813
GO:0016887	ATPase activity	molecular_function	400946	Wohlfahrtiimonas chitiniclastica	species	1	0.010989
GO:0016887	ATPase activity	molecular_function	84405	Hippea maritima	species	2	0.021978
GO:0016887	ATPase activity	molecular_function	84404	Hippea	genus	2	0.021978
GO:0016887	ATPase activity	molecular_function	117942	Desulfurellaceae	family	2	0.021978
GO:0016887	ATPase activity	molecular_function	2745	Halomonas	genus	3	0.032967
GO:0016887	ATPase activity	molecular_function	28221	Deltaproteobacteria	class	9	0.0989011
GO:0016887	ATPase activity	molecular_function	135613	Chromatiales	order	5	0.0549451
GO:0016887	ATPase activity	molecular_function	1002672	Candidatus Pelagibacter sp. IMCC9063	species	3	0.032967
GO:0016887	ATPase activity	molecular_function	582472	Wohlfahrtiimonas	genus	1	0.010989
GO:0016887	ATPase activity	molecular_function	135619	Oceanospirillales	order	12	0.131868
GO:0016887	ATPase activity	molecular_function	135616	Piscirickettsiaceae	family	3	0.032967
GO:0016887	ATPase activity	molecular_function	1655514	Pelagibacteraceae	family	8	0.0879121
GO:0016887	ATPase activity	molecular_function	439493	Candidatus Pelagibacter sp. HTCC7211	species	2	0.021978
GO:0016887	ATPase activity	molecular_function	135620	Oceanospirillaceae	family	9	0.0989011
GO:0016887	ATPase activity	molecular_function	28231	Geobacter	genus	7	0.0769231
GO:0016887	ATPase activity	molecular_function	1224	Proteobacteria	phylum	71	0.78022
GO:0016887	ATPase activity	molecular_function	72273	Thiotrichales	order	3	0.032967
GO:0016887	ATPase activity	molecular_function	976	Bacteroidetes	phylum	3	0.032967
GO:0016887	ATPase activity	molecular_function	207954	Neptuniibacter caesariensis	species	3	0.032967
GO:0016887	ATPase activity	molecular_function	1236	Gammaproteobacteria	class	38	0.417582
GO:0016887	ATPase activity	molecular_function	72276	Ectothiorhodospiraceae	family	5	0.0549451
GO:0016887	ATPase activity	molecular_function	201174	Actinobacteria	phylum	1	0.010989
GO:0016887	ATPase activity	molecular_function	200667	Flammeovirgaceae	family	1	0.010989
GO:0016887	ATPase activity	molecular_function	35800	Nitrospina	genus	1	0.010989
GO:0016887	ATPase activity	molecular_function	35801	Nitrospina gracilis	species	1	0.010989
GO:0016887	ATPase activity	molecular_function	230105	Methylophaga aminisulfidivorans	species	3	0.032967
GO:0016887	ATPase activity	molecular_function	41949	Candidatus Microthrix	genus	1	0.010989
GO:0016887	ATPase activity	molecular_function	41950	Candidatus Microthrix parvicella	species	1	0.010989
GO:0016887	ATPase activity	molecular_function	1330036	Osedax symbiont Rs1	species	6	0.0659341
GO:0016887	ATPase activity	molecular_function	28256	Halomonadaceae	family	3	0.032967
GO:0016887	ATPase activity	molecular_function	198251	Candidatus Pelagibacter	genus	8	0.0879121
GO:0016887	ATPase activity	molecular_function	367336	Rhodobacterales bacterium HTCC2255	species	1	0.010989
GO:0016887	ATPase activity	molecular_function	2157	Archaea	superkingdom	1	0.010989
GO:0016887	ATPase activity	molecular_function	198252	Candidatus Pelagibacter ubique	species	3	0.032967
GO:0016887	ATPase activity	molecular_function	768507	Cytophagales	order	1	0.010989
GO:0016887	ATPase activity	molecular_function	31989	Rhodobacteraceae	family	5	0.0549451
GO:0016887	ATPase activity	molecular_function	1541743	Candidatus Ruthia	genus	2	0.021978
GO:0016887	ATPase activity	molecular_function	213113	Desulfurellales	order	2	0.021978
GO:0016887	ATPase activity	molecular_function	768503	Cytophagia	class	1	0.010989
GO:0016887	ATPase activity	molecular_function	54526	Pelagibacterales	order	8	0.0879121
GO:0016887	ATPase activity	molecular_function	407032	Nitrospinaceae	family	1	0.010989
GO:0016645	oxidoreductase activity, acting on the CH-NH group of donors	molecular_function	1760	Actinobacteria	class	1	1
GO:0016645	oxidoreductase activity, acting on the CH-NH group of donors	molecular_function	1	root	no rank	1	1
GO:0016645	oxidoreductase activity, acting on the CH-NH group of donors	molecular_function	2	Bacteria	superkingdom	1	1
GO:0016645	oxidoreductase activity, acting on the CH-NH group of donors	molecular_function	201174	Actinobacteria	phylum	1	1
GO:0016645	oxidoreductase activity, acting on the CH-NH group of donors	molecular_function	99479	Tetrasphaera	genus	1	1
GO:0016645	oxidoreductase activity, acting on the CH-NH group of donors	molecular_function	99480	Tetrasphaera australiensis	species	1	1
GO:0016645	oxidoreductase activity, acting on the CH-NH group of donors	molecular_function	85021	Intrasporangiaceae	family	1	1
GO:0016645	oxidoreductase activity, acting on the CH-NH group of donors	molecular_function	85006	Micrococcales	order	1	1
GO:0016646	oxidoreductase activity, acting on the CH-NH group of donors, NAD or NADP as acceptor	molecular_function	1760	Actinobacteria	class	1	1
GO:0016646	oxidoreductase activity, acting on the CH-NH group of donors, NAD or NADP as acceptor	molecular_function	1	root	no rank	1	1
GO:0016646	oxidoreductase activity, acting on the CH-NH group of donors, NAD or NADP as acceptor	molecular_function	2	Bacteria	superkingdom	1	1
GO:0016646	oxidoreductase activity, acting on the CH-NH group of donors, NAD or NADP as acceptor	molecular_function	201174	Actinobacteria	phylum	1	1
GO:0016646	oxidoreductase activity, acting on the CH-NH group of donors, NAD or NADP as acceptor	molecular_function	99479	Tetrasphaera	genus	1	1
GO:0016646	oxidoreductase activity, acting on the CH-NH group of donors, NAD or NADP as acceptor	molecular_function	99480	Tetrasphaera australiensis	species	1	1
GO:0016646	oxidoreductase activity, acting on the CH-NH group of donors, NAD or NADP as acceptor	molecular_function	85021	Intrasporangiaceae	family	1	1
GO:0016646	oxidoreductase activity, acting on the CH-NH group of donors, NAD or NADP as acceptor	molecular_function	85006	Micrococcales	order	1	1
GO:0016769	transferase activity, transferring nitrogenous groups	molecular_function	1	root	no rank	2	1
GO:0016769	transferase activity, transferring nitrogenous groups	molecular_function	2	Bacteria	superkingdom	2	1
GO:0016769	transferase activity, transferring nitrogenous groups	molecular_function	35796	Nitrococcus	genus	2	1
GO:0016769	transferase activity, transferring nitrogenous groups	molecular_function	1236	Gammaproteobacteria	class	2	1
GO:0016769	transferase activity, transferring nitrogenous groups	molecular_function	72276	Ectothiorhodospiraceae	family	2	1
GO:0016769	transferase activity, transferring nitrogenous groups	molecular_function	35797	Nitrococcus mobilis	species	2	1
GO:0016769	transferase activity, transferring nitrogenous groups	molecular_function	1224	Proteobacteria	phylum	2	1
GO:0016769	transferase activity, transferring nitrogenous groups	molecular_function	135613	Chromatiales	order	2	1
GO:0015794	glycerol-3-phosphate transport	biological_process	1	root	no rank	1	1
GO:0015794	glycerol-3-phosphate transport	biological_process	2	Bacteria	superkingdom	1	1
GO:0015794	glycerol-3-phosphate transport	biological_process	28211	Alphaproteobacteria	class	1	1
GO:0015794	glycerol-3-phosphate transport	biological_process	204455	Rhodobacterales	order	1	1
GO:0015794	glycerol-3-phosphate transport	biological_process	31989	Rhodobacteraceae	family	1	1
GO:0015794	glycerol-3-phosphate transport	biological_process	1224	Proteobacteria	phylum	1	1
GO:0015672	monovalent inorganic cation transport	biological_process	84993	Acidimicrobiales	order	1	0.00961538
GO:0015672	monovalent inorganic cation transport	biological_process	1	root	no rank	104	1
GO:0015672	monovalent inorganic cation transport	biological_process	1403540	Halomonas sp. BC04	species	3	0.0288462
GO:0015672	monovalent inorganic cation transport	biological_process	84992	Acidimicrobiia	class	1	0.00961538
GO:0015672	monovalent inorganic cation transport	biological_process	2	Bacteria	superkingdom	97	0.932692
GO:0015672	monovalent inorganic cation transport	biological_process	119043	Rhodobiaceae	family	2	0.0192308
GO:0015672	monovalent inorganic cation transport	biological_process	459520	Neptuniibacter	genus	3	0.0288462
GO:0015672	monovalent inorganic cation transport	biological_process	651137	Thaumarchaeota	phylum	1	0.00961538
GO:0015672	monovalent inorganic cation transport	biological_process	49546	Flavobacteriaceae	family	1	0.00961538
GO:0015672	monovalent inorganic cation transport	biological_process	158481	Hahella	genus	1	0.00961538
GO:0015672	monovalent inorganic cation transport	biological_process	1798913	Microthrixaceae	family	1	0.00961538
GO:0015672	monovalent inorganic cation transport	biological_process	1051	Ectothiorhodospira	genus	5	0.0480769
GO:0015672	monovalent inorganic cation transport	biological_process	40222	Methylophaga	genus	3	0.0288462
GO:0015672	monovalent inorganic cation transport	biological_process	1284658	Planktomarina temperata	species	1	0.00961538
GO:0015672	monovalent inorganic cation transport	biological_process	1284657	Planktomarina	genus	1	0.00961538
GO:0015672	monovalent inorganic cation transport	biological_process	204455	Rhodobacterales	order	5	0.0480769
GO:0015672	monovalent inorganic cation transport	biological_process	69541	Desulfuromonadales	order	7	0.0673077
GO:0015672	monovalent inorganic cation transport	biological_process	345632	Geobacter pickeringii	species	7	0.0673077
GO:0015672	monovalent inorganic cation transport	biological_process	1550399	marine actinobacterium MedAcidi-G1	species	1	0.00961538
GO:0015672	monovalent inorganic cation transport	biological_process	1293499	Nitrospinales	order	1	0.00961538
GO:0015672	monovalent inorganic cation transport	biological_process	1293498	Nitrospinia	class	1	0.00961538
GO:0015672	monovalent inorganic cation transport	biological_process	1293497	Nitrospinae	phylum	1	0.00961538
GO:0015672	monovalent inorganic cation transport	biological_process	68525	delta/epsilon subdivisions	subphylum	9	0.0865385
GO:0015672	monovalent inorganic cation transport	biological_process	213422	Geobacteraceae	family	7	0.0673077
GO:0015672	monovalent inorganic cation transport	biological_process	386487	Candidatus Ruthia magnifica	species	2	0.0192308
GO:0015672	monovalent inorganic cation transport	biological_process	519989	Ectothiorhodospira sp. PHS-1	species	5	0.0480769
GO:0015672	monovalent inorganic cation transport	biological_process	28211	Alphaproteobacteria	class	21	0.201923
GO:0015672	monovalent inorganic cation transport	biological_process	84405	Hippea maritima	species	2	0.0192308
GO:0015672	monovalent inorganic cation transport	biological_process	388401	Rhodobacteraceae bacterium HTCC2150	species	1	0.00961538
GO:0015672	monovalent inorganic cation transport	biological_process	84404	Hippea	genus	2	0.0192308
GO:0015672	monovalent inorganic cation transport	biological_process	117942	Desulfurellaceae	family	2	0.0192308
GO:0015672	monovalent inorganic cation transport	biological_process	2745	Halomonas	genus	3	0.0288462
GO:0015672	monovalent inorganic cation transport	biological_process	28221	Deltaproteobacteria	class	9	0.0865385
GO:0015672	monovalent inorganic cation transport	biological_process	135613	Chromatiales	order	5	0.0480769
GO:0015672	monovalent inorganic cation transport	biological_process	1002672	Candidatus Pelagibacter sp. IMCC9063	species	3	0.0288462
GO:0015672	monovalent inorganic cation transport	biological_process	135619	Oceanospirillales	order	13	0.125
GO:0015672	monovalent inorganic cation transport	biological_process	135616	Piscirickettsiaceae	family	3	0.0288462
GO:0015672	monovalent inorganic cation transport	biological_process	1655514	Pelagibacteraceae	family	11	0.105769
GO:0015672	monovalent inorganic cation transport	biological_process	439493	Candidatus Pelagibacter sp. HTCC7211	species	2	0.0192308
GO:0015672	monovalent inorganic cation transport	biological_process	135620	Oceanospirillaceae	family	9	0.0865385
GO:0015672	monovalent inorganic cation transport	biological_process	28231	Geobacter	genus	7	0.0673077
GO:0015672	monovalent inorganic cation transport	biological_process	200644	Flavobacteriales	order	1	0.00961538
GO:0015672	monovalent inorganic cation transport	biological_process	1224	Proteobacteria	phylum	78	0.75
GO:0015672	monovalent inorganic cation transport	biological_process	72273	Thiotrichales	order	3	0.0288462
GO:0015672	monovalent inorganic cation transport	biological_process	976	Bacteroidetes	phylum	3	0.0288462
GO:0015672	monovalent inorganic cation transport	biological_process	207954	Neptuniibacter caesariensis	species	3	0.0288462
GO:0015672	monovalent inorganic cation transport	biological_process	1236	Gammaproteobacteria	class	38	0.365385
GO:0015672	monovalent inorganic cation transport	biological_process	72276	Ectothiorhodospiraceae	family	5	0.0480769
GO:0015672	monovalent inorganic cation transport	biological_process	201174	Actinobacteria	phylum	2	0.0192308
GO:0015672	monovalent inorganic cation transport	biological_process	35800	Nitrospina	genus	1	0.00961538
GO:0015672	monovalent inorganic cation transport	biological_process	35801	Nitrospina gracilis	species	1	0.00961538
GO:0015672	monovalent inorganic cation transport	biological_process	230105	Methylophaga aminisulfidivorans	species	3	0.0288462
GO:0015672	monovalent inorganic cation transport	biological_process	410330	Calyptogena okutanii thioautotrophic gill symbiont	species	5	0.0480769
GO:0015672	monovalent inorganic cation transport	biological_process	41949	Candidatus Microthrix	genus	1	0.00961538
GO:0015672	monovalent inorganic cation transport	biological_process	41950	Candidatus Microthrix parvicella	species	1	0.00961538
GO:0015672	monovalent inorganic cation transport	biological_process	52959	Polaribacter	genus	1	0.00961538
GO:0015672	monovalent inorganic cation transport	biological_process	1330036	Osedax symbiont Rs1	species	6	0.0576923
GO:0015672	monovalent inorganic cation transport	biological_process	28256	Halomonadaceae	family	3	0.0288462
GO:0015672	monovalent inorganic cation transport	biological_process	1760	Actinobacteria	class	1	0.00961538
GO:0015672	monovalent inorganic cation transport	biological_process	356	Rhizobiales	order	2	0.0192308
GO:0015672	monovalent inorganic cation transport	biological_process	198251	Candidatus Pelagibacter	genus	11	0.105769
GO:0015672	monovalent inorganic cation transport	biological_process	367336	Rhodobacterales bacterium HTCC2255	species	1	0.00961538
GO:0015672	monovalent inorganic cation transport	biological_process	2157	Archaea	superkingdom	1	0.00961538
GO:0015672	monovalent inorganic cation transport	biological_process	117743	Flavobacteriia	class	1	0.00961538
GO:0015672	monovalent inorganic cation transport	biological_process	198252	Candidatus Pelagibacter ubique	species	6	0.0576923
GO:0015672	monovalent inorganic cation transport	biological_process	1358438	Lutibaculum	genus	2	0.0192308
GO:0015672	monovalent inorganic cation transport	biological_process	158327	Hahella chejuensis	species	1	0.00961538
GO:0015672	monovalent inorganic cation transport	biological_process	31989	Rhodobacteraceae	family	4	0.0384615
GO:0015672	monovalent inorganic cation transport	biological_process	224379	Hahellaceae	family	1	0.00961538
GO:0015672	monovalent inorganic cation transport	biological_process	1541743	Candidatus Ruthia	genus	2	0.0192308
GO:0015672	monovalent inorganic cation transport	biological_process	213113	Desulfurellales	order	2	0.0192308
GO:0015672	monovalent inorganic cation transport	biological_process	1358440	Lutibaculum baratangense	species	2	0.0192308
GO:0015672	monovalent inorganic cation transport	biological_process	54526	Pelagibacterales	order	11	0.105769
GO:0015672	monovalent inorganic cation transport	biological_process	407032	Nitrospinaceae	family	1	0.00961538
GO:0015430	glycerol-3-phosphate-transporting ATPase activity	molecular_function	1	root	no rank	1	1
GO:0015430	glycerol-3-phosphate-transporting ATPase activity	molecular_function	2	Bacteria	superkingdom	1	1
GO:0015430	glycerol-3-phosphate-transporting ATPase activity	molecular_function	28211	Alphaproteobacteria	class	1	1
GO:0015430	glycerol-3-phosphate-transporting ATPase activity	molecular_function	204455	Rhodobacterales	order	1	1
GO:0015430	glycerol-3-phosphate-transporting ATPase activity	molecular_function	31989	Rhodobacteraceae	family	1	1
GO:0015430	glycerol-3-phosphate-transporting ATPase activity	molecular_function	1224	Proteobacteria	phylum	1	1
GO:0004540	ribonuclease activity	molecular_function	1	root	no rank	9	1
GO:0004540	ribonuclease activity	molecular_function	135619	Oceanospirillales	order	1	0.111111
GO:0004540	ribonuclease activity	molecular_function	1284658	Planktomarina temperata	species	1	0.111111
GO:0004540	ribonuclease activity	molecular_function	2	Bacteria	superkingdom	9	1
GO:0004540	ribonuclease activity	molecular_function	937772	gamma proteobacterium IMCC1989	species	1	0.111111
GO:0004540	ribonuclease activity	molecular_function	1284657	Planktomarina	genus	1	0.111111
GO:0004540	ribonuclease activity	molecular_function	135622	Alteromonadales	order	1	0.111111
GO:0004540	ribonuclease activity	molecular_function	204455	Rhodobacterales	order	1	0.111111
GO:0004540	ribonuclease activity	molecular_function	200644	Flavobacteriales	order	1	0.111111
GO:0004540	ribonuclease activity	molecular_function	1224	Proteobacteria	phylum	8	0.888889
GO:0004540	ribonuclease activity	molecular_function	49546	Flavobacteriaceae	family	1	0.111111
GO:0004540	ribonuclease activity	molecular_function	117743	Flavobacteriia	class	1	0.111111
GO:0004540	ribonuclease activity	molecular_function	976	Bacteroidetes	phylum	1	0.111111
GO:0004540	ribonuclease activity	molecular_function	386487	Candidatus Ruthia magnifica	species	2	0.222222
GO:0004540	ribonuclease activity	molecular_function	28211	Alphaproteobacteria	class	1	0.111111
GO:0004540	ribonuclease activity	molecular_function	1236	Gammaproteobacteria	class	7	0.777778
GO:0004540	ribonuclease activity	molecular_function	31989	Rhodobacteraceae	family	1	0.111111
GO:0004540	ribonuclease activity	molecular_function	1541743	Candidatus Ruthia	genus	2	0.222222
GO:0004540	ribonuclease activity	molecular_function	1706369	Cellvibrionales	order	1	0.111111
GO:0004540	ribonuclease activity	molecular_function	1706374	Porticoccaceae	family	1	0.111111
GO:0004781	sulfate adenylyltransferase (ATP) activity	molecular_function	1	root	no rank	2	1
GO:0004781	sulfate adenylyltransferase (ATP) activity	molecular_function	2	Bacteria	superkingdom	2	1
GO:0005996	monosaccharide metabolic process	biological_process	1	root	no rank	1	1
GO:0005996	monosaccharide metabolic process	biological_process	2	Bacteria	superkingdom	1	1
GO:0005996	monosaccharide metabolic process	biological_process	1236	Gammaproteobacteria	class	1	1
GO:0005996	monosaccharide metabolic process	biological_process	1224	Proteobacteria	phylum	1	1
GO:0003333	amino acid transmembrane transport	biological_process	1	root	no rank	3	1
GO:0003333	amino acid transmembrane transport	biological_process	2	Bacteria	superkingdom	3	1
GO:0003333	amino acid transmembrane transport	biological_process	28211	Alphaproteobacteria	class	1	0.333333
GO:0003333	amino acid transmembrane transport	biological_process	204455	Rhodobacterales	order	1	0.333333
GO:0003333	amino acid transmembrane transport	biological_process	31989	Rhodobacteraceae	family	1	0.333333
GO:0003333	amino acid transmembrane transport	biological_process	1224	Proteobacteria	phylum	1	0.333333
GO:0004664	prephenate dehydratase activity	molecular_function	1	root	no rank	6	1
GO:0004664	prephenate dehydratase activity	molecular_function	2	Bacteria	superkingdom	6	1
GO:0004664	prephenate dehydratase activity	molecular_function	28211	Alphaproteobacteria	class	6	1
GO:0004664	prephenate dehydratase activity	molecular_function	767891	Candidatus Puniceispirillum	genus	6	1
GO:0004664	prephenate dehydratase activity	molecular_function	1224	Proteobacteria	phylum	6	1
GO:0004664	prephenate dehydratase activity	molecular_function	767892	Candidatus Puniceispirillum marinum	species	6	1
GO:0003697	single-stranded DNA binding	molecular_function	1	root	no rank	1	1
GO:0003697	single-stranded DNA binding	molecular_function	2	Bacteria	superkingdom	1	1
GO:0003697	single-stranded DNA binding	molecular_function	1236	Gammaproteobacteria	class	1	1
GO:0003697	single-stranded DNA binding	molecular_function	1224	Proteobacteria	phylum	1	1
GO:0005623	cell	cellular_component	1	root	no rank	1	1
GO:0005623	cell	cellular_component	2	Bacteria	superkingdom	1	1
GO:0005623	cell	cellular_component	119060	Burkholderiaceae	family	1	1
GO:0005623	cell	cellular_component	28216	Betaproteobacteria	class	1	1
GO:0005623	cell	cellular_component	1224	Proteobacteria	phylum	1	1
GO:0005623	cell	cellular_component	80840	Burkholderiales	order	1	1
GO:0005623	cell	cellular_component	576610	Polynucleobacter necessarius	species	1	1
GO:0005623	cell	cellular_component	44013	Polynucleobacter	genus	1	1
GO:0005623	cell	cellular_component	44014	Polynucleobacter necessarius subsp. necessarius	subspecies	1	1
GO:0004779	sulfate adenylyltransferase activity	molecular_function	1	root	no rank	2	1
GO:0004779	sulfate adenylyltransferase activity	molecular_function	2	Bacteria	superkingdom	2	1
GO:0050794	regulation of cellular process	biological_process	84993	Acidimicrobiales	order	12	0.15
GO:0050794	regulation of cellular process	biological_process	1	root	no rank	80	1
GO:0050794	regulation of cellular process	biological_process	84992	Acidimicrobiia	class	12	0.15
GO:0050794	regulation of cellular process	biological_process	2433	Roseobacter	genus	5	0.0625
GO:0050794	regulation of cellular process	biological_process	2	Bacteria	superkingdom	80	1
GO:0050794	regulation of cellular process	biological_process	84994	Acidimicrobiaceae	family	12	0.15
GO:0050794	regulation of cellular process	biological_process	412687	Intrasporangium oryzae	species	11	0.1375
GO:0050794	regulation of cellular process	biological_process	49546	Flavobacteriaceae	family	3	0.0375
GO:0050794	regulation of cellular process	biological_process	10	Cellvibrio	genus	4	0.05
GO:0050794	regulation of cellular process	biological_process	136841	Pseudomonas aeruginosa group	species group	3	0.0375
GO:0050794	regulation of cellular process	biological_process	85006	Micrococcales	order	11	0.1375
GO:0050794	regulation of cellular process	biological_process	682522	Ilumatobacter	genus	12	0.15
GO:0050794	regulation of cellular process	biological_process	467094	Ilumatobacter coccineus	species	12	0.15
GO:0050794	regulation of cellular process	biological_process	46225	Moraxella	subgenus	1	0.0125
GO:0050794	regulation of cellular process	biological_process	158481	Hahella	genus	1	0.0125
GO:0050794	regulation of cellular process	biological_process	1706371	Cellvibrionaceae	family	4	0.05
GO:0050794	regulation of cellular process	biological_process	1706369	Cellvibrionales	order	4	0.05
GO:0050794	regulation of cellular process	biological_process	1134474	Cellvibrio sp. BR	species	4	0.05
GO:0050794	regulation of cellular process	biological_process	85021	Intrasporangiaceae	family	11	0.1375
GO:0050794	regulation of cellular process	biological_process	1053	Halorhodospira halophila	species	3	0.0375
GO:0050794	regulation of cellular process	biological_process	286	Pseudomonas	genus	3	0.0375
GO:0050794	regulation of cellular process	biological_process	40222	Methylophaga	genus	2	0.025
GO:0050794	regulation of cellular process	biological_process	204455	Rhodobacterales	order	9	0.1125
GO:0050794	regulation of cellular process	biological_process	754476	Methylophaga nitratireducenticrescens	species	2	0.025
GO:0050794	regulation of cellular process	biological_process	1293499	Nitrospinales	order	5	0.0625
GO:0050794	regulation of cellular process	biological_process	1293498	Nitrospinia	class	5	0.0625
GO:0050794	regulation of cellular process	biological_process	112040	Zobellia	genus	1	0.0125
GO:0050794	regulation of cellular process	biological_process	1293497	Nitrospinae	phylum	5	0.0625
GO:0050794	regulation of cellular process	biological_process	391593	Roseobacter sp. CCS2	species	5	0.0625
GO:0050794	regulation of cellular process	biological_process	314282	Psychromonas sp. CNPT3	species	1	0.0125
GO:0050794	regulation of cellular process	biological_process	28211	Alphaproteobacteria	class	11	0.1375
GO:0050794	regulation of cellular process	biological_process	388401	Rhodobacteraceae bacterium HTCC2150	species	2	0.025
GO:0050794	regulation of cellular process	biological_process	253245	Owenweeksia hongkongensis	species	5	0.0625
GO:0050794	regulation of cellular process	biological_process	135613	Chromatiales	order	4	0.05
GO:0050794	regulation of cellular process	biological_process	135619	Oceanospirillales	order	6	0.075
GO:0050794	regulation of cellular process	biological_process	135616	Piscirickettsiaceae	family	2	0.025
GO:0050794	regulation of cellular process	biological_process	135622	Alteromonadales	order	4	0.05
GO:0050794	regulation of cellular process	biological_process	135620	Oceanospirillaceae	family	4	0.05
GO:0050794	regulation of cellular process	biological_process	200644	Flavobacteriales	order	8	0.1
GO:0050794	regulation of cellular process	biological_process	135621	Pseudomonadaceae	family	3	0.0375
GO:0050794	regulation of cellular process	biological_process	1224	Proteobacteria	phylum	44	0.55
GO:0050794	regulation of cellular process	biological_process	267849	Nitrincola	genus	2	0.025
GO:0050794	regulation of cellular process	biological_process	386891	Moraxella bovoculi	species	1	0.0125
GO:0050794	regulation of cellular process	biological_process	976	Bacteroidetes	phylum	8	0.1
GO:0050794	regulation of cellular process	biological_process	72273	Thiotrichales	order	2	0.025
GO:0050794	regulation of cellular process	biological_process	63186	Zobellia galactanivorans	species	1	0.0125
GO:0050794	regulation of cellular process	biological_process	72274	Pseudomonadales	order	4	0.05
GO:0050794	regulation of cellular process	biological_process	1236	Gammaproteobacteria	class	33	0.4125
GO:0050794	regulation of cellular process	biological_process	468	Moraxellaceae	family	1	0.0125
GO:0050794	regulation of cellular process	biological_process	201174	Actinobacteria	phylum	23	0.2875
GO:0050794	regulation of cellular process	biological_process	72276	Ectothiorhodospiraceae	family	4	0.05
GO:0050794	regulation of cellular process	biological_process	267986	Owenweeksia	genus	5	0.0625
GO:0050794	regulation of cellular process	biological_process	35800	Nitrospina	genus	5	0.0625
GO:0050794	regulation of cellular process	biological_process	35801	Nitrospina gracilis	species	5	0.0625
GO:0050794	regulation of cellular process	biological_process	246874	Cryomorphaceae	family	5	0.0625
GO:0050794	regulation of cellular process	biological_process	475	Moraxella	genus	1	0.0125
GO:0050794	regulation of cellular process	biological_process	1760	Actinobacteria	class	11	0.1375
GO:0050794	regulation of cellular process	biological_process	53357	Intrasporangium	genus	11	0.1375
GO:0050794	regulation of cellular process	biological_process	117743	Flavobacteriia	class	8	0.1
GO:0050794	regulation of cellular process	biological_process	267894	Psychromonadaceae	family	1	0.0125
GO:0050794	regulation of cellular process	biological_process	31989	Rhodobacteraceae	family	9	0.1125
GO:0050794	regulation of cellular process	biological_process	1545442	Nitrincola sp. A-D6	species	2	0.025
GO:0050794	regulation of cellular process	biological_process	85108	Halorhodospira	genus	3	0.0375
GO:0050794	regulation of cellular process	biological_process	67572	Psychromonas	genus	1	0.0125
GO:0050794	regulation of cellular process	biological_process	158327	Hahella chejuensis	species	1	0.0125
GO:0050794	regulation of cellular process	biological_process	224379	Hahellaceae	family	1	0.0125
GO:0050794	regulation of cellular process	biological_process	407032	Nitrospinaceae	family	5	0.0625
GO:0050794	regulation of cellular process	biological_process	43263	Pseudomonas alcaligenes	species	3	0.0375
GO:0005507	copper ion binding	molecular_function	1	root	no rank	9	1
GO:0005507	copper ion binding	molecular_function	135619	Oceanospirillales	order	1	0.111111
GO:0005507	copper ion binding	molecular_function	2	Bacteria	superkingdom	9	1
GO:0005507	copper ion binding	molecular_function	1655514	Pelagibacteraceae	family	2	0.222222
GO:0005507	copper ion binding	molecular_function	1224	Proteobacteria	phylum	8	0.888889
GO:0005507	copper ion binding	molecular_function	198251	Candidatus Pelagibacter	genus	2	0.222222
GO:0005507	copper ion binding	molecular_function	198252	Candidatus Pelagibacter ubique	species	2	0.222222
GO:0005507	copper ion binding	molecular_function	1853228	Chitinophagia	class	1	0.111111
GO:0005507	copper ion binding	molecular_function	976	Bacteroidetes	phylum	1	0.111111
GO:0005507	copper ion binding	molecular_function	1853229	Chitinophagales	order	1	0.111111
GO:0005507	copper ion binding	molecular_function	386487	Candidatus Ruthia magnifica	species	2	0.222222
GO:0005507	copper ion binding	molecular_function	28211	Alphaproteobacteria	class	2	0.222222
GO:0005507	copper ion binding	molecular_function	158481	Hahella	genus	1	0.111111
GO:0005507	copper ion binding	molecular_function	1236	Gammaproteobacteria	class	6	0.666667
GO:0005507	copper ion binding	molecular_function	1564515	Phaeodactylibacter	genus	1	0.111111
GO:0005507	copper ion binding	molecular_function	158327	Hahella chejuensis	species	1	0.111111
GO:0005507	copper ion binding	molecular_function	1541743	Candidatus Ruthia	genus	2	0.222222
GO:0005507	copper ion binding	molecular_function	224379	Hahellaceae	family	1	0.111111
GO:0005507	copper ion binding	molecular_function	1524460	Phaeodactylibacter xiamenensis	species	1	0.111111
GO:0005507	copper ion binding	molecular_function	410330	Calyptogena okutanii thioautotrophic gill symbiont	species	3	0.333333
GO:0005507	copper ion binding	molecular_function	54526	Pelagibacterales	order	2	0.222222
GO:0005507	copper ion binding	molecular_function	89374	Saprospiraceae	family	1	0.111111
GO:0005506	iron ion binding	molecular_function	13792	Mamiellales	order	2	0.666667
GO:0005506	iron ion binding	molecular_function	3041	Chlorophyta	phylum	2	0.666667
GO:0005506	iron ion binding	molecular_function	1	root	no rank	3	1
GO:0005506	iron ion binding	molecular_function	135619	Oceanospirillales	order	1	0.333333
GO:0005506	iron ion binding	molecular_function	33090	Viridiplantae	kingdom	2	0.666667
GO:0005506	iron ion binding	molecular_function	2	Bacteria	superkingdom	1	0.333333
GO:0005506	iron ion binding	molecular_function	2759	Eukaryota	superkingdom	2	0.666667
GO:0005506	iron ion binding	molecular_function	1224	Proteobacteria	phylum	1	0.333333
GO:0005506	iron ion binding	molecular_function	59753	Alcanivorax	genus	1	0.333333
GO:0005506	iron ion binding	molecular_function	296587	Micromonas commoda	species	2	0.666667
GO:0005506	iron ion binding	molecular_function	38832	Micromonas	genus	2	0.666667
GO:0005506	iron ion binding	molecular_function	1306787	Alcanivorax pacificus	species	1	0.333333
GO:0005506	iron ion binding	molecular_function	41873	Mamiellaceae	family	2	0.666667
GO:0005506	iron ion binding	molecular_function	1236	Gammaproteobacteria	class	1	0.333333
GO:0005506	iron ion binding	molecular_function	224372	Alcanivoracaceae	family	1	0.333333
GO:0005506	iron ion binding	molecular_function	1035538	Mamiellophyceae	class	2	0.666667
GO:0005509	calcium ion binding	molecular_function	1333716	Schleiferia	genus	2	0.08
GO:0005509	calcium ion binding	molecular_function	1	root	no rank	25	1
GO:0005509	calcium ion binding	molecular_function	641	Vibrionaceae	family	1	0.04
GO:0005509	calcium ion binding	molecular_function	2	Bacteria	superkingdom	25	1
GO:0005509	calcium ion binding	molecular_function	135616	Piscirickettsiaceae	family	1	0.04
GO:0005509	calcium ion binding	molecular_function	1333713	Schleiferiaceae	family	2	0.08
GO:0005509	calcium ion binding	molecular_function	135623	Vibrionales	order	1	0.04
GO:0005509	calcium ion binding	molecular_function	884107	Schleiferia thermophila	species	2	0.08
GO:0005509	calcium ion binding	molecular_function	200644	Flavobacteriales	order	9	0.36
GO:0005509	calcium ion binding	molecular_function	1224	Proteobacteria	phylum	14	0.56
GO:0005509	calcium ion binding	molecular_function	101385	Aequorivita sublithincola	species	1	0.04
GO:0005509	calcium ion binding	molecular_function	104264	Cellulophaga	genus	2	0.08
GO:0005509	calcium ion binding	molecular_function	49546	Flavobacteriaceae	family	7	0.28
GO:0005509	calcium ion binding	molecular_function	75787	Rhodocyclaceae	family	9	0.36
GO:0005509	calcium ion binding	molecular_function	383631	Methylophilales bacterium HTCC2181	species	1	0.04
GO:0005509	calcium ion binding	molecular_function	32011	Methylophilaceae	family	1	0.04
GO:0005509	calcium ion binding	molecular_function	206350	Methylophilales	order	2	0.08
GO:0005509	calcium ion binding	molecular_function	246861	Grimontia	genus	1	0.04
GO:0005509	calcium ion binding	molecular_function	976	Bacteroidetes	phylum	9	0.36
GO:0005509	calcium ion binding	molecular_function	72273	Thiotrichales	order	1	0.04
GO:0005509	calcium ion binding	molecular_function	1056512	Grimontia indica	species	1	0.04
GO:0005509	calcium ion binding	molecular_function	979	Cellulophaga lytica	species	2	0.08
GO:0005509	calcium ion binding	molecular_function	1236	Gammaproteobacteria	class	3	0.12
GO:0005509	calcium ion binding	molecular_function	1239	Firmicutes	phylum	1	0.04
GO:0005509	calcium ion binding	molecular_function	1706369	Cellvibrionales	order	1	0.04
GO:0005509	calcium ion binding	molecular_function	233055	Desulfitobacterium dichloroeliminans	species	1	0.04
GO:0005509	calcium ion binding	molecular_function	1706374	Porticoccaceae	family	1	0.04
GO:0005509	calcium ion binding	molecular_function	40222	Methylophaga	genus	1	0.04
GO:0005509	calcium ion binding	molecular_function	999151	Methylophaga lonarensis	species	1	0.04
GO:0005509	calcium ion binding	molecular_function	378211	Methyloversatilis universalis	species	9	0.36
GO:0005509	calcium ion binding	molecular_function	378210	Methyloversatilis	genus	9	0.36
GO:0005509	calcium ion binding	molecular_function	359407	Methylotenera	genus	1	0.04
GO:0005509	calcium ion binding	molecular_function	350894	Flavobacterium suncheonense	species	4	0.16
GO:0005509	calcium ion binding	molecular_function	314287	gamma proteobacterium HTCC2207	species	1	0.04
GO:0005509	calcium ion binding	molecular_function	237	Flavobacterium	genus	4	0.16
GO:0005509	calcium ion binding	molecular_function	117743	Flavobacteriia	class	9	0.36
GO:0005509	calcium ion binding	molecular_function	1055487	Methylotenera versatilis	species	1	0.04
GO:0005509	calcium ion binding	molecular_function	186802	Clostridiales	order	1	0.04
GO:0005509	calcium ion binding	molecular_function	186801	Clostridia	class	1	0.04
GO:0005509	calcium ion binding	molecular_function	153265	Aequorivita	genus	1	0.04
GO:0005509	calcium ion binding	molecular_function	36853	Desulfitobacterium	genus	1	0.04
GO:0005509	calcium ion binding	molecular_function	186807	Peptococcaceae	family	1	0.04
GO:0005509	calcium ion binding	molecular_function	206389	Rhodocyclales	order	9	0.36
GO:0005509	calcium ion binding	molecular_function	28216	Betaproteobacteria	class	11	0.44
GO:0050790	regulation of catalytic activity	biological_process	1	root	no rank	10	1
GO:0050790	regulation of catalytic activity	biological_process	1284658	Planktomarina temperata	species	7	0.7
GO:0050790	regulation of catalytic activity	biological_process	947567	Litoreibacter	genus	1	0.1
GO:0050790	regulation of catalytic activity	biological_process	1284657	Planktomarina	genus	7	0.7
GO:0050790	regulation of catalytic activity	biological_process	2	Bacteria	superkingdom	10	1
GO:0050790	regulation of catalytic activity	biological_process	330214	Nitrospira defluvii	species	1	0.1
GO:0050790	regulation of catalytic activity	biological_process	204455	Rhodobacterales	order	8	0.8
GO:0050790	regulation of catalytic activity	biological_process	1224	Proteobacteria	phylum	9	0.9
GO:0050790	regulation of catalytic activity	biological_process	203693	Nitrospira	class	1	0.1
GO:0050790	regulation of catalytic activity	biological_process	189778	Nitrospirales	order	1	0.1
GO:0050790	regulation of catalytic activity	biological_process	189779	Nitrospiraceae	family	1	0.1
GO:0050790	regulation of catalytic activity	biological_process	1234	Nitrospira	genus	1	0.1
GO:0050790	regulation of catalytic activity	biological_process	28211	Alphaproteobacteria	class	8	0.8
GO:0050790	regulation of catalytic activity	biological_process	1236	Gammaproteobacteria	class	1	0.1
GO:0050790	regulation of catalytic activity	biological_process	31989	Rhodobacteraceae	family	8	0.8
GO:0050790	regulation of catalytic activity	biological_process	40117	Nitrospirae	phylum	1	0.1
GO:0050790	regulation of catalytic activity	biological_process	491388	Litoreibacter arenae	species	1	0.1
GO:0071496	cellular response to external stimulus	biological_process	1	root	no rank	1	1
GO:0071496	cellular response to external stimulus	biological_process	2	Bacteria	superkingdom	1	1
GO:0071496	cellular response to external stimulus	biological_process	1236	Gammaproteobacteria	class	1	1
GO:0071496	cellular response to external stimulus	biological_process	1224	Proteobacteria	phylum	1	1
GO:2000112	regulation of cellular macromolecule biosynthetic process	biological_process	84993	Acidimicrobiales	order	12	0.162162
GO:2000112	regulation of cellular macromolecule biosynthetic process	biological_process	1	root	no rank	74	1
GO:2000112	regulation of cellular macromolecule biosynthetic process	biological_process	84992	Acidimicrobiia	class	12	0.162162
GO:2000112	regulation of cellular macromolecule biosynthetic process	biological_process	2433	Roseobacter	genus	5	0.0675676
GO:2000112	regulation of cellular macromolecule biosynthetic process	biological_process	2	Bacteria	superkingdom	74	1
GO:2000112	regulation of cellular macromolecule biosynthetic process	biological_process	84994	Acidimicrobiaceae	family	12	0.162162
GO:2000112	regulation of cellular macromolecule biosynthetic process	biological_process	412687	Intrasporangium oryzae	species	11	0.148649
GO:2000112	regulation of cellular macromolecule biosynthetic process	biological_process	49546	Flavobacteriaceae	family	3	0.0405405
GO:2000112	regulation of cellular macromolecule biosynthetic process	biological_process	10	Cellvibrio	genus	4	0.0540541
GO:2000112	regulation of cellular macromolecule biosynthetic process	biological_process	85006	Micrococcales	order	11	0.148649
GO:2000112	regulation of cellular macromolecule biosynthetic process	biological_process	682522	Ilumatobacter	genus	12	0.162162
GO:2000112	regulation of cellular macromolecule biosynthetic process	biological_process	467094	Ilumatobacter coccineus	species	12	0.162162
GO:2000112	regulation of cellular macromolecule biosynthetic process	biological_process	46225	Moraxella	subgenus	1	0.0135135
GO:2000112	regulation of cellular macromolecule biosynthetic process	biological_process	1706371	Cellvibrionaceae	family	4	0.0540541
GO:2000112	regulation of cellular macromolecule biosynthetic process	biological_process	1706369	Cellvibrionales	order	4	0.0540541
GO:2000112	regulation of cellular macromolecule biosynthetic process	biological_process	1134474	Cellvibrio sp. BR	species	4	0.0540541
GO:2000112	regulation of cellular macromolecule biosynthetic process	biological_process	85021	Intrasporangiaceae	family	11	0.148649
GO:2000112	regulation of cellular macromolecule biosynthetic process	biological_process	1053	Halorhodospira halophila	species	3	0.0405405
GO:2000112	regulation of cellular macromolecule biosynthetic process	biological_process	40222	Methylophaga	genus	2	0.027027
GO:2000112	regulation of cellular macromolecule biosynthetic process	biological_process	204455	Rhodobacterales	order	9	0.121622
GO:2000112	regulation of cellular macromolecule biosynthetic process	biological_process	754476	Methylophaga nitratireducenticrescens	species	2	0.027027
GO:2000112	regulation of cellular macromolecule biosynthetic process	biological_process	1293499	Nitrospinales	order	5	0.0675676
GO:2000112	regulation of cellular macromolecule biosynthetic process	biological_process	1293498	Nitrospinia	class	5	0.0675676
GO:2000112	regulation of cellular macromolecule biosynthetic process	biological_process	112040	Zobellia	genus	1	0.0135135
GO:2000112	regulation of cellular macromolecule biosynthetic process	biological_process	1293497	Nitrospinae	phylum	5	0.0675676
GO:2000112	regulation of cellular macromolecule biosynthetic process	biological_process	391593	Roseobacter sp. CCS2	species	5	0.0675676
GO:2000112	regulation of cellular macromolecule biosynthetic process	biological_process	28211	Alphaproteobacteria	class	11	0.148649
GO:2000112	regulation of cellular macromolecule biosynthetic process	biological_process	388401	Rhodobacteraceae bacterium HTCC2150	species	2	0.027027
GO:2000112	regulation of cellular macromolecule biosynthetic process	biological_process	253245	Owenweeksia hongkongensis	species	5	0.0675676
GO:2000112	regulation of cellular macromolecule biosynthetic process	biological_process	135613	Chromatiales	order	4	0.0540541
GO:2000112	regulation of cellular macromolecule biosynthetic process	biological_process	135619	Oceanospirillales	order	5	0.0675676
GO:2000112	regulation of cellular macromolecule biosynthetic process	biological_process	135616	Piscirickettsiaceae	family	2	0.027027
GO:2000112	regulation of cellular macromolecule biosynthetic process	biological_process	135622	Alteromonadales	order	3	0.0405405
GO:2000112	regulation of cellular macromolecule biosynthetic process	biological_process	135620	Oceanospirillaceae	family	4	0.0540541
GO:2000112	regulation of cellular macromolecule biosynthetic process	biological_process	200644	Flavobacteriales	order	8	0.108108
GO:2000112	regulation of cellular macromolecule biosynthetic process	biological_process	1224	Proteobacteria	phylum	38	0.513514
GO:2000112	regulation of cellular macromolecule biosynthetic process	biological_process	267849	Nitrincola	genus	2	0.027027
GO:2000112	regulation of cellular macromolecule biosynthetic process	biological_process	386891	Moraxella bovoculi	species	1	0.0135135
GO:2000112	regulation of cellular macromolecule biosynthetic process	biological_process	976	Bacteroidetes	phylum	8	0.108108
GO:2000112	regulation of cellular macromolecule biosynthetic process	biological_process	72273	Thiotrichales	order	2	0.027027
GO:2000112	regulation of cellular macromolecule biosynthetic process	biological_process	63186	Zobellia galactanivorans	species	1	0.0135135
GO:2000112	regulation of cellular macromolecule biosynthetic process	biological_process	72274	Pseudomonadales	order	1	0.0135135
GO:2000112	regulation of cellular macromolecule biosynthetic process	biological_process	1236	Gammaproteobacteria	class	27	0.364865
GO:2000112	regulation of cellular macromolecule biosynthetic process	biological_process	468	Moraxellaceae	family	1	0.0135135
GO:2000112	regulation of cellular macromolecule biosynthetic process	biological_process	201174	Actinobacteria	phylum	23	0.310811
GO:2000112	regulation of cellular macromolecule biosynthetic process	biological_process	72276	Ectothiorhodospiraceae	family	4	0.0540541
GO:2000112	regulation of cellular macromolecule biosynthetic process	biological_process	267986	Owenweeksia	genus	5	0.0675676
GO:2000112	regulation of cellular macromolecule biosynthetic process	biological_process	35800	Nitrospina	genus	5	0.0675676
GO:2000112	regulation of cellular macromolecule biosynthetic process	biological_process	35801	Nitrospina gracilis	species	5	0.0675676
GO:2000112	regulation of cellular macromolecule biosynthetic process	biological_process	246874	Cryomorphaceae	family	5	0.0675676
GO:2000112	regulation of cellular macromolecule biosynthetic process	biological_process	475	Moraxella	genus	1	0.0135135
GO:2000112	regulation of cellular macromolecule biosynthetic process	biological_process	1760	Actinobacteria	class	11	0.148649
GO:2000112	regulation of cellular macromolecule biosynthetic process	biological_process	53357	Intrasporangium	genus	11	0.148649
GO:2000112	regulation of cellular macromolecule biosynthetic process	biological_process	117743	Flavobacteriia	class	8	0.108108
GO:2000112	regulation of cellular macromolecule biosynthetic process	biological_process	31989	Rhodobacteraceae	family	9	0.121622
GO:2000112	regulation of cellular macromolecule biosynthetic process	biological_process	1545442	Nitrincola sp. A-D6	species	2	0.027027
GO:2000112	regulation of cellular macromolecule biosynthetic process	biological_process	85108	Halorhodospira	genus	3	0.0405405
GO:2000112	regulation of cellular macromolecule biosynthetic process	biological_process	407032	Nitrospinaceae	family	5	0.0675676
GO:0016772	transferase activity, transferring phosphorus-containing groups	molecular_function	1	root	no rank	122	1
GO:0016772	transferase activity, transferring phosphorus-containing groups	molecular_function	2	Bacteria	superkingdom	119	0.97541
GO:0016772	transferase activity, transferring phosphorus-containing groups	molecular_function	459520	Neptuniibacter	genus	1	0.00819672
GO:0016772	transferase activity, transferring phosphorus-containing groups	molecular_function	49546	Flavobacteriaceae	family	3	0.0245902
GO:0016772	transferase activity, transferring phosphorus-containing groups	molecular_function	191767	Plesiocystis	genus	2	0.0163934
GO:0016772	transferase activity, transferring phosphorus-containing groups	molecular_function	204441	Rhodospirillales	order	2	0.0163934
GO:0016772	transferase activity, transferring phosphorus-containing groups	molecular_function	191768	Plesiocystis pacifica	species	2	0.0163934
GO:0016772	transferase activity, transferring phosphorus-containing groups	molecular_function	1706369	Cellvibrionales	order	1	0.00819672
GO:0016772	transferase activity, transferring phosphorus-containing groups	molecular_function	1706374	Porticoccaceae	family	1	0.00819672
GO:0016772	transferase activity, transferring phosphorus-containing groups	molecular_function	29	Myxococcales	order	2	0.0163934
GO:0016772	transferase activity, transferring phosphorus-containing groups	molecular_function	171549	Bacteroidales	order	1	0.00819672
GO:0016772	transferase activity, transferring phosphorus-containing groups	molecular_function	1284658	Planktomarina temperata	species	8	0.0655738
GO:0016772	transferase activity, transferring phosphorus-containing groups	molecular_function	1284657	Planktomarina	genus	8	0.0655738
GO:0016772	transferase activity, transferring phosphorus-containing groups	molecular_function	937772	gamma proteobacterium IMCC1989	species	1	0.00819672
GO:0016772	transferase activity, transferring phosphorus-containing groups	molecular_function	69541	Desulfuromonadales	order	9	0.0737705
GO:0016772	transferase activity, transferring phosphorus-containing groups	molecular_function	204455	Rhodobacterales	order	14	0.114754
GO:0016772	transferase activity, transferring phosphorus-containing groups	molecular_function	314287	gamma proteobacterium HTCC2207	species	1	0.00819672
GO:0016772	transferase activity, transferring phosphorus-containing groups	molecular_function	68525	delta/epsilon subdivisions	subphylum	11	0.0901639
GO:0016772	transferase activity, transferring phosphorus-containing groups	molecular_function	213421	Desulfuromonadaceae	family	9	0.0737705
GO:0016772	transferase activity, transferring phosphorus-containing groups	molecular_function	314282	Psychromonas sp. CNPT3	species	2	0.0163934
GO:0016772	transferase activity, transferring phosphorus-containing groups	molecular_function	433	Acetobacteraceae	family	2	0.0163934
GO:0016772	transferase activity, transferring phosphorus-containing groups	molecular_function	28211	Alphaproteobacteria	class	33	0.270492
GO:0016772	transferase activity, transferring phosphorus-containing groups	molecular_function	437	Acidomonas methanolica	species	2	0.0163934
GO:0016772	transferase activity, transferring phosphorus-containing groups	molecular_function	2745	Halomonas	genus	5	0.0409836
GO:0016772	transferase activity, transferring phosphorus-containing groups	molecular_function	28221	Deltaproteobacteria	class	11	0.0901639
GO:0016772	transferase activity, transferring phosphorus-containing groups	molecular_function	253245	Owenweeksia hongkongensis	species	1	0.00819672
GO:0016772	transferase activity, transferring phosphorus-containing groups	molecular_function	200643	Bacteroidia	class	1	0.00819672
GO:0016772	transferase activity, transferring phosphorus-containing groups	molecular_function	135619	Oceanospirillales	order	7	0.057377
GO:0016772	transferase activity, transferring phosphorus-containing groups	molecular_function	1655514	Pelagibacteraceae	family	12	0.0983607
GO:0016772	transferase activity, transferring phosphorus-containing groups	molecular_function	135622	Alteromonadales	order	3	0.0245902
GO:0016772	transferase activity, transferring phosphorus-containing groups	molecular_function	135620	Oceanospirillaceae	family	1	0.00819672
GO:0016772	transferase activity, transferring phosphorus-containing groups	molecular_function	200644	Flavobacteriales	order	6	0.0491803
GO:0016772	transferase activity, transferring phosphorus-containing groups	molecular_function	558415	Marinilabiliaceae	family	1	0.00819672
GO:0016772	transferase activity, transferring phosphorus-containing groups	molecular_function	1224	Proteobacteria	phylum	74	0.606557
GO:0016772	transferase activity, transferring phosphorus-containing groups	molecular_function	224463	Nannocystaceae	family	2	0.0163934
GO:0016772	transferase activity, transferring phosphorus-containing groups	molecular_function	224462	Nannocystineae	suborder	2	0.0163934
GO:0016772	transferase activity, transferring phosphorus-containing groups	molecular_function	34000	Acidomonas	genus	2	0.0163934
GO:0016772	transferase activity, transferring phosphorus-containing groups	molecular_function	976	Bacteroidetes	phylum	19	0.155738
GO:0016772	transferase activity, transferring phosphorus-containing groups	molecular_function	207954	Neptuniibacter caesariensis	species	1	0.00819672
GO:0016772	transferase activity, transferring phosphorus-containing groups	molecular_function	1236	Gammaproteobacteria	class	26	0.213115
GO:0016772	transferase activity, transferring phosphorus-containing groups	molecular_function	982	Saccharicrinis fermentans	species	1	0.00819672
GO:0016772	transferase activity, transferring phosphorus-containing groups	molecular_function	267986	Owenweeksia	genus	1	0.00819672
GO:0016772	transferase activity, transferring phosphorus-containing groups	molecular_function	1618113	Saccharicrinis	genus	1	0.00819672
GO:0016772	transferase activity, transferring phosphorus-containing groups	molecular_function	246874	Cryomorphaceae	family	1	0.00819672
GO:0016772	transferase activity, transferring phosphorus-containing groups	molecular_function	52959	Polaribacter	genus	1	0.00819672
GO:0016772	transferase activity, transferring phosphorus-containing groups	molecular_function	28256	Halomonadaceae	family	5	0.0409836
GO:0016772	transferase activity, transferring phosphorus-containing groups	molecular_function	1178482	Halomonas huangheensis	species	5	0.0409836
GO:0016772	transferase activity, transferring phosphorus-containing groups	molecular_function	198251	Candidatus Pelagibacter	genus	11	0.0901639
GO:0016772	transferase activity, transferring phosphorus-containing groups	molecular_function	117743	Flavobacteriia	class	13	0.106557
GO:0016772	transferase activity, transferring phosphorus-containing groups	molecular_function	198252	Candidatus Pelagibacter ubique	species	11	0.0901639
GO:0016772	transferase activity, transferring phosphorus-containing groups	molecular_function	267894	Psychromonadaceae	family	2	0.0163934
GO:0016772	transferase activity, transferring phosphorus-containing groups	molecular_function	31989	Rhodobacteraceae	family	13	0.106557
GO:0016772	transferase activity, transferring phosphorus-containing groups	molecular_function	67572	Psychromonas	genus	2	0.0163934
GO:0016772	transferase activity, transferring phosphorus-containing groups	molecular_function	1336803	Polaribacter sp. Hel1_33_49	species	1	0.00819672
GO:0016772	transferase activity, transferring phosphorus-containing groups	molecular_function	890	Desulfuromonas	genus	9	0.0737705
GO:0016772	transferase activity, transferring phosphorus-containing groups	molecular_function	891	Desulfuromonas acetoxidans	species	9	0.0737705
GO:0016772	transferase activity, transferring phosphorus-containing groups	molecular_function	54526	Pelagibacterales	order	12	0.0983607
GO:0051649	establishment of localization in cell	biological_process	1333716	Schleiferia	genus	1	0.0909091
GO:0051649	establishment of localization in cell	biological_process	200643	Bacteroidia	class	1	0.0909091
GO:0051649	establishment of localization in cell	biological_process	1	root	no rank	11	1
GO:0051649	establishment of localization in cell	biological_process	2	Bacteria	superkingdom	11	1
GO:0051649	establishment of localization in cell	biological_process	1333713	Schleiferiaceae	family	1	0.0909091
GO:0051649	establishment of localization in cell	biological_process	884107	Schleiferia thermophila	species	1	0.0909091
GO:0051649	establishment of localization in cell	biological_process	200644	Flavobacteriales	order	1	0.0909091
GO:0051649	establishment of localization in cell	biological_process	1224	Proteobacteria	phylum	1	0.0909091
GO:0051649	establishment of localization in cell	biological_process	80840	Burkholderiales	order	1	0.0909091
GO:0051649	establishment of localization in cell	biological_process	576610	Polynucleobacter necessarius	species	1	0.0909091
GO:0051649	establishment of localization in cell	biological_process	44013	Polynucleobacter	genus	1	0.0909091
GO:0051649	establishment of localization in cell	biological_process	117743	Flavobacteriia	class	2	0.181818
GO:0051649	establishment of localization in cell	biological_process	44014	Polynucleobacter necessarius subsp. necessarius	subspecies	1	0.0909091
GO:0051649	establishment of localization in cell	biological_process	976	Bacteroidetes	phylum	3	0.272727
GO:0051649	establishment of localization in cell	biological_process	1471398	Prolixibacteraceae	family	1	0.0909091
GO:0051649	establishment of localization in cell	biological_process	1471399	Draconibacterium	genus	1	0.0909091
GO:0051649	establishment of localization in cell	biological_process	487796	Flavobacteria bacterium MS024-2A	species	1	0.0909091
GO:0051649	establishment of localization in cell	biological_process	1168034	Draconibacterium orientale	species	1	0.0909091
GO:0051649	establishment of localization in cell	biological_process	119060	Burkholderiaceae	family	1	0.0909091
GO:0051649	establishment of localization in cell	biological_process	28216	Betaproteobacteria	class	1	0.0909091
GO:0051649	establishment of localization in cell	biological_process	171549	Bacteroidales	order	1	0.0909091
GO:0016651	oxidoreductase activity, acting on NAD(P)H	molecular_function	1	root	no rank	3	1
GO:0016651	oxidoreductase activity, acting on NAD(P)H	molecular_function	2	Bacteria	superkingdom	3	1
GO:0016651	oxidoreductase activity, acting on NAD(P)H	molecular_function	28211	Alphaproteobacteria	class	2	0.666667
GO:0016651	oxidoreductase activity, acting on NAD(P)H	molecular_function	1397666	alpha proteobacterium RS24	species	2	0.666667
GO:0016651	oxidoreductase activity, acting on NAD(P)H	molecular_function	1224	Proteobacteria	phylum	2	0.666667
GO:0016773	phosphotransferase activity, alcohol group as acceptor	molecular_function	1	root	no rank	2	1
GO:0016773	phosphotransferase activity, alcohol group as acceptor	molecular_function	267894	Psychromonadaceae	family	2	1
GO:0016773	phosphotransferase activity, alcohol group as acceptor	molecular_function	2	Bacteria	superkingdom	2	1
GO:0016773	phosphotransferase activity, alcohol group as acceptor	molecular_function	135622	Alteromonadales	order	2	1
GO:0016773	phosphotransferase activity, alcohol group as acceptor	molecular_function	1236	Gammaproteobacteria	class	2	1
GO:0016773	phosphotransferase activity, alcohol group as acceptor	molecular_function	67572	Psychromonas	genus	2	1
GO:0016773	phosphotransferase activity, alcohol group as acceptor	molecular_function	1224	Proteobacteria	phylum	2	1
GO:0016773	phosphotransferase activity, alcohol group as acceptor	molecular_function	314282	Psychromonas sp. CNPT3	species	2	1
GO:0016896	exoribonuclease activity, producing 5'-phosphomonoesters	molecular_function	1	root	no rank	5	1
GO:0016896	exoribonuclease activity, producing 5'-phosphomonoesters	molecular_function	135619	Oceanospirillales	order	1	0.2
GO:0016896	exoribonuclease activity, producing 5'-phosphomonoesters	molecular_function	1284658	Planktomarina temperata	species	1	0.2
GO:0016896	exoribonuclease activity, producing 5'-phosphomonoesters	molecular_function	2	Bacteria	superkingdom	5	1
GO:0016896	exoribonuclease activity, producing 5'-phosphomonoesters	molecular_function	937772	gamma proteobacterium IMCC1989	species	1	0.2
GO:0016896	exoribonuclease activity, producing 5'-phosphomonoesters	molecular_function	1284657	Planktomarina	genus	1	0.2
GO:0016896	exoribonuclease activity, producing 5'-phosphomonoesters	molecular_function	28211	Alphaproteobacteria	class	1	0.2
GO:0016896	exoribonuclease activity, producing 5'-phosphomonoesters	molecular_function	1236	Gammaproteobacteria	class	4	0.8
GO:0016896	exoribonuclease activity, producing 5'-phosphomonoesters	molecular_function	135622	Alteromonadales	order	1	0.2
GO:0016896	exoribonuclease activity, producing 5'-phosphomonoesters	molecular_function	204455	Rhodobacterales	order	1	0.2
GO:0016896	exoribonuclease activity, producing 5'-phosphomonoesters	molecular_function	31989	Rhodobacteraceae	family	1	0.2
GO:0016896	exoribonuclease activity, producing 5'-phosphomonoesters	molecular_function	1224	Proteobacteria	phylum	5	1
GO:0015424	amino acid-transporting ATPase activity	molecular_function	1	root	no rank	3	1
GO:0015424	amino acid-transporting ATPase activity	molecular_function	2	Bacteria	superkingdom	3	1
GO:0015424	amino acid-transporting ATPase activity	molecular_function	28211	Alphaproteobacteria	class	1	0.333333
GO:0015424	amino acid-transporting ATPase activity	molecular_function	204455	Rhodobacterales	order	1	0.333333
GO:0015424	amino acid-transporting ATPase activity	molecular_function	31989	Rhodobacteraceae	family	1	0.333333
GO:0015424	amino acid-transporting ATPase activity	molecular_function	1224	Proteobacteria	phylum	1	0.333333
GO:0015203	polyamine transmembrane transporter activity	molecular_function	582472	Wohlfahrtiimonas	genus	1	0.5
GO:0015203	polyamine transmembrane transporter activity	molecular_function	1	root	no rank	2	1
GO:0015203	polyamine transmembrane transporter activity	molecular_function	2	Bacteria	superkingdom	2	1
GO:0015203	polyamine transmembrane transporter activity	molecular_function	1236	Gammaproteobacteria	class	1	0.5
GO:0015203	polyamine transmembrane transporter activity	molecular_function	400946	Wohlfahrtiimonas chitiniclastica	species	1	0.5
GO:0015203	polyamine transmembrane transporter activity	molecular_function	1224	Proteobacteria	phylum	1	0.5
GO:0016635	oxidoreductase activity, acting on the CH-CH group of donors, quinone or related compound as acceptor	molecular_function	1	root	no rank	1	1
GO:0016635	oxidoreductase activity, acting on the CH-CH group of donors, quinone or related compound as acceptor	molecular_function	2	Bacteria	superkingdom	1	1
GO:0016635	oxidoreductase activity, acting on the CH-CH group of donors, quinone or related compound as acceptor	molecular_function	1236	Gammaproteobacteria	class	1	1
GO:0016635	oxidoreductase activity, acting on the CH-CH group of donors, quinone or related compound as acceptor	molecular_function	1224	Proteobacteria	phylum	1	1
GO:0034062	RNA polymerase activity	molecular_function	1	root	no rank	112	1
GO:0034062	RNA polymerase activity	molecular_function	135619	Oceanospirillales	order	6	0.0535714
GO:0034062	RNA polymerase activity	molecular_function	2	Bacteria	superkingdom	109	0.973214
GO:0034062	RNA polymerase activity	molecular_function	1655514	Pelagibacteraceae	family	12	0.107143
GO:0034062	RNA polymerase activity	molecular_function	135620	Oceanospirillaceae	family	1	0.00892857
GO:0034062	RNA polymerase activity	molecular_function	200644	Flavobacteriales	order	6	0.0535714
GO:0034062	RNA polymerase activity	molecular_function	459520	Neptuniibacter	genus	1	0.00892857
GO:0034062	RNA polymerase activity	molecular_function	1224	Proteobacteria	phylum	67	0.598214
GO:0034062	RNA polymerase activity	molecular_function	49546	Flavobacteriaceae	family	3	0.0267857
GO:0034062	RNA polymerase activity	molecular_function	224463	Nannocystaceae	family	2	0.0178571
GO:0034062	RNA polymerase activity	molecular_function	224462	Nannocystineae	suborder	2	0.0178571
GO:0034062	RNA polymerase activity	molecular_function	34000	Acidomonas	genus	2	0.0178571
GO:0034062	RNA polymerase activity	molecular_function	976	Bacteroidetes	phylum	18	0.160714
GO:0034062	RNA polymerase activity	molecular_function	207954	Neptuniibacter caesariensis	species	1	0.00892857
GO:0034062	RNA polymerase activity	molecular_function	1236	Gammaproteobacteria	class	20	0.178571
GO:0034062	RNA polymerase activity	molecular_function	191767	Plesiocystis	genus	2	0.0178571
GO:0034062	RNA polymerase activity	molecular_function	267986	Owenweeksia	genus	1	0.00892857
GO:0034062	RNA polymerase activity	molecular_function	246874	Cryomorphaceae	family	1	0.00892857
GO:0034062	RNA polymerase activity	molecular_function	204441	Rhodospirillales	order	2	0.0178571
GO:0034062	RNA polymerase activity	molecular_function	191768	Plesiocystis pacifica	species	2	0.0178571
GO:0034062	RNA polymerase activity	molecular_function	1706369	Cellvibrionales	order	1	0.00892857
GO:0034062	RNA polymerase activity	molecular_function	1706374	Porticoccaceae	family	1	0.00892857
GO:0034062	RNA polymerase activity	molecular_function	29	Myxococcales	order	2	0.0178571
GO:0034062	RNA polymerase activity	molecular_function	52959	Polaribacter	genus	1	0.00892857
GO:0034062	RNA polymerase activity	molecular_function	28256	Halomonadaceae	family	5	0.0446429
GO:0034062	RNA polymerase activity	molecular_function	1284658	Planktomarina temperata	species	7	0.0625
GO:0034062	RNA polymerase activity	molecular_function	1284657	Planktomarina	genus	7	0.0625
GO:0034062	RNA polymerase activity	molecular_function	1178482	Halomonas huangheensis	species	5	0.0446429
GO:0034062	RNA polymerase activity	molecular_function	69541	Desulfuromonadales	order	9	0.0803571
GO:0034062	RNA polymerase activity	molecular_function	204455	Rhodobacterales	order	13	0.116071
GO:0034062	RNA polymerase activity	molecular_function	198251	Candidatus Pelagibacter	genus	11	0.0982143
GO:0034062	RNA polymerase activity	molecular_function	314287	gamma proteobacterium HTCC2207	species	1	0.00892857
GO:0034062	RNA polymerase activity	molecular_function	68525	delta/epsilon subdivisions	subphylum	11	0.0982143
GO:0034062	RNA polymerase activity	molecular_function	213421	Desulfuromonadaceae	family	9	0.0803571
GO:0034062	RNA polymerase activity	molecular_function	117743	Flavobacteriia	class	13	0.116071
GO:0034062	RNA polymerase activity	molecular_function	198252	Candidatus Pelagibacter ubique	species	11	0.0982143
GO:0034062	RNA polymerase activity	molecular_function	433	Acetobacteraceae	family	2	0.0178571
GO:0034062	RNA polymerase activity	molecular_function	28211	Alphaproteobacteria	class	32	0.285714
GO:0034062	RNA polymerase activity	molecular_function	437	Acidomonas methanolica	species	2	0.0178571
GO:0034062	RNA polymerase activity	molecular_function	31989	Rhodobacteraceae	family	12	0.107143
GO:0034062	RNA polymerase activity	molecular_function	1336803	Polaribacter sp. Hel1_33_49	species	1	0.00892857
GO:0034062	RNA polymerase activity	molecular_function	2745	Halomonas	genus	5	0.0446429
GO:0034062	RNA polymerase activity	molecular_function	890	Desulfuromonas	genus	9	0.0803571
GO:0034062	RNA polymerase activity	molecular_function	891	Desulfuromonas acetoxidans	species	9	0.0803571
GO:0034062	RNA polymerase activity	molecular_function	28221	Deltaproteobacteria	class	11	0.0982143
GO:0034062	RNA polymerase activity	molecular_function	54526	Pelagibacterales	order	12	0.107143
GO:0034062	RNA polymerase activity	molecular_function	253245	Owenweeksia hongkongensis	species	1	0.00892857
GO:0016879	ligase activity, forming carbon-nitrogen bonds	molecular_function	1	root	no rank	5	1
GO:0016879	ligase activity, forming carbon-nitrogen bonds	molecular_function	135619	Oceanospirillales	order	1	0.2
GO:0016879	ligase activity, forming carbon-nitrogen bonds	molecular_function	2	Bacteria	superkingdom	5	1
GO:0016879	ligase activity, forming carbon-nitrogen bonds	molecular_function	28211	Alphaproteobacteria	class	2	0.4
GO:0016879	ligase activity, forming carbon-nitrogen bonds	molecular_function	204455	Rhodobacterales	order	2	0.4
GO:0016879	ligase activity, forming carbon-nitrogen bonds	molecular_function	1236	Gammaproteobacteria	class	2	0.4
GO:0016879	ligase activity, forming carbon-nitrogen bonds	molecular_function	135620	Oceanospirillaceae	family	1	0.2
GO:0016879	ligase activity, forming carbon-nitrogen bonds	molecular_function	1224	Proteobacteria	phylum	4	0.8
GO:0016638	oxidoreductase activity, acting on the CH-NH2 group of donors	molecular_function	1	root	no rank	6	1
GO:0016638	oxidoreductase activity, acting on the CH-NH2 group of donors	molecular_function	2	Bacteria	superkingdom	6	1
GO:0016638	oxidoreductase activity, acting on the CH-NH2 group of donors	molecular_function	1655514	Pelagibacteraceae	family	2	0.333333
GO:0016638	oxidoreductase activity, acting on the CH-NH2 group of donors	molecular_function	28211	Alphaproteobacteria	class	2	0.333333
GO:0016638	oxidoreductase activity, acting on the CH-NH2 group of donors	molecular_function	198251	Candidatus Pelagibacter	genus	2	0.333333
GO:0016638	oxidoreductase activity, acting on the CH-NH2 group of donors	molecular_function	1224	Proteobacteria	phylum	3	0.5
GO:0016638	oxidoreductase activity, acting on the CH-NH2 group of donors	molecular_function	54526	Pelagibacterales	order	2	0.333333
GO:0016638	oxidoreductase activity, acting on the CH-NH2 group of donors	molecular_function	198252	Candidatus Pelagibacter ubique	species	2	0.333333
GO:0016639	oxidoreductase activity, acting on the CH-NH2 group of donors, NAD or NADP as acceptor	molecular_function	1	root	no rank	6	1
GO:0016639	oxidoreductase activity, acting on the CH-NH2 group of donors, NAD or NADP as acceptor	molecular_function	2	Bacteria	superkingdom	6	1
GO:0016639	oxidoreductase activity, acting on the CH-NH2 group of donors, NAD or NADP as acceptor	molecular_function	1655514	Pelagibacteraceae	family	2	0.333333
GO:0016639	oxidoreductase activity, acting on the CH-NH2 group of donors, NAD or NADP as acceptor	molecular_function	28211	Alphaproteobacteria	class	2	0.333333
GO:0016639	oxidoreductase activity, acting on the CH-NH2 group of donors, NAD or NADP as acceptor	molecular_function	198251	Candidatus Pelagibacter	genus	2	0.333333
GO:0016639	oxidoreductase activity, acting on the CH-NH2 group of donors, NAD or NADP as acceptor	molecular_function	1224	Proteobacteria	phylum	3	0.5
GO:0016639	oxidoreductase activity, acting on the CH-NH2 group of donors, NAD or NADP as acceptor	molecular_function	54526	Pelagibacterales	order	2	0.333333
GO:0016639	oxidoreductase activity, acting on the CH-NH2 group of donors, NAD or NADP as acceptor	molecular_function	198252	Candidatus Pelagibacter ubique	species	2	0.333333
GO:1901476	carbohydrate transporter activity	molecular_function	1	root	no rank	3	1
GO:1901476	carbohydrate transporter activity	molecular_function	267894	Psychromonadaceae	family	2	0.666667
GO:1901476	carbohydrate transporter activity	molecular_function	2	Bacteria	superkingdom	3	1
GO:1901476	carbohydrate transporter activity	molecular_function	28211	Alphaproteobacteria	class	1	0.333333
GO:1901476	carbohydrate transporter activity	molecular_function	135622	Alteromonadales	order	2	0.666667
GO:1901476	carbohydrate transporter activity	molecular_function	1236	Gammaproteobacteria	class	2	0.666667
GO:1901476	carbohydrate transporter activity	molecular_function	204455	Rhodobacterales	order	1	0.333333
GO:1901476	carbohydrate transporter activity	molecular_function	67572	Psychromonas	genus	2	0.666667
GO:1901476	carbohydrate transporter activity	molecular_function	31989	Rhodobacteraceae	family	1	0.333333
GO:1901476	carbohydrate transporter activity	molecular_function	1224	Proteobacteria	phylum	3	1
GO:1901476	carbohydrate transporter activity	molecular_function	314282	Psychromonas sp. CNPT3	species	2	0.666667
GO:0004553	hydrolase activity, hydrolyzing O-glycosyl compounds	molecular_function	1	root	no rank	5	1
GO:0004553	hydrolase activity, hydrolyzing O-glycosyl compounds	molecular_function	2	Bacteria	superkingdom	5	1
GO:0004553	hydrolase activity, hydrolyzing O-glycosyl compounds	molecular_function	267888	Pseudoalteromonadaceae	family	4	0.8
GO:0004553	hydrolase activity, hydrolyzing O-glycosyl compounds	molecular_function	135622	Alteromonadales	order	4	0.8
GO:0004553	hydrolase activity, hydrolyzing O-glycosyl compounds	molecular_function	1236	Gammaproteobacteria	class	4	0.8
GO:0004553	hydrolase activity, hydrolyzing O-glycosyl compounds	molecular_function	298657	Pseudoalteromonas spongiae	species	4	0.8
GO:0004553	hydrolase activity, hydrolyzing O-glycosyl compounds	molecular_function	1224	Proteobacteria	phylum	4	0.8
GO:0004553	hydrolase activity, hydrolyzing O-glycosyl compounds	molecular_function	53246	Pseudoalteromonas	genus	4	0.8
GO:0006732	coenzyme metabolic process	biological_process	1760	Actinobacteria	class	1	0.333333
GO:0006732	coenzyme metabolic process	biological_process	1	root	no rank	3	1
GO:0006732	coenzyme metabolic process	biological_process	2	Bacteria	superkingdom	3	1
GO:0006732	coenzyme metabolic process	biological_process	201174	Actinobacteria	phylum	1	0.333333
GO:0006732	coenzyme metabolic process	biological_process	99479	Tetrasphaera	genus	1	0.333333
GO:0006732	coenzyme metabolic process	biological_process	28216	Betaproteobacteria	class	1	0.333333
GO:0006732	coenzyme metabolic process	biological_process	1224	Proteobacteria	phylum	1	0.333333
GO:0006732	coenzyme metabolic process	biological_process	99480	Tetrasphaera australiensis	species	1	0.333333
GO:0006732	coenzyme metabolic process	biological_process	383631	Methylophilales bacterium HTCC2181	species	1	0.333333
GO:0006732	coenzyme metabolic process	biological_process	85021	Intrasporangiaceae	family	1	0.333333
GO:0006732	coenzyme metabolic process	biological_process	206350	Methylophilales	order	1	0.333333
GO:0006732	coenzyme metabolic process	biological_process	85006	Micrococcales	order	1	0.333333
GO:0006974	cellular response to DNA damage stimulus	biological_process	1	root	no rank	1	1
GO:0006974	cellular response to DNA damage stimulus	biological_process	2	Bacteria	superkingdom	1	1
GO:0006974	cellular response to DNA damage stimulus	biological_process	1236	Gammaproteobacteria	class	1	1
GO:0006974	cellular response to DNA damage stimulus	biological_process	1224	Proteobacteria	phylum	1	1
GO:0005886	plasma membrane	cellular_component	84993	Acidimicrobiales	order	13	0.0764706
GO:0005886	plasma membrane	cellular_component	1	root	no rank	170	1
GO:0005886	plasma membrane	cellular_component	84992	Acidimicrobiia	class	13	0.0764706
GO:0005886	plasma membrane	cellular_component	2	Bacteria	superkingdom	164	0.964706
GO:0005886	plasma membrane	cellular_component	84994	Acidimicrobiaceae	family	12	0.0705882
GO:0005886	plasma membrane	cellular_component	66821	Sulfurospirillum multivorans	species	1	0.00588235
GO:0005886	plasma membrane	cellular_component	459520	Neptuniibacter	genus	3	0.0176471
GO:0005886	plasma membrane	cellular_component	101385	Aequorivita sublithincola	species	1	0.00588235
GO:0005886	plasma membrane	cellular_component	682522	Ilumatobacter	genus	12	0.0705882
GO:0005886	plasma membrane	cellular_component	158481	Hahella	genus	3	0.0176471
GO:0005886	plasma membrane	cellular_component	1133570	Cesiribacter	genus	1	0.00588235
GO:0005886	plasma membrane	cellular_component	1798913	Microthrixaceae	family	1	0.00588235
GO:0005886	plasma membrane	cellular_component	1051	Ectothiorhodospira	genus	5	0.0294118
GO:0005886	plasma membrane	cellular_component	1203471	Geobacter daltonii	species	2	0.0117647
GO:0005886	plasma membrane	cellular_component	40222	Methylophaga	genus	4	0.0235294
GO:0005886	plasma membrane	cellular_component	171549	Bacteroidales	order	1	0.00588235
GO:0005886	plasma membrane	cellular_component	1284658	Planktomarina temperata	species	1	0.00588235
GO:0005886	plasma membrane	cellular_component	1284657	Planktomarina	genus	1	0.00588235
GO:0005886	plasma membrane	cellular_component	345632	Geobacter pickeringii	species	7	0.0411765
GO:0005886	plasma membrane	cellular_component	649507	Cesiribacter andamanensis	species	1	0.00588235
GO:0005886	plasma membrane	cellular_component	519989	Ectothiorhodospira sp. PHS-1	species	5	0.0294118
GO:0005886	plasma membrane	cellular_component	28211	Alphaproteobacteria	class	21	0.123529
GO:0005886	plasma membrane	cellular_component	400946	Wohlfahrtiimonas chitiniclastica	species	1	0.00588235
GO:0005886	plasma membrane	cellular_component	28221	Deltaproteobacteria	class	11	0.0647059
GO:0005886	plasma membrane	cellular_component	1208365	SAR86 cluster bacterium SAR86E	species	2	0.0117647
GO:0005886	plasma membrane	cellular_component	582472	Wohlfahrtiimonas	genus	1	0.00588235
GO:0005886	plasma membrane	cellular_component	57665	Sulfurospirillum	genus	1	0.00588235
GO:0005886	plasma membrane	cellular_component	28231	Geobacter	genus	9	0.0529412
GO:0005886	plasma membrane	cellular_component	104264	Cellulophaga	genus	2	0.0117647
GO:0005886	plasma membrane	cellular_component	72273	Thiotrichales	order	4	0.0235294
GO:0005886	plasma membrane	cellular_component	207954	Neptuniibacter caesariensis	species	3	0.0176471
GO:0005886	plasma membrane	cellular_component	72275	Alteromonadaceae	family	10	0.0588235
GO:0005886	plasma membrane	cellular_component	72276	Ectothiorhodospiraceae	family	5	0.0294118
GO:0005886	plasma membrane	cellular_component	213849	Campylobacterales	order	1	0.00588235
GO:0005886	plasma membrane	cellular_component	28253	Marinomonas	genus	13	0.0764706
GO:0005886	plasma membrane	cellular_component	1330036	Osedax symbiont Rs1	species	6	0.0352941
GO:0005886	plasma membrane	cellular_component	28256	Halomonadaceae	family	3	0.0176471
GO:0005886	plasma membrane	cellular_component	72294	Campylobacteraceae	family	1	0.00588235
GO:0005886	plasma membrane	cellular_component	79206	Desulfosporosinus	genus	2	0.0117647
GO:0005886	plasma membrane	cellular_component	198251	Candidatus Pelagibacter	genus	11	0.0647059
GO:0005886	plasma membrane	cellular_component	29547	Epsilonproteobacteria	class	1	0.00588235
GO:0005886	plasma membrane	cellular_component	198252	Candidatus Pelagibacter ubique	species	6	0.0352941
GO:0005886	plasma membrane	cellular_component	267894	Psychromonadaceae	family	4	0.0235294
GO:0005886	plasma membrane	cellular_component	487796	Flavobacteria bacterium MS024-2A	species	1	0.00588235
GO:0005886	plasma membrane	cellular_component	158327	Hahella chejuensis	species	3	0.0176471
GO:0005886	plasma membrane	cellular_component	224379	Hahellaceae	family	3	0.0176471
GO:0005886	plasma membrane	cellular_component	1541743	Candidatus Ruthia	genus	11	0.0647059
GO:0005886	plasma membrane	cellular_component	1033846	Marinobacter adhaerens	species	2	0.0117647
GO:0005886	plasma membrane	cellular_component	213113	Desulfurellales	order	2	0.0117647
GO:0005886	plasma membrane	cellular_component	1403540	Halomonas sp. BC04	species	3	0.0176471
GO:0005886	plasma membrane	cellular_component	884107	Schleiferia thermophila	species	1	0.00588235
GO:0005886	plasma membrane	cellular_component	49546	Flavobacteriaceae	family	4	0.0235294
GO:0005886	plasma membrane	cellular_component	467094	Ilumatobacter coccineus	species	12	0.0705882
GO:0005886	plasma membrane	cellular_component	339862	Desulfosporosinus youngiae	species	2	0.0117647
GO:0005886	plasma membrane	cellular_component	767891	Candidatus Puniceispirillum	genus	2	0.0117647
GO:0005886	plasma membrane	cellular_component	1706369	Cellvibrionales	order	1	0.00588235
GO:0005886	plasma membrane	cellular_component	1706374	Porticoccaceae	family	1	0.00588235
GO:0005886	plasma membrane	cellular_component	767892	Candidatus Puniceispirillum marinum	species	2	0.0117647
GO:0005886	plasma membrane	cellular_component	314277	Marinomonas sp. MED121	species	13	0.0764706
GO:0005886	plasma membrane	cellular_component	204455	Rhodobacterales	order	5	0.0294118
GO:0005886	plasma membrane	cellular_component	69541	Desulfuromonadales	order	9	0.0529412
GO:0005886	plasma membrane	cellular_component	1293499	Nitrospinales	order	1	0.00588235
GO:0005886	plasma membrane	cellular_component	1293498	Nitrospinia	class	1	0.00588235
GO:0005886	plasma membrane	cellular_component	1293497	Nitrospinae	phylum	1	0.00588235
GO:0005886	plasma membrane	cellular_component	68525	delta/epsilon subdivisions	subphylum	12	0.0705882
GO:0005886	plasma membrane	cellular_component	213422	Geobacteraceae	family	9	0.0529412
GO:0005886	plasma membrane	cellular_component	314282	Psychromonas sp. CNPT3	species	4	0.0235294
GO:0005886	plasma membrane	cellular_component	1471398	Prolixibacteraceae	family	1	0.00588235
GO:0005886	plasma membrane	cellular_component	186802	Clostridiales	order	2	0.0117647
GO:0005886	plasma membrane	cellular_component	1471399	Draconibacterium	genus	1	0.00588235
GO:0005886	plasma membrane	cellular_component	386487	Candidatus Ruthia magnifica	species	11	0.0647059
GO:0005886	plasma membrane	cellular_component	153265	Aequorivita	genus	1	0.00588235
GO:0005886	plasma membrane	cellular_component	1168034	Draconibacterium orientale	species	1	0.00588235
GO:0005886	plasma membrane	cellular_component	186801	Clostridia	class	2	0.0117647
GO:0005886	plasma membrane	cellular_component	84405	Hippea maritima	species	2	0.0117647
GO:0005886	plasma membrane	cellular_component	186807	Peptococcaceae	family	2	0.0117647
GO:0005886	plasma membrane	cellular_component	84404	Hippea	genus	2	0.0117647
GO:0005886	plasma membrane	cellular_component	2742	Marinobacter	genus	10	0.0588235
GO:0005886	plasma membrane	cellular_component	2743	Marinobacter hydrocarbonoclasticus	species	2	0.0117647
GO:0005886	plasma membrane	cellular_component	117942	Desulfurellaceae	family	2	0.0117647
GO:0005886	plasma membrane	cellular_component	2745	Halomonas	genus	3	0.0176471
GO:0005886	plasma membrane	cellular_component	135613	Chromatiales	order	5	0.0294118
GO:0005886	plasma membrane	cellular_component	1002672	Candidatus Pelagibacter sp. IMCC9063	species	3	0.0176471
GO:0005886	plasma membrane	cellular_component	200643	Bacteroidia	class	1	0.00588235
GO:0005886	plasma membrane	cellular_component	1333716	Schleiferia	genus	1	0.00588235
GO:0005886	plasma membrane	cellular_component	135619	Oceanospirillales	order	28	0.164706
GO:0005886	plasma membrane	cellular_component	135616	Piscirickettsiaceae	family	4	0.0235294
GO:0005886	plasma membrane	cellular_component	1655514	Pelagibacteraceae	family	14	0.0823529
GO:0005886	plasma membrane	cellular_component	439493	Candidatus Pelagibacter sp. HTCC7211	species	2	0.0117647
GO:0005886	plasma membrane	cellular_component	135622	Alteromonadales	order	14	0.0823529
GO:0005886	plasma membrane	cellular_component	1333713	Schleiferiaceae	family	1	0.00588235
GO:0005886	plasma membrane	cellular_component	135620	Oceanospirillaceae	family	22	0.129412
GO:0005886	plasma membrane	cellular_component	200644	Flavobacteriales	order	5	0.0294118
GO:0005886	plasma membrane	cellular_component	1224	Proteobacteria	phylum	125	0.735294
GO:0005886	plasma membrane	cellular_component	976	Bacteroidetes	phylum	10	0.0588235
GO:0005886	plasma membrane	cellular_component	979	Cellulophaga lytica	species	2	0.0117647
GO:0005886	plasma membrane	cellular_component	1236	Gammaproteobacteria	class	83	0.488235
GO:0005886	plasma membrane	cellular_component	201174	Actinobacteria	phylum	13	0.0764706
GO:0005886	plasma membrane	cellular_component	1239	Firmicutes	phylum	2	0.0117647
GO:0005886	plasma membrane	cellular_component	200667	Flammeovirgaceae	family	1	0.00588235
GO:0005886	plasma membrane	cellular_component	35800	Nitrospina	genus	1	0.00588235
GO:0005886	plasma membrane	cellular_component	35801	Nitrospina gracilis	species	1	0.00588235
GO:0005886	plasma membrane	cellular_component	230105	Methylophaga aminisulfidivorans	species	3	0.0176471
GO:0005886	plasma membrane	cellular_component	410330	Calyptogena okutanii thioautotrophic gill symbiont	species	3	0.0176471
GO:0005886	plasma membrane	cellular_component	41949	Candidatus Microthrix	genus	1	0.00588235
GO:0005886	plasma membrane	cellular_component	41950	Candidatus Microthrix parvicella	species	1	0.00588235
GO:0005886	plasma membrane	cellular_component	999151	Methylophaga lonarensis	species	1	0.00588235
GO:0005886	plasma membrane	cellular_component	367336	Rhodobacterales bacterium HTCC2255	species	1	0.00588235
GO:0005886	plasma membrane	cellular_component	117743	Flavobacteriia	class	6	0.0352941
GO:0005886	plasma membrane	cellular_component	768507	Cytophagales	order	1	0.00588235
GO:0005886	plasma membrane	cellular_component	67572	Psychromonas	genus	4	0.0235294
GO:0005886	plasma membrane	cellular_component	31989	Rhodobacteraceae	family	4	0.0235294
GO:0005886	plasma membrane	cellular_component	768503	Cytophagia	class	1	0.00588235
GO:0005886	plasma membrane	cellular_component	54526	Pelagibacterales	order	14	0.0823529
GO:0005886	plasma membrane	cellular_component	407032	Nitrospinaceae	family	1	0.00588235
GO:0006730	one-carbon metabolic process	biological_process	1760	Actinobacteria	class	1	0.2
GO:0006730	one-carbon metabolic process	biological_process	1	root	no rank	5	1
GO:0006730	one-carbon metabolic process	biological_process	2	Bacteria	superkingdom	5	1
GO:0006730	one-carbon metabolic process	biological_process	168934	Thalassospira	genus	2	0.4
GO:0006730	one-carbon metabolic process	biological_process	1224	Proteobacteria	phylum	3	0.6
GO:0006730	one-carbon metabolic process	biological_process	41295	Rhodospirillaceae	family	2	0.4
GO:0006730	one-carbon metabolic process	biological_process	85006	Micrococcales	order	1	0.2
GO:0006730	one-carbon metabolic process	biological_process	28211	Alphaproteobacteria	class	2	0.4
GO:0006730	one-carbon metabolic process	biological_process	201174	Actinobacteria	phylum	1	0.2
GO:0006730	one-carbon metabolic process	biological_process	99479	Tetrasphaera	genus	1	0.2
GO:0006730	one-carbon metabolic process	biological_process	99480	Tetrasphaera australiensis	species	1	0.2
GO:0006730	one-carbon metabolic process	biological_process	204441	Rhodospirillales	order	2	0.4
GO:0006730	one-carbon metabolic process	biological_process	220697	Thalassospira xiamenensis	species	2	0.4
GO:0006730	one-carbon metabolic process	biological_process	85021	Intrasporangiaceae	family	1	0.2
GO:0006725	cellular aromatic compound metabolic process	biological_process	84993	Acidimicrobiales	order	2	0.00829876
GO:0006725	cellular aromatic compound metabolic process	biological_process	1	root	no rank	241	1
GO:0006725	cellular aromatic compound metabolic process	biological_process	84992	Acidimicrobiia	class	2	0.00829876
GO:0006725	cellular aromatic compound metabolic process	biological_process	2	Bacteria	superkingdom	231	0.958506
GO:0006725	cellular aromatic compound metabolic process	biological_process	84994	Acidimicrobiaceae	family	1	0.00414938
GO:0006725	cellular aromatic compound metabolic process	biological_process	459520	Neptuniibacter	genus	4	0.0165975
GO:0006725	cellular aromatic compound metabolic process	biological_process	412687	Intrasporangium oryzae	species	11	0.0456432
GO:0006725	cellular aromatic compound metabolic process	biological_process	10	Cellvibrio	genus	4	0.0165975
GO:0006725	cellular aromatic compound metabolic process	biological_process	85006	Micrococcales	order	12	0.0497925
GO:0006725	cellular aromatic compound metabolic process	biological_process	682522	Ilumatobacter	genus	1	0.00414938
GO:0006725	cellular aromatic compound metabolic process	biological_process	191767	Plesiocystis	genus	2	0.00829876
GO:0006725	cellular aromatic compound metabolic process	biological_process	1798913	Microthrixaceae	family	1	0.00414938
GO:0006725	cellular aromatic compound metabolic process	biological_process	191768	Plesiocystis pacifica	species	2	0.00829876
GO:0006725	cellular aromatic compound metabolic process	biological_process	1051	Ectothiorhodospira	genus	5	0.0207469
GO:0006725	cellular aromatic compound metabolic process	biological_process	85021	Intrasporangiaceae	family	12	0.0497925
GO:0006725	cellular aromatic compound metabolic process	biological_process	29	Myxococcales	order	2	0.00829876
GO:0006725	cellular aromatic compound metabolic process	biological_process	1053	Halorhodospira halophila	species	3	0.0124481
GO:0006725	cellular aromatic compound metabolic process	biological_process	40222	Methylophaga	genus	6	0.0248963
GO:0006725	cellular aromatic compound metabolic process	biological_process	1284658	Planktomarina temperata	species	9	0.0373444
GO:0006725	cellular aromatic compound metabolic process	biological_process	392484	Methylophaga thiooxydans	species	1	0.00414938
GO:0006725	cellular aromatic compound metabolic process	biological_process	1284657	Planktomarina	genus	9	0.0373444
GO:0006725	cellular aromatic compound metabolic process	biological_process	937772	gamma proteobacterium IMCC1989	species	1	0.00414938
GO:0006725	cellular aromatic compound metabolic process	biological_process	345632	Geobacter pickeringii	species	7	0.0290456
GO:0006725	cellular aromatic compound metabolic process	biological_process	754476	Methylophaga nitratireducenticrescens	species	2	0.00829876
GO:0006725	cellular aromatic compound metabolic process	biological_process	519989	Ectothiorhodospira sp. PHS-1	species	5	0.0207469
GO:0006725	cellular aromatic compound metabolic process	biological_process	28211	Alphaproteobacteria	class	54	0.224066
GO:0006725	cellular aromatic compound metabolic process	biological_process	388401	Rhodobacteraceae bacterium HTCC2150	species	2	0.00829876
GO:0006725	cellular aromatic compound metabolic process	biological_process	28221	Deltaproteobacteria	class	20	0.0829876
GO:0006725	cellular aromatic compound metabolic process	biological_process	253245	Owenweeksia hongkongensis	species	1	0.00414938
GO:0006725	cellular aromatic compound metabolic process	biological_process	28231	Geobacter	genus	7	0.0290456
GO:0006725	cellular aromatic compound metabolic process	biological_process	386891	Moraxella bovoculi	species	1	0.00414938
GO:0006725	cellular aromatic compound metabolic process	biological_process	72273	Thiotrichales	order	6	0.0248963
GO:0006725	cellular aromatic compound metabolic process	biological_process	207954	Neptuniibacter caesariensis	species	4	0.0165975
GO:0006725	cellular aromatic compound metabolic process	biological_process	72274	Pseudomonadales	order	1	0.00414938
GO:0006725	cellular aromatic compound metabolic process	biological_process	72276	Ectothiorhodospiraceae	family	11	0.0456432
GO:0006725	cellular aromatic compound metabolic process	biological_process	246874	Cryomorphaceae	family	1	0.00414938
GO:0006725	cellular aromatic compound metabolic process	biological_process	39773	Methylomicrobium	genus	2	0.00829876
GO:0006725	cellular aromatic compound metabolic process	biological_process	39775	Methylomicrobium album	species	2	0.00829876
GO:0006725	cellular aromatic compound metabolic process	biological_process	1330036	Osedax symbiont Rs1	species	6	0.0248963
GO:0006725	cellular aromatic compound metabolic process	biological_process	28256	Halomonadaceae	family	8	0.033195
GO:0006725	cellular aromatic compound metabolic process	biological_process	1178482	Halomonas huangheensis	species	5	0.0207469
GO:0006725	cellular aromatic compound metabolic process	biological_process	356	Rhizobiales	order	1	0.00414938
GO:0006725	cellular aromatic compound metabolic process	biological_process	198251	Candidatus Pelagibacter	genus	16	0.06639
GO:0006725	cellular aromatic compound metabolic process	biological_process	53357	Intrasporangium	genus	11	0.0456432
GO:0006725	cellular aromatic compound metabolic process	biological_process	2157	Archaea	superkingdom	1	0.00414938
GO:0006725	cellular aromatic compound metabolic process	biological_process	198252	Candidatus Pelagibacter ubique	species	11	0.0456432
GO:0006725	cellular aromatic compound metabolic process	biological_process	85108	Halorhodospira	genus	3	0.0124481
GO:0006725	cellular aromatic compound metabolic process	biological_process	1541743	Candidatus Ruthia	genus	2	0.00829876
GO:0006725	cellular aromatic compound metabolic process	biological_process	890	Desulfuromonas	genus	9	0.0373444
GO:0006725	cellular aromatic compound metabolic process	biological_process	213113	Desulfurellales	order	2	0.00829876
GO:0006725	cellular aromatic compound metabolic process	biological_process	891	Desulfuromonas acetoxidans	species	9	0.0373444
GO:0006725	cellular aromatic compound metabolic process	biological_process	380	Sinorhizobium fredii	species	1	0.00414938
GO:0006725	cellular aromatic compound metabolic process	biological_process	2433	Roseobacter	genus	5	0.0207469
GO:0006725	cellular aromatic compound metabolic process	biological_process	1403540	Halomonas sp. BC04	species	3	0.0124481
GO:0006725	cellular aromatic compound metabolic process	biological_process	651137	Thaumarchaeota	phylum	1	0.00414938
GO:0006725	cellular aromatic compound metabolic process	biological_process	49546	Flavobacteriaceae	family	4	0.0165975
GO:0006725	cellular aromatic compound metabolic process	biological_process	467094	Ilumatobacter coccineus	species	1	0.00414938
GO:0006725	cellular aromatic compound metabolic process	biological_process	46225	Moraxella	subgenus	1	0.00414938
GO:0006725	cellular aromatic compound metabolic process	biological_process	403	Methylococcaceae	family	2	0.00829876
GO:0006725	cellular aromatic compound metabolic process	biological_process	99479	Tetrasphaera	genus	1	0.00414938
GO:0006725	cellular aromatic compound metabolic process	biological_process	1706371	Cellvibrionaceae	family	4	0.0165975
GO:0006725	cellular aromatic compound metabolic process	biological_process	99480	Tetrasphaera australiensis	species	1	0.00414938
GO:0006725	cellular aromatic compound metabolic process	biological_process	204441	Rhodospirillales	order	2	0.00829876
GO:0006725	cellular aromatic compound metabolic process	biological_process	1706369	Cellvibrionales	order	6	0.0248963
GO:0006725	cellular aromatic compound metabolic process	biological_process	1134474	Cellvibrio sp. BR	species	4	0.0165975
GO:0006725	cellular aromatic compound metabolic process	biological_process	1706374	Porticoccaceae	family	2	0.00829876
GO:0006725	cellular aromatic compound metabolic process	biological_process	204455	Rhodobacterales	order	26	0.107884
GO:0006725	cellular aromatic compound metabolic process	biological_process	69541	Desulfuromonadales	order	16	0.06639
GO:0006725	cellular aromatic compound metabolic process	biological_process	1293499	Nitrospinales	order	1	0.00414938
GO:0006725	cellular aromatic compound metabolic process	biological_process	1293498	Nitrospinia	class	1	0.00414938
GO:0006725	cellular aromatic compound metabolic process	biological_process	1293497	Nitrospinae	phylum	1	0.00414938
GO:0006725	cellular aromatic compound metabolic process	biological_process	314287	gamma proteobacterium HTCC2207	species	1	0.00414938
GO:0006725	cellular aromatic compound metabolic process	biological_process	391593	Roseobacter sp. CCS2	species	5	0.0207469
GO:0006725	cellular aromatic compound metabolic process	biological_process	68525	delta/epsilon subdivisions	subphylum	20	0.0829876
GO:0006725	cellular aromatic compound metabolic process	biological_process	213422	Geobacteraceae	family	7	0.0290456
GO:0006725	cellular aromatic compound metabolic process	biological_process	213421	Desulfuromonadaceae	family	9	0.0373444
GO:0006725	cellular aromatic compound metabolic process	biological_process	433	Acetobacteraceae	family	2	0.00829876
GO:0006725	cellular aromatic compound metabolic process	biological_process	386487	Candidatus Ruthia magnifica	species	2	0.00829876
GO:0006725	cellular aromatic compound metabolic process	biological_process	84405	Hippea maritima	species	2	0.00829876
GO:0006725	cellular aromatic compound metabolic process	biological_process	437	Acidomonas methanolica	species	2	0.00829876
GO:0006725	cellular aromatic compound metabolic process	biological_process	84404	Hippea	genus	2	0.00829876
GO:0006725	cellular aromatic compound metabolic process	biological_process	117942	Desulfurellaceae	family	2	0.00829876
GO:0006725	cellular aromatic compound metabolic process	biological_process	2745	Halomonas	genus	8	0.033195
GO:0006725	cellular aromatic compound metabolic process	biological_process	135613	Chromatiales	order	11	0.0456432
GO:0006725	cellular aromatic compound metabolic process	biological_process	1002672	Candidatus Pelagibacter sp. IMCC9063	species	3	0.0124481
GO:0006725	cellular aromatic compound metabolic process	biological_process	135618	Methylococcales	order	2	0.00829876
GO:0006725	cellular aromatic compound metabolic process	biological_process	135619	Oceanospirillales	order	20	0.0829876
GO:0006725	cellular aromatic compound metabolic process	biological_process	135616	Piscirickettsiaceae	family	6	0.0248963
GO:0006725	cellular aromatic compound metabolic process	biological_process	82115	Rhizobiaceae	family	1	0.00414938
GO:0006725	cellular aromatic compound metabolic process	biological_process	1655514	Pelagibacteraceae	family	17	0.0705394
GO:0006725	cellular aromatic compound metabolic process	biological_process	439493	Candidatus Pelagibacter sp. HTCC7211	species	2	0.00829876
GO:0006725	cellular aromatic compound metabolic process	biological_process	135622	Alteromonadales	order	4	0.0165975
GO:0006725	cellular aromatic compound metabolic process	biological_process	135620	Oceanospirillaceae	family	11	0.0456432
GO:0006725	cellular aromatic compound metabolic process	biological_process	200644	Flavobacteriales	order	7	0.0290456
GO:0006725	cellular aromatic compound metabolic process	biological_process	1224	Proteobacteria	phylum	165	0.684647
GO:0006725	cellular aromatic compound metabolic process	biological_process	28105	Sinorhizobium	genus	1	0.00414938
GO:0006725	cellular aromatic compound metabolic process	biological_process	224463	Nannocystaceae	family	2	0.00829876
GO:0006725	cellular aromatic compound metabolic process	biological_process	224462	Nannocystineae	suborder	2	0.00829876
GO:0006725	cellular aromatic compound metabolic process	biological_process	34000	Acidomonas	genus	2	0.00829876
GO:0006725	cellular aromatic compound metabolic process	biological_process	976	Bacteroidetes	phylum	21	0.0871369
GO:0006725	cellular aromatic compound metabolic process	biological_process	1236	Gammaproteobacteria	class	81	0.3361
GO:0006725	cellular aromatic compound metabolic process	biological_process	35796	Nitrococcus	genus	2	0.00829876
GO:0006725	cellular aromatic compound metabolic process	biological_process	468	Moraxellaceae	family	1	0.00414938
GO:0006725	cellular aromatic compound metabolic process	biological_process	201174	Actinobacteria	phylum	14	0.0580913
GO:0006725	cellular aromatic compound metabolic process	biological_process	35797	Nitrococcus mobilis	species	2	0.00829876
GO:0006725	cellular aromatic compound metabolic process	biological_process	267986	Owenweeksia	genus	1	0.00414938
GO:0006725	cellular aromatic compound metabolic process	biological_process	35800	Nitrospina	genus	1	0.00414938
GO:0006725	cellular aromatic compound metabolic process	biological_process	35801	Nitrospina gracilis	species	1	0.00414938
GO:0006725	cellular aromatic compound metabolic process	biological_process	230105	Methylophaga aminisulfidivorans	species	3	0.0124481
GO:0006725	cellular aromatic compound metabolic process	biological_process	475	Moraxella	genus	1	0.00414938
GO:0006725	cellular aromatic compound metabolic process	biological_process	41949	Candidatus Microthrix	genus	1	0.00414938
GO:0006725	cellular aromatic compound metabolic process	biological_process	41950	Candidatus Microthrix parvicella	species	1	0.00414938
GO:0006725	cellular aromatic compound metabolic process	biological_process	52959	Polaribacter	genus	1	0.00414938
GO:0006725	cellular aromatic compound metabolic process	biological_process	1760	Actinobacteria	class	12	0.0497925
GO:0006725	cellular aromatic compound metabolic process	biological_process	117743	Flavobacteriia	class	14	0.0580913
GO:0006725	cellular aromatic compound metabolic process	biological_process	31989	Rhodobacteraceae	family	25	0.103734
GO:0006725	cellular aromatic compound metabolic process	biological_process	1336803	Polaribacter sp. Hel1_33_49	species	1	0.00414938
GO:0006725	cellular aromatic compound metabolic process	biological_process	54526	Pelagibacterales	order	17	0.0705394
GO:0006725	cellular aromatic compound metabolic process	biological_process	407032	Nitrospinaceae	family	1	0.00414938
GO:0072330	monocarboxylic acid biosynthetic process	biological_process	976	Bacteroidetes	phylum	1	1
GO:0072330	monocarboxylic acid biosynthetic process	biological_process	1	root	no rank	1	1
GO:0072330	monocarboxylic acid biosynthetic process	biological_process	2	Bacteria	superkingdom	1	1
GO:0072330	monocarboxylic acid biosynthetic process	biological_process	117743	Flavobacteriia	class	1	1
GO:0006605	protein targeting	biological_process	1	root	no rank	7	1
GO:0006605	protein targeting	biological_process	2	Bacteria	superkingdom	7	1
GO:0004427	inorganic diphosphatase activity	molecular_function	1760	Actinobacteria	class	1	0.0555556
GO:0004427	inorganic diphosphatase activity	molecular_function	1	root	no rank	18	1
GO:0004427	inorganic diphosphatase activity	molecular_function	2	Bacteria	superkingdom	18	1
GO:0004427	inorganic diphosphatase activity	molecular_function	1655514	Pelagibacteraceae	family	1	0.0555556
GO:0004427	inorganic diphosphatase activity	molecular_function	200644	Flavobacteriales	order	1	0.0555556
GO:0004427	inorganic diphosphatase activity	molecular_function	1224	Proteobacteria	phylum	8	0.444444
GO:0004427	inorganic diphosphatase activity	molecular_function	198251	Candidatus Pelagibacter	genus	1	0.0555556
GO:0004427	inorganic diphosphatase activity	molecular_function	1550399	marine actinobacterium MedAcidi-G1	species	1	0.0555556
GO:0004427	inorganic diphosphatase activity	molecular_function	49546	Flavobacteriaceae	family	1	0.0555556
GO:0004427	inorganic diphosphatase activity	molecular_function	117743	Flavobacteriia	class	1	0.0555556
GO:0004427	inorganic diphosphatase activity	molecular_function	198252	Candidatus Pelagibacter ubique	species	1	0.0555556
GO:0004427	inorganic diphosphatase activity	molecular_function	976	Bacteroidetes	phylum	1	0.0555556
GO:0004427	inorganic diphosphatase activity	molecular_function	28211	Alphaproteobacteria	class	4	0.222222
GO:0004427	inorganic diphosphatase activity	molecular_function	201174	Actinobacteria	phylum	1	0.0555556
GO:0004427	inorganic diphosphatase activity	molecular_function	54526	Pelagibacterales	order	1	0.0555556
GO:0004427	inorganic diphosphatase activity	molecular_function	52959	Polaribacter	genus	1	0.0555556
GO:0005515	protein binding	molecular_function	84993	Acidimicrobiales	order	1	0.00406504
GO:0005515	protein binding	molecular_function	1	root	no rank	246	1
GO:0005515	protein binding	molecular_function	84992	Acidimicrobiia	class	1	0.00406504
GO:0005515	protein binding	molecular_function	456455	Bizionia argentinensis	species	2	0.00813008
GO:0005515	protein binding	molecular_function	2	Bacteria	superkingdom	245	0.995935
GO:0005515	protein binding	molecular_function	84994	Acidimicrobiaceae	family	1	0.00406504
GO:0005515	protein binding	molecular_function	261386	Leptospirillum sp. Group III	species group	10	0.0406504
GO:0005515	protein binding	molecular_function	265	Paracoccus	genus	2	0.00813008
GO:0005515	protein binding	molecular_function	682522	Ilumatobacter	genus	1	0.00406504
GO:0005515	protein binding	molecular_function	83219	Sulfitobacter mediterraneus	species	2	0.00813008
GO:0005515	protein binding	molecular_function	85013	Frankiales	order	2	0.00813008
GO:0005515	protein binding	molecular_function	1046	Chromatiaceae	family	2	0.00813008
GO:0005515	protein binding	molecular_function	1288970	Magnetospira sp. QH-2	species	4	0.0162602
GO:0005515	protein binding	molecular_function	286	Pseudomonas	genus	15	0.0609756
GO:0005515	protein binding	molecular_function	40222	Methylophaga	genus	1	0.00406504
GO:0005515	protein binding	molecular_function	1284658	Planktomarina temperata	species	12	0.0487805
GO:0005515	protein binding	molecular_function	1284657	Planktomarina	genus	12	0.0487805
GO:0005515	protein binding	molecular_function	1182780	Magnetospira	genus	4	0.0162602
GO:0005515	protein binding	molecular_function	28211	Alphaproteobacteria	class	79	0.321138
GO:0005515	protein binding	molecular_function	633150	Pseudomonas sp. 1-7	species	9	0.0365854
GO:0005515	protein binding	molecular_function	28221	Deltaproteobacteria	class	10	0.0406504
GO:0005515	protein binding	molecular_function	1854	Frankia	genus	2	0.00813008
GO:0005515	protein binding	molecular_function	41295	Rhodospirillaceae	family	4	0.0162602
GO:0005515	protein binding	molecular_function	189778	Nitrospirales	order	10	0.0406504
GO:0005515	protein binding	molecular_function	72273	Thiotrichales	order	1	0.00406504
GO:0005515	protein binding	molecular_function	189779	Nitrospiraceae	family	10	0.0406504
GO:0005515	protein binding	molecular_function	72274	Pseudomonadales	order	15	0.0609756
GO:0005515	protein binding	molecular_function	1502784	Pseudomonas sp. AAC	species	6	0.0243902
GO:0005515	protein binding	molecular_function	85079	Thiohalocapsa	genus	2	0.00813008
GO:0005515	protein binding	molecular_function	1550401	marine actinobacterium MedAcidi-G2B	species	3	0.0121951
GO:0005515	protein binding	molecular_function	1550400	marine actinobacterium MedAcidi-G2A	species	2	0.00813008
GO:0005515	protein binding	molecular_function	28253	Marinomonas	genus	7	0.0284553
GO:0005515	protein binding	molecular_function	1125964	Loktanella cinnabarina	species	7	0.0284553
GO:0005515	protein binding	molecular_function	28256	Halomonadaceae	family	5	0.0203252
GO:0005515	protein binding	molecular_function	1178482	Halomonas huangheensis	species	5	0.0203252
GO:0005515	protein binding	molecular_function	198251	Candidatus Pelagibacter	genus	3	0.0121951
GO:0005515	protein binding	molecular_function	2157	Archaea	superkingdom	1	0.00406504
GO:0005515	protein binding	molecular_function	159346	Roseibacterium elongatum	species	5	0.0203252
GO:0005515	protein binding	molecular_function	487797	Flavobacteria bacterium MS024-3C	species	1	0.00406504
GO:0005515	protein binding	molecular_function	159345	Roseibacterium	genus	5	0.0203252
GO:0005515	protein binding	molecular_function	890	Desulfuromonas	genus	9	0.0365854
GO:0005515	protein binding	molecular_function	891	Desulfuromonas acetoxidans	species	9	0.0365854
GO:0005515	protein binding	molecular_function	213118	Desulfobacterales	order	1	0.00406504
GO:0005515	protein binding	molecular_function	213121	Desulfobulbaceae	family	1	0.00406504
GO:0005515	protein binding	molecular_function	49546	Flavobacteriaceae	family	7	0.0284553
GO:0005515	protein binding	molecular_function	283785	Bizionia	genus	2	0.00813008
GO:0005515	protein binding	molecular_function	263818	Marinomonas ushuaiensis	species	2	0.00813008
GO:0005515	protein binding	molecular_function	467094	Ilumatobacter coccineus	species	1	0.00406504
GO:0005515	protein binding	molecular_function	427922	Desulfurivibrio	genus	1	0.00406504
GO:0005515	protein binding	molecular_function	427923	Desulfurivibrio alkaliphilus	species	1	0.00406504
GO:0005515	protein binding	molecular_function	1433986	Actibacterium	genus	4	0.0162602
GO:0005515	protein binding	molecular_function	204441	Rhodospirillales	order	6	0.0243902
GO:0005515	protein binding	molecular_function	314270	Rhodobacteraceae bacterium HTCC2083	species	1	0.00406504
GO:0005515	protein binding	molecular_function	1706369	Cellvibrionales	order	1	0.00406504
GO:0005515	protein binding	molecular_function	1706374	Porticoccaceae	family	1	0.00406504
GO:0005515	protein binding	molecular_function	204455	Rhodobacterales	order	54	0.219512
GO:0005515	protein binding	molecular_function	69541	Desulfuromonadales	order	9	0.0365854
GO:0005515	protein binding	molecular_function	1293499	Nitrospinales	order	18	0.0731707
GO:0005515	protein binding	molecular_function	1293498	Nitrospinia	class	18	0.0731707
GO:0005515	protein binding	molecular_function	1293497	Nitrospinae	phylum	18	0.0731707
GO:0005515	protein binding	molecular_function	1461693	Actibacterium atlanticum	species	4	0.0162602
GO:0005515	protein binding	molecular_function	314287	gamma proteobacterium HTCC2207	species	1	0.00406504
GO:0005515	protein binding	molecular_function	178606	Leptospirillum ferriphilum	species	10	0.0406504
GO:0005515	protein binding	molecular_function	68525	delta/epsilon subdivisions	subphylum	10	0.0406504
GO:0005515	protein binding	molecular_function	203693	Nitrospira	class	10	0.0406504
GO:0005515	protein binding	molecular_function	213421	Desulfuromonadaceae	family	9	0.0365854
GO:0005515	protein binding	molecular_function	433	Acetobacteraceae	family	2	0.00813008
GO:0005515	protein binding	molecular_function	179	Leptospirillum	genus	10	0.0406504
GO:0005515	protein binding	molecular_function	437	Acidomonas methanolica	species	2	0.00813008
GO:0005515	protein binding	molecular_function	40117	Nitrospirae	phylum	10	0.0406504
GO:0005515	protein binding	molecular_function	1397666	alpha proteobacterium RS24	species	2	0.00813008
GO:0005515	protein binding	molecular_function	2745	Halomonas	genus	5	0.0203252
GO:0005515	protein binding	molecular_function	135613	Chromatiales	order	2	0.00813008
GO:0005515	protein binding	molecular_function	261827	Algibacter	genus	1	0.00406504
GO:0005515	protein binding	molecular_function	135619	Oceanospirillales	order	16	0.0650407
GO:0005515	protein binding	molecular_function	245186	Loktanella	genus	9	0.0365854
GO:0005515	protein binding	molecular_function	135616	Piscirickettsiaceae	family	1	0.00406504
GO:0005515	protein binding	molecular_function	1655514	Pelagibacteraceae	family	4	0.0162602
GO:0005515	protein binding	molecular_function	439493	Candidatus Pelagibacter sp. HTCC7211	species	3	0.0121951
GO:0005515	protein binding	molecular_function	221126	Algibacter lectus	species	1	0.00406504
GO:0005515	protein binding	molecular_function	135620	Oceanospirillaceae	family	11	0.0447154
GO:0005515	protein binding	molecular_function	1250005	Polaribacter sp. Hel1_85	species	2	0.00813008
GO:0005515	protein binding	molecular_function	135621	Pseudomonadaceae	family	15	0.0609756
GO:0005515	protein binding	molecular_function	200644	Flavobacteriales	order	7	0.0284553
GO:0005515	protein binding	molecular_function	245188	Loktanella vestfoldensis	species	2	0.00813008
GO:0005515	protein binding	molecular_function	1224	Proteobacteria	phylum	162	0.658537
GO:0005515	protein binding	molecular_function	83406	gamma proteobacterium HdN1	species	1	0.00406504
GO:0005515	protein binding	molecular_function	34000	Acidomonas	genus	2	0.00813008
GO:0005515	protein binding	molecular_function	976	Bacteroidetes	phylum	16	0.0650407
GO:0005515	protein binding	molecular_function	1236	Gammaproteobacteria	class	52	0.211382
GO:0005515	protein binding	molecular_function	201174	Actinobacteria	phylum	8	0.0325203
GO:0005515	protein binding	molecular_function	34007	Paracoccus versutus	species	2	0.00813008
GO:0005515	protein binding	molecular_function	35800	Nitrospina	genus	18	0.0731707
GO:0005515	protein binding	molecular_function	35801	Nitrospina gracilis	species	18	0.0731707
GO:0005515	protein binding	molecular_function	74712	Frankiaceae	family	2	0.00813008
GO:0005515	protein binding	molecular_function	28890	Euryarchaeota	phylum	1	0.00406504
GO:0005515	protein binding	molecular_function	230105	Methylophaga aminisulfidivorans	species	1	0.00406504
GO:0005515	protein binding	molecular_function	52959	Polaribacter	genus	2	0.00813008
GO:0005515	protein binding	molecular_function	1760	Actinobacteria	class	7	0.0284553
GO:0005515	protein binding	molecular_function	60136	Sulfitobacter	genus	2	0.00813008
GO:0005515	protein binding	molecular_function	117743	Flavobacteriia	class	11	0.0447154
GO:0005515	protein binding	molecular_function	102897	Frankia sp. EUN1f	species	2	0.00813008
GO:0005515	protein binding	molecular_function	31989	Rhodobacteraceae	family	52	0.211382
GO:0005515	protein binding	molecular_function	407032	Nitrospinaceae	family	18	0.0731707
GO:0005515	protein binding	molecular_function	54526	Pelagibacterales	order	4	0.0162602
GO:0098869	cellular oxidant detoxification	biological_process	1	root	no rank	3	1
GO:0098869	cellular oxidant detoxification	biological_process	2	Bacteria	superkingdom	3	1
GO:0098869	cellular oxidant detoxification	biological_process	1236	Gammaproteobacteria	class	2	0.666667
GO:0098869	cellular oxidant detoxification	biological_process	1224	Proteobacteria	phylum	2	0.666667
GO:0016880	acid-ammonia (or amide) ligase activity	molecular_function	1	root	no rank	4	1
GO:0016880	acid-ammonia (or amide) ligase activity	molecular_function	135619	Oceanospirillales	order	1	0.25
GO:0016880	acid-ammonia (or amide) ligase activity	molecular_function	2	Bacteria	superkingdom	4	1
GO:0016880	acid-ammonia (or amide) ligase activity	molecular_function	28211	Alphaproteobacteria	class	2	0.5
GO:0016880	acid-ammonia (or amide) ligase activity	molecular_function	204455	Rhodobacterales	order	2	0.5
GO:0016880	acid-ammonia (or amide) ligase activity	molecular_function	1236	Gammaproteobacteria	class	2	0.5
GO:0016880	acid-ammonia (or amide) ligase activity	molecular_function	135620	Oceanospirillaceae	family	1	0.25
GO:0016880	acid-ammonia (or amide) ligase activity	molecular_function	1224	Proteobacteria	phylum	4	1
GO:0072337	modified amino acid transport	biological_process	1	root	no rank	4	1
GO:0072337	modified amino acid transport	biological_process	2	Bacteria	superkingdom	4	1
GO:0072337	modified amino acid transport	biological_process	1655514	Pelagibacteraceae	family	3	0.75
GO:0072337	modified amino acid transport	biological_process	28211	Alphaproteobacteria	class	4	1
GO:0072337	modified amino acid transport	biological_process	204455	Rhodobacterales	order	1	0.25
GO:0072337	modified amino acid transport	biological_process	198251	Candidatus Pelagibacter	genus	3	0.75
GO:0072337	modified amino acid transport	biological_process	1224	Proteobacteria	phylum	4	1
GO:0072337	modified amino acid transport	biological_process	367336	Rhodobacterales bacterium HTCC2255	species	1	0.25
GO:0072337	modified amino acid transport	biological_process	54526	Pelagibacterales	order	3	0.75
GO:0072337	modified amino acid transport	biological_process	198252	Candidatus Pelagibacter ubique	species	3	0.75
GO:0097659	nucleic acid-templated transcription	biological_process	1	root	no rank	150	1
GO:0097659	nucleic acid-templated transcription	biological_process	2433	Roseobacter	genus	5	0.0333333
GO:0097659	nucleic acid-templated transcription	biological_process	2	Bacteria	superkingdom	147	0.98
GO:0097659	nucleic acid-templated transcription	biological_process	459520	Neptuniibacter	genus	1	0.00666667
GO:0097659	nucleic acid-templated transcription	biological_process	412687	Intrasporangium oryzae	species	11	0.0733333
GO:0097659	nucleic acid-templated transcription	biological_process	49546	Flavobacteriaceae	family	3	0.02
GO:0097659	nucleic acid-templated transcription	biological_process	10	Cellvibrio	genus	4	0.0266667
GO:0097659	nucleic acid-templated transcription	biological_process	85006	Micrococcales	order	11	0.0733333
GO:0097659	nucleic acid-templated transcription	biological_process	46225	Moraxella	subgenus	1	0.00666667
GO:0097659	nucleic acid-templated transcription	biological_process	191767	Plesiocystis	genus	2	0.0133333
GO:0097659	nucleic acid-templated transcription	biological_process	1706371	Cellvibrionaceae	family	4	0.0266667
GO:0097659	nucleic acid-templated transcription	biological_process	204441	Rhodospirillales	order	2	0.0133333
GO:0097659	nucleic acid-templated transcription	biological_process	191768	Plesiocystis pacifica	species	2	0.0133333
GO:0097659	nucleic acid-templated transcription	biological_process	1706369	Cellvibrionales	order	5	0.0333333
GO:0097659	nucleic acid-templated transcription	biological_process	1134474	Cellvibrio sp. BR	species	4	0.0266667
GO:0097659	nucleic acid-templated transcription	biological_process	1706374	Porticoccaceae	family	1	0.00666667
GO:0097659	nucleic acid-templated transcription	biological_process	85021	Intrasporangiaceae	family	11	0.0733333
GO:0097659	nucleic acid-templated transcription	biological_process	29	Myxococcales	order	2	0.0133333
GO:0097659	nucleic acid-templated transcription	biological_process	1053	Halorhodospira halophila	species	3	0.02
GO:0097659	nucleic acid-templated transcription	biological_process	40222	Methylophaga	genus	2	0.0133333
GO:0097659	nucleic acid-templated transcription	biological_process	1284658	Planktomarina temperata	species	7	0.0466667
GO:0097659	nucleic acid-templated transcription	biological_process	1284657	Planktomarina	genus	7	0.0466667
GO:0097659	nucleic acid-templated transcription	biological_process	69541	Desulfuromonadales	order	9	0.06
GO:0097659	nucleic acid-templated transcription	biological_process	204455	Rhodobacterales	order	22	0.146667
GO:0097659	nucleic acid-templated transcription	biological_process	754476	Methylophaga nitratireducenticrescens	species	2	0.0133333
GO:0097659	nucleic acid-templated transcription	biological_process	314287	gamma proteobacterium HTCC2207	species	1	0.00666667
GO:0097659	nucleic acid-templated transcription	biological_process	68525	delta/epsilon subdivisions	subphylum	11	0.0733333
GO:0097659	nucleic acid-templated transcription	biological_process	391593	Roseobacter sp. CCS2	species	5	0.0333333
GO:0097659	nucleic acid-templated transcription	biological_process	213421	Desulfuromonadaceae	family	9	0.06
GO:0097659	nucleic acid-templated transcription	biological_process	433	Acetobacteraceae	family	2	0.0133333
GO:0097659	nucleic acid-templated transcription	biological_process	28211	Alphaproteobacteria	class	42	0.28
GO:0097659	nucleic acid-templated transcription	biological_process	388401	Rhodobacteraceae bacterium HTCC2150	species	2	0.0133333
GO:0097659	nucleic acid-templated transcription	biological_process	437	Acidomonas methanolica	species	2	0.0133333
GO:0097659	nucleic acid-templated transcription	biological_process	2745	Halomonas	genus	5	0.0333333
GO:0097659	nucleic acid-templated transcription	biological_process	28221	Deltaproteobacteria	class	11	0.0733333
GO:0097659	nucleic acid-templated transcription	biological_process	253245	Owenweeksia hongkongensis	species	1	0.00666667
GO:0097659	nucleic acid-templated transcription	biological_process	135613	Chromatiales	order	4	0.0266667
GO:0097659	nucleic acid-templated transcription	biological_process	135619	Oceanospirillales	order	7	0.0466667
GO:0097659	nucleic acid-templated transcription	biological_process	135616	Piscirickettsiaceae	family	2	0.0133333
GO:0097659	nucleic acid-templated transcription	biological_process	1655514	Pelagibacteraceae	family	12	0.08
GO:0097659	nucleic acid-templated transcription	biological_process	135622	Alteromonadales	order	3	0.02
GO:0097659	nucleic acid-templated transcription	biological_process	135620	Oceanospirillaceae	family	2	0.0133333
GO:0097659	nucleic acid-templated transcription	biological_process	200644	Flavobacteriales	order	6	0.04
GO:0097659	nucleic acid-templated transcription	biological_process	1224	Proteobacteria	phylum	94	0.626667
GO:0097659	nucleic acid-templated transcription	biological_process	224463	Nannocystaceae	family	2	0.0133333
GO:0097659	nucleic acid-templated transcription	biological_process	224462	Nannocystineae	suborder	2	0.0133333
GO:0097659	nucleic acid-templated transcription	biological_process	386891	Moraxella bovoculi	species	1	0.00666667
GO:0097659	nucleic acid-templated transcription	biological_process	34000	Acidomonas	genus	2	0.0133333
GO:0097659	nucleic acid-templated transcription	biological_process	976	Bacteroidetes	phylum	18	0.12
GO:0097659	nucleic acid-templated transcription	biological_process	72273	Thiotrichales	order	2	0.0133333
GO:0097659	nucleic acid-templated transcription	biological_process	207954	Neptuniibacter caesariensis	species	1	0.00666667
GO:0097659	nucleic acid-templated transcription	biological_process	72274	Pseudomonadales	order	1	0.00666667
GO:0097659	nucleic acid-templated transcription	biological_process	1236	Gammaproteobacteria	class	37	0.246667
GO:0097659	nucleic acid-templated transcription	biological_process	468	Moraxellaceae	family	1	0.00666667
GO:0097659	nucleic acid-templated transcription	biological_process	72276	Ectothiorhodospiraceae	family	4	0.0266667
GO:0097659	nucleic acid-templated transcription	biological_process	201174	Actinobacteria	phylum	11	0.0733333
GO:0097659	nucleic acid-templated transcription	biological_process	267986	Owenweeksia	genus	1	0.00666667
GO:0097659	nucleic acid-templated transcription	biological_process	246874	Cryomorphaceae	family	1	0.00666667
GO:0097659	nucleic acid-templated transcription	biological_process	475	Moraxella	genus	1	0.00666667
GO:0097659	nucleic acid-templated transcription	biological_process	52959	Polaribacter	genus	1	0.00666667
GO:0097659	nucleic acid-templated transcription	biological_process	28256	Halomonadaceae	family	5	0.0333333
GO:0097659	nucleic acid-templated transcription	biological_process	1760	Actinobacteria	class	11	0.0733333
GO:0097659	nucleic acid-templated transcription	biological_process	1178482	Halomonas huangheensis	species	5	0.0333333
GO:0097659	nucleic acid-templated transcription	biological_process	198251	Candidatus Pelagibacter	genus	11	0.0733333
GO:0097659	nucleic acid-templated transcription	biological_process	53357	Intrasporangium	genus	11	0.0733333
GO:0097659	nucleic acid-templated transcription	biological_process	117743	Flavobacteriia	class	13	0.0866667
GO:0097659	nucleic acid-templated transcription	biological_process	198252	Candidatus Pelagibacter ubique	species	11	0.0733333
GO:0097659	nucleic acid-templated transcription	biological_process	31989	Rhodobacteraceae	family	21	0.14
GO:0097659	nucleic acid-templated transcription	biological_process	85108	Halorhodospira	genus	3	0.02
GO:0097659	nucleic acid-templated transcription	biological_process	1336803	Polaribacter sp. Hel1_33_49	species	1	0.00666667
GO:0097659	nucleic acid-templated transcription	biological_process	890	Desulfuromonas	genus	9	0.06
GO:0097659	nucleic acid-templated transcription	biological_process	891	Desulfuromonas acetoxidans	species	9	0.06
GO:0097659	nucleic acid-templated transcription	biological_process	54526	Pelagibacterales	order	12	0.08
GO:0051539	4 iron, 4 sulfur cluster binding	molecular_function	203683	Planctomycetia	class	27	0.415385
GO:0051539	4 iron, 4 sulfur cluster binding	molecular_function	1	root	no rank	65	1
GO:0051539	4 iron, 4 sulfur cluster binding	molecular_function	203682	Planctomycetes	phylum	27	0.415385
GO:0051539	4 iron, 4 sulfur cluster binding	molecular_function	247490	Candidatus Jettenia caeni	species	14	0.215385
GO:0051539	4 iron, 4 sulfur cluster binding	molecular_function	1284658	Planktomarina temperata	species	14	0.215385
GO:0051539	4 iron, 4 sulfur cluster binding	molecular_function	2	Bacteria	superkingdom	65	1
GO:0051539	4 iron, 4 sulfur cluster binding	molecular_function	1284657	Planktomarina	genus	14	0.215385
GO:0051539	4 iron, 4 sulfur cluster binding	molecular_function	1127829	Candidatus Brocadiales	order	27	0.415385
GO:0051539	4 iron, 4 sulfur cluster binding	molecular_function	204455	Rhodobacterales	order	31	0.476923
GO:0051539	4 iron, 4 sulfur cluster binding	molecular_function	1127830	Candidatus Brocadiaceae	family	27	0.415385
GO:0051539	4 iron, 4 sulfur cluster binding	molecular_function	380738	Candidatus Kuenenia	genus	8	0.123077
GO:0051539	4 iron, 4 sulfur cluster binding	molecular_function	1224	Proteobacteria	phylum	36	0.553846
GO:0051539	4 iron, 4 sulfur cluster binding	molecular_function	174633	Candidatus Kuenenia stuttgartiensis	species	8	0.123077
GO:0051539	4 iron, 4 sulfur cluster binding	molecular_function	28211	Alphaproteobacteria	class	31	0.476923
GO:0051539	4 iron, 4 sulfur cluster binding	molecular_function	388401	Rhodobacteraceae bacterium HTCC2150	species	2	0.0307692
GO:0051539	4 iron, 4 sulfur cluster binding	molecular_function	1236	Gammaproteobacteria	class	2	0.0307692
GO:0051539	4 iron, 4 sulfur cluster binding	molecular_function	31989	Rhodobacteraceae	family	31	0.476923
GO:0051539	4 iron, 4 sulfur cluster binding	molecular_function	1046	Chromatiaceae	family	2	0.0307692
GO:0051539	4 iron, 4 sulfur cluster binding	molecular_function	53945	Octadecabacter	genus	1	0.0153846
GO:0051539	4 iron, 4 sulfur cluster binding	molecular_function	53946	Octadecabacter arcticus	species	1	0.0153846
GO:0051539	4 iron, 4 sulfur cluster binding	molecular_function	360731	Candidatus Jettenia	genus	14	0.215385
GO:0051539	4 iron, 4 sulfur cluster binding	molecular_function	135613	Chromatiales	order	2	0.0307692
GO:0051536	iron-sulfur cluster binding	molecular_function	1	root	no rank	70	1
GO:0051536	iron-sulfur cluster binding	molecular_function	247490	Candidatus Jettenia caeni	species	14	0.2
GO:0051536	iron-sulfur cluster binding	molecular_function	2	Bacteria	superkingdom	70	1
GO:0051536	iron-sulfur cluster binding	molecular_function	1127829	Candidatus Brocadiales	order	27	0.385714
GO:0051536	iron-sulfur cluster binding	molecular_function	1127830	Candidatus Brocadiaceae	family	27	0.385714
GO:0051536	iron-sulfur cluster binding	molecular_function	380738	Candidatus Kuenenia	genus	8	0.114286
GO:0051536	iron-sulfur cluster binding	molecular_function	1224	Proteobacteria	phylum	40	0.571429
GO:0051536	iron-sulfur cluster binding	molecular_function	1236	Gammaproteobacteria	class	6	0.0857143
GO:0051536	iron-sulfur cluster binding	molecular_function	1046	Chromatiaceae	family	2	0.0285714
GO:0051536	iron-sulfur cluster binding	molecular_function	410330	Calyptogena okutanii thioautotrophic gill symbiont	species	2	0.0285714
GO:0051536	iron-sulfur cluster binding	molecular_function	360731	Candidatus Jettenia	genus	14	0.2
GO:0051536	iron-sulfur cluster binding	molecular_function	203683	Planctomycetia	class	27	0.385714
GO:0051536	iron-sulfur cluster binding	molecular_function	203682	Planctomycetes	phylum	27	0.385714
GO:0051536	iron-sulfur cluster binding	molecular_function	1284658	Planktomarina temperata	species	14	0.2
GO:0051536	iron-sulfur cluster binding	molecular_function	1284657	Planktomarina	genus	14	0.2
GO:0051536	iron-sulfur cluster binding	molecular_function	204455	Rhodobacterales	order	31	0.442857
GO:0051536	iron-sulfur cluster binding	molecular_function	174633	Candidatus Kuenenia stuttgartiensis	species	8	0.114286
GO:0051536	iron-sulfur cluster binding	molecular_function	386487	Candidatus Ruthia magnifica	species	2	0.0285714
GO:0051536	iron-sulfur cluster binding	molecular_function	28211	Alphaproteobacteria	class	31	0.442857
GO:0051536	iron-sulfur cluster binding	molecular_function	388401	Rhodobacteraceae bacterium HTCC2150	species	2	0.0285714
GO:0051536	iron-sulfur cluster binding	molecular_function	31989	Rhodobacteraceae	family	31	0.442857
GO:0051536	iron-sulfur cluster binding	molecular_function	1541743	Candidatus Ruthia	genus	2	0.0285714
GO:0051536	iron-sulfur cluster binding	molecular_function	53945	Octadecabacter	genus	1	0.0142857
GO:0051536	iron-sulfur cluster binding	molecular_function	53946	Octadecabacter arcticus	species	1	0.0142857
GO:0051536	iron-sulfur cluster binding	molecular_function	135613	Chromatiales	order	2	0.0285714
GO:0051537	2 iron, 2 sulfur cluster binding	molecular_function	1	root	no rank	2	1
GO:0051537	2 iron, 2 sulfur cluster binding	molecular_function	2	Bacteria	superkingdom	2	1
GO:0051537	2 iron, 2 sulfur cluster binding	molecular_function	1236	Gammaproteobacteria	class	2	1
GO:0051537	2 iron, 2 sulfur cluster binding	molecular_function	1224	Proteobacteria	phylum	2	1
GO:0051537	2 iron, 2 sulfur cluster binding	molecular_function	410330	Calyptogena okutanii thioautotrophic gill symbiont	species	2	1
GO:0016885	ligase activity, forming carbon-carbon bonds	molecular_function	976	Bacteroidetes	phylum	1	1
GO:0016885	ligase activity, forming carbon-carbon bonds	molecular_function	1	root	no rank	1	1
GO:0016885	ligase activity, forming carbon-carbon bonds	molecular_function	2	Bacteria	superkingdom	1	1
GO:0016885	ligase activity, forming carbon-carbon bonds	molecular_function	117743	Flavobacteriia	class	1	1
GO:0009097	isoleucine biosynthetic process	biological_process	1	root	no rank	3	1
GO:0009097	isoleucine biosynthetic process	biological_process	1284658	Planktomarina temperata	species	1	0.333333
GO:0009097	isoleucine biosynthetic process	biological_process	2	Bacteria	superkingdom	3	1
GO:0009097	isoleucine biosynthetic process	biological_process	1284657	Planktomarina	genus	1	0.333333
GO:0009097	isoleucine biosynthetic process	biological_process	28211	Alphaproteobacteria	class	3	1
GO:0009097	isoleucine biosynthetic process	biological_process	204455	Rhodobacterales	order	3	1
GO:0009097	isoleucine biosynthetic process	biological_process	31989	Rhodobacteraceae	family	3	1
GO:0009097	isoleucine biosynthetic process	biological_process	1224	Proteobacteria	phylum	3	1
GO:0016744	transferase activity, transferring aldehyde or ketonic groups	molecular_function	1	root	no rank	1	1
GO:0016744	transferase activity, transferring aldehyde or ketonic groups	molecular_function	2	Bacteria	superkingdom	1	1
GO:0016744	transferase activity, transferring aldehyde or ketonic groups	molecular_function	28211	Alphaproteobacteria	class	1	1
GO:0016744	transferase activity, transferring aldehyde or ketonic groups	molecular_function	204455	Rhodobacterales	order	1	1
GO:0016744	transferase activity, transferring aldehyde or ketonic groups	molecular_function	31989	Rhodobacteraceae	family	1	1
GO:0016744	transferase activity, transferring aldehyde or ketonic groups	molecular_function	1224	Proteobacteria	phylum	1	1
GO:0043801	hexulose-6-phosphate synthase activity	molecular_function	72273	Thiotrichales	order	1	1
GO:0043801	hexulose-6-phosphate synthase activity	molecular_function	1	root	no rank	1	1
GO:0043801	hexulose-6-phosphate synthase activity	molecular_function	392484	Methylophaga thiooxydans	species	1	1
GO:0043801	hexulose-6-phosphate synthase activity	molecular_function	135616	Piscirickettsiaceae	family	1	1
GO:0043801	hexulose-6-phosphate synthase activity	molecular_function	2	Bacteria	superkingdom	1	1
GO:0043801	hexulose-6-phosphate synthase activity	molecular_function	1236	Gammaproteobacteria	class	1	1
GO:0043801	hexulose-6-phosphate synthase activity	molecular_function	1224	Proteobacteria	phylum	1	1
GO:0043801	hexulose-6-phosphate synthase activity	molecular_function	40222	Methylophaga	genus	1	1
GO:0016987	sigma factor activity	molecular_function	1	root	no rank	1	1
GO:0016987	sigma factor activity	molecular_function	2	Bacteria	superkingdom	1	1
GO:0016987	sigma factor activity	molecular_function	1236	Gammaproteobacteria	class	1	1
GO:0016987	sigma factor activity	molecular_function	1224	Proteobacteria	phylum	1	1
GO:1901361	organic cyclic compound catabolic process	biological_process	1	root	no rank	7	1
GO:1901361	organic cyclic compound catabolic process	biological_process	135619	Oceanospirillales	order	1	0.142857
GO:1901361	organic cyclic compound catabolic process	biological_process	1284658	Planktomarina temperata	species	1	0.142857
GO:1901361	organic cyclic compound catabolic process	biological_process	2	Bacteria	superkingdom	7	1
GO:1901361	organic cyclic compound catabolic process	biological_process	937772	gamma proteobacterium IMCC1989	species	1	0.142857
GO:1901361	organic cyclic compound catabolic process	biological_process	1284657	Planktomarina	genus	1	0.142857
GO:1901361	organic cyclic compound catabolic process	biological_process	135622	Alteromonadales	order	1	0.142857
GO:1901361	organic cyclic compound catabolic process	biological_process	204455	Rhodobacterales	order	1	0.142857
GO:1901361	organic cyclic compound catabolic process	biological_process	200644	Flavobacteriales	order	1	0.142857
GO:1901361	organic cyclic compound catabolic process	biological_process	1224	Proteobacteria	phylum	6	0.857143
GO:1901361	organic cyclic compound catabolic process	biological_process	49546	Flavobacteriaceae	family	1	0.142857
GO:1901361	organic cyclic compound catabolic process	biological_process	117743	Flavobacteriia	class	1	0.142857
GO:1901361	organic cyclic compound catabolic process	biological_process	976	Bacteroidetes	phylum	1	0.142857
GO:1901361	organic cyclic compound catabolic process	biological_process	28211	Alphaproteobacteria	class	1	0.142857
GO:1901361	organic cyclic compound catabolic process	biological_process	1236	Gammaproteobacteria	class	5	0.714286
GO:1901361	organic cyclic compound catabolic process	biological_process	31989	Rhodobacteraceae	family	1	0.142857
GO:1901361	organic cyclic compound catabolic process	biological_process	1706369	Cellvibrionales	order	1	0.142857
GO:1901361	organic cyclic compound catabolic process	biological_process	1706374	Porticoccaceae	family	1	0.142857
GO:0016746	transferase activity, transferring acyl groups	molecular_function	1	root	no rank	1	1
GO:0016746	transferase activity, transferring acyl groups	molecular_function	2	Bacteria	superkingdom	1	1
GO:0016746	transferase activity, transferring acyl groups	molecular_function	35800	Nitrospina	genus	1	1
GO:0016746	transferase activity, transferring acyl groups	molecular_function	1293499	Nitrospinales	order	1	1
GO:0016746	transferase activity, transferring acyl groups	molecular_function	1293498	Nitrospinia	class	1	1
GO:0016746	transferase activity, transferring acyl groups	molecular_function	35801	Nitrospina gracilis	species	1	1
GO:0016746	transferase activity, transferring acyl groups	molecular_function	1293497	Nitrospinae	phylum	1	1
GO:0016746	transferase activity, transferring acyl groups	molecular_function	407032	Nitrospinaceae	family	1	1
GO:1901360	organic cyclic compound metabolic process	biological_process	84993	Acidimicrobiales	order	2	0.00826446
GO:1901360	organic cyclic compound metabolic process	biological_process	1	root	no rank	242	1
GO:1901360	organic cyclic compound metabolic process	biological_process	84992	Acidimicrobiia	class	2	0.00826446
GO:1901360	organic cyclic compound metabolic process	biological_process	2	Bacteria	superkingdom	232	0.958678
GO:1901360	organic cyclic compound metabolic process	biological_process	84994	Acidimicrobiaceae	family	1	0.00413223
GO:1901360	organic cyclic compound metabolic process	biological_process	459520	Neptuniibacter	genus	4	0.0165289
GO:1901360	organic cyclic compound metabolic process	biological_process	412687	Intrasporangium oryzae	species	11	0.0454545
GO:1901360	organic cyclic compound metabolic process	biological_process	10	Cellvibrio	genus	4	0.0165289
GO:1901360	organic cyclic compound metabolic process	biological_process	206350	Methylophilales	order	1	0.00413223
GO:1901360	organic cyclic compound metabolic process	biological_process	85006	Micrococcales	order	12	0.0495868
GO:1901360	organic cyclic compound metabolic process	biological_process	682522	Ilumatobacter	genus	1	0.00413223
GO:1901360	organic cyclic compound metabolic process	biological_process	191767	Plesiocystis	genus	2	0.00826446
GO:1901360	organic cyclic compound metabolic process	biological_process	1798913	Microthrixaceae	family	1	0.00413223
GO:1901360	organic cyclic compound metabolic process	biological_process	191768	Plesiocystis pacifica	species	2	0.00826446
GO:1901360	organic cyclic compound metabolic process	biological_process	1051	Ectothiorhodospira	genus	5	0.0206612
GO:1901360	organic cyclic compound metabolic process	biological_process	85021	Intrasporangiaceae	family	12	0.0495868
GO:1901360	organic cyclic compound metabolic process	biological_process	29	Myxococcales	order	2	0.00826446
GO:1901360	organic cyclic compound metabolic process	biological_process	1053	Halorhodospira halophila	species	3	0.0123967
GO:1901360	organic cyclic compound metabolic process	biological_process	40222	Methylophaga	genus	6	0.0247934
GO:1901360	organic cyclic compound metabolic process	biological_process	1284658	Planktomarina temperata	species	9	0.0371901
GO:1901360	organic cyclic compound metabolic process	biological_process	392484	Methylophaga thiooxydans	species	1	0.00413223
GO:1901360	organic cyclic compound metabolic process	biological_process	1284657	Planktomarina	genus	9	0.0371901
GO:1901360	organic cyclic compound metabolic process	biological_process	937772	gamma proteobacterium IMCC1989	species	1	0.00413223
GO:1901360	organic cyclic compound metabolic process	biological_process	345632	Geobacter pickeringii	species	7	0.0289256
GO:1901360	organic cyclic compound metabolic process	biological_process	754476	Methylophaga nitratireducenticrescens	species	2	0.00826446
GO:1901360	organic cyclic compound metabolic process	biological_process	519989	Ectothiorhodospira sp. PHS-1	species	5	0.0206612
GO:1901360	organic cyclic compound metabolic process	biological_process	28211	Alphaproteobacteria	class	54	0.22314
GO:1901360	organic cyclic compound metabolic process	biological_process	388401	Rhodobacteraceae bacterium HTCC2150	species	2	0.00826446
GO:1901360	organic cyclic compound metabolic process	biological_process	28216	Betaproteobacteria	class	1	0.00413223
GO:1901360	organic cyclic compound metabolic process	biological_process	28221	Deltaproteobacteria	class	20	0.0826446
GO:1901360	organic cyclic compound metabolic process	biological_process	253245	Owenweeksia hongkongensis	species	1	0.00413223
GO:1901360	organic cyclic compound metabolic process	biological_process	28231	Geobacter	genus	7	0.0289256
GO:1901360	organic cyclic compound metabolic process	biological_process	386891	Moraxella bovoculi	species	1	0.00413223
GO:1901360	organic cyclic compound metabolic process	biological_process	72273	Thiotrichales	order	6	0.0247934
GO:1901360	organic cyclic compound metabolic process	biological_process	207954	Neptuniibacter caesariensis	species	4	0.0165289
GO:1901360	organic cyclic compound metabolic process	biological_process	72274	Pseudomonadales	order	1	0.00413223
GO:1901360	organic cyclic compound metabolic process	biological_process	72276	Ectothiorhodospiraceae	family	11	0.0454545
GO:1901360	organic cyclic compound metabolic process	biological_process	246874	Cryomorphaceae	family	1	0.00413223
GO:1901360	organic cyclic compound metabolic process	biological_process	39773	Methylomicrobium	genus	2	0.00826446
GO:1901360	organic cyclic compound metabolic process	biological_process	39775	Methylomicrobium album	species	2	0.00826446
GO:1901360	organic cyclic compound metabolic process	biological_process	1330036	Osedax symbiont Rs1	species	6	0.0247934
GO:1901360	organic cyclic compound metabolic process	biological_process	28256	Halomonadaceae	family	8	0.0330579
GO:1901360	organic cyclic compound metabolic process	biological_process	1178482	Halomonas huangheensis	species	5	0.0206612
GO:1901360	organic cyclic compound metabolic process	biological_process	356	Rhizobiales	order	1	0.00413223
GO:1901360	organic cyclic compound metabolic process	biological_process	198251	Candidatus Pelagibacter	genus	16	0.0661157
GO:1901360	organic cyclic compound metabolic process	biological_process	53357	Intrasporangium	genus	11	0.0454545
GO:1901360	organic cyclic compound metabolic process	biological_process	2157	Archaea	superkingdom	1	0.00413223
GO:1901360	organic cyclic compound metabolic process	biological_process	198252	Candidatus Pelagibacter ubique	species	11	0.0454545
GO:1901360	organic cyclic compound metabolic process	biological_process	85108	Halorhodospira	genus	3	0.0123967
GO:1901360	organic cyclic compound metabolic process	biological_process	1541743	Candidatus Ruthia	genus	2	0.00826446
GO:1901360	organic cyclic compound metabolic process	biological_process	890	Desulfuromonas	genus	9	0.0371901
GO:1901360	organic cyclic compound metabolic process	biological_process	213113	Desulfurellales	order	2	0.00826446
GO:1901360	organic cyclic compound metabolic process	biological_process	891	Desulfuromonas acetoxidans	species	9	0.0371901
GO:1901360	organic cyclic compound metabolic process	biological_process	380	Sinorhizobium fredii	species	1	0.00413223
GO:1901360	organic cyclic compound metabolic process	biological_process	2433	Roseobacter	genus	5	0.0206612
GO:1901360	organic cyclic compound metabolic process	biological_process	1403540	Halomonas sp. BC04	species	3	0.0123967
GO:1901360	organic cyclic compound metabolic process	biological_process	651137	Thaumarchaeota	phylum	1	0.00413223
GO:1901360	organic cyclic compound metabolic process	biological_process	383631	Methylophilales bacterium HTCC2181	species	1	0.00413223
GO:1901360	organic cyclic compound metabolic process	biological_process	49546	Flavobacteriaceae	family	4	0.0165289
GO:1901360	organic cyclic compound metabolic process	biological_process	467094	Ilumatobacter coccineus	species	1	0.00413223
GO:1901360	organic cyclic compound metabolic process	biological_process	46225	Moraxella	subgenus	1	0.00413223
GO:1901360	organic cyclic compound metabolic process	biological_process	403	Methylococcaceae	family	2	0.00826446
GO:1901360	organic cyclic compound metabolic process	biological_process	99479	Tetrasphaera	genus	1	0.00413223
GO:1901360	organic cyclic compound metabolic process	biological_process	1706371	Cellvibrionaceae	family	4	0.0165289
GO:1901360	organic cyclic compound metabolic process	biological_process	99480	Tetrasphaera australiensis	species	1	0.00413223
GO:1901360	organic cyclic compound metabolic process	biological_process	204441	Rhodospirillales	order	2	0.00826446
GO:1901360	organic cyclic compound metabolic process	biological_process	1706369	Cellvibrionales	order	6	0.0247934
GO:1901360	organic cyclic compound metabolic process	biological_process	1134474	Cellvibrio sp. BR	species	4	0.0165289
GO:1901360	organic cyclic compound metabolic process	biological_process	1706374	Porticoccaceae	family	2	0.00826446
GO:1901360	organic cyclic compound metabolic process	biological_process	204455	Rhodobacterales	order	26	0.107438
GO:1901360	organic cyclic compound metabolic process	biological_process	69541	Desulfuromonadales	order	16	0.0661157
GO:1901360	organic cyclic compound metabolic process	biological_process	1293499	Nitrospinales	order	1	0.00413223
GO:1901360	organic cyclic compound metabolic process	biological_process	1293498	Nitrospinia	class	1	0.00413223
GO:1901360	organic cyclic compound metabolic process	biological_process	1293497	Nitrospinae	phylum	1	0.00413223
GO:1901360	organic cyclic compound metabolic process	biological_process	314287	gamma proteobacterium HTCC2207	species	1	0.00413223
GO:1901360	organic cyclic compound metabolic process	biological_process	391593	Roseobacter sp. CCS2	species	5	0.0206612
GO:1901360	organic cyclic compound metabolic process	biological_process	68525	delta/epsilon subdivisions	subphylum	20	0.0826446
GO:1901360	organic cyclic compound metabolic process	biological_process	213422	Geobacteraceae	family	7	0.0289256
GO:1901360	organic cyclic compound metabolic process	biological_process	213421	Desulfuromonadaceae	family	9	0.0371901
GO:1901360	organic cyclic compound metabolic process	biological_process	433	Acetobacteraceae	family	2	0.00826446
GO:1901360	organic cyclic compound metabolic process	biological_process	386487	Candidatus Ruthia magnifica	species	2	0.00826446
GO:1901360	organic cyclic compound metabolic process	biological_process	84405	Hippea maritima	species	2	0.00826446
GO:1901360	organic cyclic compound metabolic process	biological_process	437	Acidomonas methanolica	species	2	0.00826446
GO:1901360	organic cyclic compound metabolic process	biological_process	84404	Hippea	genus	2	0.00826446
GO:1901360	organic cyclic compound metabolic process	biological_process	117942	Desulfurellaceae	family	2	0.00826446
GO:1901360	organic cyclic compound metabolic process	biological_process	2745	Halomonas	genus	8	0.0330579
GO:1901360	organic cyclic compound metabolic process	biological_process	135613	Chromatiales	order	11	0.0454545
GO:1901360	organic cyclic compound metabolic process	biological_process	1002672	Candidatus Pelagibacter sp. IMCC9063	species	3	0.0123967
GO:1901360	organic cyclic compound metabolic process	biological_process	135618	Methylococcales	order	2	0.00826446
GO:1901360	organic cyclic compound metabolic process	biological_process	135619	Oceanospirillales	order	20	0.0826446
GO:1901360	organic cyclic compound metabolic process	biological_process	135616	Piscirickettsiaceae	family	6	0.0247934
GO:1901360	organic cyclic compound metabolic process	biological_process	82115	Rhizobiaceae	family	1	0.00413223
GO:1901360	organic cyclic compound metabolic process	biological_process	1655514	Pelagibacteraceae	family	17	0.0702479
GO:1901360	organic cyclic compound metabolic process	biological_process	439493	Candidatus Pelagibacter sp. HTCC7211	species	2	0.00826446
GO:1901360	organic cyclic compound metabolic process	biological_process	135622	Alteromonadales	order	4	0.0165289
GO:1901360	organic cyclic compound metabolic process	biological_process	135620	Oceanospirillaceae	family	11	0.0454545
GO:1901360	organic cyclic compound metabolic process	biological_process	200644	Flavobacteriales	order	7	0.0289256
GO:1901360	organic cyclic compound metabolic process	biological_process	1224	Proteobacteria	phylum	166	0.68595
GO:1901360	organic cyclic compound metabolic process	biological_process	28105	Sinorhizobium	genus	1	0.00413223
GO:1901360	organic cyclic compound metabolic process	biological_process	224463	Nannocystaceae	family	2	0.00826446
GO:1901360	organic cyclic compound metabolic process	biological_process	224462	Nannocystineae	suborder	2	0.00826446
GO:1901360	organic cyclic compound metabolic process	biological_process	34000	Acidomonas	genus	2	0.00826446
GO:1901360	organic cyclic compound metabolic process	biological_process	976	Bacteroidetes	phylum	21	0.0867769
GO:1901360	organic cyclic compound metabolic process	biological_process	1236	Gammaproteobacteria	class	81	0.334711
GO:1901360	organic cyclic compound metabolic process	biological_process	35796	Nitrococcus	genus	2	0.00826446
GO:1901360	organic cyclic compound metabolic process	biological_process	468	Moraxellaceae	family	1	0.00413223
GO:1901360	organic cyclic compound metabolic process	biological_process	201174	Actinobacteria	phylum	14	0.0578512
GO:1901360	organic cyclic compound metabolic process	biological_process	35797	Nitrococcus mobilis	species	2	0.00826446
GO:1901360	organic cyclic compound metabolic process	biological_process	267986	Owenweeksia	genus	1	0.00413223
GO:1901360	organic cyclic compound metabolic process	biological_process	35800	Nitrospina	genus	1	0.00413223
GO:1901360	organic cyclic compound metabolic process	biological_process	35801	Nitrospina gracilis	species	1	0.00413223
GO:1901360	organic cyclic compound metabolic process	biological_process	230105	Methylophaga aminisulfidivorans	species	3	0.0123967
GO:1901360	organic cyclic compound metabolic process	biological_process	475	Moraxella	genus	1	0.00413223
GO:1901360	organic cyclic compound metabolic process	biological_process	41949	Candidatus Microthrix	genus	1	0.00413223
GO:1901360	organic cyclic compound metabolic process	biological_process	41950	Candidatus Microthrix parvicella	species	1	0.00413223
GO:1901360	organic cyclic compound metabolic process	biological_process	52959	Polaribacter	genus	1	0.00413223
GO:1901360	organic cyclic compound metabolic process	biological_process	1760	Actinobacteria	class	12	0.0495868
GO:1901360	organic cyclic compound metabolic process	biological_process	117743	Flavobacteriia	class	14	0.0578512
GO:1901360	organic cyclic compound metabolic process	biological_process	31989	Rhodobacteraceae	family	25	0.103306
GO:1901360	organic cyclic compound metabolic process	biological_process	1336803	Polaribacter sp. Hel1_33_49	species	1	0.00413223
GO:1901360	organic cyclic compound metabolic process	biological_process	54526	Pelagibacterales	order	17	0.0702479
GO:1901360	organic cyclic compound metabolic process	biological_process	407032	Nitrospinaceae	family	1	0.00413223
GO:0015772	oligosaccharide transport	biological_process	1	root	no rank	1	1
GO:0015772	oligosaccharide transport	biological_process	2	Bacteria	superkingdom	1	1
GO:0015772	oligosaccharide transport	biological_process	28211	Alphaproteobacteria	class	1	1
GO:0015772	oligosaccharide transport	biological_process	204455	Rhodobacterales	order	1	1
GO:0015772	oligosaccharide transport	biological_process	31989	Rhodobacteraceae	family	1	1
GO:0015772	oligosaccharide transport	biological_process	1224	Proteobacteria	phylum	1	1
GO:1901363	heterocyclic compound binding	molecular_function	84993	Acidimicrobiales	order	22	0.0261593
GO:1901363	heterocyclic compound binding	molecular_function	1	root	no rank	841	1
GO:1901363	heterocyclic compound binding	molecular_function	84992	Acidimicrobiia	class	22	0.0261593
GO:1901363	heterocyclic compound binding	molecular_function	2	Bacteria	superkingdom	823	0.978597
GO:1901363	heterocyclic compound binding	molecular_function	84994	Acidimicrobiaceae	family	20	0.0237812
GO:1901363	heterocyclic compound binding	molecular_function	1348114	Pseudoalteromonas sp. OCN003	species	1	0.00118906
GO:1901363	heterocyclic compound binding	molecular_function	412687	Intrasporangium oryzae	species	11	0.0130797
GO:1901363	heterocyclic compound binding	molecular_function	10	Cellvibrio	genus	4	0.00475624
GO:1901363	heterocyclic compound binding	molecular_function	2062	Streptomycetaceae	family	1	0.00118906
GO:1901363	heterocyclic compound binding	molecular_function	85006	Micrococcales	order	12	0.0142687
GO:1901363	heterocyclic compound binding	molecular_function	682522	Ilumatobacter	genus	20	0.0237812
GO:1901363	heterocyclic compound binding	molecular_function	85011	Streptomycetales	order	1	0.00118906
GO:1901363	heterocyclic compound binding	molecular_function	1208321	Marinomonas profundimaris	species	2	0.00237812
GO:1901363	heterocyclic compound binding	molecular_function	1133570	Cesiribacter	genus	1	0.00118906
GO:1901363	heterocyclic compound binding	molecular_function	85013	Frankiales	order	2	0.00237812
GO:1901363	heterocyclic compound binding	molecular_function	1046	Chromatiaceae	family	2	0.00237812
GO:1901363	heterocyclic compound binding	molecular_function	1051	Ectothiorhodospira	genus	5	0.0059453
GO:1901363	heterocyclic compound binding	molecular_function	85021	Intrasporangiaceae	family	12	0.0142687
GO:1901363	heterocyclic compound binding	molecular_function	1052	Halorhodospira halochloris	species	1	0.00118906
GO:1901363	heterocyclic compound binding	molecular_function	1053	Halorhodospira halophila	species	3	0.00356718
GO:1901363	heterocyclic compound binding	molecular_function	29	Myxococcales	order	2	0.00237812
GO:1901363	heterocyclic compound binding	molecular_function	171549	Bacteroidales	order	3	0.00356718
GO:1901363	heterocyclic compound binding	molecular_function	7711	Chordata	phylum	5	0.0059453
GO:1901363	heterocyclic compound binding	molecular_function	1284658	Planktomarina temperata	species	31	0.0368609
GO:1901363	heterocyclic compound binding	molecular_function	1284657	Planktomarina	genus	31	0.0368609
GO:1901363	heterocyclic compound binding	molecular_function	171552	Prevotellaceae	family	2	0.00237812
GO:1901363	heterocyclic compound binding	molecular_function	255527	Saccharospirillaceae	family	2	0.00237812
GO:1901363	heterocyclic compound binding	molecular_function	345632	Geobacter pickeringii	species	7	0.00832342
GO:1901363	heterocyclic compound binding	molecular_function	206379	Nitrosomonadaceae	family	1	0.00118906
GO:1901363	heterocyclic compound binding	molecular_function	1182780	Magnetospira	genus	4	0.00475624
GO:1901363	heterocyclic compound binding	molecular_function	28211	Alphaproteobacteria	class	226	0.268728
GO:1901363	heterocyclic compound binding	molecular_function	374838	Reinekea blandensis	species	2	0.00237812
GO:1901363	heterocyclic compound binding	molecular_function	400946	Wohlfahrtiimonas chitiniclastica	species	1	0.00118906
GO:1901363	heterocyclic compound binding	molecular_function	28213	Sphingomonas parapaucimobilis	species	3	0.00356718
GO:1901363	heterocyclic compound binding	molecular_function	28216	Betaproteobacteria	class	1	0.00118906
GO:1901363	heterocyclic compound binding	molecular_function	28221	Deltaproteobacteria	class	22	0.0261593
GO:1901363	heterocyclic compound binding	molecular_function	1208365	SAR86 cluster bacterium SAR86E	species	3	0.00356718
GO:1901363	heterocyclic compound binding	molecular_function	1679449	Pseudooceanicola	genus	7	0.00832342
GO:1901363	heterocyclic compound binding	molecular_function	1090	Chlorobi	phylum	5	0.0059453
GO:1901363	heterocyclic compound binding	molecular_function	1091	Chlorobium	genus	5	0.0059453
GO:1901363	heterocyclic compound binding	molecular_function	1417296	Defluviimonas sp. 20V17	species	15	0.0178359
GO:1901363	heterocyclic compound binding	molecular_function	28231	Geobacter	genus	7	0.00832342
GO:1901363	heterocyclic compound binding	molecular_function	267849	Nitrincola	genus	4	0.00475624
GO:1901363	heterocyclic compound binding	molecular_function	72273	Thiotrichales	order	10	0.0118906
GO:1901363	heterocyclic compound binding	molecular_function	207954	Neptuniibacter caesariensis	species	4	0.00475624
GO:1901363	heterocyclic compound binding	molecular_function	72275	Alteromonadaceae	family	1	0.00118906
GO:1901363	heterocyclic compound binding	molecular_function	72274	Pseudomonadales	order	17	0.020214
GO:1901363	heterocyclic compound binding	molecular_function	72276	Ectothiorhodospiraceae	family	12	0.0142687
GO:1901363	heterocyclic compound binding	molecular_function	1550401	marine actinobacterium MedAcidi-G2B	species	18	0.0214031
GO:1901363	heterocyclic compound binding	molecular_function	85079	Thiohalocapsa	genus	2	0.00237812
GO:1901363	heterocyclic compound binding	molecular_function	1502784	Pseudomonas sp. AAC	species	6	0.00713436
GO:1901363	heterocyclic compound binding	molecular_function	1550400	marine actinobacterium MedAcidi-G2A	species	4	0.00475624
GO:1901363	heterocyclic compound binding	molecular_function	84566	Sphingobacteriaceae	family	1	0.00118906
GO:1901363	heterocyclic compound binding	molecular_function	246874	Cryomorphaceae	family	6	0.00713436
GO:1901363	heterocyclic compound binding	molecular_function	191579	Fluviicola taffensis	species	3	0.00356718
GO:1901363	heterocyclic compound binding	molecular_function	28253	Marinomonas	genus	9	0.0107015
GO:1901363	heterocyclic compound binding	molecular_function	1125964	Loktanella cinnabarina	species	7	0.00832342
GO:1901363	heterocyclic compound binding	molecular_function	1117	Cyanobacteria	phylum	1	0.00118906
GO:1901363	heterocyclic compound binding	molecular_function	230494	Reinekea	genus	2	0.00237812
GO:1901363	heterocyclic compound binding	molecular_function	1118	Chroococcales	order	1	0.00118906
GO:1901363	heterocyclic compound binding	molecular_function	28256	Halomonadaceae	family	8	0.00951249
GO:1901363	heterocyclic compound binding	molecular_function	653930	Pseudomonas bauzanensis	species	1	0.00118906
GO:1901363	heterocyclic compound binding	molecular_function	198251	Candidatus Pelagibacter	genus	31	0.0368609
GO:1901363	heterocyclic compound binding	molecular_function	53357	Intrasporangium	genus	11	0.0130797
GO:1901363	heterocyclic compound binding	molecular_function	2157	Archaea	superkingdom	2	0.00237812
GO:1901363	heterocyclic compound binding	molecular_function	198252	Candidatus Pelagibacter ubique	species	17	0.020214
GO:1901363	heterocyclic compound binding	molecular_function	1411685	Gammaproteobacteria bacterium MOLA455	species	6	0.00713436
GO:1901363	heterocyclic compound binding	molecular_function	159346	Roseibacterium elongatum	species	5	0.0059453
GO:1901363	heterocyclic compound binding	molecular_function	267894	Psychromonadaceae	family	2	0.00237812
GO:1901363	heterocyclic compound binding	molecular_function	159345	Roseibacterium	genus	5	0.0059453
GO:1901363	heterocyclic compound binding	molecular_function	267888	Pseudoalteromonadaceae	family	3	0.00356718
GO:1901363	heterocyclic compound binding	molecular_function	158327	Hahella chejuensis	species	1	0.00118906
GO:1901363	heterocyclic compound binding	molecular_function	85108	Halorhodospira	genus	4	0.00475624
GO:1901363	heterocyclic compound binding	molecular_function	224372	Alcanivoracaceae	family	1	0.00118906
GO:1901363	heterocyclic compound binding	molecular_function	224379	Hahellaceae	family	1	0.00118906
GO:1901363	heterocyclic compound binding	molecular_function	1287275	Mesorhizobium sp. LNJC395A00	species	2	0.00237812
GO:1901363	heterocyclic compound binding	molecular_function	1541743	Candidatus Ruthia	genus	6	0.00713436
GO:1901363	heterocyclic compound binding	molecular_function	213113	Desulfurellales	order	2	0.00237812
GO:1901363	heterocyclic compound binding	molecular_function	221822	Phaeobacter inhibens	species	1	0.00118906
GO:1901363	heterocyclic compound binding	molecular_function	213118	Desulfobacterales	order	1	0.00118906
GO:1901363	heterocyclic compound binding	molecular_function	465543	Streptomyces sp. SPB074	species	1	0.00118906
GO:1901363	heterocyclic compound binding	molecular_function	1403540	Halomonas sp. BC04	species	3	0.00356718
GO:1901363	heterocyclic compound binding	molecular_function	641	Vibrionaceae	family	3	0.00356718
GO:1901363	heterocyclic compound binding	molecular_function	213121	Desulfobulbaceae	family	1	0.00118906
GO:1901363	heterocyclic compound binding	molecular_function	1890450	Aphanothecaceae	family	1	0.00118906
GO:1901363	heterocyclic compound binding	molecular_function	263818	Marinomonas ushuaiensis	species	2	0.00237812
GO:1901363	heterocyclic compound binding	molecular_function	296587	Micromonas commoda	species	2	0.00237812
GO:1901363	heterocyclic compound binding	molecular_function	467094	Ilumatobacter coccineus	species	20	0.0237812
GO:1901363	heterocyclic compound binding	molecular_function	46225	Moraxella	subgenus	1	0.00118906
GO:1901363	heterocyclic compound binding	molecular_function	99479	Tetrasphaera	genus	1	0.00118906
GO:1901363	heterocyclic compound binding	molecular_function	662	Vibrio	genus	3	0.00356718
GO:1901363	heterocyclic compound binding	molecular_function	99480	Tetrasphaera australiensis	species	1	0.00118906
GO:1901363	heterocyclic compound binding	molecular_function	204441	Rhodospirillales	order	6	0.00713436
GO:1901363	heterocyclic compound binding	molecular_function	666	Vibrio cholerae	species	3	0.00356718
GO:1901363	heterocyclic compound binding	molecular_function	69277	Phyllobacteriaceae	family	2	0.00237812
GO:1901363	heterocyclic compound binding	molecular_function	1305740	Marinobacter nanhaiticus	species	1	0.00118906
GO:1901363	heterocyclic compound binding	molecular_function	204455	Rhodobacterales	order	146	0.173603
GO:1901363	heterocyclic compound binding	molecular_function	1293499	Nitrospinales	order	28	0.0332937
GO:1901363	heterocyclic compound binding	molecular_function	1293498	Nitrospinia	class	28	0.0332937
GO:1901363	heterocyclic compound binding	molecular_function	204457	Sphingomonadales	order	5	0.0059453
GO:1901363	heterocyclic compound binding	molecular_function	1293497	Nitrospinae	phylum	28	0.0332937
GO:1901363	heterocyclic compound binding	molecular_function	1306787	Alcanivorax pacificus	species	1	0.00118906
GO:1901363	heterocyclic compound binding	molecular_function	43697	Synbranchiformes	order	5	0.0059453
GO:1901363	heterocyclic compound binding	molecular_function	43698	Synbranchidae	family	5	0.0059453
GO:1901363	heterocyclic compound binding	molecular_function	179	Leptospirillum	genus	10	0.0118906
GO:1901363	heterocyclic compound binding	molecular_function	43699	Monopterus	genus	5	0.0059453
GO:1901363	heterocyclic compound binding	molecular_function	40117	Nitrospirae	phylum	10	0.0118906
GO:1901363	heterocyclic compound binding	molecular_function	2742	Marinobacter	genus	1	0.00118906
GO:1901363	heterocyclic compound binding	molecular_function	117942	Desulfurellaceae	family	2	0.00237812
GO:1901363	heterocyclic compound binding	molecular_function	2745	Halomonas	genus	8	0.00951249
GO:1901363	heterocyclic compound binding	molecular_function	32443	Teleostei	infraclass	5	0.0059453
GO:1901363	heterocyclic compound binding	molecular_function	68287	Mesorhizobium	genus	2	0.00237812
GO:1901363	heterocyclic compound binding	molecular_function	1002672	Candidatus Pelagibacter sp. IMCC9063	species	9	0.0107015
GO:1901363	heterocyclic compound binding	molecular_function	261827	Algibacter	genus	1	0.00118906
GO:1901363	heterocyclic compound binding	molecular_function	1640153	Caldisalinibacter	genus	5	0.0059453
GO:1901363	heterocyclic compound binding	molecular_function	41665	Neopterygii	subclass	5	0.0059453
GO:1901363	heterocyclic compound binding	molecular_function	1655514	Pelagibacteraceae	family	34	0.0404281
GO:1901363	heterocyclic compound binding	molecular_function	439493	Candidatus Pelagibacter sp. HTCC7211	species	5	0.0059453
GO:1901363	heterocyclic compound binding	molecular_function	1250005	Polaribacter sp. Hel1_85	species	4	0.00475624
GO:1901363	heterocyclic compound binding	molecular_function	337090	Chlorobium chlorochromatii	species	5	0.0059453
GO:1901363	heterocyclic compound binding	molecular_function	2759	Eukaryota	superkingdom	7	0.00832342
GO:1901363	heterocyclic compound binding	molecular_function	1224	Proteobacteria	phylum	536	0.637337
GO:1901363	heterocyclic compound binding	molecular_function	224463	Nannocystaceae	family	2	0.00237812
GO:1901363	heterocyclic compound binding	molecular_function	224462	Nannocystineae	suborder	2	0.00237812
GO:1901363	heterocyclic compound binding	molecular_function	1304284	Caldisalinibacter kiritimatiensis	species	5	0.0059453
GO:1901363	heterocyclic compound binding	molecular_function	34000	Acidomonas	genus	2	0.00237812
GO:1901363	heterocyclic compound binding	molecular_function	1168065	gamma proteobacterium BDW918	species	1	0.00118906
GO:1901363	heterocyclic compound binding	molecular_function	63186	Zobellia galactanivorans	species	1	0.00118906
GO:1901363	heterocyclic compound binding	molecular_function	1236	Gammaproteobacteria	class	247	0.293698
GO:1901363	heterocyclic compound binding	molecular_function	316625	Saccharophagus	genus	1	0.00118906
GO:1901363	heterocyclic compound binding	molecular_function	267986	Owenweeksia	genus	6	0.00713436
GO:1901363	heterocyclic compound binding	molecular_function	1239	Firmicutes	phylum	5	0.0059453
GO:1901363	heterocyclic compound binding	molecular_function	34007	Paracoccus versutus	species	2	0.00237812
GO:1901363	heterocyclic compound binding	molecular_function	1618113	Saccharicrinis	genus	1	0.00118906
GO:1901363	heterocyclic compound binding	molecular_function	7898	Actinopterygii	superclass	5	0.0059453
GO:1901363	heterocyclic compound binding	molecular_function	230105	Methylophaga aminisulfidivorans	species	5	0.0059453
GO:1901363	heterocyclic compound binding	molecular_function	453852	Joostella marina	species	3	0.00356718
GO:1901363	heterocyclic compound binding	molecular_function	28890	Euryarchaeota	phylum	1	0.00118906
GO:1901363	heterocyclic compound binding	molecular_function	453850	Joostella	genus	3	0.00356718
GO:1901363	heterocyclic compound binding	molecular_function	410330	Calyptogena okutanii thioautotrophic gill symbiont	species	3	0.00356718
GO:1901363	heterocyclic compound binding	molecular_function	52959	Polaribacter	genus	14	0.0166468
GO:1901363	heterocyclic compound binding	molecular_function	1760	Actinobacteria	class	37	0.0439952
GO:1901363	heterocyclic compound binding	molecular_function	60136	Sulfitobacter	genus	2	0.00237812
GO:1901363	heterocyclic compound binding	molecular_function	1097466	Defluviimonas	genus	15	0.0178359
GO:1901363	heterocyclic compound binding	molecular_function	31979	Clostridiaceae	family	5	0.0059453
GO:1901363	heterocyclic compound binding	molecular_function	367336	Rhodobacterales bacterium HTCC2255	species	8	0.00951249
GO:1901363	heterocyclic compound binding	molecular_function	31989	Rhodobacteraceae	family	128	0.1522
GO:1901363	heterocyclic compound binding	molecular_function	1545442	Nitrincola sp. A-D6	species	2	0.00237812
GO:1901363	heterocyclic compound binding	molecular_function	313598	Polaribacter sp. MED152	species	5	0.0059453
GO:1901363	heterocyclic compound binding	molecular_function	186623	Actinopteri	class	5	0.0059453
GO:1901363	heterocyclic compound binding	molecular_function	54526	Pelagibacterales	order	34	0.0404281
GO:1901363	heterocyclic compound binding	molecular_function	32003	Nitrosomonadales	order	1	0.00118906
GO:1901363	heterocyclic compound binding	molecular_function	459520	Neptuniibacter	genus	4	0.00475624
GO:1901363	heterocyclic compound binding	molecular_function	261386	Leptospirillum sp. Group III	species group	10	0.0118906
GO:1901363	heterocyclic compound binding	molecular_function	265	Paracoccus	genus	2	0.00237812
GO:1901363	heterocyclic compound binding	molecular_function	83219	Sulfitobacter mediterraneus	species	2	0.00237812
GO:1901363	heterocyclic compound binding	molecular_function	158481	Hahella	genus	1	0.00118906
GO:1901363	heterocyclic compound binding	molecular_function	191767	Plesiocystis	genus	2	0.00237812
GO:1901363	heterocyclic compound binding	molecular_function	1288970	Magnetospira sp. QH-2	species	4	0.00475624
GO:1901363	heterocyclic compound binding	molecular_function	1798913	Microthrixaceae	family	2	0.00237812
GO:1901363	heterocyclic compound binding	molecular_function	191768	Plesiocystis pacifica	species	2	0.00237812
GO:1901363	heterocyclic compound binding	molecular_function	1035538	Mamiellophyceae	class	2	0.00237812
GO:1901363	heterocyclic compound binding	molecular_function	40222	Methylophaga	genus	10	0.0118906
GO:1901363	heterocyclic compound binding	molecular_function	286	Pseudomonas	genus	16	0.019025
GO:1901363	heterocyclic compound binding	molecular_function	86304	Saccharophagus degradans	species	1	0.00118906
GO:1901363	heterocyclic compound binding	molecular_function	937772	gamma proteobacterium IMCC1989	species	1	0.00118906
GO:1901363	heterocyclic compound binding	molecular_function	570156	Pseudoalteromonas lipolytica	species	2	0.00237812
GO:1901363	heterocyclic compound binding	molecular_function	28453	Sphingobacterium	genus	1	0.00118906
GO:1901363	heterocyclic compound binding	molecular_function	754476	Methylophaga nitratireducenticrescens	species	3	0.00356718
GO:1901363	heterocyclic compound binding	molecular_function	649507	Cesiribacter andamanensis	species	1	0.00118906
GO:1901363	heterocyclic compound binding	molecular_function	1301283	Oscillatoriophycideae	subclass	1	0.00118906
GO:1901363	heterocyclic compound binding	molecular_function	519989	Ectothiorhodospira sp. PHS-1	species	5	0.0059453
GO:1901363	heterocyclic compound binding	molecular_function	1853230	Crocinitomicaceae	family	3	0.00356718
GO:1901363	heterocyclic compound binding	molecular_function	388401	Rhodobacteraceae bacterium HTCC2150	species	2	0.00237812
GO:1901363	heterocyclic compound binding	molecular_function	633150	Pseudomonas sp. 1-7	species	9	0.0107015
GO:1901363	heterocyclic compound binding	molecular_function	944441	Monopterus cuchia	species	5	0.0059453
GO:1901363	heterocyclic compound binding	molecular_function	1288494	Nitrosospira lacus	species	1	0.00118906
GO:1901363	heterocyclic compound binding	molecular_function	253245	Owenweeksia hongkongensis	species	6	0.00713436
GO:1901363	heterocyclic compound binding	molecular_function	1854	Frankia	genus	2	0.00237812
GO:1901363	heterocyclic compound binding	molecular_function	582472	Wohlfahrtiimonas	genus	1	0.00118906
GO:1901363	heterocyclic compound binding	molecular_function	33090	Viridiplantae	kingdom	2	0.00237812
GO:1901363	heterocyclic compound binding	molecular_function	332102	Fluviicola	genus	3	0.00356718
GO:1901363	heterocyclic compound binding	molecular_function	838	Prevotella	genus	2	0.00237812
GO:1901363	heterocyclic compound binding	molecular_function	558415	Marinilabiliaceae	family	1	0.00118906
GO:1901363	heterocyclic compound binding	molecular_function	386891	Moraxella bovoculi	species	1	0.00118906
GO:1901363	heterocyclic compound binding	molecular_function	41295	Rhodospirillaceae	family	4	0.00475624
GO:1901363	heterocyclic compound binding	molecular_function	189778	Nitrospirales	order	10	0.0118906
GO:1901363	heterocyclic compound binding	molecular_function	189779	Nitrospiraceae	family	10	0.0118906
GO:1901363	heterocyclic compound binding	molecular_function	41297	Sphingomonadaceae	family	5	0.0059453
GO:1901363	heterocyclic compound binding	molecular_function	247634	marine gamma proteobacterium HTCC2148	species	1	0.00118906
GO:1901363	heterocyclic compound binding	molecular_function	263510	Crocosphaera	genus	1	0.00118906
GO:1901363	heterocyclic compound binding	molecular_function	263511	Crocosphaera watsonii	species	1	0.00118906
GO:1901363	heterocyclic compound binding	molecular_function	247639	marine gamma proteobacterium HTCC2080	species	1	0.00118906
GO:1901363	heterocyclic compound binding	molecular_function	1883	Streptomyces	genus	1	0.00118906
GO:1901363	heterocyclic compound binding	molecular_function	39773	Methylomicrobium	genus	2	0.00237812
GO:1901363	heterocyclic compound binding	molecular_function	39775	Methylomicrobium album	species	2	0.00237812
GO:1901363	heterocyclic compound binding	molecular_function	1330036	Osedax symbiont Rs1	species	6	0.00713436
GO:1901363	heterocyclic compound binding	molecular_function	947567	Litoreibacter	genus	1	0.00118906
GO:1901363	heterocyclic compound binding	molecular_function	1178482	Halomonas huangheensis	species	5	0.0059453
GO:1901363	heterocyclic compound binding	molecular_function	356	Rhizobiales	order	2	0.00237812
GO:1901363	heterocyclic compound binding	molecular_function	59753	Alcanivorax	genus	1	0.00118906
GO:1901363	heterocyclic compound binding	molecular_function	487797	Flavobacteria bacterium MS024-3C	species	1	0.00118906
GO:1901363	heterocyclic compound binding	molecular_function	13687	Sphingomonas	genus	5	0.0059453
GO:1901363	heterocyclic compound binding	molecular_function	890	Desulfuromonas	genus	9	0.0107015
GO:1901363	heterocyclic compound binding	molecular_function	491388	Litoreibacter arenae	species	1	0.00118906
GO:1901363	heterocyclic compound binding	molecular_function	891	Desulfuromonas acetoxidans	species	9	0.0107015
GO:1901363	heterocyclic compound binding	molecular_function	129918	Synbranchoidei	suborder	5	0.0059453
GO:1901363	heterocyclic compound binding	molecular_function	2433	Roseobacter	genus	7	0.00832342
GO:1901363	heterocyclic compound binding	molecular_function	651137	Thaumarchaeota	phylum	1	0.00118906
GO:1901363	heterocyclic compound binding	molecular_function	221066	Kordia algicida	species	2	0.00237812
GO:1901363	heterocyclic compound binding	molecular_function	49546	Flavobacteriaceae	family	31	0.0368609
GO:1901363	heterocyclic compound binding	molecular_function	221065	Kordia	genus	2	0.00237812
GO:1901363	heterocyclic compound binding	molecular_function	314255	Pseudooceanicola batsensis	species	7	0.00832342
GO:1901363	heterocyclic compound binding	molecular_function	41873	Mamiellaceae	family	2	0.00237812
GO:1901363	heterocyclic compound binding	molecular_function	302485	Phaeobacter	genus	1	0.00118906
GO:1901363	heterocyclic compound binding	molecular_function	403	Methylococcaceae	family	2	0.00237812
GO:1901363	heterocyclic compound binding	molecular_function	427922	Desulfurivibrio	genus	1	0.00118906
GO:1901363	heterocyclic compound binding	molecular_function	427923	Desulfurivibrio alkaliphilus	species	1	0.00118906
GO:1901363	heterocyclic compound binding	molecular_function	1433986	Actibacterium	genus	4	0.00475624
GO:1901363	heterocyclic compound binding	molecular_function	767891	Candidatus Puniceispirillum	genus	2	0.00237812
GO:1901363	heterocyclic compound binding	molecular_function	1706371	Cellvibrionaceae	family	7	0.00832342
GO:1901363	heterocyclic compound binding	molecular_function	314270	Rhodobacteraceae bacterium HTCC2083	species	1	0.00118906
GO:1901363	heterocyclic compound binding	molecular_function	1706369	Cellvibrionales	order	23	0.0273484
GO:1901363	heterocyclic compound binding	molecular_function	1134474	Cellvibrio sp. BR	species	4	0.00475624
GO:1901363	heterocyclic compound binding	molecular_function	1706374	Porticoccaceae	family	12	0.0142687
GO:1901363	heterocyclic compound binding	molecular_function	1706375	Spongiibacteraceae	family	1	0.00118906
GO:1901363	heterocyclic compound binding	molecular_function	1706372	Halieaceae	family	2	0.00237812
GO:1901363	heterocyclic compound binding	molecular_function	767892	Candidatus Puniceispirillum marinum	species	2	0.00237812
GO:1901363	heterocyclic compound binding	molecular_function	391589	Roseobacter sp. GAI101	species	1	0.00118906
GO:1901363	heterocyclic compound binding	molecular_function	69541	Desulfuromonadales	order	16	0.019025
GO:1901363	heterocyclic compound binding	molecular_function	112040	Zobellia	genus	1	0.00118906
GO:1901363	heterocyclic compound binding	molecular_function	314287	gamma proteobacterium HTCC2207	species	4	0.00475624
GO:1901363	heterocyclic compound binding	molecular_function	1461693	Actibacterium atlanticum	species	4	0.00475624
GO:1901363	heterocyclic compound binding	molecular_function	178606	Leptospirillum ferriphilum	species	10	0.0118906
GO:1901363	heterocyclic compound binding	molecular_function	68525	delta/epsilon subdivisions	subphylum	22	0.0261593
GO:1901363	heterocyclic compound binding	molecular_function	391593	Roseobacter sp. CCS2	species	5	0.0059453
GO:1901363	heterocyclic compound binding	molecular_function	213422	Geobacteraceae	family	7	0.00832342
GO:1901363	heterocyclic compound binding	molecular_function	203693	Nitrospira	class	10	0.0118906
GO:1901363	heterocyclic compound binding	molecular_function	213421	Desulfuromonadaceae	family	9	0.0107015
GO:1901363	heterocyclic compound binding	molecular_function	314282	Psychromonas sp. CNPT3	species	2	0.00237812
GO:1901363	heterocyclic compound binding	molecular_function	191410	Chlorobia	class	5	0.0059453
GO:1901363	heterocyclic compound binding	molecular_function	186802	Clostridiales	order	5	0.0059453
GO:1901363	heterocyclic compound binding	molecular_function	38832	Micromonas	genus	2	0.00237812
GO:1901363	heterocyclic compound binding	molecular_function	191411	Chlorobiales	order	5	0.0059453
GO:1901363	heterocyclic compound binding	molecular_function	433	Acetobacteraceae	family	2	0.00237812
GO:1901363	heterocyclic compound binding	molecular_function	386487	Candidatus Ruthia magnifica	species	6	0.00713436
GO:1901363	heterocyclic compound binding	molecular_function	186801	Clostridia	class	5	0.0059453
GO:1901363	heterocyclic compound binding	molecular_function	84405	Hippea maritima	species	2	0.00237812
GO:1901363	heterocyclic compound binding	molecular_function	84404	Hippea	genus	2	0.00237812
GO:1901363	heterocyclic compound binding	molecular_function	437	Acidomonas methanolica	species	2	0.00237812
GO:1901363	heterocyclic compound binding	molecular_function	191412	Chlorobiaceae	family	5	0.0059453
GO:1901363	heterocyclic compound binding	molecular_function	1397666	alpha proteobacterium RS24	species	2	0.00237812
GO:1901363	heterocyclic compound binding	molecular_function	33208	Metazoa	kingdom	5	0.0059453
GO:1901363	heterocyclic compound binding	molecular_function	135613	Chromatiales	order	14	0.0166468
GO:1901363	heterocyclic compound binding	molecular_function	200643	Bacteroidia	class	3	0.00356718
GO:1901363	heterocyclic compound binding	molecular_function	135618	Methylococcales	order	2	0.00237812
GO:1901363	heterocyclic compound binding	molecular_function	135619	Oceanospirillales	order	45	0.0535077
GO:1901363	heterocyclic compound binding	molecular_function	245186	Loktanella	genus	9	0.0107015
GO:1901363	heterocyclic compound binding	molecular_function	135616	Piscirickettsiaceae	family	10	0.0118906
GO:1901363	heterocyclic compound binding	molecular_function	135622	Alteromonadales	order	10	0.0118906
GO:1901363	heterocyclic compound binding	molecular_function	221126	Algibacter lectus	species	1	0.00118906
GO:1901363	heterocyclic compound binding	molecular_function	135623	Vibrionales	order	3	0.00356718
GO:1901363	heterocyclic compound binding	molecular_function	135620	Oceanospirillaceae	family	31	0.0368609
GO:1901363	heterocyclic compound binding	molecular_function	200644	Flavobacteriales	order	45	0.0535077
GO:1901363	heterocyclic compound binding	molecular_function	135621	Pseudomonadaceae	family	16	0.019025
GO:1901363	heterocyclic compound binding	molecular_function	245188	Loktanella vestfoldensis	species	2	0.00237812
GO:1901363	heterocyclic compound binding	molecular_function	397260	Sphingomonas sanxanigenens	species	2	0.00237812
GO:1901363	heterocyclic compound binding	molecular_function	42443	Roseobacter litoralis	species	1	0.00118906
GO:1901363	heterocyclic compound binding	molecular_function	83406	gamma proteobacterium HdN1	species	3	0.00356718
GO:1901363	heterocyclic compound binding	molecular_function	976	Bacteroidetes	phylum	82	0.097503
GO:1901363	heterocyclic compound binding	molecular_function	468	Moraxellaceae	family	1	0.00118906
GO:1901363	heterocyclic compound binding	molecular_function	35796	Nitrococcus	genus	2	0.00237812
GO:1901363	heterocyclic compound binding	molecular_function	201174	Actinobacteria	phylum	63	0.0749108
GO:1901363	heterocyclic compound binding	molecular_function	35797	Nitrococcus mobilis	species	2	0.00237812
GO:1901363	heterocyclic compound binding	molecular_function	35798	Nitrosospira	genus	1	0.00118906
GO:1901363	heterocyclic compound binding	molecular_function	982	Saccharicrinis fermentans	species	1	0.00118906
GO:1901363	heterocyclic compound binding	molecular_function	35800	Nitrospina	genus	28	0.0332937
GO:1901363	heterocyclic compound binding	molecular_function	200667	Flammeovirgaceae	family	1	0.00118906
GO:1901363	heterocyclic compound binding	molecular_function	35801	Nitrospina gracilis	species	28	0.0332937
GO:1901363	heterocyclic compound binding	molecular_function	74712	Frankiaceae	family	2	0.00237812
GO:1901363	heterocyclic compound binding	molecular_function	200666	Sphingobacteriales	order	1	0.00118906
GO:1901363	heterocyclic compound binding	molecular_function	475	Moraxella	genus	1	0.00118906
GO:1901363	heterocyclic compound binding	molecular_function	41949	Candidatus Microthrix	genus	2	0.00237812
GO:1901363	heterocyclic compound binding	molecular_function	41950	Candidatus Microthrix parvicella	species	2	0.00237812
GO:1901363	heterocyclic compound binding	molecular_function	13792	Mamiellales	order	2	0.00237812
GO:1901363	heterocyclic compound binding	molecular_function	3041	Chlorophyta	phylum	2	0.00237812
GO:1901363	heterocyclic compound binding	molecular_function	28130	Prevotella disiens	species	2	0.00237812
GO:1901363	heterocyclic compound binding	molecular_function	117743	Flavobacteriia	class	55	0.0653983
GO:1901363	heterocyclic compound binding	molecular_function	102897	Frankia sp. EUN1f	species	2	0.00237812
GO:1901363	heterocyclic compound binding	molecular_function	768507	Cytophagales	order	1	0.00118906
GO:1901363	heterocyclic compound binding	molecular_function	117747	Sphingobacteriia	class	1	0.00118906
GO:1901363	heterocyclic compound binding	molecular_function	67572	Psychromonas	genus	2	0.00237812
GO:1901363	heterocyclic compound binding	molecular_function	1336803	Polaribacter sp. Hel1_33_49	species	2	0.00237812
GO:1901363	heterocyclic compound binding	molecular_function	89593	Craniata	subphylum	5	0.0059453
GO:1901363	heterocyclic compound binding	molecular_function	768503	Cytophagia	class	1	0.00118906
GO:1901363	heterocyclic compound binding	molecular_function	407032	Nitrospinaceae	family	28	0.0332937
GO:1901363	heterocyclic compound binding	molecular_function	53246	Pseudoalteromonas	genus	3	0.00356718
GO:0016627	oxidoreductase activity, acting on the CH-CH group of donors	molecular_function	976	Bacteroidetes	phylum	1	0.5
GO:0016627	oxidoreductase activity, acting on the CH-CH group of donors	molecular_function	1	root	no rank	2	1
GO:0016627	oxidoreductase activity, acting on the CH-CH group of donors	molecular_function	2	Bacteria	superkingdom	2	1
GO:0016627	oxidoreductase activity, acting on the CH-CH group of donors	molecular_function	1236	Gammaproteobacteria	class	1	0.5
GO:0016627	oxidoreductase activity, acting on the CH-CH group of donors	molecular_function	1224	Proteobacteria	phylum	1	0.5
GO:1901362	organic cyclic compound biosynthetic process	biological_process	84993	Acidimicrobiales	order	2	0.00869565
GO:1901362	organic cyclic compound biosynthetic process	biological_process	1	root	no rank	230	1
GO:1901362	organic cyclic compound biosynthetic process	biological_process	84992	Acidimicrobiia	class	2	0.00869565
GO:1901362	organic cyclic compound biosynthetic process	biological_process	2	Bacteria	superkingdom	220	0.956522
GO:1901362	organic cyclic compound biosynthetic process	biological_process	84994	Acidimicrobiaceae	family	1	0.00434783
GO:1901362	organic cyclic compound biosynthetic process	biological_process	459520	Neptuniibacter	genus	4	0.0173913
GO:1901362	organic cyclic compound biosynthetic process	biological_process	412687	Intrasporangium oryzae	species	11	0.0478261
GO:1901362	organic cyclic compound biosynthetic process	biological_process	10	Cellvibrio	genus	4	0.0173913
GO:1901362	organic cyclic compound biosynthetic process	biological_process	206350	Methylophilales	order	1	0.00434783
GO:1901362	organic cyclic compound biosynthetic process	biological_process	85006	Micrococcales	order	12	0.0521739
GO:1901362	organic cyclic compound biosynthetic process	biological_process	682522	Ilumatobacter	genus	1	0.00434783
GO:1901362	organic cyclic compound biosynthetic process	biological_process	191767	Plesiocystis	genus	2	0.00869565
GO:1901362	organic cyclic compound biosynthetic process	biological_process	1798913	Microthrixaceae	family	1	0.00434783
GO:1901362	organic cyclic compound biosynthetic process	biological_process	191768	Plesiocystis pacifica	species	2	0.00869565
GO:1901362	organic cyclic compound biosynthetic process	biological_process	1051	Ectothiorhodospira	genus	5	0.0217391
GO:1901362	organic cyclic compound biosynthetic process	biological_process	85021	Intrasporangiaceae	family	12	0.0521739
GO:1901362	organic cyclic compound biosynthetic process	biological_process	29	Myxococcales	order	2	0.00869565
GO:1901362	organic cyclic compound biosynthetic process	biological_process	1053	Halorhodospira halophila	species	3	0.0130435
GO:1901362	organic cyclic compound biosynthetic process	biological_process	40222	Methylophaga	genus	6	0.026087
GO:1901362	organic cyclic compound biosynthetic process	biological_process	1284658	Planktomarina temperata	species	8	0.0347826
GO:1901362	organic cyclic compound biosynthetic process	biological_process	392484	Methylophaga thiooxydans	species	1	0.00434783
GO:1901362	organic cyclic compound biosynthetic process	biological_process	1284657	Planktomarina	genus	8	0.0347826
GO:1901362	organic cyclic compound biosynthetic process	biological_process	345632	Geobacter pickeringii	species	7	0.0304348
GO:1901362	organic cyclic compound biosynthetic process	biological_process	754476	Methylophaga nitratireducenticrescens	species	2	0.00869565
GO:1901362	organic cyclic compound biosynthetic process	biological_process	519989	Ectothiorhodospira sp. PHS-1	species	5	0.0217391
GO:1901362	organic cyclic compound biosynthetic process	biological_process	28211	Alphaproteobacteria	class	53	0.230435
GO:1901362	organic cyclic compound biosynthetic process	biological_process	388401	Rhodobacteraceae bacterium HTCC2150	species	2	0.00869565
GO:1901362	organic cyclic compound biosynthetic process	biological_process	28216	Betaproteobacteria	class	1	0.00434783
GO:1901362	organic cyclic compound biosynthetic process	biological_process	28221	Deltaproteobacteria	class	20	0.0869565
GO:1901362	organic cyclic compound biosynthetic process	biological_process	253245	Owenweeksia hongkongensis	species	1	0.00434783
GO:1901362	organic cyclic compound biosynthetic process	biological_process	28231	Geobacter	genus	7	0.0304348
GO:1901362	organic cyclic compound biosynthetic process	biological_process	386891	Moraxella bovoculi	species	1	0.00434783
GO:1901362	organic cyclic compound biosynthetic process	biological_process	72273	Thiotrichales	order	6	0.026087
GO:1901362	organic cyclic compound biosynthetic process	biological_process	207954	Neptuniibacter caesariensis	species	4	0.0173913
GO:1901362	organic cyclic compound biosynthetic process	biological_process	72274	Pseudomonadales	order	1	0.00434783
GO:1901362	organic cyclic compound biosynthetic process	biological_process	72276	Ectothiorhodospiraceae	family	11	0.0478261
GO:1901362	organic cyclic compound biosynthetic process	biological_process	246874	Cryomorphaceae	family	1	0.00434783
GO:1901362	organic cyclic compound biosynthetic process	biological_process	1330036	Osedax symbiont Rs1	species	6	0.026087
GO:1901362	organic cyclic compound biosynthetic process	biological_process	28256	Halomonadaceae	family	8	0.0347826
GO:1901362	organic cyclic compound biosynthetic process	biological_process	1178482	Halomonas huangheensis	species	5	0.0217391
GO:1901362	organic cyclic compound biosynthetic process	biological_process	356	Rhizobiales	order	1	0.00434783
GO:1901362	organic cyclic compound biosynthetic process	biological_process	198251	Candidatus Pelagibacter	genus	16	0.0695652
GO:1901362	organic cyclic compound biosynthetic process	biological_process	53357	Intrasporangium	genus	11	0.0478261
GO:1901362	organic cyclic compound biosynthetic process	biological_process	2157	Archaea	superkingdom	1	0.00434783
GO:1901362	organic cyclic compound biosynthetic process	biological_process	198252	Candidatus Pelagibacter ubique	species	11	0.0478261
GO:1901362	organic cyclic compound biosynthetic process	biological_process	85108	Halorhodospira	genus	3	0.0130435
GO:1901362	organic cyclic compound biosynthetic process	biological_process	890	Desulfuromonas	genus	9	0.0391304
GO:1901362	organic cyclic compound biosynthetic process	biological_process	213113	Desulfurellales	order	2	0.00869565
GO:1901362	organic cyclic compound biosynthetic process	biological_process	891	Desulfuromonas acetoxidans	species	9	0.0391304
GO:1901362	organic cyclic compound biosynthetic process	biological_process	380	Sinorhizobium fredii	species	1	0.00434783
GO:1901362	organic cyclic compound biosynthetic process	biological_process	2433	Roseobacter	genus	5	0.0217391
GO:1901362	organic cyclic compound biosynthetic process	biological_process	1403540	Halomonas sp. BC04	species	3	0.0130435
GO:1901362	organic cyclic compound biosynthetic process	biological_process	651137	Thaumarchaeota	phylum	1	0.00434783
GO:1901362	organic cyclic compound biosynthetic process	biological_process	383631	Methylophilales bacterium HTCC2181	species	1	0.00434783
GO:1901362	organic cyclic compound biosynthetic process	biological_process	49546	Flavobacteriaceae	family	3	0.0130435
GO:1901362	organic cyclic compound biosynthetic process	biological_process	467094	Ilumatobacter coccineus	species	1	0.00434783
GO:1901362	organic cyclic compound biosynthetic process	biological_process	46225	Moraxella	subgenus	1	0.00434783
GO:1901362	organic cyclic compound biosynthetic process	biological_process	99479	Tetrasphaera	genus	1	0.00434783
GO:1901362	organic cyclic compound biosynthetic process	biological_process	1706371	Cellvibrionaceae	family	4	0.0173913
GO:1901362	organic cyclic compound biosynthetic process	biological_process	99480	Tetrasphaera australiensis	species	1	0.00434783
GO:1901362	organic cyclic compound biosynthetic process	biological_process	204441	Rhodospirillales	order	2	0.00869565
GO:1901362	organic cyclic compound biosynthetic process	biological_process	1706369	Cellvibrionales	order	5	0.0217391
GO:1901362	organic cyclic compound biosynthetic process	biological_process	1134474	Cellvibrio sp. BR	species	4	0.0173913
GO:1901362	organic cyclic compound biosynthetic process	biological_process	1706374	Porticoccaceae	family	1	0.00434783
GO:1901362	organic cyclic compound biosynthetic process	biological_process	204455	Rhodobacterales	order	25	0.108696
GO:1901362	organic cyclic compound biosynthetic process	biological_process	69541	Desulfuromonadales	order	16	0.0695652
GO:1901362	organic cyclic compound biosynthetic process	biological_process	1293499	Nitrospinales	order	1	0.00434783
GO:1901362	organic cyclic compound biosynthetic process	biological_process	1293498	Nitrospinia	class	1	0.00434783
GO:1901362	organic cyclic compound biosynthetic process	biological_process	1293497	Nitrospinae	phylum	1	0.00434783
GO:1901362	organic cyclic compound biosynthetic process	biological_process	314287	gamma proteobacterium HTCC2207	species	1	0.00434783
GO:1901362	organic cyclic compound biosynthetic process	biological_process	391593	Roseobacter sp. CCS2	species	5	0.0217391
GO:1901362	organic cyclic compound biosynthetic process	biological_process	68525	delta/epsilon subdivisions	subphylum	20	0.0869565
GO:1901362	organic cyclic compound biosynthetic process	biological_process	213422	Geobacteraceae	family	7	0.0304348
GO:1901362	organic cyclic compound biosynthetic process	biological_process	213421	Desulfuromonadaceae	family	9	0.0391304
GO:1901362	organic cyclic compound biosynthetic process	biological_process	433	Acetobacteraceae	family	2	0.00869565
GO:1901362	organic cyclic compound biosynthetic process	biological_process	84405	Hippea maritima	species	2	0.00869565
GO:1901362	organic cyclic compound biosynthetic process	biological_process	437	Acidomonas methanolica	species	2	0.00869565
GO:1901362	organic cyclic compound biosynthetic process	biological_process	84404	Hippea	genus	2	0.00869565
GO:1901362	organic cyclic compound biosynthetic process	biological_process	117942	Desulfurellaceae	family	2	0.00869565
GO:1901362	organic cyclic compound biosynthetic process	biological_process	2745	Halomonas	genus	8	0.0347826
GO:1901362	organic cyclic compound biosynthetic process	biological_process	135613	Chromatiales	order	11	0.0478261
GO:1901362	organic cyclic compound biosynthetic process	biological_process	1002672	Candidatus Pelagibacter sp. IMCC9063	species	3	0.0130435
GO:1901362	organic cyclic compound biosynthetic process	biological_process	135619	Oceanospirillales	order	19	0.0826087
GO:1901362	organic cyclic compound biosynthetic process	biological_process	135616	Piscirickettsiaceae	family	6	0.026087
GO:1901362	organic cyclic compound biosynthetic process	biological_process	82115	Rhizobiaceae	family	1	0.00434783
GO:1901362	organic cyclic compound biosynthetic process	biological_process	1655514	Pelagibacteraceae	family	17	0.073913
GO:1901362	organic cyclic compound biosynthetic process	biological_process	439493	Candidatus Pelagibacter sp. HTCC7211	species	2	0.00869565
GO:1901362	organic cyclic compound biosynthetic process	biological_process	135622	Alteromonadales	order	3	0.0130435
GO:1901362	organic cyclic compound biosynthetic process	biological_process	135620	Oceanospirillaceae	family	11	0.0478261
GO:1901362	organic cyclic compound biosynthetic process	biological_process	200644	Flavobacteriales	order	6	0.026087
GO:1901362	organic cyclic compound biosynthetic process	biological_process	1224	Proteobacteria	phylum	155	0.673913
GO:1901362	organic cyclic compound biosynthetic process	biological_process	28105	Sinorhizobium	genus	1	0.00434783
GO:1901362	organic cyclic compound biosynthetic process	biological_process	224463	Nannocystaceae	family	2	0.00869565
GO:1901362	organic cyclic compound biosynthetic process	biological_process	224462	Nannocystineae	suborder	2	0.00869565
GO:1901362	organic cyclic compound biosynthetic process	biological_process	34000	Acidomonas	genus	2	0.00869565
GO:1901362	organic cyclic compound biosynthetic process	biological_process	976	Bacteroidetes	phylum	20	0.0869565
GO:1901362	organic cyclic compound biosynthetic process	biological_process	1236	Gammaproteobacteria	class	71	0.308696
GO:1901362	organic cyclic compound biosynthetic process	biological_process	35796	Nitrococcus	genus	2	0.00869565
GO:1901362	organic cyclic compound biosynthetic process	biological_process	468	Moraxellaceae	family	1	0.00434783
GO:1901362	organic cyclic compound biosynthetic process	biological_process	201174	Actinobacteria	phylum	14	0.0608696
GO:1901362	organic cyclic compound biosynthetic process	biological_process	35797	Nitrococcus mobilis	species	2	0.00869565
GO:1901362	organic cyclic compound biosynthetic process	biological_process	267986	Owenweeksia	genus	1	0.00434783
GO:1901362	organic cyclic compound biosynthetic process	biological_process	35800	Nitrospina	genus	1	0.00434783
GO:1901362	organic cyclic compound biosynthetic process	biological_process	35801	Nitrospina gracilis	species	1	0.00434783
GO:1901362	organic cyclic compound biosynthetic process	biological_process	230105	Methylophaga aminisulfidivorans	species	3	0.0130435
GO:1901362	organic cyclic compound biosynthetic process	biological_process	475	Moraxella	genus	1	0.00434783
GO:1901362	organic cyclic compound biosynthetic process	biological_process	41949	Candidatus Microthrix	genus	1	0.00434783
GO:1901362	organic cyclic compound biosynthetic process	biological_process	41950	Candidatus Microthrix parvicella	species	1	0.00434783
GO:1901362	organic cyclic compound biosynthetic process	biological_process	52959	Polaribacter	genus	1	0.00434783
GO:1901362	organic cyclic compound biosynthetic process	biological_process	1760	Actinobacteria	class	12	0.0521739
GO:1901362	organic cyclic compound biosynthetic process	biological_process	117743	Flavobacteriia	class	13	0.0565217
GO:1901362	organic cyclic compound biosynthetic process	biological_process	31989	Rhodobacteraceae	family	24	0.104348
GO:1901362	organic cyclic compound biosynthetic process	biological_process	1336803	Polaribacter sp. Hel1_33_49	species	1	0.00434783
GO:1901362	organic cyclic compound biosynthetic process	biological_process	54526	Pelagibacterales	order	17	0.073913
GO:1901362	organic cyclic compound biosynthetic process	biological_process	407032	Nitrospinaceae	family	1	0.00434783
GO:0009099	valine biosynthetic process	biological_process	1	root	no rank	3	1
GO:0009099	valine biosynthetic process	biological_process	1284658	Planktomarina temperata	species	1	0.333333
GO:0009099	valine biosynthetic process	biological_process	2	Bacteria	superkingdom	3	1
GO:0009099	valine biosynthetic process	biological_process	1284657	Planktomarina	genus	1	0.333333
GO:0009099	valine biosynthetic process	biological_process	28211	Alphaproteobacteria	class	3	1
GO:0009099	valine biosynthetic process	biological_process	204455	Rhodobacterales	order	3	1
GO:0009099	valine biosynthetic process	biological_process	31989	Rhodobacteraceae	family	3	1
GO:0009099	valine biosynthetic process	biological_process	1224	Proteobacteria	phylum	3	1
GO:1902578	single-organism localization	biological_process	84993	Acidimicrobiales	order	1	0.00625
GO:1902578	single-organism localization	biological_process	1	root	no rank	160	1
GO:1902578	single-organism localization	biological_process	84992	Acidimicrobiia	class	1	0.00625
GO:1902578	single-organism localization	biological_process	2	Bacteria	superkingdom	153	0.95625
GO:1902578	single-organism localization	biological_process	119043	Rhodobiaceae	family	2	0.0125
GO:1902578	single-organism localization	biological_process	1402135	Sulfitobacter pseudonitzschiae	species	1	0.00625
GO:1902578	single-organism localization	biological_process	459520	Neptuniibacter	genus	3	0.01875
GO:1902578	single-organism localization	biological_process	32008	Burkholderia	genus	1	0.00625
GO:1902578	single-organism localization	biological_process	1366046	Rhodobacteraceae bacterium HIMB11	species	1	0.00625
GO:1902578	single-organism localization	biological_process	85007	Corynebacteriales	order	1	0.00625
GO:1902578	single-organism localization	biological_process	85006	Micrococcales	order	3	0.01875
GO:1902578	single-organism localization	biological_process	158481	Hahella	genus	1	0.00625
GO:1902578	single-organism localization	biological_process	119060	Burkholderiaceae	family	2	0.0125
GO:1902578	single-organism localization	biological_process	1317122	Aquimarina atlantica	species	2	0.0125
GO:1902578	single-organism localization	biological_process	1798913	Microthrixaceae	family	1	0.00625
GO:1902578	single-organism localization	biological_process	1051	Ectothiorhodospira	genus	5	0.03125
GO:1902578	single-organism localization	biological_process	85023	Microbacteriaceae	family	3	0.01875
GO:1902578	single-organism localization	biological_process	40222	Methylophaga	genus	3	0.01875
GO:1902578	single-organism localization	biological_process	171549	Bacteroidales	order	1	0.00625
GO:1902578	single-organism localization	biological_process	85025	Nocardiaceae	family	1	0.00625
GO:1902578	single-organism localization	biological_process	1284658	Planktomarina temperata	species	1	0.00625
GO:1902578	single-organism localization	biological_process	1284657	Planktomarina	genus	1	0.00625
GO:1902578	single-organism localization	biological_process	1827	Rhodococcus	genus	1	0.00625
GO:1902578	single-organism localization	biological_process	345632	Geobacter pickeringii	species	7	0.04375
GO:1902578	single-organism localization	biological_process	1550399	marine actinobacterium MedAcidi-G1	species	1	0.00625
GO:1902578	single-organism localization	biological_process	519989	Ectothiorhodospira sp. PHS-1	species	5	0.03125
GO:1902578	single-organism localization	biological_process	28211	Alphaproteobacteria	class	37	0.23125
GO:1902578	single-organism localization	biological_process	388401	Rhodobacteraceae bacterium HTCC2150	species	1	0.00625
GO:1902578	single-organism localization	biological_process	400946	Wohlfahrtiimonas chitiniclastica	species	1	0.00625
GO:1902578	single-organism localization	biological_process	28216	Betaproteobacteria	class	2	0.0125
GO:1902578	single-organism localization	biological_process	28221	Deltaproteobacteria	class	9	0.05625
GO:1902578	single-organism localization	biological_process	582472	Wohlfahrtiimonas	genus	1	0.00625
GO:1902578	single-organism localization	biological_process	28231	Geobacter	genus	7	0.04375
GO:1902578	single-organism localization	biological_process	72273	Thiotrichales	order	3	0.01875
GO:1902578	single-organism localization	biological_process	207954	Neptuniibacter caesariensis	species	3	0.01875
GO:1902578	single-organism localization	biological_process	1550402	marine actinobacterium MedAcidi-G3	species	7	0.04375
GO:1902578	single-organism localization	biological_process	72276	Ectothiorhodospiraceae	family	5	0.03125
GO:1902578	single-organism localization	biological_process	1268303	Rhodococcus sp. AW25M09	species	1	0.00625
GO:1902578	single-organism localization	biological_process	1330036	Osedax symbiont Rs1	species	6	0.0375
GO:1902578	single-organism localization	biological_process	28256	Halomonadaceae	family	3	0.01875
GO:1902578	single-organism localization	biological_process	356	Rhizobiales	order	2	0.0125
GO:1902578	single-organism localization	biological_process	198251	Candidatus Pelagibacter	genus	19	0.11875
GO:1902578	single-organism localization	biological_process	576610	Polynucleobacter necessarius	species	1	0.00625
GO:1902578	single-organism localization	biological_process	2157	Archaea	superkingdom	1	0.00625
GO:1902578	single-organism localization	biological_process	198252	Candidatus Pelagibacter ubique	species	6	0.0375
GO:1902578	single-organism localization	biological_process	1358438	Lutibaculum	genus	2	0.0125
GO:1902578	single-organism localization	biological_process	267894	Psychromonadaceae	family	3	0.01875
GO:1902578	single-organism localization	biological_process	487796	Flavobacteria bacterium MS024-2A	species	2	0.0125
GO:1902578	single-organism localization	biological_process	158327	Hahella chejuensis	species	1	0.00625
GO:1902578	single-organism localization	biological_process	224379	Hahellaceae	family	1	0.00625
GO:1902578	single-organism localization	biological_process	1541743	Candidatus Ruthia	genus	2	0.0125
GO:1902578	single-organism localization	biological_process	290174	Aquimarina	genus	2	0.0125
GO:1902578	single-organism localization	biological_process	213113	Desulfurellales	order	2	0.0125
GO:1902578	single-organism localization	biological_process	1358440	Lutibaculum baratangense	species	2	0.0125
GO:1902578	single-organism localization	biological_process	2433	Roseobacter	genus	1	0.00625
GO:1902578	single-organism localization	biological_process	1403540	Halomonas sp. BC04	species	3	0.01875
GO:1902578	single-organism localization	biological_process	641	Vibrionaceae	family	1	0.00625
GO:1902578	single-organism localization	biological_process	2434	Roseobacter denitrificans	species	1	0.00625
GO:1902578	single-organism localization	biological_process	884107	Schleiferia thermophila	species	1	0.00625
GO:1902578	single-organism localization	biological_process	651137	Thaumarchaeota	phylum	1	0.00625
GO:1902578	single-organism localization	biological_process	49546	Flavobacteriaceae	family	3	0.01875
GO:1902578	single-organism localization	biological_process	662	Vibrio	genus	1	0.00625
GO:1902578	single-organism localization	biological_process	767891	Candidatus Puniceispirillum	genus	2	0.0125
GO:1902578	single-organism localization	biological_process	1706369	Cellvibrionales	order	1	0.00625
GO:1902578	single-organism localization	biological_process	1706374	Porticoccaceae	family	1	0.00625
GO:1902578	single-organism localization	biological_process	767892	Candidatus Puniceispirillum marinum	species	2	0.0125
GO:1902578	single-organism localization	biological_process	671	Vibrio proteolyticus	species	1	0.00625
GO:1902578	single-organism localization	biological_process	204455	Rhodobacterales	order	11	0.06875
GO:1902578	single-organism localization	biological_process	69541	Desulfuromonadales	order	7	0.04375
GO:1902578	single-organism localization	biological_process	357794	Psychromonas ingrahamii	species	1	0.00625
GO:1902578	single-organism localization	biological_process	1293499	Nitrospinales	order	1	0.00625
GO:1902578	single-organism localization	biological_process	1293498	Nitrospinia	class	1	0.00625
GO:1902578	single-organism localization	biological_process	1293497	Nitrospinae	phylum	1	0.00625
GO:1902578	single-organism localization	biological_process	314287	gamma proteobacterium HTCC2207	species	1	0.00625
GO:1902578	single-organism localization	biological_process	68525	delta/epsilon subdivisions	subphylum	9	0.05625
GO:1902578	single-organism localization	biological_process	213422	Geobacteraceae	family	7	0.04375
GO:1902578	single-organism localization	biological_process	314282	Psychromonas sp. CNPT3	species	2	0.0125
GO:1902578	single-organism localization	biological_process	1471398	Prolixibacteraceae	family	1	0.00625
GO:1902578	single-organism localization	biological_process	1471399	Draconibacterium	genus	1	0.00625
GO:1902578	single-organism localization	biological_process	386487	Candidatus Ruthia magnifica	species	2	0.0125
GO:1902578	single-organism localization	biological_process	1168034	Draconibacterium orientale	species	1	0.00625
GO:1902578	single-organism localization	biological_process	84405	Hippea maritima	species	2	0.0125
GO:1902578	single-organism localization	biological_process	84404	Hippea	genus	2	0.0125
GO:1902578	single-organism localization	biological_process	117942	Desulfurellaceae	family	2	0.0125
GO:1902578	single-organism localization	biological_process	2745	Halomonas	genus	3	0.01875
GO:1902578	single-organism localization	biological_process	1002672	Candidatus Pelagibacter sp. IMCC9063	species	11	0.06875
GO:1902578	single-organism localization	biological_process	135613	Chromatiales	order	5	0.03125
GO:1902578	single-organism localization	biological_process	1333716	Schleiferia	genus	1	0.00625
GO:1902578	single-organism localization	biological_process	200643	Bacteroidia	class	1	0.00625
GO:1902578	single-organism localization	biological_process	135619	Oceanospirillales	order	13	0.08125
GO:1902578	single-organism localization	biological_process	135616	Piscirickettsiaceae	family	3	0.01875
GO:1902578	single-organism localization	biological_process	1655514	Pelagibacteraceae	family	19	0.11875
GO:1902578	single-organism localization	biological_process	439493	Candidatus Pelagibacter sp. HTCC7211	species	2	0.0125
GO:1902578	single-organism localization	biological_process	135622	Alteromonadales	order	3	0.01875
GO:1902578	single-organism localization	biological_process	1333713	Schleiferiaceae	family	1	0.00625
GO:1902578	single-organism localization	biological_process	135623	Vibrionales	order	1	0.00625
GO:1902578	single-organism localization	biological_process	135620	Oceanospirillaceae	family	9	0.05625
GO:1902578	single-organism localization	biological_process	200644	Flavobacteriales	order	4	0.025
GO:1902578	single-organism localization	biological_process	1224	Proteobacteria	phylum	107	0.66875
GO:1902578	single-organism localization	biological_process	80840	Burkholderiales	order	2	0.0125
GO:1902578	single-organism localization	biological_process	976	Bacteroidetes	phylum	9	0.05625
GO:1902578	single-organism localization	biological_process	529883	Rhodoluna	genus	3	0.01875
GO:1902578	single-organism localization	biological_process	1236	Gammaproteobacteria	class	48	0.3
GO:1902578	single-organism localization	biological_process	529884	Rhodoluna lacicola	species	3	0.01875
GO:1902578	single-organism localization	biological_process	201174	Actinobacteria	phylum	13	0.08125
GO:1902578	single-organism localization	biological_process	35800	Nitrospina	genus	1	0.00625
GO:1902578	single-organism localization	biological_process	35801	Nitrospina gracilis	species	1	0.00625
GO:1902578	single-organism localization	biological_process	230105	Methylophaga aminisulfidivorans	species	3	0.01875
GO:1902578	single-organism localization	biological_process	410330	Calyptogena okutanii thioautotrophic gill symbiont	species	5	0.03125
GO:1902578	single-organism localization	biological_process	41949	Candidatus Microthrix	genus	1	0.00625
GO:1902578	single-organism localization	biological_process	41950	Candidatus Microthrix parvicella	species	1	0.00625
GO:1902578	single-organism localization	biological_process	52959	Polaribacter	genus	1	0.00625
GO:1902578	single-organism localization	biological_process	1760	Actinobacteria	class	12	0.075
GO:1902578	single-organism localization	biological_process	60136	Sulfitobacter	genus	1	0.00625
GO:1902578	single-organism localization	biological_process	367336	Rhodobacterales bacterium HTCC2255	species	1	0.00625
GO:1902578	single-organism localization	biological_process	44013	Polynucleobacter	genus	1	0.00625
GO:1902578	single-organism localization	biological_process	117743	Flavobacteriia	class	6	0.0375
GO:1902578	single-organism localization	biological_process	44014	Polynucleobacter necessarius subsp. necessarius	subspecies	1	0.00625
GO:1902578	single-organism localization	biological_process	31989	Rhodobacteraceae	family	10	0.0625
GO:1902578	single-organism localization	biological_process	67572	Psychromonas	genus	3	0.01875
GO:1902578	single-organism localization	biological_process	640511	Burkholderia sp. CCGE1002	species	1	0.00625
GO:1902578	single-organism localization	biological_process	54526	Pelagibacterales	order	19	0.11875
GO:1902578	single-organism localization	biological_process	407032	Nitrospinaceae	family	1	0.00625
GO:0006820	anion transport	biological_process	1760	Actinobacteria	class	8	0.666667
GO:0006820	anion transport	biological_process	85025	Nocardiaceae	family	1	0.0833333
GO:0006820	anion transport	biological_process	1	root	no rank	12	1
GO:0006820	anion transport	biological_process	2	Bacteria	superkingdom	12	1
GO:0006820	anion transport	biological_process	1827	Rhodococcus	genus	1	0.0833333
GO:0006820	anion transport	biological_process	204455	Rhodobacterales	order	2	0.166667
GO:0006820	anion transport	biological_process	1224	Proteobacteria	phylum	2	0.166667
GO:0006820	anion transport	biological_process	85007	Corynebacteriales	order	1	0.0833333
GO:0006820	anion transport	biological_process	28211	Alphaproteobacteria	class	2	0.166667
GO:0006820	anion transport	biological_process	31989	Rhodobacteraceae	family	2	0.166667
GO:0006820	anion transport	biological_process	201174	Actinobacteria	phylum	8	0.666667
GO:0006820	anion transport	biological_process	1550402	marine actinobacterium MedAcidi-G3	species	7	0.583333
GO:0006820	anion transport	biological_process	1268303	Rhodococcus sp. AW25M09	species	1	0.0833333
GO:0003674	molecular_function	molecular_function	84993	Acidimicrobiales	order	24	0.0144753
GO:0003674	molecular_function	molecular_function	1	root	no rank	1658	1
GO:0003674	molecular_function	molecular_function	84992	Acidimicrobiia	class	24	0.0144753
GO:0003674	molecular_function	molecular_function	2	Bacteria	superkingdom	1633	0.984922
GO:0003674	molecular_function	molecular_function	84994	Acidimicrobiaceae	family	21	0.0126659
GO:0003674	molecular_function	molecular_function	101385	Aequorivita sublithincola	species	1	0.000603136
GO:0003674	molecular_function	molecular_function	412687	Intrasporangium oryzae	species	11	0.0066345
GO:0003674	molecular_function	molecular_function	1033	Afipia	genus	2	0.00120627
GO:0003674	molecular_function	molecular_function	10	Cellvibrio	genus	5	0.00301568
GO:0003674	molecular_function	molecular_function	75787	Rhodocyclaceae	family	9	0.00542823
GO:0003674	molecular_function	molecular_function	1366046	Rhodobacteraceae bacterium HIMB11	species	1	0.000603136
GO:0003674	molecular_function	molecular_function	2062	Streptomycetaceae	family	1	0.000603136
GO:0003674	molecular_function	molecular_function	85006	Micrococcales	order	17	0.0102533
GO:0003674	molecular_function	molecular_function	85011	Streptomycetales	order	1	0.000603136
GO:0003674	molecular_function	molecular_function	1208321	Marinomonas profundimaris	species	2	0.00120627
GO:0003674	molecular_function	molecular_function	1133570	Cesiribacter	genus	1	0.000603136
GO:0003674	molecular_function	molecular_function	20	Phenylobacterium	genus	1	0.000603136
GO:0003674	molecular_function	molecular_function	85013	Frankiales	order	2	0.00120627
GO:0003674	molecular_function	molecular_function	22	Shewanella	genus	7	0.00422195
GO:0003674	molecular_function	molecular_function	1046	Chromatiaceae	family	6	0.00361882
GO:0003674	molecular_function	molecular_function	69657	Hyphomonadaceae	family	22	0.013269
GO:0003674	molecular_function	molecular_function	1051	Ectothiorhodospira	genus	5	0.00301568
GO:0003674	molecular_function	molecular_function	85018	Dermatophilaceae	family	4	0.00241255
GO:0003674	molecular_function	molecular_function	85021	Intrasporangiaceae	family	12	0.00723764
GO:0003674	molecular_function	molecular_function	1052	Halorhodospira halochloris	species	1	0.000603136
GO:0003674	molecular_function	molecular_function	1053	Halorhodospira halophila	species	3	0.00180941
GO:0003674	molecular_function	molecular_function	29	Myxococcales	order	2	0.00120627
GO:0003674	molecular_function	molecular_function	76831	Myroides	genus	1	0.000603136
GO:0003674	molecular_function	molecular_function	85023	Microbacteriaceae	family	1	0.000603136
GO:0003674	molecular_function	molecular_function	1056	Thiocapsa	genus	2	0.00120627
GO:0003674	molecular_function	molecular_function	76832	Myroides odoratimimus	species	1	0.000603136
GO:0003674	molecular_function	molecular_function	1058	Thiocapsa roseopersicina	species	2	0.00120627
GO:0003674	molecular_function	molecular_function	1550399	marine actinobacterium MedAcidi-G1	species	1	0.000603136
GO:0003674	molecular_function	molecular_function	1182780	Magnetospira	genus	4	0.00241255
GO:0003674	molecular_function	molecular_function	374838	Reinekea blandensis	species	2	0.00120627
GO:0003674	molecular_function	molecular_function	1208365	SAR86 cluster bacterium SAR86E	species	10	0.00603136
GO:0003674	molecular_function	molecular_function	1679449	Pseudooceanicola	genus	7	0.00422195
GO:0003674	molecular_function	molecular_function	490567	Arenimonas	genus	3	0.00180941
GO:0003674	molecular_function	molecular_function	558152	Chryseobacterium piperi	species	2	0.00120627
GO:0003674	molecular_function	molecular_function	1090	Chlorobi	phylum	5	0.00301568
GO:0003674	molecular_function	molecular_function	1091	Chlorobium	genus	5	0.00301568
GO:0003674	molecular_function	molecular_function	1417296	Defluviimonas sp. 20V17	species	15	0.00904704
GO:0003674	molecular_function	molecular_function	246861	Grimontia	genus	1	0.000603136
GO:0003674	molecular_function	molecular_function	207954	Neptuniibacter caesariensis	species	6	0.00361882
GO:0003674	molecular_function	molecular_function	85	Hyphomonas	genus	22	0.013269
GO:0003674	molecular_function	molecular_function	1550401	marine actinobacterium MedAcidi-G2B	species	19	0.0114596
GO:0003674	molecular_function	molecular_function	1504320	actinobacterium acAcidi	species	1	0.000603136
[truncated: 30,075 more rows]

## Sheet: ChukSea_T1_OM.PSM.counts
GO Accession	GO Name	GO Aspect	Taxonomy ID	Taxonomy Name	Taxonomy Rank	Taxonomy PSM Count	Taxonomy PSM Ratio
GO:0016887	ATPase activity	molecular_function	1	root	no rank	53	1
GO:0016887	ATPase activity	molecular_function	135619	Oceanospirillales	order	11	0.207547
GO:0016887	ATPase activity	molecular_function	2	Bacteria	superkingdom	43	0.811321
GO:0016887	ATPase activity	molecular_function	1655514	Pelagibacteraceae	family	3	0.0566038
GO:0016887	ATPase activity	molecular_function	135620	Oceanospirillaceae	family	11	0.207547
GO:0016887	ATPase activity	molecular_function	459520	Neptuniibacter	genus	5	0.0943396
GO:0016887	ATPase activity	molecular_function	1224	Proteobacteria	phylum	34	0.641509
GO:0016887	ATPase activity	molecular_function	651137	Thaumarchaeota	phylum	2	0.0377358
GO:0016887	ATPase activity	molecular_function	859653	alpha proteobacterium HIMB5	species	1	0.0188679
GO:0016887	ATPase activity	molecular_function	976	Bacteroidetes	phylum	2	0.0377358
GO:0016887	ATPase activity	molecular_function	207954	Neptuniibacter caesariensis	species	5	0.0943396
GO:0016887	ATPase activity	molecular_function	1236	Gammaproteobacteria	class	23	0.433962
GO:0016887	ATPase activity	molecular_function	72276	Ectothiorhodospiraceae	family	2	0.0377358
GO:0016887	ATPase activity	molecular_function	84567	Pedobacter	genus	1	0.0188679
GO:0016887	ATPase activity	molecular_function	84566	Sphingobacteriaceae	family	1	0.0188679
GO:0016887	ATPase activity	molecular_function	200666	Sphingobacteriales	order	1	0.0188679
GO:0016887	ATPase activity	molecular_function	1051	Ectothiorhodospira	genus	2	0.0377358
GO:0016887	ATPase activity	molecular_function	1330036	Osedax symbiont Rs1	species	6	0.113208
GO:0016887	ATPase activity	molecular_function	34086	Pedobacter antarcticus	species	1	0.0188679
GO:0016887	ATPase activity	molecular_function	198251	Candidatus Pelagibacter	genus	2	0.0377358
GO:0016887	ATPase activity	molecular_function	2157	Archaea	superkingdom	2	0.0377358
GO:0016887	ATPase activity	molecular_function	198252	Candidatus Pelagibacter ubique	species	2	0.0377358
GO:0016887	ATPase activity	molecular_function	117747	Sphingobacteriia	class	1	0.0188679
GO:0016887	ATPase activity	molecular_function	519989	Ectothiorhodospira sp. PHS-1	species	2	0.0377358
GO:0016887	ATPase activity	molecular_function	28211	Alphaproteobacteria	class	5	0.0943396
GO:0016887	ATPase activity	molecular_function	54526	Pelagibacterales	order	3	0.0566038
GO:0016887	ATPase activity	molecular_function	135613	Chromatiales	order	2	0.0377358
GO:0015794	glycerol-3-phosphate transport	biological_process	1	root	no rank	1	1
GO:0015794	glycerol-3-phosphate transport	biological_process	2	Bacteria	superkingdom	1	1
GO:0015672	monovalent inorganic cation transport	biological_process	1	root	no rank	53	1
GO:0015672	monovalent inorganic cation transport	biological_process	135619	Oceanospirillales	order	10	0.188679
GO:0015672	monovalent inorganic cation transport	biological_process	2	Bacteria	superkingdom	43	0.811321
GO:0015672	monovalent inorganic cation transport	biological_process	119043	Rhodobiaceae	family	1	0.0188679
GO:0015672	monovalent inorganic cation transport	biological_process	1655514	Pelagibacteraceae	family	3	0.0566038
GO:0015672	monovalent inorganic cation transport	biological_process	135620	Oceanospirillaceae	family	10	0.188679
GO:0015672	monovalent inorganic cation transport	biological_process	459520	Neptuniibacter	genus	4	0.0754717
GO:0015672	monovalent inorganic cation transport	biological_process	1224	Proteobacteria	phylum	35	0.660377
GO:0015672	monovalent inorganic cation transport	biological_process	651137	Thaumarchaeota	phylum	2	0.0377358
GO:0015672	monovalent inorganic cation transport	biological_process	859653	alpha proteobacterium HIMB5	species	1	0.0188679
GO:0015672	monovalent inorganic cation transport	biological_process	976	Bacteroidetes	phylum	2	0.0377358
GO:0015672	monovalent inorganic cation transport	biological_process	207954	Neptuniibacter caesariensis	species	4	0.0754717
GO:0015672	monovalent inorganic cation transport	biological_process	1236	Gammaproteobacteria	class	23	0.433962
GO:0015672	monovalent inorganic cation transport	biological_process	72276	Ectothiorhodospiraceae	family	2	0.0377358
GO:0015672	monovalent inorganic cation transport	biological_process	84567	Pedobacter	genus	1	0.0188679
GO:0015672	monovalent inorganic cation transport	biological_process	84566	Sphingobacteriaceae	family	1	0.0188679
GO:0015672	monovalent inorganic cation transport	biological_process	200666	Sphingobacteriales	order	1	0.0188679
GO:0015672	monovalent inorganic cation transport	biological_process	1051	Ectothiorhodospira	genus	2	0.0377358
GO:0015672	monovalent inorganic cation transport	biological_process	410330	Calyptogena okutanii thioautotrophic gill symbiont	species	2	0.0377358
GO:0015672	monovalent inorganic cation transport	biological_process	1330036	Osedax symbiont Rs1	species	6	0.113208
GO:0015672	monovalent inorganic cation transport	biological_process	356	Rhizobiales	order	1	0.0188679
GO:0015672	monovalent inorganic cation transport	biological_process	34086	Pedobacter antarcticus	species	1	0.0188679
GO:0015672	monovalent inorganic cation transport	biological_process	198251	Candidatus Pelagibacter	genus	2	0.0377358
GO:0015672	monovalent inorganic cation transport	biological_process	2157	Archaea	superkingdom	2	0.0377358
GO:0015672	monovalent inorganic cation transport	biological_process	198252	Candidatus Pelagibacter ubique	species	2	0.0377358
GO:0015672	monovalent inorganic cation transport	biological_process	1358438	Lutibaculum	genus	1	0.0188679
GO:0015672	monovalent inorganic cation transport	biological_process	117747	Sphingobacteriia	class	1	0.0188679
GO:0015672	monovalent inorganic cation transport	biological_process	519989	Ectothiorhodospira sp. PHS-1	species	2	0.0377358
GO:0015672	monovalent inorganic cation transport	biological_process	28211	Alphaproteobacteria	class	6	0.113208
GO:0015672	monovalent inorganic cation transport	biological_process	1358440	Lutibaculum baratangense	species	1	0.0188679
GO:0015672	monovalent inorganic cation transport	biological_process	54526	Pelagibacterales	order	3	0.0566038
GO:0015672	monovalent inorganic cation transport	biological_process	135613	Chromatiales	order	2	0.0377358
GO:0015430	glycerol-3-phosphate-transporting ATPase activity	molecular_function	1	root	no rank	1	1
GO:0015430	glycerol-3-phosphate-transporting ATPase activity	molecular_function	2	Bacteria	superkingdom	1	1
GO:0004540	ribonuclease activity	molecular_function	976	Bacteroidetes	phylum	1	0.5
GO:0004540	ribonuclease activity	molecular_function	1	root	no rank	2	1
GO:0004540	ribonuclease activity	molecular_function	2	Bacteria	superkingdom	2	1
GO:0004540	ribonuclease activity	molecular_function	1236	Gammaproteobacteria	class	1	0.5
GO:0004540	ribonuclease activity	molecular_function	200644	Flavobacteriales	order	1	0.5
GO:0004540	ribonuclease activity	molecular_function	1224	Proteobacteria	phylum	1	0.5
GO:0004540	ribonuclease activity	molecular_function	49546	Flavobacteriaceae	family	1	0.5
GO:0004540	ribonuclease activity	molecular_function	117743	Flavobacteriia	class	1	0.5
GO:0004664	prephenate dehydratase activity	molecular_function	1	root	no rank	1	1
GO:0004664	prephenate dehydratase activity	molecular_function	2	Bacteria	superkingdom	1	1
GO:0004664	prephenate dehydratase activity	molecular_function	28211	Alphaproteobacteria	class	1	1
GO:0004664	prephenate dehydratase activity	molecular_function	767891	Candidatus Puniceispirillum	genus	1	1
GO:0004664	prephenate dehydratase activity	molecular_function	1224	Proteobacteria	phylum	1	1
GO:0004664	prephenate dehydratase activity	molecular_function	767892	Candidatus Puniceispirillum marinum	species	1	1
GO:0050794	regulation of cellular process	biological_process	84993	Acidimicrobiales	order	1	0.0909091
GO:0050794	regulation of cellular process	biological_process	1760	Actinobacteria	class	1	0.0909091
GO:0050794	regulation of cellular process	biological_process	84992	Acidimicrobiia	class	1	0.0909091
GO:0050794	regulation of cellular process	biological_process	1	root	no rank	11	1
GO:0050794	regulation of cellular process	biological_process	135619	Oceanospirillales	order	1	0.0909091
GO:0050794	regulation of cellular process	biological_process	2	Bacteria	superkingdom	11	1
GO:0050794	regulation of cellular process	biological_process	84994	Acidimicrobiaceae	family	1	0.0909091
GO:0050794	regulation of cellular process	biological_process	135620	Oceanospirillaceae	family	1	0.0909091
GO:0050794	regulation of cellular process	biological_process	1224	Proteobacteria	phylum	7	0.636364
GO:0050794	regulation of cellular process	biological_process	412687	Intrasporangium oryzae	species	1	0.0909091
GO:0050794	regulation of cellular process	biological_process	267849	Nitrincola	genus	1	0.0909091
GO:0050794	regulation of cellular process	biological_process	53357	Intrasporangium	genus	1	0.0909091
GO:0050794	regulation of cellular process	biological_process	85006	Micrococcales	order	1	0.0909091
GO:0050794	regulation of cellular process	biological_process	682522	Ilumatobacter	genus	1	0.0909091
GO:0050794	regulation of cellular process	biological_process	467094	Ilumatobacter coccineus	species	1	0.0909091
GO:0050794	regulation of cellular process	biological_process	1236	Gammaproteobacteria	class	7	0.636364
GO:0050794	regulation of cellular process	biological_process	201174	Actinobacteria	phylum	2	0.181818
GO:0050794	regulation of cellular process	biological_process	1545442	Nitrincola sp. A-D6	species	1	0.0909091
GO:0050794	regulation of cellular process	biological_process	85108	Halorhodospira	genus	2	0.181818
GO:0050794	regulation of cellular process	biological_process	72276	Ectothiorhodospiraceae	family	2	0.181818
GO:0050794	regulation of cellular process	biological_process	85021	Intrasporangiaceae	family	1	0.0909091
GO:0050794	regulation of cellular process	biological_process	1053	Halorhodospira halophila	species	2	0.181818
GO:0050794	regulation of cellular process	biological_process	135613	Chromatiales	order	2	0.181818
GO:0005507	copper ion binding	molecular_function	1	root	no rank	1	1
GO:0005507	copper ion binding	molecular_function	2	Bacteria	superkingdom	1	1
GO:0005507	copper ion binding	molecular_function	1236	Gammaproteobacteria	class	1	1
GO:0005507	copper ion binding	molecular_function	1224	Proteobacteria	phylum	1	1
GO:0005507	copper ion binding	molecular_function	410330	Calyptogena okutanii thioautotrophic gill symbiont	species	1	1
GO:0005506	iron ion binding	molecular_function	38832	Micromonas	genus	2	1
GO:0005506	iron ion binding	molecular_function	13792	Mamiellales	order	2	1
GO:0005506	iron ion binding	molecular_function	41873	Mamiellaceae	family	2	1
GO:0005506	iron ion binding	molecular_function	3041	Chlorophyta	phylum	2	1
GO:0005506	iron ion binding	molecular_function	1	root	no rank	2	1
GO:0005506	iron ion binding	molecular_function	33090	Viridiplantae	kingdom	2	1
GO:0005506	iron ion binding	molecular_function	2759	Eukaryota	superkingdom	2	1
GO:0005506	iron ion binding	molecular_function	1035538	Mamiellophyceae	class	2	1
GO:0005506	iron ion binding	molecular_function	296587	Micromonas commoda	species	2	1
GO:0005509	calcium ion binding	molecular_function	976	Bacteroidetes	phylum	1	1
GO:0005509	calcium ion binding	molecular_function	1	root	no rank	1	1
GO:0005509	calcium ion binding	molecular_function	2	Bacteria	superkingdom	1	1
GO:0005509	calcium ion binding	molecular_function	979	Cellulophaga lytica	species	1	1
GO:0005509	calcium ion binding	molecular_function	200644	Flavobacteriales	order	1	1
GO:0005509	calcium ion binding	molecular_function	104264	Cellulophaga	genus	1	1
GO:0005509	calcium ion binding	molecular_function	49546	Flavobacteriaceae	family	1	1
GO:0005509	calcium ion binding	molecular_function	117743	Flavobacteriia	class	1	1
GO:0050790	regulation of catalytic activity	biological_process	1	root	no rank	4	1
GO:0050790	regulation of catalytic activity	biological_process	1284658	Planktomarina temperata	species	1	0.25
GO:0050790	regulation of catalytic activity	biological_process	2	Bacteria	superkingdom	4	1
GO:0050790	regulation of catalytic activity	biological_process	1284657	Planktomarina	genus	1	0.25
GO:0050790	regulation of catalytic activity	biological_process	28211	Alphaproteobacteria	class	1	0.25
GO:0050790	regulation of catalytic activity	biological_process	1236	Gammaproteobacteria	class	3	0.75
GO:0050790	regulation of catalytic activity	biological_process	204455	Rhodobacterales	order	1	0.25
GO:0050790	regulation of catalytic activity	biological_process	31989	Rhodobacteraceae	family	1	0.25
GO:0050790	regulation of catalytic activity	biological_process	1224	Proteobacteria	phylum	4	1
GO:2000112	regulation of cellular macromolecule biosynthetic process	biological_process	84993	Acidimicrobiales	order	1	0.0909091
GO:2000112	regulation of cellular macromolecule biosynthetic process	biological_process	1760	Actinobacteria	class	1	0.0909091
GO:2000112	regulation of cellular macromolecule biosynthetic process	biological_process	84992	Acidimicrobiia	class	1	0.0909091
GO:2000112	regulation of cellular macromolecule biosynthetic process	biological_process	1	root	no rank	11	1
GO:2000112	regulation of cellular macromolecule biosynthetic process	biological_process	135619	Oceanospirillales	order	1	0.0909091
GO:2000112	regulation of cellular macromolecule biosynthetic process	biological_process	2	Bacteria	superkingdom	11	1
GO:2000112	regulation of cellular macromolecule biosynthetic process	biological_process	84994	Acidimicrobiaceae	family	1	0.0909091
GO:2000112	regulation of cellular macromolecule biosynthetic process	biological_process	135620	Oceanospirillaceae	family	1	0.0909091
GO:2000112	regulation of cellular macromolecule biosynthetic process	biological_process	1224	Proteobacteria	phylum	7	0.636364
GO:2000112	regulation of cellular macromolecule biosynthetic process	biological_process	412687	Intrasporangium oryzae	species	1	0.0909091
GO:2000112	regulation of cellular macromolecule biosynthetic process	biological_process	267849	Nitrincola	genus	1	0.0909091
GO:2000112	regulation of cellular macromolecule biosynthetic process	biological_process	53357	Intrasporangium	genus	1	0.0909091
GO:2000112	regulation of cellular macromolecule biosynthetic process	biological_process	85006	Micrococcales	order	1	0.0909091
GO:2000112	regulation of cellular macromolecule biosynthetic process	biological_process	682522	Ilumatobacter	genus	1	0.0909091
GO:2000112	regulation of cellular macromolecule biosynthetic process	biological_process	467094	Ilumatobacter coccineus	species	1	0.0909091
GO:2000112	regulation of cellular macromolecule biosynthetic process	biological_process	1236	Gammaproteobacteria	class	7	0.636364
GO:2000112	regulation of cellular macromolecule biosynthetic process	biological_process	201174	Actinobacteria	phylum	2	0.181818
GO:2000112	regulation of cellular macromolecule biosynthetic process	biological_process	1545442	Nitrincola sp. A-D6	species	1	0.0909091
GO:2000112	regulation of cellular macromolecule biosynthetic process	biological_process	85108	Halorhodospira	genus	2	0.181818
GO:2000112	regulation of cellular macromolecule biosynthetic process	biological_process	72276	Ectothiorhodospiraceae	family	2	0.181818
GO:2000112	regulation of cellular macromolecule biosynthetic process	biological_process	85021	Intrasporangiaceae	family	1	0.0909091
GO:2000112	regulation of cellular macromolecule biosynthetic process	biological_process	1053	Halorhodospira halophila	species	2	0.181818
GO:2000112	regulation of cellular macromolecule biosynthetic process	biological_process	135613	Chromatiales	order	2	0.181818
GO:0016772	transferase activity, transferring phosphorus-containing groups	molecular_function	1	root	no rank	40	1
GO:0016772	transferase activity, transferring phosphorus-containing groups	molecular_function	135619	Oceanospirillales	order	4	0.1
GO:0016772	transferase activity, transferring phosphorus-containing groups	molecular_function	2	Bacteria	superkingdom	35	0.875
GO:0016772	transferase activity, transferring phosphorus-containing groups	molecular_function	1655514	Pelagibacteraceae	family	1	0.025
GO:0016772	transferase activity, transferring phosphorus-containing groups	molecular_function	135620	Oceanospirillaceae	family	3	0.075
GO:0016772	transferase activity, transferring phosphorus-containing groups	molecular_function	200644	Flavobacteriales	order	3	0.075
GO:0016772	transferase activity, transferring phosphorus-containing groups	molecular_function	1224	Proteobacteria	phylum	23	0.575
GO:0016772	transferase activity, transferring phosphorus-containing groups	molecular_function	49546	Flavobacteriaceae	family	3	0.075
GO:0016772	transferase activity, transferring phosphorus-containing groups	molecular_function	263818	Marinomonas ushuaiensis	species	1	0.025
GO:0016772	transferase activity, transferring phosphorus-containing groups	molecular_function	976	Bacteroidetes	phylum	6	0.15
GO:0016772	transferase activity, transferring phosphorus-containing groups	molecular_function	1236	Gammaproteobacteria	class	18	0.45
GO:0016772	transferase activity, transferring phosphorus-containing groups	molecular_function	28253	Marinomonas	genus	1	0.025
GO:0016772	transferase activity, transferring phosphorus-containing groups	molecular_function	52959	Polaribacter	genus	2	0.05
GO:0016772	transferase activity, transferring phosphorus-containing groups	molecular_function	28256	Halomonadaceae	family	1	0.025
GO:0016772	transferase activity, transferring phosphorus-containing groups	molecular_function	1284658	Planktomarina temperata	species	1	0.025
GO:0016772	transferase activity, transferring phosphorus-containing groups	molecular_function	1284657	Planktomarina	genus	1	0.025
GO:0016772	transferase activity, transferring phosphorus-containing groups	molecular_function	1178482	Halomonas huangheensis	species	1	0.025
GO:0016772	transferase activity, transferring phosphorus-containing groups	molecular_function	204455	Rhodobacterales	order	2	0.05
GO:0016772	transferase activity, transferring phosphorus-containing groups	molecular_function	198251	Candidatus Pelagibacter	genus	1	0.025
GO:0016772	transferase activity, transferring phosphorus-containing groups	molecular_function	117743	Flavobacteriia	class	5	0.125
GO:0016772	transferase activity, transferring phosphorus-containing groups	molecular_function	198252	Candidatus Pelagibacter ubique	species	1	0.025
GO:0016772	transferase activity, transferring phosphorus-containing groups	molecular_function	28211	Alphaproteobacteria	class	5	0.125
GO:0016772	transferase activity, transferring phosphorus-containing groups	molecular_function	31989	Rhodobacteraceae	family	2	0.05
GO:0016772	transferase activity, transferring phosphorus-containing groups	molecular_function	1336803	Polaribacter sp. Hel1_33_49	species	2	0.05
GO:0016772	transferase activity, transferring phosphorus-containing groups	molecular_function	2745	Halomonas	genus	1	0.025
GO:0016772	transferase activity, transferring phosphorus-containing groups	molecular_function	54526	Pelagibacterales	order	1	0.025
GO:0051649	establishment of localization in cell	biological_process	1	root	no rank	1	1
GO:0051649	establishment of localization in cell	biological_process	2	Bacteria	superkingdom	1	1
GO:0016896	exoribonuclease activity, producing 5'-phosphomonoesters	molecular_function	976	Bacteroidetes	phylum	1	0.5
GO:0016896	exoribonuclease activity, producing 5'-phosphomonoesters	molecular_function	1	root	no rank	2	1
GO:0016896	exoribonuclease activity, producing 5'-phosphomonoesters	molecular_function	2	Bacteria	superkingdom	2	1
GO:0016896	exoribonuclease activity, producing 5'-phosphomonoesters	molecular_function	1236	Gammaproteobacteria	class	1	0.5
GO:0016896	exoribonuclease activity, producing 5'-phosphomonoesters	molecular_function	200644	Flavobacteriales	order	1	0.5
GO:0016896	exoribonuclease activity, producing 5'-phosphomonoesters	molecular_function	1224	Proteobacteria	phylum	1	0.5
GO:0016896	exoribonuclease activity, producing 5'-phosphomonoesters	molecular_function	49546	Flavobacteriaceae	family	1	0.5
GO:0016896	exoribonuclease activity, producing 5'-phosphomonoesters	molecular_function	117743	Flavobacteriia	class	1	0.5
GO:0016635	oxidoreductase activity, acting on the CH-CH group of donors, quinone or related compound as acceptor	molecular_function	1	root	no rank	2	1
GO:0016635	oxidoreductase activity, acting on the CH-CH group of donors, quinone or related compound as acceptor	molecular_function	2	Bacteria	superkingdom	2	1
GO:0016635	oxidoreductase activity, acting on the CH-CH group of donors, quinone or related compound as acceptor	molecular_function	1236	Gammaproteobacteria	class	2	1
GO:0016635	oxidoreductase activity, acting on the CH-CH group of donors, quinone or related compound as acceptor	molecular_function	1224	Proteobacteria	phylum	2	1
GO:0034062	RNA polymerase activity	molecular_function	1	root	no rank	38	1
GO:0034062	RNA polymerase activity	molecular_function	135619	Oceanospirillales	order	4	0.105263
GO:0034062	RNA polymerase activity	molecular_function	2	Bacteria	superkingdom	33	0.868421
GO:0034062	RNA polymerase activity	molecular_function	1655514	Pelagibacteraceae	family	1	0.0263158
GO:0034062	RNA polymerase activity	molecular_function	135620	Oceanospirillaceae	family	3	0.0789474
GO:0034062	RNA polymerase activity	molecular_function	200644	Flavobacteriales	order	2	0.0526316
GO:0034062	RNA polymerase activity	molecular_function	1224	Proteobacteria	phylum	22	0.578947
GO:0034062	RNA polymerase activity	molecular_function	49546	Flavobacteriaceae	family	2	0.0526316
GO:0034062	RNA polymerase activity	molecular_function	263818	Marinomonas ushuaiensis	species	1	0.0263158
GO:0034062	RNA polymerase activity	molecular_function	976	Bacteroidetes	phylum	5	0.131579
GO:0034062	RNA polymerase activity	molecular_function	1236	Gammaproteobacteria	class	17	0.447368
GO:0034062	RNA polymerase activity	molecular_function	28253	Marinomonas	genus	1	0.0263158
GO:0034062	RNA polymerase activity	molecular_function	52959	Polaribacter	genus	2	0.0526316
GO:0034062	RNA polymerase activity	molecular_function	28256	Halomonadaceae	family	1	0.0263158
GO:0034062	RNA polymerase activity	molecular_function	1284658	Planktomarina temperata	species	1	0.0263158
GO:0034062	RNA polymerase activity	molecular_function	1284657	Planktomarina	genus	1	0.0263158
GO:0034062	RNA polymerase activity	molecular_function	1178482	Halomonas huangheensis	species	1	0.0263158
GO:0034062	RNA polymerase activity	molecular_function	204455	Rhodobacterales	order	2	0.0526316
GO:0034062	RNA polymerase activity	molecular_function	198251	Candidatus Pelagibacter	genus	1	0.0263158
GO:0034062	RNA polymerase activity	molecular_function	117743	Flavobacteriia	class	4	0.105263
GO:0034062	RNA polymerase activity	molecular_function	198252	Candidatus Pelagibacter ubique	species	1	0.0263158
GO:0034062	RNA polymerase activity	molecular_function	28211	Alphaproteobacteria	class	5	0.131579
GO:0034062	RNA polymerase activity	molecular_function	31989	Rhodobacteraceae	family	2	0.0526316
GO:0034062	RNA polymerase activity	molecular_function	1336803	Polaribacter sp. Hel1_33_49	species	2	0.0526316
GO:0034062	RNA polymerase activity	molecular_function	2745	Halomonas	genus	1	0.0263158
GO:0034062	RNA polymerase activity	molecular_function	54526	Pelagibacterales	order	1	0.0263158
GO:0016879	ligase activity, forming carbon-nitrogen bonds	molecular_function	1	root	no rank	2	1
GO:0016879	ligase activity, forming carbon-nitrogen bonds	molecular_function	2	Bacteria	superkingdom	2	1
GO:0016879	ligase activity, forming carbon-nitrogen bonds	molecular_function	28211	Alphaproteobacteria	class	2	1
GO:0016879	ligase activity, forming carbon-nitrogen bonds	molecular_function	204455	Rhodobacterales	order	1	0.5
GO:0016879	ligase activity, forming carbon-nitrogen bonds	molecular_function	1224	Proteobacteria	phylum	2	1
GO:0060590	ATPase regulator activity	molecular_function	1	root	no rank	2	1
GO:0060590	ATPase regulator activity	molecular_function	2	Bacteria	superkingdom	2	1
GO:0060590	ATPase regulator activity	molecular_function	1236	Gammaproteobacteria	class	2	1
GO:0060590	ATPase regulator activity	molecular_function	1224	Proteobacteria	phylum	2	1
GO:1901476	carbohydrate transporter activity	molecular_function	1	root	no rank	1	1
GO:1901476	carbohydrate transporter activity	molecular_function	2	Bacteria	superkingdom	1	1
GO:0006974	cellular response to DNA damage stimulus	biological_process	976	Bacteroidetes	phylum	1	1
GO:0006974	cellular response to DNA damage stimulus	biological_process	1	root	no rank	1	1
GO:0006974	cellular response to DNA damage stimulus	biological_process	2	Bacteria	superkingdom	1	1
GO:0004795	threonine synthase activity	molecular_function	976	Bacteroidetes	phylum	1	1
GO:0004795	threonine synthase activity	molecular_function	1	root	no rank	1	1
GO:0004795	threonine synthase activity	molecular_function	2	Bacteria	superkingdom	1	1
GO:0004795	threonine synthase activity	molecular_function	1250005	Polaribacter sp. Hel1_85	species	1	1
GO:0004795	threonine synthase activity	molecular_function	200644	Flavobacteriales	order	1	1
GO:0004795	threonine synthase activity	molecular_function	49546	Flavobacteriaceae	family	1	1
GO:0004795	threonine synthase activity	molecular_function	117743	Flavobacteriia	class	1	1
GO:0004795	threonine synthase activity	molecular_function	52959	Polaribacter	genus	1	1
GO:0004553	hydrolase activity, hydrolyzing O-glycosyl compounds	molecular_function	1	root	no rank	3	1
GO:0004553	hydrolase activity, hydrolyzing O-glycosyl compounds	molecular_function	2	Bacteria	superkingdom	3	1
GO:0004553	hydrolase activity, hydrolyzing O-glycosyl compounds	molecular_function	267888	Pseudoalteromonadaceae	family	3	1
GO:0004553	hydrolase activity, hydrolyzing O-glycosyl compounds	molecular_function	135622	Alteromonadales	order	3	1
GO:0004553	hydrolase activity, hydrolyzing O-glycosyl compounds	molecular_function	1236	Gammaproteobacteria	class	3	1
GO:0004553	hydrolase activity, hydrolyzing O-glycosyl compounds	molecular_function	298657	Pseudoalteromonas spongiae	species	3	1
GO:0004553	hydrolase activity, hydrolyzing O-glycosyl compounds	molecular_function	1224	Proteobacteria	phylum	3	1
GO:0004553	hydrolase activity, hydrolyzing O-glycosyl compounds	molecular_function	53246	Pseudoalteromonas	genus	3	1
GO:0006732	coenzyme metabolic process	biological_process	682522	Ilumatobacter	genus	2	0.666667
GO:0006732	coenzyme metabolic process	biological_process	84993	Acidimicrobiales	order	2	0.666667
GO:0006732	coenzyme metabolic process	biological_process	1	root	no rank	3	1
GO:0006732	coenzyme metabolic process	biological_process	84992	Acidimicrobiia	class	2	0.666667
GO:0006732	coenzyme metabolic process	biological_process	467094	Ilumatobacter coccineus	species	2	0.666667
GO:0006732	coenzyme metabolic process	biological_process	2	Bacteria	superkingdom	3	1
GO:0006732	coenzyme metabolic process	biological_process	28211	Alphaproteobacteria	class	1	0.333333
GO:0006732	coenzyme metabolic process	biological_process	84994	Acidimicrobiaceae	family	2	0.666667
GO:0006732	coenzyme metabolic process	biological_process	201174	Actinobacteria	phylum	2	0.666667
GO:0006732	coenzyme metabolic process	biological_process	1224	Proteobacteria	phylum	1	0.333333
GO:0005886	plasma membrane	cellular_component	84993	Acidimicrobiales	order	2	0.0322581
GO:0005886	plasma membrane	cellular_component	1	root	no rank	62	1
GO:0005886	plasma membrane	cellular_component	135619	Oceanospirillales	order	11	0.177419
GO:0005886	plasma membrane	cellular_component	84992	Acidimicrobiia	class	2	0.0322581
GO:0005886	plasma membrane	cellular_component	2	Bacteria	superkingdom	54	0.870968
GO:0005886	plasma membrane	cellular_component	1655514	Pelagibacteraceae	family	4	0.0645161
GO:0005886	plasma membrane	cellular_component	84994	Acidimicrobiaceae	family	2	0.0322581
GO:0005886	plasma membrane	cellular_component	135620	Oceanospirillaceae	family	11	0.177419
GO:0005886	plasma membrane	cellular_component	459520	Neptuniibacter	genus	5	0.0806452
GO:0005886	plasma membrane	cellular_component	200644	Flavobacteriales	order	1	0.016129
GO:0005886	plasma membrane	cellular_component	1224	Proteobacteria	phylum	43	0.693548
GO:0005886	plasma membrane	cellular_component	859653	alpha proteobacterium HIMB5	species	1	0.016129
GO:0005886	plasma membrane	cellular_component	104264	Cellulophaga	genus	1	0.016129
GO:0005886	plasma membrane	cellular_component	49546	Flavobacteriaceae	family	1	0.016129
GO:0005886	plasma membrane	cellular_component	976	Bacteroidetes	phylum	3	0.0483871
GO:0005886	plasma membrane	cellular_component	682522	Ilumatobacter	genus	2	0.0322581
GO:0005886	plasma membrane	cellular_component	207954	Neptuniibacter caesariensis	species	5	0.0806452
GO:0005886	plasma membrane	cellular_component	467094	Ilumatobacter coccineus	species	2	0.0322581
GO:0005886	plasma membrane	cellular_component	979	Cellulophaga lytica	species	1	0.016129
GO:0005886	plasma membrane	cellular_component	1236	Gammaproteobacteria	class	31	0.5
GO:0005886	plasma membrane	cellular_component	72276	Ectothiorhodospiraceae	family	2	0.0322581
GO:0005886	plasma membrane	cellular_component	201174	Actinobacteria	phylum	2	0.0322581
GO:0005886	plasma membrane	cellular_component	84567	Pedobacter	genus	1	0.016129
GO:0005886	plasma membrane	cellular_component	84566	Sphingobacteriaceae	family	1	0.016129
GO:0005886	plasma membrane	cellular_component	200666	Sphingobacteriales	order	1	0.016129
GO:0005886	plasma membrane	cellular_component	1051	Ectothiorhodospira	genus	2	0.0322581
GO:0005886	plasma membrane	cellular_component	410330	Calyptogena okutanii thioautotrophic gill symbiont	species	1	0.016129
GO:0005886	plasma membrane	cellular_component	1330036	Osedax symbiont Rs1	species	6	0.0967742
GO:0005886	plasma membrane	cellular_component	34086	Pedobacter antarcticus	species	1	0.016129
GO:0005886	plasma membrane	cellular_component	117743	Flavobacteriia	class	1	0.016129
GO:0005886	plasma membrane	cellular_component	117747	Sphingobacteriia	class	1	0.016129
GO:0005886	plasma membrane	cellular_component	519989	Ectothiorhodospira sp. PHS-1	species	2	0.0322581
GO:0005886	plasma membrane	cellular_component	386487	Candidatus Ruthia magnifica	species	5	0.0806452
GO:0005886	plasma membrane	cellular_component	28211	Alphaproteobacteria	class	6	0.0967742
GO:0005886	plasma membrane	cellular_component	1541743	Candidatus Ruthia	genus	5	0.0806452
GO:0005886	plasma membrane	cellular_component	54526	Pelagibacterales	order	4	0.0645161
GO:0005886	plasma membrane	cellular_component	135613	Chromatiales	order	2	0.0322581
GO:0006730	one-carbon metabolic process	biological_process	1	root	no rank	2	1
GO:0006730	one-carbon metabolic process	biological_process	2	Bacteria	superkingdom	2	1
GO:0006730	one-carbon metabolic process	biological_process	28211	Alphaproteobacteria	class	1	0.5
GO:0006730	one-carbon metabolic process	biological_process	1236	Gammaproteobacteria	class	1	0.5
GO:0006730	one-carbon metabolic process	biological_process	1224	Proteobacteria	phylum	2	1
GO:0006725	cellular aromatic compound metabolic process	biological_process	1	root	no rank	93	1
GO:0006725	cellular aromatic compound metabolic process	biological_process	2	Bacteria	superkingdom	78	0.83871
GO:0006725	cellular aromatic compound metabolic process	biological_process	459520	Neptuniibacter	genus	4	0.0430108
GO:0006725	cellular aromatic compound metabolic process	biological_process	651137	Thaumarchaeota	phylum	2	0.0215054
GO:0006725	cellular aromatic compound metabolic process	biological_process	859653	alpha proteobacterium HIMB5	species	1	0.0107527
GO:0006725	cellular aromatic compound metabolic process	biological_process	412687	Intrasporangium oryzae	species	1	0.0107527
GO:0006725	cellular aromatic compound metabolic process	biological_process	49546	Flavobacteriaceae	family	3	0.0322581
GO:0006725	cellular aromatic compound metabolic process	biological_process	263818	Marinomonas ushuaiensis	species	1	0.0107527
GO:0006725	cellular aromatic compound metabolic process	biological_process	85006	Micrococcales	order	1	0.0107527
GO:0006725	cellular aromatic compound metabolic process	biological_process	1051	Ectothiorhodospira	genus	2	0.0215054
GO:0006725	cellular aromatic compound metabolic process	biological_process	85021	Intrasporangiaceae	family	1	0.0107527
GO:0006725	cellular aromatic compound metabolic process	biological_process	1053	Halorhodospira halophila	species	2	0.0215054
GO:0006725	cellular aromatic compound metabolic process	biological_process	1284658	Planktomarina temperata	species	1	0.0107527
GO:0006725	cellular aromatic compound metabolic process	biological_process	1284657	Planktomarina	genus	1	0.0107527
GO:0006725	cellular aromatic compound metabolic process	biological_process	204455	Rhodobacterales	order	2	0.0215054
GO:0006725	cellular aromatic compound metabolic process	biological_process	34086	Pedobacter antarcticus	species	1	0.0107527
GO:0006725	cellular aromatic compound metabolic process	biological_process	519989	Ectothiorhodospira sp. PHS-1	species	2	0.0215054
GO:0006725	cellular aromatic compound metabolic process	biological_process	28211	Alphaproteobacteria	class	9	0.0967742
GO:0006725	cellular aromatic compound metabolic process	biological_process	2745	Halomonas	genus	1	0.0107527
GO:0006725	cellular aromatic compound metabolic process	biological_process	135613	Chromatiales	order	4	0.0430108
GO:0006725	cellular aromatic compound metabolic process	biological_process	135619	Oceanospirillales	order	14	0.150538
GO:0006725	cellular aromatic compound metabolic process	biological_process	1655514	Pelagibacteraceae	family	2	0.0215054
GO:0006725	cellular aromatic compound metabolic process	biological_process	135620	Oceanospirillaceae	family	13	0.139785
GO:0006725	cellular aromatic compound metabolic process	biological_process	200644	Flavobacteriales	order	3	0.0322581
GO:0006725	cellular aromatic compound metabolic process	biological_process	1224	Proteobacteria	phylum	56	0.602151
GO:0006725	cellular aromatic compound metabolic process	biological_process	976	Bacteroidetes	phylum	9	0.0967742
GO:0006725	cellular aromatic compound metabolic process	biological_process	207954	Neptuniibacter caesariensis	species	4	0.0430108
GO:0006725	cellular aromatic compound metabolic process	biological_process	1236	Gammaproteobacteria	class	41	0.44086
GO:0006725	cellular aromatic compound metabolic process	biological_process	72276	Ectothiorhodospiraceae	family	4	0.0430108
GO:0006725	cellular aromatic compound metabolic process	biological_process	201174	Actinobacteria	phylum	1	0.0107527
GO:0006725	cellular aromatic compound metabolic process	biological_process	84567	Pedobacter	genus	1	0.0107527
GO:0006725	cellular aromatic compound metabolic process	biological_process	84566	Sphingobacteriaceae	family	1	0.0107527
GO:0006725	cellular aromatic compound metabolic process	biological_process	200666	Sphingobacteriales	order	1	0.0107527
GO:0006725	cellular aromatic compound metabolic process	biological_process	28253	Marinomonas	genus	1	0.0107527
GO:0006725	cellular aromatic compound metabolic process	biological_process	52959	Polaribacter	genus	2	0.0215054
GO:0006725	cellular aromatic compound metabolic process	biological_process	1330036	Osedax symbiont Rs1	species	6	0.0645161
GO:0006725	cellular aromatic compound metabolic process	biological_process	28256	Halomonadaceae	family	1	0.0107527
GO:0006725	cellular aromatic compound metabolic process	biological_process	1760	Actinobacteria	class	1	0.0107527
GO:0006725	cellular aromatic compound metabolic process	biological_process	1178482	Halomonas huangheensis	species	1	0.0107527
GO:0006725	cellular aromatic compound metabolic process	biological_process	198251	Candidatus Pelagibacter	genus	1	0.0107527
GO:0006725	cellular aromatic compound metabolic process	biological_process	2157	Archaea	superkingdom	2	0.0215054
GO:0006725	cellular aromatic compound metabolic process	biological_process	53357	Intrasporangium	genus	1	0.0107527
GO:0006725	cellular aromatic compound metabolic process	biological_process	117743	Flavobacteriia	class	5	0.0537634
GO:0006725	cellular aromatic compound metabolic process	biological_process	198252	Candidatus Pelagibacter ubique	species	1	0.0107527
GO:0006725	cellular aromatic compound metabolic process	biological_process	117747	Sphingobacteriia	class	1	0.0107527
GO:0006725	cellular aromatic compound metabolic process	biological_process	31989	Rhodobacteraceae	family	2	0.0215054
GO:0006725	cellular aromatic compound metabolic process	biological_process	85108	Halorhodospira	genus	2	0.0215054
GO:0006725	cellular aromatic compound metabolic process	biological_process	1336803	Polaribacter sp. Hel1_33_49	species	2	0.0215054
GO:0006725	cellular aromatic compound metabolic process	biological_process	54526	Pelagibacterales	order	2	0.0215054
GO:0072330	monocarboxylic acid biosynthetic process	biological_process	976	Bacteroidetes	phylum	2	1
GO:0072330	monocarboxylic acid biosynthetic process	biological_process	1	root	no rank	2	1
GO:0072330	monocarboxylic acid biosynthetic process	biological_process	2	Bacteria	superkingdom	2	1
GO:0072330	monocarboxylic acid biosynthetic process	biological_process	117743	Flavobacteriia	class	2	1
GO:0006605	protein targeting	biological_process	1	root	no rank	1	1
GO:0006605	protein targeting	biological_process	2	Bacteria	superkingdom	1	1
GO:0004427	inorganic diphosphatase activity	molecular_function	1	root	no rank	2	1
GO:0004427	inorganic diphosphatase activity	molecular_function	2	Bacteria	superkingdom	2	1
GO:0005515	protein binding	molecular_function	1	root	no rank	48	1
GO:0005515	protein binding	molecular_function	135619	Oceanospirillales	order	14	0.291667
GO:0005515	protein binding	molecular_function	245186	Loktanella	genus	1	0.0208333
GO:0005515	protein binding	molecular_function	2	Bacteria	superkingdom	47	0.979167
GO:0005515	protein binding	molecular_function	135620	Oceanospirillaceae	family	13	0.270833
GO:0005515	protein binding	molecular_function	135621	Pseudomonadaceae	family	1	0.0208333
GO:0005515	protein binding	molecular_function	245188	Loktanella vestfoldensis	species	1	0.0208333
GO:0005515	protein binding	molecular_function	1224	Proteobacteria	phylum	34	0.708333
GO:0005515	protein binding	molecular_function	261386	Leptospirillum sp. Group III	species group	1	0.0208333
GO:0005515	protein binding	molecular_function	263818	Marinomonas ushuaiensis	species	3	0.0625
GO:0005515	protein binding	molecular_function	41295	Rhodospirillaceae	family	2	0.0416667
GO:0005515	protein binding	molecular_function	976	Bacteroidetes	phylum	1	0.0208333
GO:0005515	protein binding	molecular_function	189778	Nitrospirales	order	1	0.0208333
GO:0005515	protein binding	molecular_function	189779	Nitrospiraceae	family	1	0.0208333
GO:0005515	protein binding	molecular_function	247633	marine gamma proteobacterium HTCC2143	species	1	0.0208333
GO:0005515	protein binding	molecular_function	72274	Pseudomonadales	order	1	0.0208333
GO:0005515	protein binding	molecular_function	1208321	Marinomonas profundimaris	species	2	0.0416667
GO:0005515	protein binding	molecular_function	1236	Gammaproteobacteria	class	25	0.520833
GO:0005515	protein binding	molecular_function	35800	Nitrospina	genus	2	0.0416667
GO:0005515	protein binding	molecular_function	35801	Nitrospina gracilis	species	2	0.0416667
GO:0005515	protein binding	molecular_function	1288970	Magnetospira sp. QH-2	species	2	0.0416667
GO:0005515	protein binding	molecular_function	28890	Euryarchaeota	phylum	1	0.0208333
GO:0005515	protein binding	molecular_function	204441	Rhodospirillales	order	2	0.0416667
GO:0005515	protein binding	molecular_function	1706369	Cellvibrionales	order	1	0.0208333
GO:0005515	protein binding	molecular_function	28253	Marinomonas	genus	10	0.208333
GO:0005515	protein binding	molecular_function	1706375	Spongiibacteraceae	family	1	0.0208333
GO:0005515	protein binding	molecular_function	286	Pseudomonas	genus	1	0.0208333
GO:0005515	protein binding	molecular_function	28256	Halomonadaceae	family	1	0.0208333
GO:0005515	protein binding	molecular_function	1284658	Planktomarina temperata	species	1	0.0208333
GO:0005515	protein binding	molecular_function	1284657	Planktomarina	genus	1	0.0208333
GO:0005515	protein binding	molecular_function	1178482	Halomonas huangheensis	species	1	0.0208333
GO:0005515	protein binding	molecular_function	204455	Rhodobacterales	order	5	0.104167
GO:0005515	protein binding	molecular_function	1293499	Nitrospinales	order	2	0.0416667
GO:0005515	protein binding	molecular_function	1293498	Nitrospinia	class	2	0.0416667
GO:0005515	protein binding	molecular_function	1293497	Nitrospinae	phylum	2	0.0416667
GO:0005515	protein binding	molecular_function	178606	Leptospirillum ferriphilum	species	1	0.0208333
GO:0005515	protein binding	molecular_function	2157	Archaea	superkingdom	1	0.0208333
GO:0005515	protein binding	molecular_function	117743	Flavobacteriia	class	1	0.0208333
GO:0005515	protein binding	molecular_function	203693	Nitrospira	class	1	0.0208333
GO:0005515	protein binding	molecular_function	1182780	Magnetospira	genus	2	0.0416667
GO:0005515	protein binding	molecular_function	28211	Alphaproteobacteria	class	9	0.1875
GO:0005515	protein binding	molecular_function	179	Leptospirillum	genus	1	0.0208333
GO:0005515	protein binding	molecular_function	31989	Rhodobacteraceae	family	5	0.104167
GO:0005515	protein binding	molecular_function	40117	Nitrospirae	phylum	1	0.0208333
GO:0005515	protein binding	molecular_function	633150	Pseudomonas sp. 1-7	species	1	0.0208333
GO:0005515	protein binding	molecular_function	1397666	alpha proteobacterium RS24	species	1	0.0208333
GO:0005515	protein binding	molecular_function	2745	Halomonas	genus	1	0.0208333
GO:0005515	protein binding	molecular_function	407032	Nitrospinaceae	family	2	0.0416667
GO:0016880	acid-ammonia (or amide) ligase activity	molecular_function	1	root	no rank	1	1
GO:0016880	acid-ammonia (or amide) ligase activity	molecular_function	2	Bacteria	superkingdom	1	1
GO:0016880	acid-ammonia (or amide) ligase activity	molecular_function	28211	Alphaproteobacteria	class	1	1
GO:0016880	acid-ammonia (or amide) ligase activity	molecular_function	204455	Rhodobacterales	order	1	1
GO:0016880	acid-ammonia (or amide) ligase activity	molecular_function	1224	Proteobacteria	phylum	1	1
GO:0072337	modified amino acid transport	biological_process	1	root	no rank	2	1
GO:0072337	modified amino acid transport	biological_process	2	Bacteria	superkingdom	2	1
GO:0072337	modified amino acid transport	biological_process	1655514	Pelagibacteraceae	family	2	1
GO:0072337	modified amino acid transport	biological_process	28211	Alphaproteobacteria	class	2	1
GO:0072337	modified amino acid transport	biological_process	198251	Candidatus Pelagibacter	genus	2	1
GO:0072337	modified amino acid transport	biological_process	1224	Proteobacteria	phylum	2	1
GO:0072337	modified amino acid transport	biological_process	54526	Pelagibacterales	order	2	1
GO:0072337	modified amino acid transport	biological_process	198252	Candidatus Pelagibacter ubique	species	2	1
GO:0097659	nucleic acid-templated transcription	biological_process	1	root	no rank	43	1
GO:0097659	nucleic acid-templated transcription	biological_process	135619	Oceanospirillales	order	4	0.0930233
GO:0097659	nucleic acid-templated transcription	biological_process	2	Bacteria	superkingdom	38	0.883721
GO:0097659	nucleic acid-templated transcription	biological_process	1655514	Pelagibacteraceae	family	1	0.0232558
GO:0097659	nucleic acid-templated transcription	biological_process	135620	Oceanospirillaceae	family	3	0.0697674
GO:0097659	nucleic acid-templated transcription	biological_process	200644	Flavobacteriales	order	2	0.0465116
GO:0097659	nucleic acid-templated transcription	biological_process	1224	Proteobacteria	phylum	24	0.55814
GO:0097659	nucleic acid-templated transcription	biological_process	412687	Intrasporangium oryzae	species	1	0.0232558
GO:0097659	nucleic acid-templated transcription	biological_process	49546	Flavobacteriaceae	family	2	0.0465116
GO:0097659	nucleic acid-templated transcription	biological_process	263818	Marinomonas ushuaiensis	species	1	0.0232558
GO:0097659	nucleic acid-templated transcription	biological_process	85006	Micrococcales	order	1	0.0232558
GO:0097659	nucleic acid-templated transcription	biological_process	976	Bacteroidetes	phylum	5	0.116279
GO:0097659	nucleic acid-templated transcription	biological_process	1236	Gammaproteobacteria	class	19	0.44186
GO:0097659	nucleic acid-templated transcription	biological_process	72276	Ectothiorhodospiraceae	family	2	0.0465116
GO:0097659	nucleic acid-templated transcription	biological_process	201174	Actinobacteria	phylum	1	0.0232558
GO:0097659	nucleic acid-templated transcription	biological_process	85021	Intrasporangiaceae	family	1	0.0232558
GO:0097659	nucleic acid-templated transcription	biological_process	1053	Halorhodospira halophila	species	2	0.0465116
GO:0097659	nucleic acid-templated transcription	biological_process	28253	Marinomonas	genus	1	0.0232558
GO:0097659	nucleic acid-templated transcription	biological_process	52959	Polaribacter	genus	2	0.0465116
GO:0097659	nucleic acid-templated transcription	biological_process	28256	Halomonadaceae	family	1	0.0232558
GO:0097659	nucleic acid-templated transcription	biological_process	1760	Actinobacteria	class	1	0.0232558
GO:0097659	nucleic acid-templated transcription	biological_process	1284658	Planktomarina temperata	species	1	0.0232558
GO:0097659	nucleic acid-templated transcription	biological_process	1284657	Planktomarina	genus	1	0.0232558
GO:0097659	nucleic acid-templated transcription	biological_process	1178482	Halomonas huangheensis	species	1	0.0232558
GO:0097659	nucleic acid-templated transcription	biological_process	204455	Rhodobacterales	order	2	0.0465116
GO:0097659	nucleic acid-templated transcription	biological_process	198251	Candidatus Pelagibacter	genus	1	0.0232558
GO:0097659	nucleic acid-templated transcription	biological_process	53357	Intrasporangium	genus	1	0.0232558
GO:0097659	nucleic acid-templated transcription	biological_process	117743	Flavobacteriia	class	4	0.0930233
GO:0097659	nucleic acid-templated transcription	biological_process	198252	Candidatus Pelagibacter ubique	species	1	0.0232558
GO:0097659	nucleic acid-templated transcription	biological_process	28211	Alphaproteobacteria	class	5	0.116279
GO:0097659	nucleic acid-templated transcription	biological_process	85108	Halorhodospira	genus	2	0.0465116
GO:0097659	nucleic acid-templated transcription	biological_process	31989	Rhodobacteraceae	family	2	0.0465116
GO:0097659	nucleic acid-templated transcription	biological_process	1336803	Polaribacter sp. Hel1_33_49	species	2	0.0465116
GO:0097659	nucleic acid-templated transcription	biological_process	2745	Halomonas	genus	1	0.0232558
GO:0097659	nucleic acid-templated transcription	biological_process	54526	Pelagibacterales	order	1	0.0232558
GO:0097659	nucleic acid-templated transcription	biological_process	135613	Chromatiales	order	2	0.0465116
GO:0051539	4 iron, 4 sulfur cluster binding	molecular_function	203683	Planctomycetia	class	11	0.916667
GO:0051539	4 iron, 4 sulfur cluster binding	molecular_function	203682	Planctomycetes	phylum	11	0.916667
GO:0051539	4 iron, 4 sulfur cluster binding	molecular_function	1	root	no rank	12	1
GO:0051539	4 iron, 4 sulfur cluster binding	molecular_function	247490	Candidatus Jettenia caeni	species	7	0.583333
GO:0051539	4 iron, 4 sulfur cluster binding	molecular_function	2	Bacteria	superkingdom	12	1
GO:0051539	4 iron, 4 sulfur cluster binding	molecular_function	1127829	Candidatus Brocadiales	order	11	0.916667
GO:0051539	4 iron, 4 sulfur cluster binding	molecular_function	204455	Rhodobacterales	order	1	0.0833333
GO:0051539	4 iron, 4 sulfur cluster binding	molecular_function	380738	Candidatus Kuenenia	genus	2	0.166667
GO:0051539	4 iron, 4 sulfur cluster binding	molecular_function	1127830	Candidatus Brocadiaceae	family	11	0.916667
GO:0051539	4 iron, 4 sulfur cluster binding	molecular_function	1224	Proteobacteria	phylum	1	0.0833333
GO:0051539	4 iron, 4 sulfur cluster binding	molecular_function	174633	Candidatus Kuenenia stuttgartiensis	species	2	0.166667
GO:0051539	4 iron, 4 sulfur cluster binding	molecular_function	28211	Alphaproteobacteria	class	1	0.0833333
GO:0051539	4 iron, 4 sulfur cluster binding	molecular_function	31989	Rhodobacteraceae	family	1	0.0833333
GO:0051539	4 iron, 4 sulfur cluster binding	molecular_function	360731	Candidatus Jettenia	genus	7	0.583333
GO:0051536	iron-sulfur cluster binding	molecular_function	203683	Planctomycetia	class	11	0.846154
GO:0051536	iron-sulfur cluster binding	molecular_function	1	root	no rank	13	1
GO:0051536	iron-sulfur cluster binding	molecular_function	203682	Planctomycetes	phylum	11	0.846154
GO:0051536	iron-sulfur cluster binding	molecular_function	247490	Candidatus Jettenia caeni	species	7	0.538462
GO:0051536	iron-sulfur cluster binding	molecular_function	2	Bacteria	superkingdom	13	1
GO:0051536	iron-sulfur cluster binding	molecular_function	1127829	Candidatus Brocadiales	order	11	0.846154
GO:0051536	iron-sulfur cluster binding	molecular_function	204455	Rhodobacterales	order	1	0.0769231
GO:0051536	iron-sulfur cluster binding	molecular_function	380738	Candidatus Kuenenia	genus	2	0.153846
GO:0051536	iron-sulfur cluster binding	molecular_function	1127830	Candidatus Brocadiaceae	family	11	0.846154
GO:0051536	iron-sulfur cluster binding	molecular_function	1224	Proteobacteria	phylum	2	0.153846
GO:0051536	iron-sulfur cluster binding	molecular_function	174633	Candidatus Kuenenia stuttgartiensis	species	2	0.153846
GO:0051536	iron-sulfur cluster binding	molecular_function	28211	Alphaproteobacteria	class	1	0.0769231
GO:0051536	iron-sulfur cluster binding	molecular_function	1236	Gammaproteobacteria	class	1	0.0769231
GO:0051536	iron-sulfur cluster binding	molecular_function	31989	Rhodobacteraceae	family	1	0.0769231
GO:0051536	iron-sulfur cluster binding	molecular_function	410330	Calyptogena okutanii thioautotrophic gill symbiont	species	1	0.0769231
GO:0051536	iron-sulfur cluster binding	molecular_function	360731	Candidatus Jettenia	genus	7	0.538462
GO:0051537	2 iron, 2 sulfur cluster binding	molecular_function	1	root	no rank	1	1
GO:0051537	2 iron, 2 sulfur cluster binding	molecular_function	2	Bacteria	superkingdom	1	1
GO:0051537	2 iron, 2 sulfur cluster binding	molecular_function	1236	Gammaproteobacteria	class	1	1
GO:0051537	2 iron, 2 sulfur cluster binding	molecular_function	1224	Proteobacteria	phylum	1	1
GO:0051537	2 iron, 2 sulfur cluster binding	molecular_function	410330	Calyptogena okutanii thioautotrophic gill symbiont	species	1	1
GO:0016885	ligase activity, forming carbon-carbon bonds	molecular_function	976	Bacteroidetes	phylum	2	1
GO:0016885	ligase activity, forming carbon-carbon bonds	molecular_function	1	root	no rank	2	1
GO:0016885	ligase activity, forming carbon-carbon bonds	molecular_function	2	Bacteria	superkingdom	2	1
GO:0016885	ligase activity, forming carbon-carbon bonds	molecular_function	117743	Flavobacteriia	class	2	1
GO:1901361	organic cyclic compound catabolic process	biological_process	976	Bacteroidetes	phylum	1	0.5
GO:1901361	organic cyclic compound catabolic process	biological_process	1	root	no rank	2	1
GO:1901361	organic cyclic compound catabolic process	biological_process	2	Bacteria	superkingdom	2	1
GO:1901361	organic cyclic compound catabolic process	biological_process	1236	Gammaproteobacteria	class	1	0.5
GO:1901361	organic cyclic compound catabolic process	biological_process	200644	Flavobacteriales	order	1	0.5
GO:1901361	organic cyclic compound catabolic process	biological_process	1224	Proteobacteria	phylum	1	0.5
GO:1901361	organic cyclic compound catabolic process	biological_process	49546	Flavobacteriaceae	family	1	0.5
GO:1901361	organic cyclic compound catabolic process	biological_process	117743	Flavobacteriia	class	1	0.5
GO:1901360	organic cyclic compound metabolic process	biological_process	1	root	no rank	94	1
GO:1901360	organic cyclic compound metabolic process	biological_process	2	Bacteria	superkingdom	79	0.840426
GO:1901360	organic cyclic compound metabolic process	biological_process	459520	Neptuniibacter	genus	4	0.0425532
GO:1901360	organic cyclic compound metabolic process	biological_process	651137	Thaumarchaeota	phylum	2	0.0212766
GO:1901360	organic cyclic compound metabolic process	biological_process	859653	alpha proteobacterium HIMB5	species	1	0.0106383
GO:1901360	organic cyclic compound metabolic process	biological_process	412687	Intrasporangium oryzae	species	1	0.0106383
GO:1901360	organic cyclic compound metabolic process	biological_process	49546	Flavobacteriaceae	family	3	0.0319149
GO:1901360	organic cyclic compound metabolic process	biological_process	263818	Marinomonas ushuaiensis	species	1	0.0106383
GO:1901360	organic cyclic compound metabolic process	biological_process	85006	Micrococcales	order	1	0.0106383
GO:1901360	organic cyclic compound metabolic process	biological_process	1051	Ectothiorhodospira	genus	2	0.0212766
GO:1901360	organic cyclic compound metabolic process	biological_process	85021	Intrasporangiaceae	family	1	0.0106383
GO:1901360	organic cyclic compound metabolic process	biological_process	1053	Halorhodospira halophila	species	2	0.0212766
GO:1901360	organic cyclic compound metabolic process	biological_process	1284658	Planktomarina temperata	species	1	0.0106383
GO:1901360	organic cyclic compound metabolic process	biological_process	1284657	Planktomarina	genus	1	0.0106383
GO:1901360	organic cyclic compound metabolic process	biological_process	204455	Rhodobacterales	order	2	0.0212766
GO:1901360	organic cyclic compound metabolic process	biological_process	34086	Pedobacter antarcticus	species	1	0.0106383
GO:1901360	organic cyclic compound metabolic process	biological_process	519989	Ectothiorhodospira sp. PHS-1	species	2	0.0212766
GO:1901360	organic cyclic compound metabolic process	biological_process	28211	Alphaproteobacteria	class	9	0.0957447
GO:1901360	organic cyclic compound metabolic process	biological_process	2745	Halomonas	genus	1	0.0106383
GO:1901360	organic cyclic compound metabolic process	biological_process	135613	Chromatiales	order	4	0.0425532
GO:1901360	organic cyclic compound metabolic process	biological_process	135619	Oceanospirillales	order	14	0.148936
GO:1901360	organic cyclic compound metabolic process	biological_process	1655514	Pelagibacteraceae	family	2	0.0212766
GO:1901360	organic cyclic compound metabolic process	biological_process	135620	Oceanospirillaceae	family	13	0.138298
GO:1901360	organic cyclic compound metabolic process	biological_process	200644	Flavobacteriales	order	3	0.0319149
GO:1901360	organic cyclic compound metabolic process	biological_process	1224	Proteobacteria	phylum	57	0.606383
GO:1901360	organic cyclic compound metabolic process	biological_process	976	Bacteroidetes	phylum	9	0.0957447
GO:1901360	organic cyclic compound metabolic process	biological_process	207954	Neptuniibacter caesariensis	species	4	0.0425532
GO:1901360	organic cyclic compound metabolic process	biological_process	1236	Gammaproteobacteria	class	42	0.446809
GO:1901360	organic cyclic compound metabolic process	biological_process	72276	Ectothiorhodospiraceae	family	4	0.0425532
GO:1901360	organic cyclic compound metabolic process	biological_process	201174	Actinobacteria	phylum	1	0.0106383
GO:1901360	organic cyclic compound metabolic process	biological_process	84567	Pedobacter	genus	1	0.0106383
GO:1901360	organic cyclic compound metabolic process	biological_process	84566	Sphingobacteriaceae	family	1	0.0106383
GO:1901360	organic cyclic compound metabolic process	biological_process	200666	Sphingobacteriales	order	1	0.0106383
GO:1901360	organic cyclic compound metabolic process	biological_process	28253	Marinomonas	genus	1	0.0106383
GO:1901360	organic cyclic compound metabolic process	biological_process	52959	Polaribacter	genus	2	0.0212766
GO:1901360	organic cyclic compound metabolic process	biological_process	1330036	Osedax symbiont Rs1	species	6	0.0638298
GO:1901360	organic cyclic compound metabolic process	biological_process	28256	Halomonadaceae	family	1	0.0106383
GO:1901360	organic cyclic compound metabolic process	biological_process	1760	Actinobacteria	class	1	0.0106383
GO:1901360	organic cyclic compound metabolic process	biological_process	1178482	Halomonas huangheensis	species	1	0.0106383
GO:1901360	organic cyclic compound metabolic process	biological_process	198251	Candidatus Pelagibacter	genus	1	0.0106383
GO:1901360	organic cyclic compound metabolic process	biological_process	2157	Archaea	superkingdom	2	0.0212766
GO:1901360	organic cyclic compound metabolic process	biological_process	53357	Intrasporangium	genus	1	0.0106383
GO:1901360	organic cyclic compound metabolic process	biological_process	117743	Flavobacteriia	class	5	0.0531915
GO:1901360	organic cyclic compound metabolic process	biological_process	198252	Candidatus Pelagibacter ubique	species	1	0.0106383
GO:1901360	organic cyclic compound metabolic process	biological_process	117747	Sphingobacteriia	class	1	0.0106383
GO:1901360	organic cyclic compound metabolic process	biological_process	31989	Rhodobacteraceae	family	2	0.0212766
GO:1901360	organic cyclic compound metabolic process	biological_process	85108	Halorhodospira	genus	2	0.0212766
GO:1901360	organic cyclic compound metabolic process	biological_process	1336803	Polaribacter sp. Hel1_33_49	species	2	0.0212766
GO:1901360	organic cyclic compound metabolic process	biological_process	54526	Pelagibacterales	order	2	0.0212766
GO:0015772	oligosaccharide transport	biological_process	1	root	no rank	1	1
GO:0015772	oligosaccharide transport	biological_process	2	Bacteria	superkingdom	1	1
GO:1901363	heterocyclic compound binding	molecular_function	84993	Acidimicrobiales	order	1	0.004
GO:1901363	heterocyclic compound binding	molecular_function	1	root	no rank	250	1
GO:1901363	heterocyclic compound binding	molecular_function	84992	Acidimicrobiia	class	1	0.004
GO:1901363	heterocyclic compound binding	molecular_function	2	Bacteria	superkingdom	226	0.904
GO:1901363	heterocyclic compound binding	molecular_function	84994	Acidimicrobiaceae	family	1	0.004
GO:1901363	heterocyclic compound binding	molecular_function	459520	Neptuniibacter	genus	5	0.02
GO:1901363	heterocyclic compound binding	molecular_function	859653	alpha proteobacterium HIMB5	species	1	0.004
GO:1901363	heterocyclic compound binding	molecular_function	412687	Intrasporangium oryzae	species	1	0.004
GO:1901363	heterocyclic compound binding	molecular_function	261386	Leptospirillum sp. Group III	species group	1	0.004
GO:1901363	heterocyclic compound binding	molecular_function	85006	Micrococcales	order	1	0.004
GO:1901363	heterocyclic compound binding	molecular_function	682522	Ilumatobacter	genus	1	0.004
GO:1901363	heterocyclic compound binding	molecular_function	414999	Opitutae	class	2	0.008
GO:1901363	heterocyclic compound binding	molecular_function	1208321	Marinomonas profundimaris	species	5	0.02
GO:1901363	heterocyclic compound binding	molecular_function	531	Polaribacter irgensii	species	1	0.004
GO:1901363	heterocyclic compound binding	molecular_function	1288970	Magnetospira sp. QH-2	species	2	0.008
GO:1901363	heterocyclic compound binding	molecular_function	1051	Ectothiorhodospira	genus	2	0.008
GO:1901363	heterocyclic compound binding	molecular_function	415002	Puniceicoccaceae	family	2	0.008
GO:1901363	heterocyclic compound binding	molecular_function	85021	Intrasporangiaceae	family	1	0.004
GO:1901363	heterocyclic compound binding	molecular_function	1035538	Mamiellophyceae	class	2	0.008
GO:1901363	heterocyclic compound binding	molecular_function	1053	Halorhodospira halophila	species	2	0.008
GO:1901363	heterocyclic compound binding	molecular_function	40222	Methylophaga	genus	1	0.004
GO:1901363	heterocyclic compound binding	molecular_function	286	Pseudomonas	genus	1	0.004
GO:1901363	heterocyclic compound binding	molecular_function	415001	Puniceicoccales	order	2	0.008
GO:1901363	heterocyclic compound binding	molecular_function	7711	Chordata	phylum	6	0.024
GO:1901363	heterocyclic compound binding	molecular_function	1284658	Planktomarina temperata	species	6	0.024
GO:1901363	heterocyclic compound binding	molecular_function	1284657	Planktomarina	genus	6	0.024
GO:1901363	heterocyclic compound binding	molecular_function	255527	Saccharospirillaceae	family	1	0.004
GO:1901363	heterocyclic compound binding	molecular_function	34086	Pedobacter antarcticus	species	1	0.004
GO:1901363	heterocyclic compound binding	molecular_function	1182780	Magnetospira	genus	2	0.008
GO:1901363	heterocyclic compound binding	molecular_function	519989	Ectothiorhodospira sp. PHS-1	species	2	0.008
GO:1901363	heterocyclic compound binding	molecular_function	28211	Alphaproteobacteria	class	42	0.168
GO:1901363	heterocyclic compound binding	molecular_function	374838	Reinekea blandensis	species	1	0.004
GO:1901363	heterocyclic compound binding	molecular_function	944441	Monopterus cuchia	species	6	0.024
GO:1901363	heterocyclic compound binding	molecular_function	633150	Pseudomonas sp. 1-7	species	1	0.004
GO:1901363	heterocyclic compound binding	molecular_function	442430	Coraliomargarita	genus	2	0.008
GO:1901363	heterocyclic compound binding	molecular_function	1679449	Pseudooceanicola	genus	1	0.004
GO:1901363	heterocyclic compound binding	molecular_function	33090	Viridiplantae	kingdom	2	0.008
GO:1901363	heterocyclic compound binding	molecular_function	267849	Nitrincola	genus	2	0.008
GO:1901363	heterocyclic compound binding	molecular_function	41295	Rhodospirillaceae	family	2	0.008
GO:1901363	heterocyclic compound binding	molecular_function	72273	Thiotrichales	order	1	0.004
GO:1901363	heterocyclic compound binding	molecular_function	189778	Nitrospirales	order	1	0.004
GO:1901363	heterocyclic compound binding	molecular_function	207954	Neptuniibacter caesariensis	species	5	0.02
GO:1901363	heterocyclic compound binding	molecular_function	189779	Nitrospiraceae	family	1	0.004
GO:1901363	heterocyclic compound binding	molecular_function	72275	Alteromonadaceae	family	1	0.004
GO:1901363	heterocyclic compound binding	molecular_function	247633	marine gamma proteobacterium HTCC2143	species	1	0.004
GO:1901363	heterocyclic compound binding	molecular_function	72274	Pseudomonadales	order	1	0.004
GO:1901363	heterocyclic compound binding	molecular_function	72276	Ectothiorhodospiraceae	family	4	0.016
GO:1901363	heterocyclic compound binding	molecular_function	1550401	marine actinobacterium MedAcidi-G2B	species	4	0.016
GO:1901363	heterocyclic compound binding	molecular_function	84567	Pedobacter	genus	1	0.004
GO:1901363	heterocyclic compound binding	molecular_function	84566	Sphingobacteriaceae	family	1	0.004
GO:1901363	heterocyclic compound binding	molecular_function	28253	Marinomonas	genus	14	0.056
GO:1901363	heterocyclic compound binding	molecular_function	230494	Reinekea	genus	1	0.004
GO:1901363	heterocyclic compound binding	molecular_function	1330036	Osedax symbiont Rs1	species	6	0.024
GO:1901363	heterocyclic compound binding	molecular_function	28256	Halomonadaceae	family	1	0.004
GO:1901363	heterocyclic compound binding	molecular_function	1178482	Halomonas huangheensis	species	1	0.004
GO:1901363	heterocyclic compound binding	molecular_function	356	Rhizobiales	order	2	0.008
GO:1901363	heterocyclic compound binding	molecular_function	198251	Candidatus Pelagibacter	genus	5	0.02
GO:1901363	heterocyclic compound binding	molecular_function	2157	Archaea	superkingdom	3	0.012
GO:1901363	heterocyclic compound binding	molecular_function	53357	Intrasporangium	genus	1	0.004
GO:1901363	heterocyclic compound binding	molecular_function	198252	Candidatus Pelagibacter ubique	species	3	0.012
GO:1901363	heterocyclic compound binding	molecular_function	85108	Halorhodospira	genus	2	0.008
GO:1901363	heterocyclic compound binding	molecular_function	1287275	Mesorhizobium sp. LNJC395A00	species	2	0.008
GO:1901363	heterocyclic compound binding	molecular_function	129918	Synbranchoidei	suborder	6	0.024
GO:1901363	heterocyclic compound binding	molecular_function	641	Vibrionaceae	family	1	0.004
GO:1901363	heterocyclic compound binding	molecular_function	651137	Thaumarchaeota	phylum	2	0.008
GO:1901363	heterocyclic compound binding	molecular_function	221066	Kordia algicida	species	1	0.004
GO:1901363	heterocyclic compound binding	molecular_function	221065	Kordia	genus	1	0.004
GO:1901363	heterocyclic compound binding	molecular_function	49546	Flavobacteriaceae	family	13	0.052
GO:1901363	heterocyclic compound binding	molecular_function	314255	Pseudooceanicola batsensis	species	1	0.004
GO:1901363	heterocyclic compound binding	molecular_function	263818	Marinomonas ushuaiensis	species	4	0.016
GO:1901363	heterocyclic compound binding	molecular_function	296587	Micromonas commoda	species	2	0.008
GO:1901363	heterocyclic compound binding	molecular_function	41873	Mamiellaceae	family	2	0.008
GO:1901363	heterocyclic compound binding	molecular_function	467094	Ilumatobacter coccineus	species	1	0.004
GO:1901363	heterocyclic compound binding	molecular_function	395922	Coraliomargarita akajimensis	species	2	0.008
GO:1901363	heterocyclic compound binding	molecular_function	662	Vibrio	genus	1	0.004
GO:1901363	heterocyclic compound binding	molecular_function	666	Vibrio cholerae	species	1	0.004
GO:1901363	heterocyclic compound binding	molecular_function	204441	Rhodospirillales	order	2	0.008
GO:1901363	heterocyclic compound binding	molecular_function	1706369	Cellvibrionales	order	3	0.012
GO:1901363	heterocyclic compound binding	molecular_function	1706374	Porticoccaceae	family	2	0.008
GO:1901363	heterocyclic compound binding	molecular_function	69277	Phyllobacteriaceae	family	2	0.008
GO:1901363	heterocyclic compound binding	molecular_function	1706375	Spongiibacteraceae	family	1	0.004
GO:1901363	heterocyclic compound binding	molecular_function	1305740	Marinobacter nanhaiticus	species	1	0.004
GO:1901363	heterocyclic compound binding	molecular_function	504487	Jejuia pallidilutea	species	1	0.004
GO:1901363	heterocyclic compound binding	molecular_function	204455	Rhodobacterales	order	20	0.08
GO:1901363	heterocyclic compound binding	molecular_function	1293499	Nitrospinales	order	2	0.008
GO:1901363	heterocyclic compound binding	molecular_function	1293498	Nitrospinia	class	2	0.008
GO:1901363	heterocyclic compound binding	molecular_function	1293497	Nitrospinae	phylum	2	0.008
GO:1901363	heterocyclic compound binding	molecular_function	314287	gamma proteobacterium HTCC2207	species	1	0.004
GO:1901363	heterocyclic compound binding	molecular_function	178606	Leptospirillum ferriphilum	species	1	0.004
GO:1901363	heterocyclic compound binding	molecular_function	203693	Nitrospira	class	1	0.004
GO:1901363	heterocyclic compound binding	molecular_function	38832	Micromonas	genus	2	0.008
GO:1901363	heterocyclic compound binding	molecular_function	43697	Synbranchiformes	order	6	0.024
GO:1901363	heterocyclic compound binding	molecular_function	43698	Synbranchidae	family	6	0.024
GO:1901363	heterocyclic compound binding	molecular_function	43699	Monopterus	genus	6	0.024
GO:1901363	heterocyclic compound binding	molecular_function	179	Leptospirillum	genus	1	0.004
GO:1901363	heterocyclic compound binding	molecular_function	40117	Nitrospirae	phylum	1	0.004
GO:1901363	heterocyclic compound binding	molecular_function	2742	Marinobacter	genus	1	0.004
GO:1901363	heterocyclic compound binding	molecular_function	1397666	alpha proteobacterium RS24	species	1	0.004
GO:1901363	heterocyclic compound binding	molecular_function	33208	Metazoa	kingdom	6	0.024
GO:1901363	heterocyclic compound binding	molecular_function	2745	Halomonas	genus	1	0.004
GO:1901363	heterocyclic compound binding	molecular_function	32443	Teleostei	infraclass	6	0.024
GO:1901363	heterocyclic compound binding	molecular_function	762551	Jejuia	genus	1	0.004
GO:1901363	heterocyclic compound binding	molecular_function	68287	Mesorhizobium	genus	2	0.008
GO:1901363	heterocyclic compound binding	molecular_function	1002672	Candidatus Pelagibacter sp. IMCC9063	species	2	0.008
GO:1901363	heterocyclic compound binding	molecular_function	135613	Chromatiales	order	4	0.016
GO:1901363	heterocyclic compound binding	molecular_function	135619	Oceanospirillales	order	36	0.144
GO:1901363	heterocyclic compound binding	molecular_function	41665	Neopterygii	subclass	6	0.024
GO:1901363	heterocyclic compound binding	molecular_function	245186	Loktanella	genus	1	0.004
GO:1901363	heterocyclic compound binding	molecular_function	135616	Piscirickettsiaceae	family	1	0.004
GO:1901363	heterocyclic compound binding	molecular_function	1655514	Pelagibacteraceae	family	6	0.024
GO:1901363	heterocyclic compound binding	molecular_function	135622	Alteromonadales	order	1	0.004
GO:1901363	heterocyclic compound binding	molecular_function	135623	Vibrionales	order	1	0.004
GO:1901363	heterocyclic compound binding	molecular_function	135620	Oceanospirillaceae	family	34	0.136
GO:1901363	heterocyclic compound binding	molecular_function	1250005	Polaribacter sp. Hel1_85	species	3	0.012
GO:1901363	heterocyclic compound binding	molecular_function	2759	Eukaryota	superkingdom	8	0.032
GO:1901363	heterocyclic compound binding	molecular_function	200644	Flavobacteriales	order	14	0.056
GO:1901363	heterocyclic compound binding	molecular_function	135621	Pseudomonadaceae	family	1	0.004
GO:1901363	heterocyclic compound binding	molecular_function	245188	Loktanella vestfoldensis	species	1	0.004
GO:1901363	heterocyclic compound binding	molecular_function	1224	Proteobacteria	phylum	160	0.64
GO:1901363	heterocyclic compound binding	molecular_function	976	Bacteroidetes	phylum	29	0.116
GO:1901363	heterocyclic compound binding	molecular_function	1236	Gammaproteobacteria	class	110	0.44
GO:1901363	heterocyclic compound binding	molecular_function	201174	Actinobacteria	phylum	6	0.024
GO:1901363	heterocyclic compound binding	molecular_function	74201	Verrucomicrobia	phylum	2	0.008
GO:1901363	heterocyclic compound binding	molecular_function	35800	Nitrospina	genus	2	0.008
GO:1901363	heterocyclic compound binding	molecular_function	200666	Sphingobacteriales	order	1	0.004
GO:1901363	heterocyclic compound binding	molecular_function	35801	Nitrospina gracilis	species	2	0.008
GO:1901363	heterocyclic compound binding	molecular_function	28890	Euryarchaeota	phylum	1	0.004
GO:1901363	heterocyclic compound binding	molecular_function	7898	Actinopterygii	superclass	6	0.024
GO:1901363	heterocyclic compound binding	molecular_function	410330	Calyptogena okutanii thioautotrophic gill symbiont	species	1	0.004
GO:1901363	heterocyclic compound binding	molecular_function	52959	Polaribacter	genus	7	0.028
GO:1901363	heterocyclic compound binding	molecular_function	13792	Mamiellales	order	2	0.008
GO:1901363	heterocyclic compound binding	molecular_function	1760	Actinobacteria	class	5	0.02
GO:1901363	heterocyclic compound binding	molecular_function	3041	Chlorophyta	phylum	2	0.008
GO:1901363	heterocyclic compound binding	molecular_function	367336	Rhodobacterales bacterium HTCC2255	species	1	0.004
GO:1901363	heterocyclic compound binding	molecular_function	117743	Flavobacteriia	class	20	0.08
GO:1901363	heterocyclic compound binding	molecular_function	117747	Sphingobacteriia	class	1	0.004
GO:1901363	heterocyclic compound binding	molecular_function	31989	Rhodobacteraceae	family	18	0.072
GO:1901363	heterocyclic compound binding	molecular_function	1545442	Nitrincola sp. A-D6	species	1	0.004
GO:1901363	heterocyclic compound binding	molecular_function	1336803	Polaribacter sp. Hel1_33_49	species	2	0.008
GO:1901363	heterocyclic compound binding	molecular_function	89593	Craniata	subphylum	6	0.024
GO:1901363	heterocyclic compound binding	molecular_function	186623	Actinopteri	class	6	0.024
GO:1901363	heterocyclic compound binding	molecular_function	54526	Pelagibacterales	order	6	0.024
GO:1901363	heterocyclic compound binding	molecular_function	407032	Nitrospinaceae	family	2	0.008
GO:0016627	oxidoreductase activity, acting on the CH-CH group of donors	molecular_function	1	root	no rank	2	1
GO:0016627	oxidoreductase activity, acting on the CH-CH group of donors	molecular_function	2	Bacteria	superkingdom	2	1
GO:0016627	oxidoreductase activity, acting on the CH-CH group of donors	molecular_function	1236	Gammaproteobacteria	class	2	1
GO:0016627	oxidoreductase activity, acting on the CH-CH group of donors	molecular_function	1224	Proteobacteria	phylum	2	1
GO:1901362	organic cyclic compound biosynthetic process	biological_process	1	root	no rank	92	1
GO:1901362	organic cyclic compound biosynthetic process	biological_process	2	Bacteria	superkingdom	77	0.836957
GO:1901362	organic cyclic compound biosynthetic process	biological_process	459520	Neptuniibacter	genus	4	0.0434783
GO:1901362	organic cyclic compound biosynthetic process	biological_process	651137	Thaumarchaeota	phylum	2	0.0217391
GO:1901362	organic cyclic compound biosynthetic process	biological_process	859653	alpha proteobacterium HIMB5	species	1	0.0108696
GO:1901362	organic cyclic compound biosynthetic process	biological_process	412687	Intrasporangium oryzae	species	1	0.0108696
GO:1901362	organic cyclic compound biosynthetic process	biological_process	49546	Flavobacteriaceae	family	2	0.0217391
GO:1901362	organic cyclic compound biosynthetic process	biological_process	263818	Marinomonas ushuaiensis	species	1	0.0108696
GO:1901362	organic cyclic compound biosynthetic process	biological_process	85006	Micrococcales	order	1	0.0108696
GO:1901362	organic cyclic compound biosynthetic process	biological_process	1051	Ectothiorhodospira	genus	2	0.0217391
GO:1901362	organic cyclic compound biosynthetic process	biological_process	85021	Intrasporangiaceae	family	1	0.0108696
GO:1901362	organic cyclic compound biosynthetic process	biological_process	1053	Halorhodospira halophila	species	2	0.0217391
GO:1901362	organic cyclic compound biosynthetic process	biological_process	1284658	Planktomarina temperata	species	1	0.0108696
GO:1901362	organic cyclic compound biosynthetic process	biological_process	1284657	Planktomarina	genus	1	0.0108696
GO:1901362	organic cyclic compound biosynthetic process	biological_process	204455	Rhodobacterales	order	2	0.0217391
GO:1901362	organic cyclic compound biosynthetic process	biological_process	34086	Pedobacter antarcticus	species	1	0.0108696
GO:1901362	organic cyclic compound biosynthetic process	biological_process	519989	Ectothiorhodospira sp. PHS-1	species	2	0.0217391
GO:1901362	organic cyclic compound biosynthetic process	biological_process	28211	Alphaproteobacteria	class	9	0.0978261
GO:1901362	organic cyclic compound biosynthetic process	biological_process	2745	Halomonas	genus	1	0.0108696
GO:1901362	organic cyclic compound biosynthetic process	biological_process	135613	Chromatiales	order	4	0.0434783
GO:1901362	organic cyclic compound biosynthetic process	biological_process	135619	Oceanospirillales	order	14	0.152174
GO:1901362	organic cyclic compound biosynthetic process	biological_process	1655514	Pelagibacteraceae	family	2	0.0217391
GO:1901362	organic cyclic compound biosynthetic process	biological_process	135620	Oceanospirillaceae	family	13	0.141304
GO:1901362	organic cyclic compound biosynthetic process	biological_process	200644	Flavobacteriales	order	2	0.0217391
GO:1901362	organic cyclic compound biosynthetic process	biological_process	1224	Proteobacteria	phylum	56	0.608696
GO:1901362	organic cyclic compound biosynthetic process	biological_process	976	Bacteroidetes	phylum	8	0.0869565
GO:1901362	organic cyclic compound biosynthetic process	biological_process	207954	Neptuniibacter caesariensis	species	4	0.0434783
GO:1901362	organic cyclic compound biosynthetic process	biological_process	1236	Gammaproteobacteria	class	41	0.445652
GO:1901362	organic cyclic compound biosynthetic process	biological_process	72276	Ectothiorhodospiraceae	family	4	0.0434783
GO:1901362	organic cyclic compound biosynthetic process	biological_process	201174	Actinobacteria	phylum	1	0.0108696
GO:1901362	organic cyclic compound biosynthetic process	biological_process	84567	Pedobacter	genus	1	0.0108696
GO:1901362	organic cyclic compound biosynthetic process	biological_process	84566	Sphingobacteriaceae	family	1	0.0108696
GO:1901362	organic cyclic compound biosynthetic process	biological_process	200666	Sphingobacteriales	order	1	0.0108696
GO:1901362	organic cyclic compound biosynthetic process	biological_process	28253	Marinomonas	genus	1	0.0108696
GO:1901362	organic cyclic compound biosynthetic process	biological_process	52959	Polaribacter	genus	2	0.0217391
GO:1901362	organic cyclic compound biosynthetic process	biological_process	1330036	Osedax symbiont Rs1	species	6	0.0652174
GO:1901362	organic cyclic compound biosynthetic process	biological_process	28256	Halomonadaceae	family	1	0.0108696
GO:1901362	organic cyclic compound biosynthetic process	biological_process	1760	Actinobacteria	class	1	0.0108696
GO:1901362	organic cyclic compound biosynthetic process	biological_process	1178482	Halomonas huangheensis	species	1	0.0108696
GO:1901362	organic cyclic compound biosynthetic process	biological_process	198251	Candidatus Pelagibacter	genus	1	0.0108696
GO:1901362	organic cyclic compound biosynthetic process	biological_process	2157	Archaea	superkingdom	2	0.0217391
GO:1901362	organic cyclic compound biosynthetic process	biological_process	53357	Intrasporangium	genus	1	0.0108696
GO:1901362	organic cyclic compound biosynthetic process	biological_process	117743	Flavobacteriia	class	4	0.0434783
GO:1901362	organic cyclic compound biosynthetic process	biological_process	198252	Candidatus Pelagibacter ubique	species	1	0.0108696
GO:1901362	organic cyclic compound biosynthetic process	biological_process	117747	Sphingobacteriia	class	1	0.0108696
GO:1901362	organic cyclic compound biosynthetic process	biological_process	31989	Rhodobacteraceae	family	2	0.0217391
GO:1901362	organic cyclic compound biosynthetic process	biological_process	85108	Halorhodospira	genus	2	0.0217391
GO:1901362	organic cyclic compound biosynthetic process	biological_process	1336803	Polaribacter sp. Hel1_33_49	species	2	0.0217391
GO:1901362	organic cyclic compound biosynthetic process	biological_process	54526	Pelagibacterales	order	2	0.0217391
GO:0035383	thioester metabolic process	biological_process	682522	Ilumatobacter	genus	2	1
GO:0035383	thioester metabolic process	biological_process	84993	Acidimicrobiales	order	2	1
GO:0035383	thioester metabolic process	biological_process	84992	Acidimicrobiia	class	2	1
GO:0035383	thioester metabolic process	biological_process	1	root	no rank	2	1
GO:0035383	thioester metabolic process	biological_process	467094	Ilumatobacter coccineus	species	2	1
GO:0035383	thioester metabolic process	biological_process	2	Bacteria	superkingdom	2	1
GO:0035383	thioester metabolic process	biological_process	84994	Acidimicrobiaceae	family	2	1
GO:0035383	thioester metabolic process	biological_process	201174	Actinobacteria	phylum	2	1
GO:1902578	single-organism localization	biological_process	1	root	no rank	68	1
GO:1902578	single-organism localization	biological_process	135619	Oceanospirillales	order	10	0.147059
GO:1902578	single-organism localization	biological_process	2	Bacteria	superkingdom	58	0.852941
GO:1902578	single-organism localization	biological_process	119043	Rhodobiaceae	family	1	0.0147059
GO:1902578	single-organism localization	biological_process	1655514	Pelagibacteraceae	family	12	0.176471
GO:1902578	single-organism localization	biological_process	135620	Oceanospirillaceae	family	10	0.147059
GO:1902578	single-organism localization	biological_process	459520	Neptuniibacter	genus	4	0.0588235
GO:1902578	single-organism localization	biological_process	1224	Proteobacteria	phylum	44	0.647059
GO:1902578	single-organism localization	biological_process	651137	Thaumarchaeota	phylum	2	0.0294118
GO:1902578	single-organism localization	biological_process	859653	alpha proteobacterium HIMB5	species	1	0.0147059
GO:1902578	single-organism localization	biological_process	85006	Micrococcales	order	1	0.0147059
GO:1902578	single-organism localization	biological_process	976	Bacteroidetes	phylum	2	0.0294118
GO:1902578	single-organism localization	biological_process	207954	Neptuniibacter caesariensis	species	4	0.0588235
GO:1902578	single-organism localization	biological_process	529883	Rhodoluna	genus	1	0.0147059
GO:1902578	single-organism localization	biological_process	1236	Gammaproteobacteria	class	23	0.338235
GO:1902578	single-organism localization	biological_process	529884	Rhodoluna lacicola	species	1	0.0147059
GO:1902578	single-organism localization	biological_process	201174	Actinobacteria	phylum	4	0.0588235
GO:1902578	single-organism localization	biological_process	1550402	marine actinobacterium MedAcidi-G3	species	3	0.0441176
GO:1902578	single-organism localization	biological_process	72276	Ectothiorhodospiraceae	family	2	0.0294118
GO:1902578	single-organism localization	biological_process	84567	Pedobacter	genus	1	0.0147059
GO:1902578	single-organism localization	biological_process	84566	Sphingobacteriaceae	family	1	0.0147059
GO:1902578	single-organism localization	biological_process	200666	Sphingobacteriales	order	1	0.0147059
GO:1902578	single-organism localization	biological_process	1051	Ectothiorhodospira	genus	2	0.0294118
GO:1902578	single-organism localization	biological_process	410330	Calyptogena okutanii thioautotrophic gill symbiont	species	2	0.0294118
GO:1902578	single-organism localization	biological_process	85023	Microbacteriaceae	family	1	0.0147059
GO:1902578	single-organism localization	biological_process	1760	Actinobacteria	class	4	0.0588235
GO:1902578	single-organism localization	biological_process	1330036	Osedax symbiont Rs1	species	6	0.0882353
GO:1902578	single-organism localization	biological_process	356	Rhizobiales	order	1	0.0147059
GO:1902578	single-organism localization	biological_process	34086	Pedobacter antarcticus	species	1	0.0147059
GO:1902578	single-organism localization	biological_process	198251	Candidatus Pelagibacter	genus	11	0.161765
GO:1902578	single-organism localization	biological_process	2157	Archaea	superkingdom	2	0.0294118
GO:1902578	single-organism localization	biological_process	198252	Candidatus Pelagibacter ubique	species	2	0.0294118
GO:1902578	single-organism localization	biological_process	1358438	Lutibaculum	genus	1	0.0147059
GO:1902578	single-organism localization	biological_process	117747	Sphingobacteriia	class	1	0.0147059
GO:1902578	single-organism localization	biological_process	519989	Ectothiorhodospira sp. PHS-1	species	2	0.0294118
GO:1902578	single-organism localization	biological_process	28211	Alphaproteobacteria	class	15	0.220588
GO:1902578	single-organism localization	biological_process	1358440	Lutibaculum baratangense	species	1	0.0147059
GO:1902578	single-organism localization	biological_process	54526	Pelagibacterales	order	12	0.176471
GO:1902578	single-organism localization	biological_process	1002672	Candidatus Pelagibacter sp. IMCC9063	species	9	0.132353
GO:1902578	single-organism localization	biological_process	135613	Chromatiales	order	2	0.0294118
GO:0006820	anion transport	biological_process	1760	Actinobacteria	class	3	0.75
GO:0006820	anion transport	biological_process	1	root	no rank	4	1
GO:0006820	anion transport	biological_process	2	Bacteria	superkingdom	4	1
GO:0006820	anion transport	biological_process	201174	Actinobacteria	phylum	3	0.75
GO:0006820	anion transport	biological_process	1550402	marine actinobacterium MedAcidi-G3	species	3	0.75
GO:0003674	molecular_function	molecular_function	84993	Acidimicrobiales	order	3	0.00837989
GO:0003674	molecular_function	molecular_function	1	root	no rank	358	1
GO:0003674	molecular_function	molecular_function	84992	Acidimicrobiia	class	3	0.00837989
GO:0003674	molecular_function	molecular_function	2	Bacteria	superkingdom	334	0.932961
GO:0003674	molecular_function	molecular_function	84994	Acidimicrobiaceae	family	3	0.00837989
GO:0003674	molecular_function	molecular_function	1348114	Pseudoalteromonas sp. OCN003	species	1	0.0027933
GO:0003674	molecular_function	molecular_function	1621534	Paraglaciecola	genus	5	0.0139665
GO:0003674	molecular_function	molecular_function	859653	alpha proteobacterium HIMB5	species	2	0.00558659
GO:0003674	molecular_function	molecular_function	412687	Intrasporangium oryzae	species	1	0.0027933
GO:0003674	molecular_function	molecular_function	1123866	SAR86 cluster bacterium SAR86A	species	4	0.0111732
GO:0003674	molecular_function	molecular_function	396811	Fulvivirga	genus	1	0.0027933
GO:0003674	molecular_function	molecular_function	85006	Micrococcales	order	1	0.0027933
GO:0003674	molecular_function	molecular_function	682522	Ilumatobacter	genus	3	0.00837989
GO:0003674	molecular_function	molecular_function	531	Polaribacter irgensii	species	3	0.00837989
GO:0003674	molecular_function	molecular_function	1208321	Marinomonas profundimaris	species	5	0.0139665
GO:0003674	molecular_function	molecular_function	69657	Hyphomonadaceae	family	2	0.00558659
GO:0003674	molecular_function	molecular_function	1051	Ectothiorhodospira	genus	2	0.00558659
GO:0003674	molecular_function	molecular_function	85021	Intrasporangiaceae	family	1	0.0027933
GO:0003674	molecular_function	molecular_function	1053	Halorhodospira halophila	species	2	0.00558659
GO:0003674	molecular_function	molecular_function	7711	Chordata	phylum	6	0.0167598
GO:0003674	molecular_function	molecular_function	744980	Roseibium sp. TrichSKD4	species	2	0.00558659
GO:0003674	molecular_function	molecular_function	1284658	Planktomarina temperata	species	6	0.0167598
GO:0003674	molecular_function	molecular_function	1284657	Planktomarina	genus	6	0.0167598
GO:0003674	molecular_function	molecular_function	255527	Saccharospirillaceae	family	1	0.0027933
GO:0003674	molecular_function	molecular_function	206379	Nitrosomonadaceae	family	2	0.00558659
GO:0003674	molecular_function	molecular_function	174633	Candidatus Kuenenia stuttgartiensis	species	2	0.00558659
GO:0003674	molecular_function	molecular_function	1182780	Magnetospira	genus	2	0.00558659
GO:0003674	molecular_function	molecular_function	28211	Alphaproteobacteria	class	63	0.175978
GO:0003674	molecular_function	molecular_function	374838	Reinekea blandensis	species	1	0.0027933
GO:0003674	molecular_function	molecular_function	1868329	Xanthomarina	genus	4	0.0111732
GO:0003674	molecular_function	molecular_function	442430	Coraliomargarita	genus	2	0.00558659
GO:0003674	molecular_function	molecular_function	28216	Betaproteobacteria	class	2	0.00558659
GO:0003674	molecular_function	molecular_function	1208365	SAR86 cluster bacterium SAR86E	species	1	0.0027933
GO:0003674	molecular_function	molecular_function	1679449	Pseudooceanicola	genus	1	0.0027933
GO:0003674	molecular_function	molecular_function	267849	Nitrincola	genus	2	0.00558659
GO:0003674	molecular_function	molecular_function	72273	Thiotrichales	order	1	0.0027933
GO:0003674	molecular_function	molecular_function	207954	Neptuniibacter caesariensis	species	5	0.0139665
GO:0003674	molecular_function	molecular_function	72275	Alteromonadaceae	family	11	0.0307263
GO:0003674	molecular_function	molecular_function	72274	Pseudomonadales	order	1	0.0027933
GO:0003674	molecular_function	molecular_function	72276	Ectothiorhodospiraceae	family	4	0.0111732
GO:0003674	molecular_function	molecular_function	85	Hyphomonas	genus	2	0.00558659
GO:0003674	molecular_function	molecular_function	1550401	marine actinobacterium MedAcidi-G2B	species	4	0.0111732
GO:0003674	molecular_function	molecular_function	84567	Pedobacter	genus	1	0.0027933
GO:0003674	molecular_function	molecular_function	84566	Sphingobacteriaceae	family	1	0.0027933
GO:0003674	molecular_function	molecular_function	28253	Marinomonas	genus	14	0.0391061
GO:0003674	molecular_function	molecular_function	222814	Paraglaciecola polaris	species	5	0.0139665
GO:0003674	molecular_function	molecular_function	230494	Reinekea	genus	1	0.0027933
GO:0003674	molecular_function	molecular_function	563798	Cyclobacteriaceae	family	1	0.0027933
GO:0003674	molecular_function	molecular_function	28256	Halomonadaceae	family	1	0.0027933
GO:0003674	molecular_function	molecular_function	198251	Candidatus Pelagibacter	genus	15	0.0418994
GO:0003674	molecular_function	molecular_function	104	Cyclobacterium marinum	species	1	0.0027933
GO:0003674	molecular_function	molecular_function	2157	Archaea	superkingdom	3	0.00837989
GO:0003674	molecular_function	molecular_function	53357	Intrasporangium	genus	1	0.0027933
GO:0003674	molecular_function	molecular_function	198252	Candidatus Pelagibacter ubique	species	4	0.0111732
GO:0003674	molecular_function	molecular_function	1411685	Gammaproteobacteria bacterium MOLA455	species	2	0.00558659
GO:0003674	molecular_function	molecular_function	1358438	Lutibaculum	genus	1	0.0027933
GO:0003674	molecular_function	molecular_function	267888	Pseudoalteromonadaceae	family	6	0.0167598
GO:0003674	molecular_function	molecular_function	85108	Halorhodospira	genus	2	0.00558659
GO:0003674	molecular_function	molecular_function	1287275	Mesorhizobium sp. LNJC395A00	species	2	0.00558659
GO:0003674	molecular_function	molecular_function	1358440	Lutibaculum baratangense	species	1	0.0027933
GO:0003674	molecular_function	molecular_function	641	Vibrionaceae	family	1	0.0027933
GO:0003674	molecular_function	molecular_function	263818	Marinomonas ushuaiensis	species	4	0.0111732
GO:0003674	molecular_function	molecular_function	296587	Micromonas commoda	species	2	0.00558659
GO:0003674	molecular_function	molecular_function	1137281	Xanthomarina gelatinilytica	species	4	0.0111732
GO:0003674	molecular_function	molecular_function	467094	Ilumatobacter coccineus	species	3	0.00837989
GO:0003674	molecular_function	molecular_function	395922	Coraliomargarita akajimensis	species	2	0.00558659
GO:0003674	molecular_function	molecular_function	662	Vibrio	genus	1	0.0027933
GO:0003674	molecular_function	molecular_function	666	Vibrio cholerae	species	1	0.0027933
GO:0003674	molecular_function	molecular_function	204441	Rhodospirillales	order	2	0.00558659
GO:0003674	molecular_function	molecular_function	69277	Phyllobacteriaceae	family	2	0.00558659
GO:0003674	molecular_function	molecular_function	1305740	Marinobacter nanhaiticus	species	1	0.0027933
GO:0003674	molecular_function	molecular_function	504487	Jejuia pallidilutea	species	1	0.0027933
GO:0003674	molecular_function	molecular_function	204455	Rhodobacterales	order	28	0.0782123
GO:0003674	molecular_function	molecular_function	298657	Pseudoalteromonas spongiae	species	3	0.00837989
GO:0003674	molecular_function	molecular_function	1293499	Nitrospinales	order	2	0.00558659
GO:0003674	molecular_function	molecular_function	1293498	Nitrospinia	class	2	0.00558659
GO:0003674	molecular_function	molecular_function	1293497	Nitrospinae	phylum	2	0.00558659
GO:0003674	molecular_function	molecular_function	43697	Synbranchiformes	order	6	0.0167598
GO:0003674	molecular_function	molecular_function	43698	Synbranchidae	family	6	0.0167598
GO:0003674	molecular_function	molecular_function	43699	Monopterus	genus	6	0.0167598
GO:0003674	molecular_function	molecular_function	179	Leptospirillum	genus	1	0.0027933
GO:0003674	molecular_function	molecular_function	40117	Nitrospirae	phylum	1	0.0027933
GO:0003674	molecular_function	molecular_function	2742	Marinobacter	genus	1	0.0027933
GO:0003674	molecular_function	molecular_function	2745	Halomonas	genus	1	0.0027933
GO:0003674	molecular_function	molecular_function	32443	Teleostei	infraclass	6	0.0167598
GO:0003674	molecular_function	molecular_function	215743	Roseovarius mucosus	species	2	0.00558659
GO:0003674	molecular_function	molecular_function	762551	Jejuia	genus	1	0.0027933
GO:0003674	molecular_function	molecular_function	68287	Mesorhizobium	genus	2	0.00558659
GO:0003674	molecular_function	molecular_function	1002672	Candidatus Pelagibacter sp. IMCC9063	species	11	0.0307263
GO:0003674	molecular_function	molecular_function	247490	Candidatus Jettenia caeni	species	7	0.0195531
GO:0003674	molecular_function	molecular_function	68288	Cyclobacterium	genus	1	0.0027933
GO:0003674	molecular_function	molecular_function	41665	Neopterygii	subclass	6	0.0167598
GO:0003674	molecular_function	molecular_function	1655514	Pelagibacteraceae	family	17	0.047486
GO:0003674	molecular_function	molecular_function	300231	Glaciecola nitratireducens	species	2	0.00558659
GO:0003674	molecular_function	molecular_function	1250005	Polaribacter sp. Hel1_85	species	4	0.0111732
GO:0003674	molecular_function	molecular_function	2759	Eukaryota	superkingdom	8	0.0223464
GO:0003674	molecular_function	molecular_function	1224	Proteobacteria	phylum	221	0.617318
GO:0003674	molecular_function	molecular_function	566466	gamma proteobacterium NOR5-3	species	1	0.0027933
GO:0003674	molecular_function	molecular_function	1231	Nitrosospira multiformis	species	2	0.00558659
GO:0003674	molecular_function	molecular_function	1236	Gammaproteobacteria	class	143	0.399441
GO:0003674	molecular_function	molecular_function	7898	Actinopterygii	superclass	6	0.0167598
GO:0003674	molecular_function	molecular_function	28890	Euryarchaeota	phylum	1	0.0027933
GO:0003674	molecular_function	molecular_function	410330	Calyptogena okutanii thioautotrophic gill symbiont	species	2	0.00558659
GO:0003674	molecular_function	molecular_function	52959	Polaribacter	genus	11	0.0307263
GO:0003674	molecular_function	molecular_function	1760	Actinobacteria	class	5	0.0139665
GO:0003674	molecular_function	molecular_function	881893	Fulvivirga imtechensis	species	1	0.0027933
GO:0003674	molecular_function	molecular_function	367336	Rhodobacterales bacterium HTCC2255	species	1	0.0027933
GO:0003674	molecular_function	molecular_function	31989	Rhodobacteraceae	family	24	0.0670391
GO:0003674	molecular_function	molecular_function	1545442	Nitrincola sp. A-D6	species	1	0.0027933
GO:0003674	molecular_function	molecular_function	313598	Polaribacter sp. MED152	species	1	0.0027933
GO:0003674	molecular_function	molecular_function	186623	Actinopteri	class	6	0.0167598
GO:0003674	molecular_function	molecular_function	54526	Pelagibacterales	order	17	0.047486
GO:0003674	molecular_function	molecular_function	119043	Rhodobiaceae	family	1	0.0027933
GO:0003674	molecular_function	molecular_function	32003	Nitrosomonadales	order	2	0.00558659
GO:0003674	molecular_function	molecular_function	459520	Neptuniibacter	genus	5	0.0139665
GO:0003674	molecular_function	molecular_function	313603	Maribacter sp. HTCC2170	species	1	0.0027933
GO:0003674	molecular_function	molecular_function	261386	Leptospirillum sp. Group III	species group	1	0.0027933
GO:0003674	molecular_function	molecular_function	414999	Opitutae	class	2	0.00558659
GO:0003674	molecular_function	molecular_function	1288970	Magnetospira sp. QH-2	species	2	0.00558659
GO:0003674	molecular_function	molecular_function	415002	Puniceicoccaceae	family	2	0.00558659
GO:0003674	molecular_function	molecular_function	935699	Cellulophaga geojensis	species	1	0.0027933
GO:0003674	molecular_function	molecular_function	1035538	Mamiellophyceae	class	2	0.00558659
GO:0003674	molecular_function	molecular_function	360731	Candidatus Jettenia	genus	7	0.0195531
GO:0003674	molecular_function	molecular_function	40222	Methylophaga	genus	1	0.0027933
GO:0003674	molecular_function	molecular_function	286	Pseudomonas	genus	1	0.0027933
GO:0003674	molecular_function	molecular_function	415001	Puniceicoccales	order	2	0.00558659
GO:0003674	molecular_function	molecular_function	288	Pseudoalteromonas atlantica	species	1	0.0027933
GO:0003674	molecular_function	molecular_function	34086	Pedobacter antarcticus	species	1	0.0027933
GO:0003674	molecular_function	molecular_function	150830	Roseibium	genus	2	0.00558659
GO:0003674	molecular_function	molecular_function	74030	Roseovarius	genus	3	0.00837989
GO:0003674	molecular_function	molecular_function	519989	Ectothiorhodospira sp. PHS-1	species	2	0.00558659
GO:0003674	molecular_function	molecular_function	944441	Monopterus cuchia	species	6	0.0167598
GO:0003674	molecular_function	molecular_function	633150	Pseudomonas sp. 1-7	species	1	0.0027933
GO:0003674	molecular_function	molecular_function	89404	Glaciecola	genus	2	0.00558659
GO:0003674	molecular_function	molecular_function	33090	Viridiplantae	kingdom	2	0.00558659
GO:0003674	molecular_function	molecular_function	380738	Candidatus Kuenenia	genus	2	0.00558659
GO:0003674	molecular_function	molecular_function	104264	Cellulophaga	genus	2	0.00558659
GO:0003674	molecular_function	molecular_function	41295	Rhodospirillaceae	family	2	0.00558659
GO:0003674	molecular_function	molecular_function	189778	Nitrospirales	order	1	0.0027933
GO:0003674	molecular_function	molecular_function	189779	Nitrospiraceae	family	1	0.0027933
GO:0003674	molecular_function	molecular_function	247633	marine gamma proteobacterium HTCC2143	species	2	0.00558659
GO:0003674	molecular_function	molecular_function	1330036	Osedax symbiont Rs1	species	6	0.0167598
GO:0003674	molecular_function	molecular_function	417127	Zunongwangia	genus	1	0.0027933
GO:0003674	molecular_function	molecular_function	1178482	Halomonas huangheensis	species	1	0.0027933
GO:0003674	molecular_function	molecular_function	356	Rhizobiales	order	3	0.00837989
GO:0003674	molecular_function	molecular_function	1330035	Osedax symbiont Rs2	species	1	0.0027933
GO:0003674	molecular_function	molecular_function	487796	Flavobacteria bacterium MS024-2A	species	5	0.0139665
GO:0003674	molecular_function	molecular_function	129918	Synbranchoidei	suborder	6	0.0167598
GO:0003674	molecular_function	molecular_function	1127829	Candidatus Brocadiales	order	11	0.0307263
GO:0003674	molecular_function	molecular_function	1127830	Candidatus Brocadiaceae	family	11	0.0307263
GO:0003674	molecular_function	molecular_function	651137	Thaumarchaeota	phylum	2	0.00558659
GO:0003674	molecular_function	molecular_function	221066	Kordia algicida	species	1	0.0027933
GO:0003674	molecular_function	molecular_function	49546	Flavobacteriaceae	family	31	0.0865922
GO:0003674	molecular_function	molecular_function	221065	Kordia	genus	1	0.0027933
GO:0003674	molecular_function	molecular_function	314255	Pseudooceanicola batsensis	species	1	0.0027933
GO:0003674	molecular_function	molecular_function	41873	Mamiellaceae	family	2	0.00558659
GO:0003674	molecular_function	molecular_function	398743	Zunongwangia profunda	species	1	0.0027933
GO:0003674	molecular_function	molecular_function	767891	Candidatus Puniceispirillum	genus	1	0.0027933
GO:0003674	molecular_function	molecular_function	1706369	Cellvibrionales	order	8	0.0223464
GO:0003674	molecular_function	molecular_function	1706374	Porticoccaceae	family	6	0.0167598
GO:0003674	molecular_function	molecular_function	1706375	Spongiibacteraceae	family	2	0.00558659
GO:0003674	molecular_function	molecular_function	767892	Candidatus Puniceispirillum marinum	species	1	0.0027933
GO:0003674	molecular_function	molecular_function	203683	Planctomycetia	class	11	0.0307263
GO:0003674	molecular_function	molecular_function	203682	Planctomycetes	phylum	11	0.0307263
GO:0003674	molecular_function	molecular_function	1280944	Hyphomonas sp. CY54-11-8	species	2	0.00558659
GO:0003674	molecular_function	molecular_function	314287	gamma proteobacterium HTCC2207	species	3	0.00837989
GO:0003674	molecular_function	molecular_function	178606	Leptospirillum ferriphilum	species	1	0.0027933
GO:0003674	molecular_function	molecular_function	314281	Pseudoalteromonas tunicata	species	1	0.0027933
GO:0003674	molecular_function	molecular_function	203693	Nitrospira	class	1	0.0027933
GO:0003674	molecular_function	molecular_function	1406885	Aliiglaciecola	genus	3	0.00837989
GO:0003674	molecular_function	molecular_function	38832	Micromonas	genus	2	0.00558659
GO:0003674	molecular_function	molecular_function	1397666	alpha proteobacterium RS24	species	1	0.0027933
GO:0003674	molecular_function	molecular_function	33208	Metazoa	kingdom	6	0.0167598
GO:0003674	molecular_function	molecular_function	135613	Chromatiales	order	4	0.0111732
GO:0003674	molecular_function	molecular_function	135619	Oceanospirillales	order	37	0.103352
GO:0003674	molecular_function	molecular_function	245186	Loktanella	genus	1	0.0027933
GO:0003674	molecular_function	molecular_function	135616	Piscirickettsiaceae	family	1	0.0027933
GO:0003674	molecular_function	molecular_function	135622	Alteromonadales	order	17	0.047486
GO:0003674	molecular_function	molecular_function	135623	Vibrionales	order	1	0.0027933
GO:0003674	molecular_function	molecular_function	135620	Oceanospirillaceae	family	35	0.0977654
GO:0003674	molecular_function	molecular_function	200644	Flavobacteriales	order	32	0.0893855
GO:0003674	molecular_function	molecular_function	252356	Maribacter	genus	1	0.0027933
GO:0003674	molecular_function	molecular_function	135621	Pseudomonadaceae	family	1	0.0027933
GO:0003674	molecular_function	molecular_function	245188	Loktanella vestfoldensis	species	1	0.0027933
GO:0003674	molecular_function	molecular_function	976	Bacteroidetes	phylum	57	0.159218
GO:0003674	molecular_function	molecular_function	979	Cellulophaga lytica	species	1	0.0027933
GO:0003674	molecular_function	molecular_function	201174	Actinobacteria	phylum	8	0.0223464
GO:0003674	molecular_function	molecular_function	35798	Nitrosospira	genus	2	0.00558659
GO:0003674	molecular_function	molecular_function	74201	Verrucomicrobia	phylum	2	0.00558659
GO:0003674	molecular_function	molecular_function	35800	Nitrospina	genus	2	0.00558659
GO:0003674	molecular_function	molecular_function	200667	Flammeovirgaceae	family	1	0.0027933
GO:0003674	molecular_function	molecular_function	35801	Nitrospina gracilis	species	2	0.00558659
GO:0003674	molecular_function	molecular_function	200666	Sphingobacteriales	order	1	0.0027933
GO:0003674	molecular_function	molecular_function	13792	Mamiellales	order	2	0.00558659
GO:0003674	molecular_function	molecular_function	3041	Chlorophyta	phylum	2	0.00558659
GO:0003674	molecular_function	molecular_function	117743	Flavobacteriia	class	46	0.128492
GO:0003674	molecular_function	molecular_function	768507	Cytophagales	order	2	0.00558659
GO:0003674	molecular_function	molecular_function	117747	Sphingobacteriia	class	1	0.0027933
GO:0003674	molecular_function	molecular_function	1336803	Polaribacter sp. Hel1_33_49	species	2	0.00558659
GO:0003674	molecular_function	molecular_function	89593	Craniata	subphylum	6	0.0167598
GO:0003674	molecular_function	molecular_function	768503	Cytophagia	class	2	0.00558659
GO:0003674	molecular_function	molecular_function	53246	Pseudoalteromonas	genus	6	0.0167598
GO:0003674	molecular_function	molecular_function	477689	Aliiglaciecola lipolytica	species	3	0.00837989
GO:0003674	molecular_function	molecular_function	407032	Nitrospinaceae	family	2	0.00558659
GO:0000166	nucleotide binding	molecular_function	1	root	no rank	159	1
GO:0000166	nucleotide binding	molecular_function	2	Bacteria	superkingdom	142	0.893082
GO:0000166	nucleotide binding	molecular_function	459520	Neptuniibacter	genus	5	0.0314465
GO:0000166	nucleotide binding	molecular_function	859653	alpha proteobacterium HIMB5	species	1	0.00628931
GO:0000166	nucleotide binding	molecular_function	261386	Leptospirillum sp. Group III	species group	1	0.00628931
GO:0000166	nucleotide binding	molecular_function	414999	Opitutae	class	2	0.0125786
GO:0000166	nucleotide binding	molecular_function	1208321	Marinomonas profundimaris	species	2	0.0125786
GO:0000166	nucleotide binding	molecular_function	1288970	Magnetospira sp. QH-2	species	2	0.0125786
GO:0000166	nucleotide binding	molecular_function	1051	Ectothiorhodospira	genus	2	0.0125786
GO:0000166	nucleotide binding	molecular_function	415002	Puniceicoccaceae	family	2	0.0125786
GO:0000166	nucleotide binding	molecular_function	40222	Methylophaga	genus	1	0.00628931
GO:0000166	nucleotide binding	molecular_function	286	Pseudomonas	genus	1	0.00628931
GO:0000166	nucleotide binding	molecular_function	415001	Puniceicoccales	order	2	0.0125786
GO:0000166	nucleotide binding	molecular_function	7711	Chordata	phylum	6	0.0377358
GO:0000166	nucleotide binding	molecular_function	1284658	Planktomarina temperata	species	4	0.0251572
GO:0000166	nucleotide binding	molecular_function	1284657	Planktomarina	genus	4	0.0251572
GO:0000166	nucleotide binding	molecular_function	34086	Pedobacter antarcticus	species	1	0.00628931
GO:0000166	nucleotide binding	molecular_function	1182780	Magnetospira	genus	2	0.0125786
GO:0000166	nucleotide binding	molecular_function	519989	Ectothiorhodospira sp. PHS-1	species	2	0.0125786
GO:0000166	nucleotide binding	molecular_function	28211	Alphaproteobacteria	class	33	0.207547
GO:0000166	nucleotide binding	molecular_function	944441	Monopterus cuchia	species	6	0.0377358
GO:0000166	nucleotide binding	molecular_function	633150	Pseudomonas sp. 1-7	species	1	0.00628931
GO:0000166	nucleotide binding	molecular_function	442430	Coraliomargarita	genus	2	0.0125786
GO:0000166	nucleotide binding	molecular_function	1679449	Pseudooceanicola	genus	1	0.00628931
GO:0000166	nucleotide binding	molecular_function	41295	Rhodospirillaceae	family	2	0.0125786
GO:0000166	nucleotide binding	molecular_function	72273	Thiotrichales	order	1	0.00628931
GO:0000166	nucleotide binding	molecular_function	189778	Nitrospirales	order	1	0.00628931
GO:0000166	nucleotide binding	molecular_function	207954	Neptuniibacter caesariensis	species	5	0.0314465
GO:0000166	nucleotide binding	molecular_function	189779	Nitrospiraceae	family	1	0.00628931
GO:0000166	nucleotide binding	molecular_function	247633	marine gamma proteobacterium HTCC2143	species	1	0.00628931
GO:0000166	nucleotide binding	molecular_function	72274	Pseudomonadales	order	1	0.00628931
GO:0000166	nucleotide binding	molecular_function	72276	Ectothiorhodospiraceae	family	2	0.0125786
GO:0000166	nucleotide binding	molecular_function	1550401	marine actinobacterium MedAcidi-G2B	species	4	0.0251572
GO:0000166	nucleotide binding	molecular_function	84567	Pedobacter	genus	1	0.00628931
GO:0000166	nucleotide binding	molecular_function	84566	Sphingobacteriaceae	family	1	0.00628931
GO:0000166	nucleotide binding	molecular_function	28253	Marinomonas	genus	10	0.0628931
GO:0000166	nucleotide binding	molecular_function	1330036	Osedax symbiont Rs1	species	6	0.0377358
GO:0000166	nucleotide binding	molecular_function	356	Rhizobiales	order	2	0.0125786
GO:0000166	nucleotide binding	molecular_function	198251	Candidatus Pelagibacter	genus	4	0.0251572
GO:0000166	nucleotide binding	molecular_function	2157	Archaea	superkingdom	3	0.0188679
GO:0000166	nucleotide binding	molecular_function	198252	Candidatus Pelagibacter ubique	species	2	0.0125786
GO:0000166	nucleotide binding	molecular_function	1287275	Mesorhizobium sp. LNJC395A00	species	2	0.0125786
GO:0000166	nucleotide binding	molecular_function	129918	Synbranchoidei	suborder	6	0.0377358
GO:0000166	nucleotide binding	molecular_function	641	Vibrionaceae	family	1	0.00628931
GO:0000166	nucleotide binding	molecular_function	651137	Thaumarchaeota	phylum	2	0.0125786
GO:0000166	nucleotide binding	molecular_function	221066	Kordia algicida	species	1	0.00628931
GO:0000166	nucleotide binding	molecular_function	221065	Kordia	genus	1	0.00628931
GO:0000166	nucleotide binding	molecular_function	49546	Flavobacteriaceae	family	4	0.0251572
GO:0000166	nucleotide binding	molecular_function	314255	Pseudooceanicola batsensis	species	1	0.00628931
GO:0000166	nucleotide binding	molecular_function	263818	Marinomonas ushuaiensis	species	3	0.0188679
GO:0000166	nucleotide binding	molecular_function	395922	Coraliomargarita akajimensis	species	2	0.0125786
GO:0000166	nucleotide binding	molecular_function	662	Vibrio	genus	1	0.00628931
GO:0000166	nucleotide binding	molecular_function	666	Vibrio cholerae	species	1	0.00628931
GO:0000166	nucleotide binding	molecular_function	204441	Rhodospirillales	order	2	0.0125786
GO:0000166	nucleotide binding	molecular_function	1706369	Cellvibrionales	order	1	0.00628931
GO:0000166	nucleotide binding	molecular_function	69277	Phyllobacteriaceae	family	2	0.0125786
GO:0000166	nucleotide binding	molecular_function	1706375	Spongiibacteraceae	family	1	0.00628931
GO:0000166	nucleotide binding	molecular_function	504487	Jejuia pallidilutea	species	1	0.00628931
GO:0000166	nucleotide binding	molecular_function	204455	Rhodobacterales	order	14	0.0880503
GO:0000166	nucleotide binding	molecular_function	1293499	Nitrospinales	order	2	0.0125786
GO:0000166	nucleotide binding	molecular_function	1293498	Nitrospinia	class	2	0.0125786
GO:0000166	nucleotide binding	molecular_function	1293497	Nitrospinae	phylum	2	0.0125786
GO:0000166	nucleotide binding	molecular_function	178606	Leptospirillum ferriphilum	species	1	0.00628931
GO:0000166	nucleotide binding	molecular_function	203693	Nitrospira	class	1	0.00628931
GO:0000166	nucleotide binding	molecular_function	43697	Synbranchiformes	order	6	0.0377358
GO:0000166	nucleotide binding	molecular_function	43698	Synbranchidae	family	6	0.0377358
GO:0000166	nucleotide binding	molecular_function	43699	Monopterus	genus	6	0.0377358
GO:0000166	nucleotide binding	molecular_function	179	Leptospirillum	genus	1	0.00628931
GO:0000166	nucleotide binding	molecular_function	40117	Nitrospirae	phylum	1	0.00628931
GO:0000166	nucleotide binding	molecular_function	1397666	alpha proteobacterium RS24	species	1	0.00628931
GO:0000166	nucleotide binding	molecular_function	33208	Metazoa	kingdom	6	0.0377358
GO:0000166	nucleotide binding	molecular_function	32443	Teleostei	infraclass	6	0.0377358
GO:0000166	nucleotide binding	molecular_function	762551	Jejuia	genus	1	0.00628931
GO:0000166	nucleotide binding	molecular_function	68287	Mesorhizobium	genus	2	0.0125786
GO:0000166	nucleotide binding	molecular_function	1002672	Candidatus Pelagibacter sp. IMCC9063	species	2	0.0125786
GO:0000166	nucleotide binding	molecular_function	135613	Chromatiales	order	2	0.0125786
GO:0000166	nucleotide binding	molecular_function	135619	Oceanospirillales	order	24	0.150943
GO:0000166	nucleotide binding	molecular_function	41665	Neopterygii	subclass	6	0.0377358
GO:0000166	nucleotide binding	molecular_function	245186	Loktanella	genus	1	0.00628931
GO:0000166	nucleotide binding	molecular_function	135616	Piscirickettsiaceae	family	1	0.00628931
GO:0000166	nucleotide binding	molecular_function	1655514	Pelagibacteraceae	family	5	0.0314465
GO:0000166	nucleotide binding	molecular_function	135623	Vibrionales	order	1	0.00628931
GO:0000166	nucleotide binding	molecular_function	135620	Oceanospirillaceae	family	24	0.150943
GO:0000166	nucleotide binding	molecular_function	200644	Flavobacteriales	order	5	0.0314465
GO:0000166	nucleotide binding	molecular_function	2759	Eukaryota	superkingdom	6	0.0377358
GO:0000166	nucleotide binding	molecular_function	135621	Pseudomonadaceae	family	1	0.00628931
GO:0000166	nucleotide binding	molecular_function	245188	Loktanella vestfoldensis	species	1	0.00628931
GO:0000166	nucleotide binding	molecular_function	1224	Proteobacteria	phylum	103	0.647799
GO:0000166	nucleotide binding	molecular_function	976	Bacteroidetes	phylum	12	0.0754717
GO:0000166	nucleotide binding	molecular_function	1236	Gammaproteobacteria	class	62	0.389937
GO:0000166	nucleotide binding	molecular_function	201174	Actinobacteria	phylum	4	0.0251572
GO:0000166	nucleotide binding	molecular_function	74201	Verrucomicrobia	phylum	2	0.0125786
GO:0000166	nucleotide binding	molecular_function	35800	Nitrospina	genus	2	0.0125786
GO:0000166	nucleotide binding	molecular_function	200666	Sphingobacteriales	order	1	0.00628931
GO:0000166	nucleotide binding	molecular_function	35801	Nitrospina gracilis	species	2	0.0125786
GO:0000166	nucleotide binding	molecular_function	28890	Euryarchaeota	phylum	1	0.00628931
GO:0000166	nucleotide binding	molecular_function	7898	Actinopterygii	superclass	6	0.0377358
GO:0000166	nucleotide binding	molecular_function	1760	Actinobacteria	class	4	0.0251572
GO:0000166	nucleotide binding	molecular_function	117743	Flavobacteriia	class	7	0.0440252
GO:0000166	nucleotide binding	molecular_function	117747	Sphingobacteriia	class	1	0.00628931
GO:0000166	nucleotide binding	molecular_function	31989	Rhodobacteraceae	family	13	0.081761
GO:0000166	nucleotide binding	molecular_function	89593	Craniata	subphylum	6	0.0377358
GO:0000166	nucleotide binding	molecular_function	186623	Actinopteri	class	6	0.0377358
GO:0000166	nucleotide binding	molecular_function	54526	Pelagibacterales	order	5	0.0314465
GO:0000166	nucleotide binding	molecular_function	407032	Nitrospinaceae	family	2	0.0125786
GO:0051301	cell division	biological_process	1	root	no rank	2	1
GO:0051301	cell division	biological_process	135619	Oceanospirillales	order	1	0.5
GO:0051301	cell division	biological_process	207954	Neptuniibacter caesariensis	species	1	0.5
GO:0051301	cell division	biological_process	2	Bacteria	superkingdom	2	1
GO:0051301	cell division	biological_process	1236	Gammaproteobacteria	class	2	1
GO:0051301	cell division	biological_process	135620	Oceanospirillaceae	family	1	0.5
GO:0051301	cell division	biological_process	459520	Neptuniibacter	genus	1	0.5
GO:0051301	cell division	biological_process	1224	Proteobacteria	phylum	2	1
GO:0000287	magnesium ion binding	molecular_function	976	Bacteroidetes	phylum	1	0.333333
GO:0000287	magnesium ion binding	molecular_function	1	root	no rank	3	1
GO:0000287	magnesium ion binding	molecular_function	2	Bacteria	superkingdom	3	1
GO:0000287	magnesium ion binding	molecular_function	1236	Gammaproteobacteria	class	2	0.666667
GO:0000287	magnesium ion binding	molecular_function	200644	Flavobacteriales	order	1	0.333333
GO:0000287	magnesium ion binding	molecular_function	1224	Proteobacteria	phylum	2	0.666667
GO:0000287	magnesium ion binding	molecular_function	49546	Flavobacteriaceae	family	1	0.333333
GO:0000287	magnesium ion binding	molecular_function	117743	Flavobacteriia	class	1	0.333333
GO:0006811	ion transport	biological_process	1	root	no rank	57	1
GO:0006811	ion transport	biological_process	135619	Oceanospirillales	order	10	0.175439
GO:0006811	ion transport	biological_process	2	Bacteria	superkingdom	47	0.824561
GO:0006811	ion transport	biological_process	119043	Rhodobiaceae	family	1	0.0175439
GO:0006811	ion transport	biological_process	1655514	Pelagibacteraceae	family	3	0.0526316
GO:0006811	ion transport	biological_process	135620	Oceanospirillaceae	family	10	0.175439
GO:0006811	ion transport	biological_process	459520	Neptuniibacter	genus	4	0.0701754
GO:0006811	ion transport	biological_process	1224	Proteobacteria	phylum	35	0.614035
GO:0006811	ion transport	biological_process	651137	Thaumarchaeota	phylum	2	0.0350877
GO:0006811	ion transport	biological_process	859653	alpha proteobacterium HIMB5	species	1	0.0175439
GO:0006811	ion transport	biological_process	976	Bacteroidetes	phylum	2	0.0350877
GO:0006811	ion transport	biological_process	207954	Neptuniibacter caesariensis	species	4	0.0701754
GO:0006811	ion transport	biological_process	1236	Gammaproteobacteria	class	23	0.403509
GO:0006811	ion transport	biological_process	201174	Actinobacteria	phylum	3	0.0526316
GO:0006811	ion transport	biological_process	1550402	marine actinobacterium MedAcidi-G3	species	3	0.0526316
GO:0006811	ion transport	biological_process	72276	Ectothiorhodospiraceae	family	2	0.0350877
GO:0006811	ion transport	biological_process	84567	Pedobacter	genus	1	0.0175439
GO:0006811	ion transport	biological_process	84566	Sphingobacteriaceae	family	1	0.0175439
GO:0006811	ion transport	biological_process	200666	Sphingobacteriales	order	1	0.0175439
GO:0006811	ion transport	biological_process	1051	Ectothiorhodospira	genus	2	0.0350877
GO:0006811	ion transport	biological_process	410330	Calyptogena okutanii thioautotrophic gill symbiont	species	2	0.0350877
GO:0006811	ion transport	biological_process	1760	Actinobacteria	class	3	0.0526316
GO:0006811	ion transport	biological_process	1330036	Osedax symbiont Rs1	species	6	0.105263
GO:0006811	ion transport	biological_process	356	Rhizobiales	order	1	0.0175439
GO:0006811	ion transport	biological_process	34086	Pedobacter antarcticus	species	1	0.0175439
GO:0006811	ion transport	biological_process	198251	Candidatus Pelagibacter	genus	2	0.0350877
GO:0006811	ion transport	biological_process	2157	Archaea	superkingdom	2	0.0350877
GO:0006811	ion transport	biological_process	198252	Candidatus Pelagibacter ubique	species	2	0.0350877
GO:0006811	ion transport	biological_process	1358438	Lutibaculum	genus	1	0.0175439
GO:0006811	ion transport	biological_process	117747	Sphingobacteriia	class	1	0.0175439
GO:0006811	ion transport	biological_process	519989	Ectothiorhodospira sp. PHS-1	species	2	0.0350877
GO:0006811	ion transport	biological_process	28211	Alphaproteobacteria	class	6	0.105263
GO:0006811	ion transport	biological_process	1358440	Lutibaculum baratangense	species	1	0.0175439
GO:0006811	ion transport	biological_process	54526	Pelagibacterales	order	3	0.0526316
GO:0006811	ion transport	biological_process	135613	Chromatiales	order	2	0.0350877
GO:0006812	cation transport	biological_process	1	root	no rank	53	1
GO:0006812	cation transport	biological_process	135619	Oceanospirillales	order	10	0.188679
GO:0006812	cation transport	biological_process	2	Bacteria	superkingdom	43	0.811321
GO:0006812	cation transport	biological_process	119043	Rhodobiaceae	family	1	0.0188679
GO:0006812	cation transport	biological_process	1655514	Pelagibacteraceae	family	3	0.0566038
GO:0006812	cation transport	biological_process	135620	Oceanospirillaceae	family	10	0.188679
GO:0006812	cation transport	biological_process	459520	Neptuniibacter	genus	4	0.0754717
GO:0006812	cation transport	biological_process	1224	Proteobacteria	phylum	35	0.660377
GO:0006812	cation transport	biological_process	651137	Thaumarchaeota	phylum	2	0.0377358
GO:0006812	cation transport	biological_process	859653	alpha proteobacterium HIMB5	species	1	0.0188679
GO:0006812	cation transport	biological_process	976	Bacteroidetes	phylum	2	0.0377358
GO:0006812	cation transport	biological_process	207954	Neptuniibacter caesariensis	species	4	0.0754717
GO:0006812	cation transport	biological_process	1236	Gammaproteobacteria	class	23	0.433962
GO:0006812	cation transport	biological_process	72276	Ectothiorhodospiraceae	family	2	0.0377358
GO:0006812	cation transport	biological_process	84567	Pedobacter	genus	1	0.0188679
GO:0006812	cation transport	biological_process	84566	Sphingobacteriaceae	family	1	0.0188679
GO:0006812	cation transport	biological_process	200666	Sphingobacteriales	order	1	0.0188679
GO:0006812	cation transport	biological_process	1051	Ectothiorhodospira	genus	2	0.0377358
GO:0006812	cation transport	biological_process	410330	Calyptogena okutanii thioautotrophic gill symbiont	species	2	0.0377358
GO:0006812	cation transport	biological_process	1330036	Osedax symbiont Rs1	species	6	0.113208
GO:0006812	cation transport	biological_process	356	Rhizobiales	order	1	0.0188679
GO:0006812	cation transport	biological_process	34086	Pedobacter antarcticus	species	1	0.0188679
GO:0006812	cation transport	biological_process	198251	Candidatus Pelagibacter	genus	2	0.0377358
GO:0006812	cation transport	biological_process	2157	Archaea	superkingdom	2	0.0377358
GO:0006812	cation transport	biological_process	198252	Candidatus Pelagibacter ubique	species	2	0.0377358
GO:0006812	cation transport	biological_process	1358438	Lutibaculum	genus	1	0.0188679
GO:0006812	cation transport	biological_process	117747	Sphingobacteriia	class	1	0.0188679
GO:0006812	cation transport	biological_process	519989	Ectothiorhodospira sp. PHS-1	species	2	0.0377358
GO:0006812	cation transport	biological_process	28211	Alphaproteobacteria	class	6	0.113208
GO:0006812	cation transport	biological_process	1358440	Lutibaculum baratangense	species	1	0.0188679
GO:0006812	cation transport	biological_process	54526	Pelagibacterales	order	3	0.0566038
GO:0006812	cation transport	biological_process	135613	Chromatiales	order	2	0.0377358
GO:0072488	ammonium transmembrane transport	biological_process	1	root	no rank	1	1
GO:0072488	ammonium transmembrane transport	biological_process	1358438	Lutibaculum	genus	1	1
GO:0072488	ammonium transmembrane transport	biological_process	119043	Rhodobiaceae	family	1	1
GO:0072488	ammonium transmembrane transport	biological_process	2	Bacteria	superkingdom	1	1
GO:0072488	ammonium transmembrane transport	biological_process	28211	Alphaproteobacteria	class	1	1
GO:0072488	ammonium transmembrane transport	biological_process	356	Rhizobiales	order	1	1
GO:0072488	ammonium transmembrane transport	biological_process	1224	Proteobacteria	phylum	1	1
GO:0072488	ammonium transmembrane transport	biological_process	1358440	Lutibaculum baratangense	species	1	1
GO:0006818	hydrogen transport	biological_process	1	root	no rank	50	1
GO:0006818	hydrogen transport	biological_process	135619	Oceanospirillales	order	10	0.2
GO:0006818	hydrogen transport	biological_process	2	Bacteria	superkingdom	40	0.8
GO:0006818	hydrogen transport	biological_process	1655514	Pelagibacteraceae	family	1	0.02
GO:0006818	hydrogen transport	biological_process	135620	Oceanospirillaceae	family	10	0.2
GO:0006818	hydrogen transport	biological_process	459520	Neptuniibacter	genus	4	0.08
GO:0006818	hydrogen transport	biological_process	1224	Proteobacteria	phylum	32	0.64
GO:0006818	hydrogen transport	biological_process	651137	Thaumarchaeota	phylum	2	0.04
GO:0006818	hydrogen transport	biological_process	859653	alpha proteobacterium HIMB5	species	1	0.02
GO:0006818	hydrogen transport	biological_process	976	Bacteroidetes	phylum	2	0.04
GO:0006818	hydrogen transport	biological_process	207954	Neptuniibacter caesariensis	species	4	0.08
GO:0006818	hydrogen transport	biological_process	1236	Gammaproteobacteria	class	23	0.46
GO:0006818	hydrogen transport	biological_process	72276	Ectothiorhodospiraceae	family	2	0.04
GO:0006818	hydrogen transport	biological_process	84567	Pedobacter	genus	1	0.02
GO:0006818	hydrogen transport	biological_process	84566	Sphingobacteriaceae	family	1	0.02
GO:0006818	hydrogen transport	biological_process	200666	Sphingobacteriales	order	1	0.02
GO:0006818	hydrogen transport	biological_process	1051	Ectothiorhodospira	genus	2	0.04
GO:0006818	hydrogen transport	biological_process	410330	Calyptogena okutanii thioautotrophic gill symbiont	species	2	0.04
GO:0006818	hydrogen transport	biological_process	1330036	Osedax symbiont Rs1	species	6	0.12
GO:0006818	hydrogen transport	biological_process	34086	Pedobacter antarcticus	species	1	0.02
GO:0006818	hydrogen transport	biological_process	2157	Archaea	superkingdom	2	0.04
GO:0006818	hydrogen transport	biological_process	117747	Sphingobacteriia	class	1	0.02
GO:0006818	hydrogen transport	biological_process	519989	Ectothiorhodospira sp. PHS-1	species	2	0.04
GO:0006818	hydrogen transport	biological_process	28211	Alphaproteobacteria	class	3	0.06
GO:0006818	hydrogen transport	biological_process	54526	Pelagibacterales	order	1	0.02
GO:0006818	hydrogen transport	biological_process	135613	Chromatiales	order	2	0.04
GO:0051540	metal cluster binding	molecular_function	203683	Planctomycetia	class	11	0.846154
GO:0051540	metal cluster binding	molecular_function	1	root	no rank	13	1
GO:0051540	metal cluster binding	molecular_function	203682	Planctomycetes	phylum	11	0.846154
GO:0051540	metal cluster binding	molecular_function	247490	Candidatus Jettenia caeni	species	7	0.538462
GO:0051540	metal cluster binding	molecular_function	2	Bacteria	superkingdom	13	1
GO:0051540	metal cluster binding	molecular_function	1127829	Candidatus Brocadiales	order	11	0.846154
GO:0051540	metal cluster binding	molecular_function	204455	Rhodobacterales	order	1	0.0769231
GO:0051540	metal cluster binding	molecular_function	380738	Candidatus Kuenenia	genus	2	0.153846
GO:0051540	metal cluster binding	molecular_function	1127830	Candidatus Brocadiaceae	family	11	0.846154
GO:0051540	metal cluster binding	molecular_function	1224	Proteobacteria	phylum	2	0.153846
GO:0051540	metal cluster binding	molecular_function	174633	Candidatus Kuenenia stuttgartiensis	species	2	0.153846
GO:0051540	metal cluster binding	molecular_function	28211	Alphaproteobacteria	class	1	0.0769231
GO:0051540	metal cluster binding	molecular_function	1236	Gammaproteobacteria	class	1	0.0769231
GO:0051540	metal cluster binding	molecular_function	31989	Rhodobacteraceae	family	1	0.0769231
GO:0051540	metal cluster binding	molecular_function	410330	Calyptogena okutanii thioautotrophic gill symbiont	species	1	0.0769231
GO:0051540	metal cluster binding	molecular_function	360731	Candidatus Jettenia	genus	7	0.538462
GO:0004518	nuclease activity	molecular_function	976	Bacteroidetes	phylum	1	0.5
GO:0004518	nuclease activity	molecular_function	1	root	no rank	2	1
GO:0004518	nuclease activity	molecular_function	2	Bacteria	superkingdom	2	1
GO:0004518	nuclease activity	molecular_function	1236	Gammaproteobacteria	class	1	0.5
GO:0004518	nuclease activity	molecular_function	200644	Flavobacteriales	order	1	0.5
GO:0004518	nuclease activity	molecular_function	1224	Proteobacteria	phylum	1	0.5
GO:0004518	nuclease activity	molecular_function	49546	Flavobacteriaceae	family	1	0.5
GO:0004518	nuclease activity	molecular_function	117743	Flavobacteriia	class	1	0.5
GO:0015405	P-P-bond-hydrolysis-driven transmembrane transporter activity	molecular_function	1	root	no rank	50	1
GO:0015405	P-P-bond-hydrolysis-driven transmembrane transporter activity	molecular_function	135619	Oceanospirillales	order	10	0.2
GO:0015405	P-P-bond-hydrolysis-driven transmembrane transporter activity	molecular_function	2	Bacteria	superkingdom	40	0.8
GO:0015405	P-P-bond-hydrolysis-driven transmembrane transporter activity	molecular_function	1655514	Pelagibacteraceae	family	1	0.02
GO:0015405	P-P-bond-hydrolysis-driven transmembrane transporter activity	molecular_function	135620	Oceanospirillaceae	family	10	0.2
GO:0015405	P-P-bond-hydrolysis-driven transmembrane transporter activity	molecular_function	459520	Neptuniibacter	genus	4	0.08
GO:0015405	P-P-bond-hydrolysis-driven transmembrane transporter activity	molecular_function	1224	Proteobacteria	phylum	30	0.6
GO:0015405	P-P-bond-hydrolysis-driven transmembrane transporter activity	molecular_function	651137	Thaumarchaeota	phylum	2	0.04
GO:0015405	P-P-bond-hydrolysis-driven transmembrane transporter activity	molecular_function	859653	alpha proteobacterium HIMB5	species	1	0.02
GO:0015405	P-P-bond-hydrolysis-driven transmembrane transporter activity	molecular_function	976	Bacteroidetes	phylum	2	0.04
GO:0015405	P-P-bond-hydrolysis-driven transmembrane transporter activity	molecular_function	207954	Neptuniibacter caesariensis	species	4	0.08
GO:0015405	P-P-bond-hydrolysis-driven transmembrane transporter activity	molecular_function	1236	Gammaproteobacteria	class	21	0.42
GO:0015405	P-P-bond-hydrolysis-driven transmembrane transporter activity	molecular_function	72276	Ectothiorhodospiraceae	family	2	0.04
GO:0015405	P-P-bond-hydrolysis-driven transmembrane transporter activity	molecular_function	84567	Pedobacter	genus	1	0.02
GO:0015405	P-P-bond-hydrolysis-driven transmembrane transporter activity	molecular_function	84566	Sphingobacteriaceae	family	1	0.02
GO:0015405	P-P-bond-hydrolysis-driven transmembrane transporter activity	molecular_function	200666	Sphingobacteriales	order	1	0.02
GO:0015405	P-P-bond-hydrolysis-driven transmembrane transporter activity	molecular_function	1051	Ectothiorhodospira	genus	2	0.04
GO:0015405	P-P-bond-hydrolysis-driven transmembrane transporter activity	molecular_function	1330036	Osedax symbiont Rs1	species	6	0.12
GO:0015405	P-P-bond-hydrolysis-driven transmembrane transporter activity	molecular_function	34086	Pedobacter antarcticus	species	1	0.02
GO:0015405	P-P-bond-hydrolysis-driven transmembrane transporter activity	molecular_function	2157	Archaea	superkingdom	2	0.04
GO:0015405	P-P-bond-hydrolysis-driven transmembrane transporter activity	molecular_function	117747	Sphingobacteriia	class	1	0.02
GO:0015405	P-P-bond-hydrolysis-driven transmembrane transporter activity	molecular_function	519989	Ectothiorhodospira sp. PHS-1	species	2	0.04
GO:0015405	P-P-bond-hydrolysis-driven transmembrane transporter activity	molecular_function	28211	Alphaproteobacteria	class	3	0.06
GO:0015405	P-P-bond-hydrolysis-driven transmembrane transporter activity	molecular_function	54526	Pelagibacterales	order	1	0.02
GO:0015405	P-P-bond-hydrolysis-driven transmembrane transporter activity	molecular_function	135613	Chromatiales	order	2	0.04
GO:0015768	maltose transport	biological_process	1	root	no rank	1	1
GO:0015768	maltose transport	biological_process	2	Bacteria	superkingdom	1	1
GO:0016874	ligase activity	molecular_function	976	Bacteroidetes	phylum	2	0.5
GO:0016874	ligase activity	molecular_function	1	root	no rank	4	1
GO:0016874	ligase activity	molecular_function	2	Bacteria	superkingdom	4	1
GO:0016874	ligase activity	molecular_function	28211	Alphaproteobacteria	class	2	0.5
GO:0016874	ligase activity	molecular_function	204455	Rhodobacterales	order	1	0.25
GO:0016874	ligase activity	molecular_function	1224	Proteobacteria	phylum	2	0.5
GO:0016874	ligase activity	molecular_function	117743	Flavobacteriia	class	2	0.5
GO:0015766	disaccharide transport	biological_process	1	root	no rank	1	1
GO:0015766	disaccharide transport	biological_process	2	Bacteria	superkingdom	1	1
GO:0015665	alcohol transmembrane transporter activity	molecular_function	1	root	no rank	1	1
GO:0015665	alcohol transmembrane transporter activity	molecular_function	2	Bacteria	superkingdom	1	1
GO:0015423	maltose-transporting ATPase activity	molecular_function	1	root	no rank	1	1
GO:0015423	maltose-transporting ATPase activity	molecular_function	2	Bacteria	superkingdom	1	1
GO:1902582	single-organism intracellular transport	biological_process	1	root	no rank	1	1
GO:1902582	single-organism intracellular transport	biological_process	2	Bacteria	superkingdom	1	1
GO:0015422	oligosaccharide-transporting ATPase activity	molecular_function	1	root	no rank	1	1
GO:0015422	oligosaccharide-transporting ATPase activity	molecular_function	2	Bacteria	superkingdom	1	1
GO:0060255	regulation of macromolecule metabolic process	biological_process	84993	Acidimicrobiales	order	1	0.0769231
GO:0060255	regulation of macromolecule metabolic process	biological_process	84992	Acidimicrobiia	class	1	0.0769231
GO:0060255	regulation of macromolecule metabolic process	biological_process	1	root	no rank	13	1
GO:0060255	regulation of macromolecule metabolic process	biological_process	135619	Oceanospirillales	order	1	0.0769231
GO:0060255	regulation of macromolecule metabolic process	biological_process	2	Bacteria	superkingdom	13	1
GO:0060255	regulation of macromolecule metabolic process	biological_process	84994	Acidimicrobiaceae	family	1	0.0769231
GO:0060255	regulation of macromolecule metabolic process	biological_process	135620	Oceanospirillaceae	family	1	0.0769231
GO:0060255	regulation of macromolecule metabolic process	biological_process	1224	Proteobacteria	phylum	9	0.692308
GO:0060255	regulation of macromolecule metabolic process	biological_process	412687	Intrasporangium oryzae	species	1	0.0769231
GO:0060255	regulation of macromolecule metabolic process	biological_process	267849	Nitrincola	genus	1	0.0769231
GO:0060255	regulation of macromolecule metabolic process	biological_process	85006	Micrococcales	order	1	0.0769231
GO:0060255	regulation of macromolecule metabolic process	biological_process	682522	Ilumatobacter	genus	1	0.0769231
GO:0060255	regulation of macromolecule metabolic process	biological_process	467094	Ilumatobacter coccineus	species	1	0.0769231
GO:0060255	regulation of macromolecule metabolic process	biological_process	1236	Gammaproteobacteria	class	8	0.615385
GO:0060255	regulation of macromolecule metabolic process	biological_process	201174	Actinobacteria	phylum	2	0.153846
GO:0060255	regulation of macromolecule metabolic process	biological_process	72276	Ectothiorhodospiraceae	family	2	0.153846
GO:0060255	regulation of macromolecule metabolic process	biological_process	85021	Intrasporangiaceae	family	1	0.0769231
GO:0060255	regulation of macromolecule metabolic process	biological_process	1053	Halorhodospira halophila	species	2	0.153846
GO:0060255	regulation of macromolecule metabolic process	biological_process	1760	Actinobacteria	class	1	0.0769231
GO:0060255	regulation of macromolecule metabolic process	biological_process	1284658	Planktomarina temperata	species	1	0.0769231
GO:0060255	regulation of macromolecule metabolic process	biological_process	1284657	Planktomarina	genus	1	0.0769231
GO:0060255	regulation of macromolecule metabolic process	biological_process	204455	Rhodobacterales	order	1	0.0769231
GO:0060255	regulation of macromolecule metabolic process	biological_process	53357	Intrasporangium	genus	1	0.0769231
GO:0060255	regulation of macromolecule metabolic process	biological_process	28211	Alphaproteobacteria	class	1	0.0769231
GO:0060255	regulation of macromolecule metabolic process	biological_process	1545442	Nitrincola sp. A-D6	species	1	0.0769231
GO:0060255	regulation of macromolecule metabolic process	biological_process	31989	Rhodobacteraceae	family	1	0.0769231
GO:0060255	regulation of macromolecule metabolic process	biological_process	85108	Halorhodospira	genus	2	0.153846
GO:0060255	regulation of macromolecule metabolic process	biological_process	135613	Chromatiales	order	2	0.153846
GO:0042726	flavin-containing compound metabolic process	biological_process	1	root	no rank	1	1
GO:0042726	flavin-containing compound metabolic process	biological_process	2	Bacteria	superkingdom	1	1
GO:0042726	flavin-containing compound metabolic process	biological_process	1236	Gammaproteobacteria	class	1	1
GO:0042726	flavin-containing compound metabolic process	biological_process	1224	Proteobacteria	phylum	1	1
GO:0042727	flavin-containing compound biosynthetic process	biological_process	1	root	no rank	1	1
GO:0042727	flavin-containing compound biosynthetic process	biological_process	2	Bacteria	superkingdom	1	1
GO:0042727	flavin-containing compound biosynthetic process	biological_process	1236	Gammaproteobacteria	class	1	1
GO:0042727	flavin-containing compound biosynthetic process	biological_process	1224	Proteobacteria	phylum	1	1
GO:0016859	cis-trans isomerase activity	molecular_function	1	root	no rank	1	1
GO:0016859	cis-trans isomerase activity	molecular_function	2	Bacteria	superkingdom	1	1
GO:0016859	cis-trans isomerase activity	molecular_function	1236	Gammaproteobacteria	class	1	1
GO:0016859	cis-trans isomerase activity	molecular_function	1224	Proteobacteria	phylum	1	1
GO:1902589	single-organism organelle organization	biological_process	1	root	no rank	3	1
GO:1902589	single-organism organelle organization	biological_process	2	Bacteria	superkingdom	3	1
GO:1902589	single-organism organelle organization	biological_process	1236	Gammaproteobacteria	class	3	1
GO:1902589	single-organism organelle organization	biological_process	1224	Proteobacteria	phylum	3	1
GO:1901135	carbohydrate derivative metabolic process	biological_process	1	root	no rank	46	1
GO:1901135	carbohydrate derivative metabolic process	biological_process	135619	Oceanospirillales	order	10	0.217391
GO:1901135	carbohydrate derivative metabolic process	biological_process	2	Bacteria	superkingdom	36	0.782609
GO:1901135	carbohydrate derivative metabolic process	biological_process	1655514	Pelagibacteraceae	family	1	0.0217391
GO:1901135	carbohydrate derivative metabolic process	biological_process	135620	Oceanospirillaceae	family	10	0.217391
GO:1901135	carbohydrate derivative metabolic process	biological_process	459520	Neptuniibacter	genus	4	0.0869565
GO:1901135	carbohydrate derivative metabolic process	biological_process	1224	Proteobacteria	phylum	30	0.652174
GO:1901135	carbohydrate derivative metabolic process	biological_process	651137	Thaumarchaeota	phylum	2	0.0434783
GO:1901135	carbohydrate derivative metabolic process	biological_process	859653	alpha proteobacterium HIMB5	species	1	0.0217391
GO:1901135	carbohydrate derivative metabolic process	biological_process	976	Bacteroidetes	phylum	2	0.0434783
GO:1901135	carbohydrate derivative metabolic process	biological_process	207954	Neptuniibacter caesariensis	species	4	0.0869565
GO:1901135	carbohydrate derivative metabolic process	biological_process	1236	Gammaproteobacteria	class	21	0.456522
GO:1901135	carbohydrate derivative metabolic process	biological_process	72276	Ectothiorhodospiraceae	family	2	0.0434783
GO:1901135	carbohydrate derivative metabolic process	biological_process	84567	Pedobacter	genus	1	0.0217391
GO:1901135	carbohydrate derivative metabolic process	biological_process	84566	Sphingobacteriaceae	family	1	0.0217391
GO:1901135	carbohydrate derivative metabolic process	biological_process	200666	Sphingobacteriales	order	1	0.0217391
GO:1901135	carbohydrate derivative metabolic process	biological_process	1051	Ectothiorhodospira	genus	2	0.0434783
GO:1901135	carbohydrate derivative metabolic process	biological_process	1330036	Osedax symbiont Rs1	species	6	0.130435
GO:1901135	carbohydrate derivative metabolic process	biological_process	34086	Pedobacter antarcticus	species	1	0.0217391
GO:1901135	carbohydrate derivative metabolic process	biological_process	2157	Archaea	superkingdom	2	0.0434783
GO:1901135	carbohydrate derivative metabolic process	biological_process	117747	Sphingobacteriia	class	1	0.0217391
GO:1901135	carbohydrate derivative metabolic process	biological_process	519989	Ectothiorhodospira sp. PHS-1	species	2	0.0434783
GO:1901135	carbohydrate derivative metabolic process	biological_process	28211	Alphaproteobacteria	class	3	0.0652174
GO:1901135	carbohydrate derivative metabolic process	biological_process	54526	Pelagibacterales	order	1	0.0217391
GO:1901135	carbohydrate derivative metabolic process	biological_process	135613	Chromatiales	order	2	0.0434783
GO:1901137	carbohydrate derivative biosynthetic process	biological_process	1	root	no rank	46	1
GO:1901137	carbohydrate derivative biosynthetic process	biological_process	135619	Oceanospirillales	order	10	0.217391
GO:1901137	carbohydrate derivative biosynthetic process	biological_process	2	Bacteria	superkingdom	36	0.782609
GO:1901137	carbohydrate derivative biosynthetic process	biological_process	1655514	Pelagibacteraceae	family	1	0.0217391
GO:1901137	carbohydrate derivative biosynthetic process	biological_process	135620	Oceanospirillaceae	family	10	0.217391
GO:1901137	carbohydrate derivative biosynthetic process	biological_process	459520	Neptuniibacter	genus	4	0.0869565
GO:1901137	carbohydrate derivative biosynthetic process	biological_process	1224	Proteobacteria	phylum	30	0.652174
GO:1901137	carbohydrate derivative biosynthetic process	biological_process	651137	Thaumarchaeota	phylum	2	0.0434783
GO:1901137	carbohydrate derivative biosynthetic process	biological_process	859653	alpha proteobacterium HIMB5	species	1	0.0217391
GO:1901137	carbohydrate derivative biosynthetic process	biological_process	976	Bacteroidetes	phylum	2	0.0434783
GO:1901137	carbohydrate derivative biosynthetic process	biological_process	207954	Neptuniibacter caesariensis	species	4	0.0869565
GO:1901137	carbohydrate derivative biosynthetic process	biological_process	1236	Gammaproteobacteria	class	21	0.456522
GO:1901137	carbohydrate derivative biosynthetic process	biological_process	72276	Ectothiorhodospiraceae	family	2	0.0434783
GO:1901137	carbohydrate derivative biosynthetic process	biological_process	84567	Pedobacter	genus	1	0.0217391
GO:1901137	carbohydrate derivative biosynthetic process	biological_process	84566	Sphingobacteriaceae	family	1	0.0217391
GO:1901137	carbohydrate derivative biosynthetic process	biological_process	200666	Sphingobacteriales	order	1	0.0217391
GO:1901137	carbohydrate derivative biosynthetic process	biological_process	1051	Ectothiorhodospira	genus	2	0.0434783
GO:1901137	carbohydrate derivative biosynthetic process	biological_process	1330036	Osedax symbiont Rs1	species	6	0.130435
GO:1901137	carbohydrate derivative biosynthetic process	biological_process	34086	Pedobacter antarcticus	species	1	0.0217391
GO:1901137	carbohydrate derivative biosynthetic process	biological_process	2157	Archaea	superkingdom	2	0.0434783
GO:1901137	carbohydrate derivative biosynthetic process	biological_process	117747	Sphingobacteriia	class	1	0.0217391
GO:1901137	carbohydrate derivative biosynthetic process	biological_process	519989	Ectothiorhodospira sp. PHS-1	species	2	0.0434783
GO:1901137	carbohydrate derivative biosynthetic process	biological_process	28211	Alphaproteobacteria	class	3	0.0652174
GO:1901137	carbohydrate derivative biosynthetic process	biological_process	54526	Pelagibacterales	order	1	0.0217391
GO:1901137	carbohydrate derivative biosynthetic process	biological_process	135613	Chromatiales	order	2	0.0434783
GO:0000049	tRNA binding	molecular_function	1	root	no rank	11	1
GO:0000049	tRNA binding	molecular_function	135619	Oceanospirillales	order	1	0.0909091
GO:0000049	tRNA binding	molecular_function	2	Bacteria	superkingdom	11	1
GO:0000049	tRNA binding	molecular_function	135620	Oceanospirillaceae	family	1	0.0909091
GO:0000049	tRNA binding	molecular_function	1250005	Polaribacter sp. Hel1_85	species	2	0.181818
GO:0000049	tRNA binding	molecular_function	200644	Flavobacteriales	order	2	0.181818
GO:0000049	tRNA binding	molecular_function	1224	Proteobacteria	phylum	9	0.818182
GO:0000049	tRNA binding	molecular_function	49546	Flavobacteriaceae	family	2	0.181818
GO:0000049	tRNA binding	molecular_function	314287	gamma proteobacterium HTCC2207	species	1	0.0909091
GO:0000049	tRNA binding	molecular_function	267849	Nitrincola	genus	1	0.0909091
GO:0000049	tRNA binding	molecular_function	117743	Flavobacteriia	class	2	0.181818
GO:0000049	tRNA binding	molecular_function	976	Bacteroidetes	phylum	2	0.181818
GO:0000049	tRNA binding	molecular_function	1236	Gammaproteobacteria	class	9	0.818182
GO:0000049	tRNA binding	molecular_function	1545442	Nitrincola sp. A-D6	species	1	0.0909091
GO:0000049	tRNA binding	molecular_function	1706369	Cellvibrionales	order	2	0.181818
GO:0000049	tRNA binding	molecular_function	1706374	Porticoccaceae	family	2	0.181818
GO:0000049	tRNA binding	molecular_function	52959	Polaribacter	genus	2	0.181818
GO:0005622	intracellular	cellular_component	135619	Oceanospirillales	order	6	0.0983607
GO:0005622	intracellular	cellular_component	1	root	no rank	61	1
GO:0005622	intracellular	cellular_component	2	Bacteria	superkingdom	61	1
GO:0005622	intracellular	cellular_component	135616	Piscirickettsiaceae	family	1	0.0163934
GO:0005622	intracellular	cellular_component	1655514	Pelagibacteraceae	family	2	0.0327869
GO:0005622	intracellular	cellular_component	135620	Oceanospirillaceae	family	5	0.0819672
GO:0005622	intracellular	cellular_component	1250005	Polaribacter sp. Hel1_85	species	1	0.0163934
GO:0005622	intracellular	cellular_component	200644	Flavobacteriales	order	11	0.180328
GO:0005622	intracellular	cellular_component	1224	Proteobacteria	phylum	39	0.639344
GO:0005622	intracellular	cellular_component	221066	Kordia algicida	species	1	0.0163934
GO:0005622	intracellular	cellular_component	49546	Flavobacteriaceae	family	10	0.163934
GO:0005622	intracellular	cellular_component	221065	Kordia	genus	1	0.0163934
GO:0005622	intracellular	cellular_component	566466	gamma proteobacterium NOR5-3	species	1	0.0163934
GO:0005622	intracellular	cellular_component	976	Bacteroidetes	phylum	19	0.311475
GO:0005622	intracellular	cellular_component	72273	Thiotrichales	order	1	0.0163934
GO:0005622	intracellular	cellular_component	1208321	Marinomonas profundimaris	species	3	0.0491803
GO:0005622	intracellular	cellular_component	1236	Gammaproteobacteria	class	23	0.377049
GO:0005622	intracellular	cellular_component	1706369	Cellvibrionales	order	1	0.0163934
GO:0005622	intracellular	cellular_component	1706374	Porticoccaceae	family	1	0.0163934
GO:0005622	intracellular	cellular_component	28253	Marinomonas	genus	3	0.0491803
GO:0005622	intracellular	cellular_component	230494	Reinekea	genus	1	0.0163934
GO:0005622	intracellular	cellular_component	40222	Methylophaga	genus	1	0.0163934
GO:0005622	intracellular	cellular_component	52959	Polaribacter	genus	1	0.0163934
GO:0005622	intracellular	cellular_component	504487	Jejuia pallidilutea	species	1	0.0163934
GO:0005622	intracellular	cellular_component	1284658	Planktomarina temperata	species	3	0.0491803
GO:0005622	intracellular	cellular_component	1284657	Planktomarina	genus	3	0.0491803
GO:0005622	intracellular	cellular_component	204455	Rhodobacterales	order	7	0.114754
GO:0005622	intracellular	cellular_component	255527	Saccharospirillaceae	family	1	0.0163934
GO:0005622	intracellular	cellular_component	1330035	Osedax symbiont Rs2	species	1	0.0163934
GO:0005622	intracellular	cellular_component	198251	Candidatus Pelagibacter	genus	2	0.0327869
GO:0005622	intracellular	cellular_component	314287	gamma proteobacterium HTCC2207	species	1	0.0163934
GO:0005622	intracellular	cellular_component	367336	Rhodobacterales bacterium HTCC2255	species	1	0.0163934
GO:0005622	intracellular	cellular_component	117743	Flavobacteriia	class	13	0.213115
GO:0005622	intracellular	cellular_component	74030	Roseovarius	genus	3	0.0491803
GO:0005622	intracellular	cellular_component	28211	Alphaproteobacteria	class	14	0.229508
GO:0005622	intracellular	cellular_component	374838	Reinekea blandensis	species	1	0.0163934
GO:0005622	intracellular	cellular_component	31989	Rhodobacteraceae	family	6	0.0983607
GO:0005622	intracellular	cellular_component	215743	Roseovarius mucosus	species	2	0.0327869
GO:0005622	intracellular	cellular_component	762551	Jejuia	genus	1	0.0163934
GO:0005622	intracellular	cellular_component	54526	Pelagibacterales	order	2	0.0327869
GO:0005622	intracellular	cellular_component	1002672	Candidatus Pelagibacter sp. IMCC9063	species	2	0.0327869
GO:0006950	response to stress	biological_process	1	root	no rank	6	1
GO:0006950	response to stress	biological_process	2	Bacteria	superkingdom	6	1
GO:0006950	response to stress	biological_process	1224	Proteobacteria	phylum	5	0.833333
GO:0006950	response to stress	biological_process	1182780	Magnetospira	genus	2	0.333333
GO:0006950	response to stress	biological_process	41295	Rhodospirillaceae	family	2	0.333333
GO:0006950	response to stress	biological_process	976	Bacteroidetes	phylum	1	0.166667
GO:0006950	response to stress	biological_process	247633	marine gamma proteobacterium HTCC2143	species	1	0.166667
GO:0006950	response to stress	biological_process	28211	Alphaproteobacteria	class	2	0.333333
GO:0006950	response to stress	biological_process	1236	Gammaproteobacteria	class	3	0.5
GO:0006950	response to stress	biological_process	1288970	Magnetospira sp. QH-2	species	2	0.333333
GO:0006950	response to stress	biological_process	204441	Rhodospirillales	order	2	0.333333
GO:0006950	response to stress	biological_process	1706369	Cellvibrionales	order	1	0.166667
GO:0006950	response to stress	biological_process	1706375	Spongiibacteraceae	family	1	0.166667
GO:0004654	polyribonucleotide nucleotidyltransferase activity	molecular_function	976	Bacteroidetes	phylum	1	0.5
GO:0004654	polyribonucleotide nucleotidyltransferase activity	molecular_function	1	root	no rank	2	1
GO:0004654	polyribonucleotide nucleotidyltransferase activity	molecular_function	2	Bacteria	superkingdom	2	1
GO:0004654	polyribonucleotide nucleotidyltransferase activity	molecular_function	1236	Gammaproteobacteria	class	1	0.5
GO:0004654	polyribonucleotide nucleotidyltransferase activity	molecular_function	200644	Flavobacteriales	order	1	0.5
GO:0004654	polyribonucleotide nucleotidyltransferase activity	molecular_function	1224	Proteobacteria	phylum	1	0.5
GO:0004654	polyribonucleotide nucleotidyltransferase activity	molecular_function	49546	Flavobacteriaceae	family	1	0.5
GO:0004654	polyribonucleotide nucleotidyltransferase activity	molecular_function	117743	Flavobacteriia	class	1	0.5
GO:0004532	exoribonuclease activity	molecular_function	976	Bacteroidetes	phylum	1	0.5
GO:0004532	exoribonuclease activity	molecular_function	1	root	no rank	2	1
GO:0004532	exoribonuclease activity	molecular_function	2	Bacteria	superkingdom	2	1
GO:0004532	exoribonuclease activity	molecular_function	1236	Gammaproteobacteria	class	1	0.5
GO:0004532	exoribonuclease activity	molecular_function	200644	Flavobacteriales	order	1	0.5
GO:0004532	exoribonuclease activity	molecular_function	1224	Proteobacteria	phylum	1	0.5
GO:0004532	exoribonuclease activity	molecular_function	49546	Flavobacteriaceae	family	1	0.5
GO:0004532	exoribonuclease activity	molecular_function	117743	Flavobacteriia	class	1	0.5
GO:0003676	nucleic acid binding	molecular_function	84993	Acidimicrobiales	order	1	0.00787402
GO:0003676	nucleic acid binding	molecular_function	1	root	no rank	127	1
GO:0003676	nucleic acid binding	molecular_function	84992	Acidimicrobiia	class	1	0.00787402
GO:0003676	nucleic acid binding	molecular_function	2	Bacteria	superkingdom	122	0.96063
GO:0003676	nucleic acid binding	molecular_function	84994	Acidimicrobiaceae	family	1	0.00787402
GO:0003676	nucleic acid binding	molecular_function	221066	Kordia algicida	species	1	0.00787402
GO:0003676	nucleic acid binding	molecular_function	412687	Intrasporangium oryzae	species	1	0.00787402
GO:0003676	nucleic acid binding	molecular_function	49546	Flavobacteriaceae	family	12	0.0944882
GO:0003676	nucleic acid binding	molecular_function	221065	Kordia	genus	1	0.00787402
GO:0003676	nucleic acid binding	molecular_function	263818	Marinomonas ushuaiensis	species	1	0.00787402
GO:0003676	nucleic acid binding	molecular_function	85006	Micrococcales	order	1	0.00787402
GO:0003676	nucleic acid binding	molecular_function	682522	Ilumatobacter	genus	1	0.00787402
GO:0003676	nucleic acid binding	molecular_function	414999	Opitutae	class	2	0.015748
GO:0003676	nucleic acid binding	molecular_function	467094	Ilumatobacter coccineus	species	1	0.00787402
GO:0003676	nucleic acid binding	molecular_function	1208321	Marinomonas profundimaris	species	3	0.023622
GO:0003676	nucleic acid binding	molecular_function	531	Polaribacter irgensii	species	1	0.00787402
GO:0003676	nucleic acid binding	molecular_function	395922	Coraliomargarita akajimensis	species	2	0.015748
GO:0003676	nucleic acid binding	molecular_function	1706369	Cellvibrionales	order	2	0.015748
GO:0003676	nucleic acid binding	molecular_function	415002	Puniceicoccaceae	family	2	0.015748
GO:0003676	nucleic acid binding	molecular_function	1706374	Porticoccaceae	family	2	0.015748
GO:0003676	nucleic acid binding	molecular_function	85021	Intrasporangiaceae	family	1	0.00787402
GO:0003676	nucleic acid binding	molecular_function	1053	Halorhodospira halophila	species	2	0.015748
GO:0003676	nucleic acid binding	molecular_function	40222	Methylophaga	genus	1	0.00787402
GO:0003676	nucleic acid binding	molecular_function	415001	Puniceicoccales	order	2	0.015748
GO:0003676	nucleic acid binding	molecular_function	1305740	Marinobacter nanhaiticus	species	1	0.00787402
GO:0003676	nucleic acid binding	molecular_function	504487	Jejuia pallidilutea	species	1	0.00787402
GO:0003676	nucleic acid binding	molecular_function	1284658	Planktomarina temperata	species	5	0.0393701
GO:0003676	nucleic acid binding	molecular_function	1284657	Planktomarina	genus	5	0.0393701
GO:0003676	nucleic acid binding	molecular_function	204455	Rhodobacterales	order	9	0.0708661
GO:0003676	nucleic acid binding	molecular_function	255527	Saccharospirillaceae	family	1	0.00787402
GO:0003676	nucleic acid binding	molecular_function	314287	gamma proteobacterium HTCC2207	species	1	0.00787402
GO:0003676	nucleic acid binding	molecular_function	28211	Alphaproteobacteria	class	19	0.149606
GO:0003676	nucleic acid binding	molecular_function	374838	Reinekea blandensis	species	1	0.00787402
GO:0003676	nucleic acid binding	molecular_function	2742	Marinobacter	genus	1	0.00787402
GO:0003676	nucleic acid binding	molecular_function	442430	Coraliomargarita	genus	2	0.015748
GO:0003676	nucleic acid binding	molecular_function	2745	Halomonas	genus	1	0.00787402
GO:0003676	nucleic acid binding	molecular_function	762551	Jejuia	genus	1	0.00787402
GO:0003676	nucleic acid binding	molecular_function	1002672	Candidatus Pelagibacter sp. IMCC9063	species	2	0.015748
GO:0003676	nucleic acid binding	molecular_function	135613	Chromatiales	order	2	0.015748
GO:0003676	nucleic acid binding	molecular_function	135619	Oceanospirillales	order	12	0.0944882
GO:0003676	nucleic acid binding	molecular_function	135616	Piscirickettsiaceae	family	1	0.00787402
GO:0003676	nucleic acid binding	molecular_function	1655514	Pelagibacteraceae	family	3	0.023622
GO:0003676	nucleic acid binding	molecular_function	135622	Alteromonadales	order	1	0.00787402
GO:0003676	nucleic acid binding	molecular_function	135620	Oceanospirillaceae	family	10	0.0787402
GO:0003676	nucleic acid binding	molecular_function	1250005	Polaribacter sp. Hel1_85	species	2	0.015748
GO:0003676	nucleic acid binding	molecular_function	200644	Flavobacteriales	order	13	0.102362
GO:0003676	nucleic acid binding	molecular_function	1224	Proteobacteria	phylum	80	0.629921
GO:0003676	nucleic acid binding	molecular_function	267849	Nitrincola	genus	2	0.015748
GO:0003676	nucleic acid binding	molecular_function	976	Bacteroidetes	phylum	26	0.204724
GO:0003676	nucleic acid binding	molecular_function	72273	Thiotrichales	order	1	0.00787402
GO:0003676	nucleic acid binding	molecular_function	72275	Alteromonadaceae	family	1	0.00787402
GO:0003676	nucleic acid binding	molecular_function	1236	Gammaproteobacteria	class	59	0.464567
GO:0003676	nucleic acid binding	molecular_function	201174	Actinobacteria	phylum	2	0.015748
GO:0003676	nucleic acid binding	molecular_function	72276	Ectothiorhodospiraceae	family	2	0.015748
GO:0003676	nucleic acid binding	molecular_function	74201	Verrucomicrobia	phylum	2	0.015748
GO:0003676	nucleic acid binding	molecular_function	230494	Reinekea	genus	1	0.00787402
GO:0003676	nucleic acid binding	molecular_function	28253	Marinomonas	genus	4	0.0314961
GO:0003676	nucleic acid binding	molecular_function	52959	Polaribacter	genus	6	0.0472441
GO:0003676	nucleic acid binding	molecular_function	28256	Halomonadaceae	family	1	0.00787402
GO:0003676	nucleic acid binding	molecular_function	1760	Actinobacteria	class	1	0.00787402
GO:0003676	nucleic acid binding	molecular_function	1178482	Halomonas huangheensis	species	1	0.00787402
GO:0003676	nucleic acid binding	molecular_function	198251	Candidatus Pelagibacter	genus	3	0.023622
GO:0003676	nucleic acid binding	molecular_function	367336	Rhodobacterales bacterium HTCC2255	species	1	0.00787402
GO:0003676	nucleic acid binding	molecular_function	53357	Intrasporangium	genus	1	0.00787402
GO:0003676	nucleic acid binding	molecular_function	117743	Flavobacteriia	class	19	0.149606
GO:0003676	nucleic acid binding	molecular_function	198252	Candidatus Pelagibacter ubique	species	1	0.00787402
GO:0003676	nucleic acid binding	molecular_function	31989	Rhodobacteraceae	family	8	0.0629921
GO:0003676	nucleic acid binding	molecular_function	1545442	Nitrincola sp. A-D6	species	1	0.00787402
GO:0003676	nucleic acid binding	molecular_function	85108	Halorhodospira	genus	2	0.015748
GO:0003676	nucleic acid binding	molecular_function	1336803	Polaribacter sp. Hel1_33_49	species	2	0.015748
GO:0003676	nucleic acid binding	molecular_function	54526	Pelagibacterales	order	3	0.023622
GO:0003677	DNA binding	molecular_function	84993	Acidimicrobiales	order	1	0.0217391
GO:0003677	DNA binding	molecular_function	1	root	no rank	46	1
GO:0003677	DNA binding	molecular_function	84992	Acidimicrobiia	class	1	0.0217391
GO:0003677	DNA binding	molecular_function	135619	Oceanospirillales	order	4	0.0869565
GO:0003677	DNA binding	molecular_function	2	Bacteria	superkingdom	41	0.891304
GO:0003677	DNA binding	molecular_function	84994	Acidimicrobiaceae	family	1	0.0217391
GO:0003677	DNA binding	molecular_function	1655514	Pelagibacteraceae	family	1	0.0217391
GO:0003677	DNA binding	molecular_function	135620	Oceanospirillaceae	family	3	0.0652174
GO:0003677	DNA binding	molecular_function	200644	Flavobacteriales	order	2	0.0434783
GO:0003677	DNA binding	molecular_function	1224	Proteobacteria	phylum	27	0.586957
GO:0003677	DNA binding	molecular_function	412687	Intrasporangium oryzae	species	1	0.0217391
GO:0003677	DNA binding	molecular_function	49546	Flavobacteriaceae	family	2	0.0434783
GO:0003677	DNA binding	molecular_function	263818	Marinomonas ushuaiensis	species	1	0.0217391
GO:0003677	DNA binding	molecular_function	85006	Micrococcales	order	1	0.0217391
GO:0003677	DNA binding	molecular_function	682522	Ilumatobacter	genus	1	0.0217391
GO:0003677	DNA binding	molecular_function	976	Bacteroidetes	phylum	6	0.130435
GO:0003677	DNA binding	molecular_function	467094	Ilumatobacter coccineus	species	1	0.0217391
GO:0003677	DNA binding	molecular_function	1236	Gammaproteobacteria	class	22	0.478261
GO:0003677	DNA binding	molecular_function	201174	Actinobacteria	phylum	2	0.0434783
GO:0003677	DNA binding	molecular_function	72276	Ectothiorhodospiraceae	family	2	0.0434783
GO:0003677	DNA binding	molecular_function	85021	Intrasporangiaceae	family	1	0.0217391
GO:0003677	DNA binding	molecular_function	1053	Halorhodospira halophila	species	2	0.0434783
GO:0003677	DNA binding	molecular_function	28253	Marinomonas	genus	1	0.0217391
GO:0003677	DNA binding	molecular_function	52959	Polaribacter	genus	2	0.0434783
GO:0003677	DNA binding	molecular_function	28256	Halomonadaceae	family	1	0.0217391
GO:0003677	DNA binding	molecular_function	1760	Actinobacteria	class	1	0.0217391
GO:0003677	DNA binding	molecular_function	1284658	Planktomarina temperata	species	1	0.0217391
GO:0003677	DNA binding	molecular_function	1284657	Planktomarina	genus	1	0.0217391
GO:0003677	DNA binding	molecular_function	1178482	Halomonas huangheensis	species	1	0.0217391
GO:0003677	DNA binding	molecular_function	204455	Rhodobacterales	order	2	0.0434783
GO:0003677	DNA binding	molecular_function	198251	Candidatus Pelagibacter	genus	1	0.0217391
GO:0003677	DNA binding	molecular_function	53357	Intrasporangium	genus	1	0.0217391
GO:0003677	DNA binding	molecular_function	117743	Flavobacteriia	class	4	0.0869565
GO:0003677	DNA binding	molecular_function	198252	Candidatus Pelagibacter ubique	species	1	0.0217391
GO:0003677	DNA binding	molecular_function	28211	Alphaproteobacteria	class	5	0.108696
GO:0003677	DNA binding	molecular_function	85108	Halorhodospira	genus	2	0.0434783
GO:0003677	DNA binding	molecular_function	31989	Rhodobacteraceae	family	2	0.0434783
GO:0003677	DNA binding	molecular_function	1336803	Polaribacter sp. Hel1_33_49	species	2	0.0434783
GO:0003677	DNA binding	molecular_function	2745	Halomonas	genus	1	0.0217391
GO:0003677	DNA binding	molecular_function	54526	Pelagibacterales	order	1	0.0217391
GO:0003677	DNA binding	molecular_function	135613	Chromatiales	order	2	0.0434783
GO:0005975	carbohydrate metabolic process	biological_process	1	root	no rank	3	1
GO:0005975	carbohydrate metabolic process	biological_process	2	Bacteria	superkingdom	3	1
GO:0005975	carbohydrate metabolic process	biological_process	267888	Pseudoalteromonadaceae	family	3	1
GO:0005975	carbohydrate metabolic process	biological_process	135622	Alteromonadales	order	3	1
GO:0005975	carbohydrate metabolic process	biological_process	1236	Gammaproteobacteria	class	3	1
GO:0005975	carbohydrate metabolic process	biological_process	298657	Pseudoalteromonas spongiae	species	3	1
GO:0005975	carbohydrate metabolic process	biological_process	1224	Proteobacteria	phylum	3	1
GO:0005975	carbohydrate metabolic process	biological_process	53246	Pseudoalteromonas	genus	3	1
GO:0000175	3'-5'-exoribonuclease activity	molecular_function	976	Bacteroidetes	phylum	1	0.5
GO:0000175	3'-5'-exoribonuclease activity	molecular_function	1	root	no rank	2	1
GO:0000175	3'-5'-exoribonuclease activity	molecular_function	2	Bacteria	superkingdom	2	1
GO:0000175	3'-5'-exoribonuclease activity	molecular_function	1236	Gammaproteobacteria	class	1	0.5
GO:0000175	3'-5'-exoribonuclease activity	molecular_function	200644	Flavobacteriales	order	1	0.5
GO:0000175	3'-5'-exoribonuclease activity	molecular_function	1224	Proteobacteria	phylum	1	0.5
GO:0000175	3'-5'-exoribonuclease activity	molecular_function	49546	Flavobacteriaceae	family	1	0.5
GO:0000175	3'-5'-exoribonuclease activity	molecular_function	117743	Flavobacteriia	class	1	0.5
GO:0072350	tricarboxylic acid metabolic process	biological_process	1	root	no rank	2	1
GO:0072350	tricarboxylic acid metabolic process	biological_process	2	Bacteria	superkingdom	2	1
GO:0072350	tricarboxylic acid metabolic process	biological_process	1236	Gammaproteobacteria	class	2	1
GO:0072350	tricarboxylic acid metabolic process	biological_process	1224	Proteobacteria	phylum	2	1
GO:0005737	cytoplasm	cellular_component	84993	Acidimicrobiales	order	1	0.0119048
GO:0005737	cytoplasm	cellular_component	1	root	no rank	84	1
GO:0005737	cytoplasm	cellular_component	84992	Acidimicrobiia	class	1	0.0119048
GO:0005737	cytoplasm	cellular_component	2	Bacteria	superkingdom	84	1
GO:0005737	cytoplasm	cellular_component	84994	Acidimicrobiaceae	family	1	0.0119048
GO:0005737	cytoplasm	cellular_component	221066	Kordia algicida	species	1	0.0119048
GO:0005737	cytoplasm	cellular_component	261386	Leptospirillum sp. Group III	species group	1	0.0119048
GO:0005737	cytoplasm	cellular_component	412687	Intrasporangium oryzae	species	1	0.0119048
GO:0005737	cytoplasm	cellular_component	49546	Flavobacteriaceae	family	6	0.0714286
GO:0005737	cytoplasm	cellular_component	221065	Kordia	genus	1	0.0119048
GO:0005737	cytoplasm	cellular_component	314255	Pseudooceanicola batsensis	species	1	0.0119048
GO:0005737	cytoplasm	cellular_component	263818	Marinomonas ushuaiensis	species	3	0.0357143
GO:0005737	cytoplasm	cellular_component	85006	Micrococcales	order	1	0.0119048
GO:0005737	cytoplasm	cellular_component	682522	Ilumatobacter	genus	1	0.0119048
GO:0005737	cytoplasm	cellular_component	467094	Ilumatobacter coccineus	species	1	0.0119048
GO:0005737	cytoplasm	cellular_component	1208321	Marinomonas profundimaris	species	1	0.0119048
GO:0005737	cytoplasm	cellular_component	1288970	Magnetospira sp. QH-2	species	2	0.0238095
GO:0005737	cytoplasm	cellular_component	204441	Rhodospirillales	order	2	0.0238095
GO:0005737	cytoplasm	cellular_component	1706369	Cellvibrionales	order	1	0.0119048
GO:0005737	cytoplasm	cellular_component	85021	Intrasporangiaceae	family	1	0.0119048
GO:0005737	cytoplasm	cellular_component	1706375	Spongiibacteraceae	family	1	0.0119048
GO:0005737	cytoplasm	cellular_component	1053	Halorhodospira halophila	species	2	0.0238095
GO:0005737	cytoplasm	cellular_component	286	Pseudomonas	genus	1	0.0119048
GO:0005737	cytoplasm	cellular_component	40222	Methylophaga	genus	1	0.0119048
GO:0005737	cytoplasm	cellular_component	504487	Jejuia pallidilutea	species	1	0.0119048
GO:0005737	cytoplasm	cellular_component	1284658	Planktomarina temperata	species	4	0.047619
GO:0005737	cytoplasm	cellular_component	1284657	Planktomarina	genus	4	0.047619
GO:0005737	cytoplasm	cellular_component	204455	Rhodobacterales	order	14	0.166667
GO:0005737	cytoplasm	cellular_component	1293499	Nitrospinales	order	2	0.0238095
GO:0005737	cytoplasm	cellular_component	1293498	Nitrospinia	class	2	0.0238095
GO:0005737	cytoplasm	cellular_component	1293497	Nitrospinae	phylum	2	0.0238095
GO:0005737	cytoplasm	cellular_component	178606	Leptospirillum ferriphilum	species	1	0.0119048
GO:0005737	cytoplasm	cellular_component	203693	Nitrospira	class	1	0.0119048
GO:0005737	cytoplasm	cellular_component	1182780	Magnetospira	genus	2	0.0238095
GO:0005737	cytoplasm	cellular_component	28211	Alphaproteobacteria	class	25	0.297619
GO:0005737	cytoplasm	cellular_component	179	Leptospirillum	genus	1	0.0119048
GO:0005737	cytoplasm	cellular_component	40117	Nitrospirae	phylum	1	0.0119048
GO:0005737	cytoplasm	cellular_component	1397666	alpha proteobacterium RS24	species	1	0.0119048
GO:0005737	cytoplasm	cellular_component	633150	Pseudomonas sp. 1-7	species	1	0.0119048
GO:0005737	cytoplasm	cellular_component	762551	Jejuia	genus	1	0.0119048
GO:0005737	cytoplasm	cellular_component	1002672	Candidatus Pelagibacter sp. IMCC9063	species	2	0.0238095
GO:0005737	cytoplasm	cellular_component	135613	Chromatiales	order	2	0.0238095
GO:0005737	cytoplasm	cellular_component	1679449	Pseudooceanicola	genus	1	0.0119048
GO:0005737	cytoplasm	cellular_component	135619	Oceanospirillales	order	11	0.130952
GO:0005737	cytoplasm	cellular_component	245186	Loktanella	genus	1	0.0119048
GO:0005737	cytoplasm	cellular_component	135616	Piscirickettsiaceae	family	1	0.0119048
GO:0005737	cytoplasm	cellular_component	1655514	Pelagibacteraceae	family	2	0.0238095
GO:0005737	cytoplasm	cellular_component	135620	Oceanospirillaceae	family	11	0.130952
GO:0005737	cytoplasm	cellular_component	200644	Flavobacteriales	order	7	0.0833333
GO:0005737	cytoplasm	cellular_component	135621	Pseudomonadaceae	family	1	0.0119048
GO:0005737	cytoplasm	cellular_component	245188	Loktanella vestfoldensis	species	1	0.0119048
GO:0005737	cytoplasm	cellular_component	1224	Proteobacteria	phylum	59	0.702381
GO:0005737	cytoplasm	cellular_component	41295	Rhodospirillaceae	family	2	0.0238095
GO:0005737	cytoplasm	cellular_component	976	Bacteroidetes	phylum	12	0.142857
GO:0005737	cytoplasm	cellular_component	189778	Nitrospirales	order	1	0.0119048
GO:0005737	cytoplasm	cellular_component	72273	Thiotrichales	order	1	0.0119048
GO:0005737	cytoplasm	cellular_component	189779	Nitrospiraceae	family	1	0.0119048
GO:0005737	cytoplasm	cellular_component	247633	marine gamma proteobacterium HTCC2143	species	1	0.0119048
GO:0005737	cytoplasm	cellular_component	72274	Pseudomonadales	order	1	0.0119048
GO:0005737	cytoplasm	cellular_component	1236	Gammaproteobacteria	class	32	0.380952
GO:0005737	cytoplasm	cellular_component	201174	Actinobacteria	phylum	6	0.0714286
GO:0005737	cytoplasm	cellular_component	72276	Ectothiorhodospiraceae	family	2	0.0238095
GO:0005737	cytoplasm	cellular_component	1550401	marine actinobacterium MedAcidi-G2B	species	4	0.047619
GO:0005737	cytoplasm	cellular_component	35800	Nitrospina	genus	2	0.0238095
GO:0005737	cytoplasm	cellular_component	35801	Nitrospina gracilis	species	2	0.0238095
GO:0005737	cytoplasm	cellular_component	28253	Marinomonas	genus	8	0.0952381
GO:0005737	cytoplasm	cellular_component	1760	Actinobacteria	class	5	0.0595238
GO:0005737	cytoplasm	cellular_component	198251	Candidatus Pelagibacter	genus	2	0.0238095
GO:0005737	cytoplasm	cellular_component	53357	Intrasporangium	genus	1	0.0119048
GO:0005737	cytoplasm	cellular_component	117743	Flavobacteriia	class	9	0.107143
GO:0005737	cytoplasm	cellular_component	31989	Rhodobacteraceae	family	13	0.154762
GO:0005737	cytoplasm	cellular_component	85108	Halorhodospira	genus	2	0.0238095
GO:0005737	cytoplasm	cellular_component	54526	Pelagibacterales	order	2	0.0238095
GO:0005737	cytoplasm	cellular_component	407032	Nitrospinaceae	family	2	0.0238095
GO:0048037	cofactor binding	molecular_function	976	Bacteroidetes	phylum	1	0.333333
GO:0048037	cofactor binding	molecular_function	1	root	no rank	3	1
GO:0048037	cofactor binding	molecular_function	2	Bacteria	superkingdom	3	1
GO:0048037	cofactor binding	molecular_function	1236	Gammaproteobacteria	class	2	0.666667
GO:0048037	cofactor binding	molecular_function	1250005	Polaribacter sp. Hel1_85	species	1	0.333333
GO:0048037	cofactor binding	molecular_function	200644	Flavobacteriales	order	1	0.333333
GO:0048037	cofactor binding	molecular_function	1224	Proteobacteria	phylum	2	0.666667
GO:0048037	cofactor binding	molecular_function	49546	Flavobacteriaceae	family	1	0.333333
GO:0048037	cofactor binding	molecular_function	117743	Flavobacteriia	class	1	0.333333
GO:0048037	cofactor binding	molecular_function	52959	Polaribacter	genus	1	0.333333
GO:0004527	exonuclease activity	molecular_function	976	Bacteroidetes	phylum	1	0.5
GO:0004527	exonuclease activity	molecular_function	1	root	no rank	2	1
GO:0004527	exonuclease activity	molecular_function	2	Bacteria	superkingdom	2	1
GO:0004527	exonuclease activity	molecular_function	1236	Gammaproteobacteria	class	1	0.5
GO:0004527	exonuclease activity	molecular_function	200644	Flavobacteriales	order	1	0.5
GO:0004527	exonuclease activity	molecular_function	1224	Proteobacteria	phylum	1	0.5
GO:0004527	exonuclease activity	molecular_function	49546	Flavobacteriaceae	family	1	0.5
GO:0004527	exonuclease activity	molecular_function	117743	Flavobacteriia	class	1	0.5
GO:0016740	transferase activity	molecular_function	1	root	no rank	44	1
GO:0016740	transferase activity	molecular_function	135619	Oceanospirillales	order	5	0.113636
GO:0016740	transferase activity	molecular_function	2	Bacteria	superkingdom	39	0.886364
GO:0016740	transferase activity	molecular_function	1655514	Pelagibacteraceae	family	1	0.0227273
GO:0016740	transferase activity	molecular_function	135620	Oceanospirillaceae	family	3	0.0681818
GO:0016740	transferase activity	molecular_function	200644	Flavobacteriales	order	3	0.0681818
GO:0016740	transferase activity	molecular_function	1224	Proteobacteria	phylum	25	0.568182
GO:0016740	transferase activity	molecular_function	49546	Flavobacteriaceae	family	3	0.0681818
GO:0016740	transferase activity	molecular_function	263818	Marinomonas ushuaiensis	species	1	0.0227273
GO:0016740	transferase activity	molecular_function	976	Bacteroidetes	phylum	8	0.181818
GO:0016740	transferase activity	molecular_function	1236	Gammaproteobacteria	class	20	0.454545
GO:0016740	transferase activity	molecular_function	230494	Reinekea	genus	1	0.0227273
GO:0016740	transferase activity	molecular_function	28253	Marinomonas	genus	1	0.0227273
GO:0016740	transferase activity	molecular_function	52959	Polaribacter	genus	2	0.0454545
GO:0016740	transferase activity	molecular_function	28256	Halomonadaceae	family	1	0.0227273
GO:0016740	transferase activity	molecular_function	1284658	Planktomarina temperata	species	1	0.0227273
GO:0016740	transferase activity	molecular_function	1284657	Planktomarina	genus	1	0.0227273
GO:0016740	transferase activity	molecular_function	1178482	Halomonas huangheensis	species	1	0.0227273
GO:0016740	transferase activity	molecular_function	204455	Rhodobacterales	order	2	0.0454545
GO:0016740	transferase activity	molecular_function	255527	Saccharospirillaceae	family	1	0.0227273
GO:0016740	transferase activity	molecular_function	198251	Candidatus Pelagibacter	genus	1	0.0227273
GO:0016740	transferase activity	molecular_function	117743	Flavobacteriia	class	5	0.113636
GO:0016740	transferase activity	molecular_function	198252	Candidatus Pelagibacter ubique	species	1	0.0227273
GO:0016740	transferase activity	molecular_function	28211	Alphaproteobacteria	class	5	0.113636
GO:0016740	transferase activity	molecular_function	374838	Reinekea blandensis	species	1	0.0227273
GO:0016740	transferase activity	molecular_function	31989	Rhodobacteraceae	family	2	0.0454545
GO:0016740	transferase activity	molecular_function	1336803	Polaribacter sp. Hel1_33_49	species	2	0.0454545
GO:0016740	transferase activity	molecular_function	2745	Halomonas	genus	1	0.0227273
GO:0016740	transferase activity	molecular_function	54526	Pelagibacterales	order	1	0.0227273
GO:0016620	oxidoreductase activity, acting on the aldehyde or oxo group of donors, NAD or NADP as acceptor	molecular_function	1	root	no rank	1	1
GO:0016620	oxidoreductase activity, acting on the aldehyde or oxo group of donors, NAD or NADP as acceptor	molecular_function	2	Bacteria	superkingdom	1	1
GO:0016620	oxidoreductase activity, acting on the aldehyde or oxo group of donors, NAD or NADP as acceptor	molecular_function	28211	Alphaproteobacteria	class	1	1
GO:0016620	oxidoreductase activity, acting on the aldehyde or oxo group of donors, NAD or NADP as acceptor	molecular_function	204455	Rhodobacterales	order	1	1
GO:0016620	oxidoreductase activity, acting on the aldehyde or oxo group of donors, NAD or NADP as acceptor	molecular_function	31989	Rhodobacteraceae	family	1	1
GO:0016620	oxidoreductase activity, acting on the aldehyde or oxo group of donors, NAD or NADP as acceptor	molecular_function	1224	Proteobacteria	phylum	1	1
GO:0080090	regulation of primary metabolic process	biological_process	84993	Acidimicrobiales	order	1	0.0769231
GO:0080090	regulation of primary metabolic process	biological_process	84992	Acidimicrobiia	class	1	0.0769231
GO:0080090	regulation of primary metabolic process	biological_process	1	root	no rank	13	1
GO:0080090	regulation of primary metabolic process	biological_process	135619	Oceanospirillales	order	1	0.0769231
GO:0080090	regulation of primary metabolic process	biological_process	2	Bacteria	superkingdom	13	1
GO:0080090	regulation of primary metabolic process	biological_process	84994	Acidimicrobiaceae	family	1	0.0769231
GO:0080090	regulation of primary metabolic process	biological_process	135620	Oceanospirillaceae	family	1	0.0769231
GO:0080090	regulation of primary metabolic process	biological_process	1224	Proteobacteria	phylum	9	0.692308
GO:0080090	regulation of primary metabolic process	biological_process	412687	Intrasporangium oryzae	species	1	0.0769231
GO:0080090	regulation of primary metabolic process	biological_process	267849	Nitrincola	genus	1	0.0769231
GO:0080090	regulation of primary metabolic process	biological_process	85006	Micrococcales	order	1	0.0769231
GO:0080090	regulation of primary metabolic process	biological_process	682522	Ilumatobacter	genus	1	0.0769231
GO:0080090	regulation of primary metabolic process	biological_process	467094	Ilumatobacter coccineus	species	1	0.0769231
GO:0080090	regulation of primary metabolic process	biological_process	1236	Gammaproteobacteria	class	8	0.615385
GO:0080090	regulation of primary metabolic process	biological_process	201174	Actinobacteria	phylum	2	0.153846
GO:0080090	regulation of primary metabolic process	biological_process	72276	Ectothiorhodospiraceae	family	2	0.153846
GO:0080090	regulation of primary metabolic process	biological_process	85021	Intrasporangiaceae	family	1	0.0769231
GO:0080090	regulation of primary metabolic process	biological_process	1053	Halorhodospira halophila	species	2	0.153846
GO:0080090	regulation of primary metabolic process	biological_process	1760	Actinobacteria	class	1	0.0769231
GO:0080090	regulation of primary metabolic process	biological_process	1284658	Planktomarina temperata	species	1	0.0769231
GO:0080090	regulation of primary metabolic process	biological_process	1284657	Planktomarina	genus	1	0.0769231
GO:0080090	regulation of primary metabolic process	biological_process	204455	Rhodobacterales	order	1	0.0769231
GO:0080090	regulation of primary metabolic process	biological_process	53357	Intrasporangium	genus	1	0.0769231
GO:0080090	regulation of primary metabolic process	biological_process	28211	Alphaproteobacteria	class	1	0.0769231
GO:0080090	regulation of primary metabolic process	biological_process	1545442	Nitrincola sp. A-D6	species	1	0.0769231
GO:0080090	regulation of primary metabolic process	biological_process	31989	Rhodobacteraceae	family	1	0.0769231
GO:0080090	regulation of primary metabolic process	biological_process	85108	Halorhodospira	genus	2	0.153846
GO:0080090	regulation of primary metabolic process	biological_process	135613	Chromatiales	order	2	0.153846
GO:0008940	nitrate reductase activity	molecular_function	203683	Planctomycetia	class	4	1
GO:0008940	nitrate reductase activity	molecular_function	203682	Planctomycetes	phylum	4	1
GO:0008940	nitrate reductase activity	molecular_function	1	root	no rank	4	1
GO:0008940	nitrate reductase activity	molecular_function	2	Bacteria	superkingdom	4	1
GO:0008940	nitrate reductase activity	molecular_function	1127829	Candidatus Brocadiales	order	4	1
GO:0008940	nitrate reductase activity	molecular_function	380738	Candidatus Kuenenia	genus	2	0.5
GO:0008940	nitrate reductase activity	molecular_function	1127830	Candidatus Brocadiaceae	family	4	1
GO:0008940	nitrate reductase activity	molecular_function	174633	Candidatus Kuenenia stuttgartiensis	species	2	0.5
GO:0006520	cellular amino acid metabolic process	biological_process	976	Bacteroidetes	phylum	1	0.333333
GO:0006520	cellular amino acid metabolic process	biological_process	1	root	no rank	3	1
GO:0006520	cellular amino acid metabolic process	biological_process	2	Bacteria	superkingdom	3	1
GO:0006520	cellular amino acid metabolic process	biological_process	28211	Alphaproteobacteria	class	2	0.666667
GO:0006520	cellular amino acid metabolic process	biological_process	204455	Rhodobacterales	order	1	0.333333
GO:0006520	cellular amino acid metabolic process	biological_process	1250005	Polaribacter sp. Hel1_85	species	1	0.333333
GO:0006520	cellular amino acid metabolic process	biological_process	200644	Flavobacteriales	order	1	0.333333
GO:0006520	cellular amino acid metabolic process	biological_process	1224	Proteobacteria	phylum	2	0.666667
GO:0006520	cellular amino acid metabolic process	biological_process	49546	Flavobacteriaceae	family	1	0.333333
GO:0006520	cellular amino acid metabolic process	biological_process	117743	Flavobacteriia	class	1	0.333333
GO:0006520	cellular amino acid metabolic process	biological_process	52959	Polaribacter	genus	1	0.333333
GO:0006760	folic acid-containing compound metabolic process	biological_process	1	root	no rank	1	1
GO:0006760	folic acid-containing compound metabolic process	biological_process	2	Bacteria	superkingdom	1	1
GO:0006760	folic acid-containing compound metabolic process	biological_process	28211	Alphaproteobacteria	class	1	1
GO:0006760	folic acid-containing compound metabolic process	biological_process	1224	Proteobacteria	phylum	1	1
GO:0006886	intracellular protein transport	biological_process	1	root	no rank	1	1
GO:0006886	intracellular protein transport	biological_process	2	Bacteria	superkingdom	1	1
GO:0006402	mRNA catabolic process	biological_process	976	Bacteroidetes	phylum	1	0.5
GO:0006402	mRNA catabolic process	biological_process	1	root	no rank	2	1
GO:0006402	mRNA catabolic process	biological_process	2	Bacteria	superkingdom	2	1
GO:0006402	mRNA catabolic process	biological_process	1236	Gammaproteobacteria	class	1	0.5
GO:0006402	mRNA catabolic process	biological_process	200644	Flavobacteriales	order	1	0.5
GO:0006402	mRNA catabolic process	biological_process	1224	Proteobacteria	phylum	1	0.5
GO:0006402	mRNA catabolic process	biological_process	49546	Flavobacteriaceae	family	1	0.5
GO:0006402	mRNA catabolic process	biological_process	117743	Flavobacteriia	class	1	0.5
GO:0004222	metalloendopeptidase activity	molecular_function	1	root	no rank	2	1
GO:0004222	metalloendopeptidase activity	molecular_function	135619	Oceanospirillales	order	1	0.5
GO:0004222	metalloendopeptidase activity	molecular_function	207954	Neptuniibacter caesariensis	species	1	0.5
GO:0004222	metalloendopeptidase activity	molecular_function	2	Bacteria	superkingdom	2	1
GO:0004222	metalloendopeptidase activity	molecular_function	1236	Gammaproteobacteria	class	2	1
GO:0004222	metalloendopeptidase activity	molecular_function	135620	Oceanospirillaceae	family	1	0.5
GO:0004222	metalloendopeptidase activity	molecular_function	459520	Neptuniibacter	genus	1	0.5
GO:0004222	metalloendopeptidase activity	molecular_function	1224	Proteobacteria	phylum	2	1
GO:0006766	vitamin metabolic process	biological_process	1	root	no rank	1	1
GO:0006766	vitamin metabolic process	biological_process	2	Bacteria	superkingdom	1	1
GO:0006766	vitamin metabolic process	biological_process	1236	Gammaproteobacteria	class	1	1
GO:0006766	vitamin metabolic process	biological_process	1224	Proteobacteria	phylum	1	1
GO:0006401	RNA catabolic process	biological_process	976	Bacteroidetes	phylum	1	0.5
GO:0006401	RNA catabolic process	biological_process	1	root	no rank	2	1
GO:0006401	RNA catabolic process	biological_process	2	Bacteria	superkingdom	2	1
GO:0006401	RNA catabolic process	biological_process	1236	Gammaproteobacteria	class	1	0.5
GO:0006401	RNA catabolic process	biological_process	200644	Flavobacteriales	order	1	0.5
GO:0006401	RNA catabolic process	biological_process	1224	Proteobacteria	phylum	1	0.5
GO:0006401	RNA catabolic process	biological_process	49546	Flavobacteriaceae	family	1	0.5
GO:0006401	RNA catabolic process	biological_process	117743	Flavobacteriia	class	1	0.5
GO:0006637	acyl-CoA metabolic process	biological_process	682522	Ilumatobacter	genus	2	1
GO:0006637	acyl-CoA metabolic process	biological_process	84993	Acidimicrobiales	order	2	1
GO:0006637	acyl-CoA metabolic process	biological_process	84992	Acidimicrobiia	class	2	1
GO:0006637	acyl-CoA metabolic process	biological_process	1	root	no rank	2	1
GO:0006637	acyl-CoA metabolic process	biological_process	467094	Ilumatobacter coccineus	species	2	1
GO:0006637	acyl-CoA metabolic process	biological_process	2	Bacteria	superkingdom	2	1
GO:0006637	acyl-CoA metabolic process	biological_process	84994	Acidimicrobiaceae	family	2	1
GO:0006637	acyl-CoA metabolic process	biological_process	201174	Actinobacteria	phylum	2	1
GO:0006518	peptide metabolic process	biological_process	1	root	no rank	86	1
GO:0006518	peptide metabolic process	biological_process	2	Bacteria	superkingdom	86	1
GO:0006518	peptide metabolic process	biological_process	221066	Kordia algicida	species	1	0.0116279
GO:0006518	peptide metabolic process	biological_process	49546	Flavobacteriaceae	family	15	0.174419
GO:0006518	peptide metabolic process	biological_process	221065	Kordia	genus	1	0.0116279
GO:0006518	peptide metabolic process	biological_process	1208321	Marinomonas profundimaris	species	3	0.0348837
GO:0006518	peptide metabolic process	biological_process	531	Polaribacter irgensii	species	1	0.0116279
GO:0006518	peptide metabolic process	biological_process	1706369	Cellvibrionales	order	2	0.0232558
GO:0006518	peptide metabolic process	biological_process	1706374	Porticoccaceae	family	2	0.0232558
GO:0006518	peptide metabolic process	biological_process	40222	Methylophaga	genus	1	0.0116279
GO:0006518	peptide metabolic process	biological_process	1305740	Marinobacter nanhaiticus	species	1	0.0116279
GO:0006518	peptide metabolic process	biological_process	504487	Jejuia pallidilutea	species	1	0.0116279
GO:0006518	peptide metabolic process	biological_process	1284658	Planktomarina temperata	species	4	0.0465116
GO:0006518	peptide metabolic process	biological_process	1284657	Planktomarina	genus	4	0.0465116
GO:0006518	peptide metabolic process	biological_process	255527	Saccharospirillaceae	family	1	0.0116279
GO:0006518	peptide metabolic process	biological_process	204455	Rhodobacterales	order	10	0.116279
GO:0006518	peptide metabolic process	biological_process	314287	gamma proteobacterium HTCC2207	species	1	0.0116279
GO:0006518	peptide metabolic process	biological_process	74030	Roseovarius	genus	3	0.0348837
GO:0006518	peptide metabolic process	biological_process	28211	Alphaproteobacteria	class	17	0.197674
GO:0006518	peptide metabolic process	biological_process	374838	Reinekea blandensis	species	1	0.0116279
GO:0006518	peptide metabolic process	biological_process	2742	Marinobacter	genus	1	0.0116279
GO:0006518	peptide metabolic process	biological_process	215743	Roseovarius mucosus	species	2	0.0232558
GO:0006518	peptide metabolic process	biological_process	762551	Jejuia	genus	1	0.0116279
GO:0006518	peptide metabolic process	biological_process	1002672	Candidatus Pelagibacter sp. IMCC9063	species	2	0.0232558
GO:0006518	peptide metabolic process	biological_process	135619	Oceanospirillales	order	9	0.104651
GO:0006518	peptide metabolic process	biological_process	135616	Piscirickettsiaceae	family	1	0.0116279
GO:0006518	peptide metabolic process	biological_process	1655514	Pelagibacteraceae	family	2	0.0232558
GO:0006518	peptide metabolic process	biological_process	135622	Alteromonadales	order	1	0.0116279
GO:0006518	peptide metabolic process	biological_process	135620	Oceanospirillaceae	family	8	0.0930233
GO:0006518	peptide metabolic process	biological_process	1250005	Polaribacter sp. Hel1_85	species	3	0.0348837
GO:0006518	peptide metabolic process	biological_process	200644	Flavobacteriales	order	16	0.186047
GO:0006518	peptide metabolic process	biological_process	1224	Proteobacteria	phylum	58	0.674419
GO:0006518	peptide metabolic process	biological_process	566466	gamma proteobacterium NOR5-3	species	1	0.0116279
GO:0006518	peptide metabolic process	biological_process	267849	Nitrincola	genus	2	0.0232558
GO:0006518	peptide metabolic process	biological_process	976	Bacteroidetes	phylum	26	0.302326
GO:0006518	peptide metabolic process	biological_process	72273	Thiotrichales	order	1	0.0116279
GO:0006518	peptide metabolic process	biological_process	72275	Alteromonadaceae	family	1	0.0116279
GO:0006518	peptide metabolic process	biological_process	1236	Gammaproteobacteria	class	39	0.453488
GO:0006518	peptide metabolic process	biological_process	230494	Reinekea	genus	1	0.0116279
[truncated: 11,215 more rows]

## Sheet: ChukSea_T6_OM.PSM.counts
GO Accession	GO Name	GO Aspect	Taxonomy ID	Taxonomy Name	Taxonomy Rank	Taxonomy PSM Count	Taxonomy PSM Ratio
[truncated: 62,291 more rows]

[truncated: 1 more sheets: ChukSea_T10_OM.PSM.counts]
