# Supplementary material for: Metaproteomics reveal that rapid perturbations in organic matter prioritize functional restructuring over taxonomy in western Arctic Ocean microbiomes
Source: ISME J. 2019 Sep 6;14(1):39–52. doi: 10.1038/s41396-019-0503-z (PMC6908719; doi:10.1038/s41396-019-0503-z)
Supplement: Supplementary file 20 — Dataset 5 [file 41396_2019_503_MOESM20_ESM.xlsx]

## Sheet: ChS_GOterm_functionalratechange
	initial, T1, T6 =Ratio of Peptide spectral Matches that are assigned to the row name (either Taxonomic class or functional GO term. Terms d1 and d6 are the differences between initial timepoint PSM ratio and T1 PSM ratio, and the difference between T6 and T1. dsum = the sum of these differences. r1 and r2 are the calculated rate of change in those ratios: r1 = d1/ 1 day; r2 = d2/5 days. rsum = th…
Table:		POM
##
##		initial	T1	T6	d1	d2	dsum	r1	r2	rsum
##	-----------	----------	----------	----------	----------	----------	----------
##	GO:0070180	0.0019734	0	0.0071793	0.0019734	0.0071793	0.0091527	0.0019734	0.00143586	0.00340926
##	GO:0006417	0.0039467	0.0126263	0.0091122	0.0086795	0.003514	0.0121936	0.0086795	0.0007028	0.0093823
##	GO:0003755	0.0019734	0.0025253	0.0133922	0.0005519	0.010867	0.0114189	0.0005519	0.0021734	0.0027253
##	GO:0000413	0.0019734	0.0025253	0.0133922	0.0005519	0.010867	0.0114189	0.0005519	0.0021734	0.0027253
##	GO:0015935	0.0148002	0.0252525	0.0233329	0.0104523	0.0019197	0.012372	0.0104523	0.00038394	0.0108362
##	GO:0006412	0.121855	0.217172	0.191219	0.0953168	0.0259526	0.121269	0.0953168	0.00519052	0.100507
##	GO:0003735	0.0976813	0.136364	0.147038	0.0386823	0.0106749	0.0493572	0.0386823	0.00213498	0.0408173
##	GO:0005840	0.0996547	0.143939	0.149662	0.0442847	0.0057223	0.0500071	0.0442847	0.00114446	0.0454292
##	GO:0015934	0.024667	0.0353535	0.02568	0.0106865	0.0096736	0.0203601	0.0106865	0.00193472	0.0126212
##	GO:0000049	0.0133202	0.0277778	0.0292696	0.0144576	0.0014919	0.0159495	0.0144576	0.00029838	0.014756
##	GO:0051082	0.108041	0.111111	0.0722076	0.0030697	0.0389035	0.0419731	0.0030697	0.0077807	0.0108504
##	GO:0006457	0.149975	0.141414	0.0829767	0.0085612	0.0584375	0.0669987	0.0085612	0.0116875	0.0202487
##	GO:0046933	0.0340405	0.116162	0.0360348	0.0821212	0.0801268	0.162248	0.0821212	0.0160254	0.0981466
##	GO:0042777	0.0335471	0.111111	0.0360348	0.077564	0.0750763	0.15264	0.077564	0.0150153	0.0925793
##	GO:0045263	0.00148	0	0.0034516	0.00148	0.0034516	0.0049316	0.00148	0.00069032	0.00217032
##	GO:0006353	0.0024667	0.0075758	0.0066271	0.0051091	0.0009487	0.0060577	0.0051091	0.00018974	0.00529884
##	GO:0019843	0.0577208	0.0909091	0.0894657	0.0331883	0.0014434	0.0346317	0.0331883	0.00028868	0.033477
##	GO:0005622	0.0962013	0.15404	0.137788	0.0578391	0.0162522	0.0740913	0.0578391	0.00325044	0.0610895
##	GO:0006096	0	0	0.0140826	0	0.0140826	0.0140826	0	0.00281652	0.00281652
##	GO:0016746	0.0004933	0	0.0110451	0.0004933	0.0110451	0.0115385	0.0004933	0.00220902	0.00270232
##	GO:0009084	0.0044401	0.0025253	0.0173961	0.0019148	0.0148709	0.0167857	0.0019148	0.00297418	0.00488898
##	GO:0050662	0.0034534	0.0050505	0.0223664	0.0015971	0.0173159	0.018913	0.0015971	0.00346318	0.00506028
##	GO:0016879	0.0024667	0.0050505	0.0182245	0.0025838	0.013174	0.0157578	0.0025838	0.0026348	0.0052186
##	GO:0016877	0	0	0.0077316	0	0.0077316	0.0077316	0	0.00154632	0.00154632
##	GO:0043648	0.0024667	0	0.0091122	0.0024667	0.0091122	0.0115789	0.0024667	0.00182244	0.00428914
##	GO:0009099	0.00148	0	0.0031755	0.00148	0.0031755	0.0046555	0.00148	0.0006351	0.0021151
##	GO:0009097	0.00148	0	0.0033135	0.00148	0.0033135	0.0047936	0.00148	0.0006627	0.0021427
##	GO:0016638	0.00296	0	0.0044181	0.00296	0.0044181	0.0073781	0.00296	0.00088362	0.00384362
##	GO:0009069	0.0004933	0	0.0024852	0.0004933	0.0024852	0.0029785	0.0004933	0.00049704	0.00099034
##	GO:0004455	0.0009867	0	0.002209	0.0009867	0.002209	0.0031957	0.0009867	0.0004418	0.0014285
##	GO:0043190	0.0019734	0.0025253	0.0051084	0.0005519	0.0025831	0.003135	0.0005519	0.00051662	0.00106852
##	GO:0051539	0.0320671	0.030303	0.0048323	0.0017641	0.0254708	0.0272348	0.0017641	0.00509416	0.00685826
##	GO:0016020	0.377898	0.343434	0.294077	0.034464	0.0493573	0.0838213	0.034464	0.00987146	0.0443355
##	GO:0006810	0.320178	0.305556	0.250034	0.014622	0.055521	0.0701431	0.014622	0.0111042	0.0257262
##	GO:0003723	0.0981746	0.20202	0.177689	0.103846	0.0243314	0.128177	0.103846	0.00486628	0.108712
##	GO:0017111	0.0720276	0.219697	0.109623	0.147669	0.110074	0.257743	0.147669	0.0220148	0.169684
##	GO:0005515	0.121362	0.121212	0.0886373	0.0001495	0.0325748	0.0327243	0.0001495	0.00651496	0.00666446
##	GO:0008135	0.0271337	0.0858586	0.0503935	0.0587249	0.0354651	0.09419	0.0587249	0.00709302	0.0658179
##	GO:0005524	0.200789	0.300505	0.170371	0.0997157	0.130134	0.229849	0.0997157	0.0260267	0.125742
##	GO:1901605	0.0093735	0.0050505	0.0335496	0.004323	0.0284991	0.0328221	0.004323	0.00569982	0.0100228
##	GO:0004872	0.211149	0.111111	0.134337	0.100038	0.0232255	0.123264	0.100038	0.0046451	0.104683
##	GO:0009279	0.141589	0.0934343	0.0506696	0.0481542	0.0427647	0.0909189	0.0481542	0.00855294	0.0567071
##	GO:0016829	0.0103601	0.0126263	0.0227806	0.0022661	0.0101544	0.0124205	0.0022661	0.00203088	0.00429698
##	GO:0032787	0.0004933	0.0050505	0.0240232	0.0045572	0.0189727	0.0235299	0.0045572	0.00379454	0.00835174
##	GO:0046872	0.0651209	0.0631313	0.0740025	0.0019896	0.0108712	0.0128607	0.0019896	0.00217424	0.00416384
##	GO:0016903	0.0167736	0.0025253	0.0100787	0.0142483	0.0075534	0.0218017	0.0142483	0.00151068	0.015759
##	GO:0006099	0.0009867	0.0050505	0.0198813	0.0040638	0.0148308	0.0188946	0.0040638	0.00296616	0.00702996
##	GO:0055114	0.0705476	0.0606061	0.0767638	0.0099415	0.0161577	0.0260993	0.0099415	0.00323154	0.013173
##	GO:0004356	0.0019734	0.0025253	0.0118735	0.0005519	0.0093483	0.0099002	0.0005519	0.00186966	0.00242156
##	GO:0030170	0.0009867	0.0025253	0.0045561	0.0015386	0.0020309	0.0035694	0.0015386	0.00040618	0.00194478
##	GO:0006542	0.0019734	0.0025253	0.0117355	0.0005519	0.0092102	0.0097621	0.0005519	0.00184204	0.00239394
##	GO:0030234	0	0.0050505	0.0051084	0.0050505	5.79e-05	0.0051084	0.0050505	1.158e-05	0.00506208
##	GO:0071705	0.0098668	0.0151515	0.0069032	0.0052847	0.0082483	0.013533	0.0052847	0.00164966	0.00693436
##	GO:0009399	0.0019734	0.0025253	0.0048323	0.0005519	0.002307	0.0028589	0.0005519	0.0004614	0.0010133
##	GO:0004329	0.0004933	0.0025253	0.0002761	0.0020319	0.0022491	0.004281	0.0020319	0.00044982	0.00248172
##	GO:0009396	0.0009867	0.0025253	0.0002761	0.0015386	0.0022491	0.0037877	0.0015386	0.00044982	0.00198842
##	GO:0046653	0.0009867	0.0025253	0.0015187	0.0015386	0.0010065	0.0025451	0.0015386	0.0002013	0.0017399
##	GO:0004355	0.0024667	0	0.002209	0.0024667	0.002209	0.0046757	0.0024667	0.0004418	0.0029085
##	GO:0006808	0	0	0.0041419	0	0.0041419	0.0041419	0	0.00082838	0.00082838
##	GO:0006537	0.0024667	0	0.0035897	0.0024667	0.0035897	0.0060564	0.0024667	0.00071794	0.00318464
##	GO:0009228	0.0009867	0	0.0005523	0.0009867	0.0005523	0.0015389	0.0009867	0.00011046	0.00109716
##	GO:0016655	0	0	0.0057987	0	0.0057987	0.0057987	0	0.00115974	0.00115974
##	GO:0046496	0	0	0.0151871	0	0.0151871	0.0151871	0	0.00303742	0.00303742
##	GO:0006165	0	0	0.0154632	0	0.0154632	0.0154632	0	0.00309264	0.00309264
##	GO:0030001	0	0	0.0086981	0	0.0086981	0.0086981	0	0.00173962	0.00173962
##	GO:0044712	0	0	0.0191909	0	0.0191909	0.0191909	0	0.00383818	0.00383818
##	GO:0044723	0.0004933	0	0.0186387	0.0004933	0.0186387	0.019132	0.0004933	0.00372774	0.00422104
##	GO:0030151	0.0172669	0.0025253	0.0013806	0.0147416	0.0011446	0.0158863	0.0147416	0.00022892	0.0149705
##	GO:0008863	0.0162802	0.0025253	0.0009665	0.013755	0.0015588	0.0153138	0.013755	0.00031176	0.0140668
##	GO:0030288	0.0078934	0	0.0041419	0.0078934	0.0041419	0.0120354	0.0078934	0.00082838	0.00872178
##	GO:0019028	0.0034534	0	0	0.0034534	0	0.0034534	0.0034534	0	0.0034534
##	[1]	Mean of sum of differences 0.0347606828923293
		Mean sum of rate change: 0.0207775977464789								0.0207776

## Sheet: ChS_Taxonomic rate change
	initial, T1, T6 =Ratio of Peptide spectral Matches that are assigned to the row name (either Taxonomic class or functional GO term. Terms d1 and d6 are the differences between initial timepoint PSM ratio and T1 PSM ratio, and the difference between T6 and T1. dsum = the sum of these differences. r1 and r2 are the calculated rate of change in those ratios: r1 = d1/ 1 day; r2 = d2/5 days. rsum = th…
##
##	Table:	St2	POM	biological_process
##
##		initial	T1	T6	d1	d2	dsum	r1	r2	rsum
##	----------------------	----------	----------	----------	----------	----------	----------
##	Acidimicrobiia	0.0146163	0.0084034	0.0008063	0.006213	0.007597	0.01381	0.006213	0.0015194	0.0077324
##	Nitrospinia	0.0164434	0.0056022	0.0016126	0.0108411	0.0039896	0.0148307	0.0108411	0.00079792	0.011639
##	Gammaproteobacteria	0.30268	0.406162	0.238994	0.103483	0.167169	0.270652	0.103483	0.0334338	0.136917
##	Mamiellophyceae	0.001218	0.0056022	0.0003225	0.0043842	0.0052797	0.0096639	0.0043842	0.00105594	0.00544014
##	Clostridia	0.0030451	0	0.0003225	0.0030451	0.0003225	0.0033676	0.0030451	6.45e-05	0.0031096
##	Cytophagia	0.0140073	0.0056022	0.0138687	0.0084051	0.0082665	0.0166716	0.0084051	0.0016533	0.0100584
##	Alphaproteobacteria	0.23447	0.17367	0.0680535	0.0608007	0.105616	0.166417	0.0608007	0.0211232	0.0819239
##	Betaproteobacteria	0.0133983	0.0056022	0.0056443	0.0077961	4.2e-05	0.0078381	0.0077961	8.4e-06	0.0078045
##	Deltaproteobacteria	0.0133983	0	0.0006451	0.0133983	0.0006451	0.0140434	0.0133983	0.00012902	0.0135273
##	Actinobacteria	0.0347138	0.0252101	0.0038703	0.0095037	0.0213397	0.0308434	0.0095037	0.00426794	0.0137716
##	Verrucomicrobiae	0.0042631	0	0	0.0042631	0	0.0042631	0.0042631	0	0.0042631
##	Deferribacteres	0.0066991	0	0	0.0066991	0	0.0066991	0.0066991	0	0.0066991
##	Chitinophagia	0.0091352	0	0.0011289	0.0091352	0.0011289	0.0102641	0.0091352	0.00022578	0.00936098
##	Epsilonproteobacteria	0.000609	0	0.0001613	0.000609	0.0001613	0.0007703	0.000609	3.226e-05	0.00064126
##	Planctomycetia	0.0164434	0.0308123	0.0004838	0.014369	0.0303285	0.0446975	0.014369	0.0060657	0.0204347
##	Nitrospira	0.0066991	0.0028011	0.0006451	0.003898	0.0021561	0.0060541	0.003898	0.00043122	0.00432922
##	Chlorobia	0.0030451	0	0	0.0030451	0	0.0030451	0.0030451	0	0.0030451
##	Bacteroidia	0.0024361	0	0.0019352	0.0024361	0.0019352	0.0043712	0.0024361	0.00038704	0.00282314
##	Flavobacteriia	0.158952	0.128852	0.520239	0.030101	0.391387	0.421488	0.030101	0.0782774	0.108378
##	Sphingobacteriia	0.0030451	0.0028011	0.0020964	0.0002439	0.0007047	0.0009486	0.0002439	0.00014094	0.00038484
##	Opitutae	0	0.0056022	0.0008063	0.0056022	0.0047959	0.0103982	0.0056022	0.00095918	0.00656138
##	Ignavibacteria	0	0	0.0001613	0	0.0001613	0.0001613	0	3.226e-05	3.226e-05
##	Gemmatimonadetes	0	0	0.0004838	0	0.0004838	0.0004838	0	9.676e-05	9.676e-05
##	Anthozoa	0	0	0.0009676	0	0.0009676	0.0009676	0	0.00019352	0.00019352
##	Unassigned	0.140682	0.193277	0.136752	0.0525952	0.0565252	0.10912	0.0525952	0.011305	0.0639002
##	[1]	Mean of sum of differences 0.0468747668730906
##		Mean sum of rate change: 0.0209226992								0.0209227
##
##	Table:	St2	POM	molecular_function
##
##		initial	T1	T6	d1	d2	dsum	r1	r2	rsum
##	----------------------	----------	----------	----------	----------	----------	----------
##	Acidimicrobiia	0.0144753	0.0083799	0.0008092	0.0060954	0.0075707	0.0136661	0.0060954	0.00151414	0.00760954
##	Nitrospinia	0.017491	0.0055866	0.0016184	0.0119044	0.0039682	0.0158726	0.0119044	0.00079364	0.012698
##	Gammaproteobacteria	0.304584	0.399441	0.242272	0.0948575	0.157169	0.252027	0.0948575	0.0314338	0.126291
##	Actinopteri	0.0030157	0.0167598	0.0008092	0.0137441	0.0159506	0.0296947	0.0137441	0.00319012	0.0169342
##	Mamiellophyceae	0.0012063	0.0055866	0.0003237	0.0043803	0.0052629	0.0096432	0.0043803	0.00105258	0.00543288
##	Clostridia	0.0036188	0	0.0003237	0.0036188	0.0003237	0.0039425	0.0036188	6.474e-05	0.00368354
##	Cytophagia	0.0150784	0.0055866	0.0139181	0.0094918	0.0083315	0.0178233	0.0094918	0.0016663	0.0111581
##	Alphaproteobacteria	0.233414	0.175978	0.0629552	0.0574361	0.113022	0.170459	0.0574361	0.0226045	0.0800406
##	Betaproteobacteria	0.0120627	0.0055866	0.0056643	0.0064761	7.78e-05	0.0065539	0.0064761	1.556e-05	0.00649166
##	Deltaproteobacteria	0.013269	0	0.0006474	0.013269	0.0006474	0.0139164	0.013269	0.00012948	0.0133985
##	Actinobacteria	0.0277443	0.0139665	0.0035604	0.0137778	0.010406	0.0241838	0.0137778	0.0020812	0.015859
##	Verrucomicrobiae	0.004222	0	0	0.004222	0	0.004222	0.004222	0	0.004222
##	Deferribacteres	0.0066345	0	0	0.0066345	0	0.0066345	0.0066345	0	0.0066345
##	Chitinophagia	0.0096502	0	0.0017802	0.0096502	0.0017802	0.0114304	0.0096502	0.00035604	0.0100062
##	Epsilonproteobacteria	0.0006031	0	0.0001618	0.0006031	0.0001618	0.000765	0.0006031	3.236e-05	0.00063546
##	Planctomycetia	0.0162847	0.0307263	0.0004855	0.0144416	0.0302407	0.0446823	0.0144416	0.00604814	0.0204897
##	Nitrospira	0.0066345	0.0027933	0.0006474	0.0038412	0.0021459	0.0059871	0.0038412	0.00042918	0.00427038
##	Chlorobia	0.0030157	0	0	0.0030157	0	0.0030157	0.0030157	0	0.0030157
##	Bacteroidia	0.0024125	0	0.0019421	0.0024125	0.0019421	0.0043546	0.0024125	0.00038842	0.00280092
##	Flavobacteriia	0.158022	0.128492	0.51934	0.0295301	0.390848	0.420378	0.0295301	0.0781696	0.1077
##	Sphingobacteriia	0.0030157	0.0027933	0.0024276	0.0002224	0.0003657	0.0005881	0.0002224	7.314e-05	0.00029554
##	Opitutae	0	0.0055866	0.0008092	0.0055866	0.0047774	0.010364	0.0055866	0.00095548	0.00654208
##	Ignavibacteria	0	0	0.0001618	0	0.0001618	0.0001618	0	3.236e-05	3.236e-05
##	Gemmatimonadetes	0	0	0.0004855	0	0.0004855	0.0004855	0	9.71e-05	9.71e-05
##	Mammalia	0	0	0.0001618	0	0.0001618	0.0001618	0	3.236e-05	3.236e-05
##	Anthozoa	0	0	0.000971	0	0.000971	0.000971	0	0.0001942	0.0001942
##	Unassigned	0.143546	0.192737	0.137725	0.049191	0.0550129	0.104204	0.049191	0.0110026	0.0601936
##	[1]	Mean of sum of differences 0.0435625041479206
##		Mean sum of rate change: 0.0195096022222222								0.0195096
##
##	Table:	St2	POM	cellular_component
##
##		initial	T1	T6	d1	d2	dsum	r1	r2	rsum
##	----------------------	----------	----------	----------	----------	----------	----------
##	Acidimicrobiia	0.023521	0.0107914	0.0008803	0.0127297	0.0099111	0.0226407	0.0127297	0.00198222	0.0147119
##	Nitrospinia	0.0199572	0.0071942	0.0017606	0.012763	0.0054337	0.0181967	0.012763	0.00108674	0.0138497
##	Gammaproteobacteria	0.33072	0.42446	0.248239	0.0937405	0.176221	0.269962	0.0937405	0.0352442	0.128985
##	Mamiellophyceae	0.0014255	0.0071942	0.0004401	0.0057687	0.0067541	0.0125228	0.0057687	0.00135082	0.00711952
##	Clostridia	0.0021383	0	0.0002201	0.0021383	0.0002201	0.0023583	0.0021383	4.402e-05	0.00218232
##	Cytophagia	0.0163934	0.0071942	0.0182658	0.0091992	0.0110716	0.0202708	0.0091992	0.00221432	0.0114135
##	Alphaproteobacteria	0.215253	0.201439	0.0706426	0.0138142	0.130796	0.14461	0.0138142	0.0261592	0.0399734
##	Betaproteobacteria	0.0171062	0.0071942	0.0044014	0.009912	0.0027928	0.0127048	0.009912	0.00055856	0.0104706
##	Deltaproteobacteria	0.0085531	0	0.0002201	0.0085531	0.0002201	0.0087732	0.0085531	4.402e-05	0.00859712
##	Actinobacteria	0.0299359	0.0179856	0.0037412	0.0119502	0.0142444	0.0261947	0.0119502	0.00284888	0.0147991
##	Verrucomicrobiae	0.0049893	0	0	0.0049893	0	0.0049893	0.0049893	0	0.0049893
##	Deferribacteres	0.0078403	0	0	0.0078403	0	0.0078403	0.0078403	0	0.0078403
##	Chitinophagia	0.0106914	0	0.0011004	0.0106914	0.0011004	0.0117917	0.0106914	0.00022008	0.0109115
##	Epsilonproteobacteria	0.0007128	0	0.0002201	0.0007128	0.0002201	0.0009328	0.0007128	4.402e-05	0.00075682
##	Nitrospira	0.0078403	0.0035971	0.0008803	0.0042432	0.0027168	0.0069601	0.0042432	0.00054336	0.00478656
##	Chlorobia	0.0035638	0	0	0.0035638	0	0.0035638	0.0035638	0	0.0035638
##	Bacteroidia	0.002851	0	0.003081	0.002851	0.003081	0.005932	0.002851	0.0006162	0.0034672
##	Flavobacteriia	0.173913	0.151079	0.521567	0.0228339	0.370488	0.393322	0.0228339	0.0740976	0.0969315
##	Sphingobacteriia	0.0035638	0.0035971	0.0013204	3.33e-05	0.0022767	0.00231	3.33e-05	0.00045534	0.00048864
##	Ignavibacteria	0	0	0.0002201	0	0.0002201	0.0002201	0	4.402e-05	4.402e-05
##	Opitutae	0	0	0.0004401	0	0.0004401	0.0004401	0	8.802e-05	8.802e-05
##	Gemmatimonadetes	0	0	0.0006602	0	0.0006602	0.0006602	0	0.00013204	0.00013204
##	Anthozoa	0	0	0.0013204	0	0.0013204	0.0013204	0	0.00026408	0.00026408
##	Unassigned	0.119031	0.158273	0.120378	0.0392427	0.0378949	0.0771376	0.0392427	0.00757898	0.0468217
##	[1]	Mean of sum of differences 0.0439855913510887
		Mean sum of rate change: 0.0180494716666667								0.0180495

## Sheet: BSt_GOterm_functionalratechange
##	initial, T1, T6 =Ratio of Peptide spectral Matches that are assigned to the row name (either Taxonomic class or functional GO term. Terms d1 and d6 are the differences between initial timepoint PSM ratio and T1 PSM ratio, and the difference between T6 and T1. dsum = the sum of these differences. r1 and r2 are the calculated rate of change in those ratios: r1 = d1/ 1 day; r2 = d2/5 days. rsum = th…
##	Table:	Bst	POM
##
##		initial	T1	T6	d1	d2	dsum	r1	r2	rsum
##	-----------	----------	----------	----------	----------	----------	----------
##	GO:0070180	0.0037939	0.0109512	0.0058971	0.0071573	0.0050541	0.0122114	0.0071573	0.00101082	0.00816812
##	GO:0006417	0.0019968	0.0083438	0.0058077	0.006347	0.002536	0.008883	0.006347	0.0005072	0.0068542
##	GO:0003755	0.0065895	0.0170004	0.0113474	0.010411	0.005653	0.016064	0.010411	0.0011306	0.0115416
##	GO:0000413	0.0065895	0.0170004	0.0113474	0.010411	0.005653	0.016064	0.010411	0.0011306	0.0115416
##	GO:0015935	0.01877	0.0401544	0.0209078	0.0213844	0.0192466	0.040631	0.0213844	0.00384932	0.0252337
##	GO:0006412	0.180312	0.325198	0.174053	0.144887	0.151145	0.296032	0.144887	0.0302291	0.175116
##	GO:0003735	0.14377	0.277326	0.129825	0.133556	0.147501	0.281057	0.133556	0.0295002	0.163056
##	GO:0005840	0.146965	0.282124	0.132952	0.135159	0.149171	0.28433	0.135159	0.0298343	0.164993
##	GO:0015934	0.0255591	0.0465165	0.0227841	0.0209574	0.0237323	0.0446897	0.0209574	0.00474646	0.0257039
##	GO:0000049	0.0167732	0.0411973	0.0207291	0.0244242	0.0204682	0.0448924	0.0244242	0.00409364	0.0285178
##	GO:0051082	0.0720847	0.0859408	0.0555754	0.0138561	0.0303653	0.0442214	0.0138561	0.00607306	0.0199292
##	GO:0006457	0.090655	0.106174	0.0683524	0.0155194	0.037822	0.0533414	0.0155194	0.0075644	0.0230838
##	GO:0046933	0.0413339	0.0433876	0.0301108	0.0020537	0.0132768	0.0153305	0.0020537	0.00265536	0.00470906
##	GO:0042777	0.0409345	0.0432833	0.0301108	0.0023488	0.0131725	0.0155212	0.0023488	0.0026345	0.0049833
##	GO:0045263	0.0051917	0.0084481	0.0032166	0.0032564	0.0052315	0.0084878	0.0032564	0.0010463	0.0043027
##	GO:0006353	0.0053914	0.0100125	0.0045568	0.0046211	0.0054557	0.0100768	0.0046211	0.00109114	0.00571224
##	GO:0019843	0.0726837	0.162599	0.0755004	0.0899154	0.0870987	0.177014	0.0899154	0.0174197	0.107335
##	GO:0005622	0.140575	0.232582	0.125536	0.0920073	0.107046	0.199054	0.0920073	0.0214093	0.113417
##	GO:0006096	0.0003994	0.0061535	0.0097391	0.0057542	0.0035856	0.0093397	0.0057542	0.00071712	0.00647132
##	GO:0016746	0.0063898	0.0042762	0.0093817	0.0021136	0.0051055	0.0072191	0.0021136	0.0010211	0.0031347
##	GO:0009084	0.0051917	0.0061535	0.0250179	0.0009618	0.0188643	0.0198262	0.0009618	0.00377286	0.00473466
##	GO:0050662	0.0117812	0.0134543	0.0200143	0.0016732	0.00656	0.0082331	0.0016732	0.001312	0.0029852
##	GO:0016879	0.0065895	0.0083438	0.0298427	0.0017543	0.021499	0.0232533	0.0017543	0.0042998	0.0060541
##	GO:0016877	0.0015974	0.0042762	0.0065225	0.0026787	0.0022463	0.0049251	0.0026787	0.00044926	0.00312796
##	GO:0043648	0.0011981	0.0020859	0.0118835	0.0008879	0.0097975	0.0106854	0.0008879	0.0019595	0.0028474
##	GO:0009099	0.0029952	0.0022945	0.0062545	0.0007007	0.0039599	0.0046606	0.0007007	0.00079198	0.00149268
##	GO:0009097	0.0029952	0.0027117	0.0067906	0.0002835	0.0040788	0.0043623	0.0002835	0.00081576	0.00109926
##	GO:0016638	0.0001997	0.001043	0.0063438	0.0008433	0.0053008	0.0061441	0.0008433	0.00106016	0.00190346
##	GO:0009069	0.000599	0.0025031	0.0025018	0.0019041	1.3e-06	0.0019054	0.0019041	2.6e-07	0.00190436
##	GO:0004455	0.0025958	0.0018773	0.0060758	0.0007185	0.0041984	0.0049169	0.0007185	0.00083968	0.00155818
##	GO:0043190	0.0075879	0.0054234	0.0202823	0.0021644	0.0148589	0.0170233	0.0021644	0.00297178	0.00513618
##	GO:0051539	0.0103834	0.0046934	0.0115261	0.00569	0.0068327	0.0125227	0.00569	0.00136654	0.00705654
##	GO:0016020	0.326877	0.233938	0.251161	0.0929387	0.0172233	0.110162	0.0929387	0.00344466	0.0963834
##	GO:0006810	0.304113	0.215478	0.259918	0.0886357	0.0444401	0.133076	0.0886357	0.00888802	0.0975237
##	GO:0003723	0.134385	0.260221	0.15797	0.125836	0.102251	0.228087	0.125836	0.0204502	0.146286
##	GO:0017111	0.091853	0.110451	0.0973016	0.0185975	0.0131489	0.0317464	0.0185975	0.00262978	0.0212273
##	GO:0005515	0.081869	0.102628	0.069782	0.0207593	0.0328463	0.0536056	0.0207593	0.00656926	0.0273286
##	GO:0008135	0.0393371	0.0529829	0.0482487	0.0136458	0.0047341	0.01838	0.0136458	0.00094682	0.0145926
##	GO:0005524	0.148962	0.165519	0.152073	0.0165577	0.0134465	0.0300042	0.0165577	0.0026893	0.019247
##	GO:1901605	0.0113818	0.0159574	0.0486061	0.0045757	0.0326487	0.0372244	0.0045757	0.00652974	0.0111054
##	GO:0004872	0.177316	0.095849	0.127948	0.0814673	0.0320996	0.113567	0.0814673	0.00641992	0.0878872
##	GO:0009279	0.10623	0.0571548	0.0646891	0.0490753	0.0075343	0.0566095	0.0490753	0.00150686	0.0505822
##	GO:0016829	0.0063898	0.010534	0.0182273	0.0041442	0.0076933	0.0118375	0.0041442	0.00153866	0.00568286
##	GO:0032787	0.0065895	0.0127242	0.0207291	0.0061348	0.0080049	0.0141396	0.0061348	0.00160098	0.00773578
##	GO:0046872	0.0613019	0.0556946	0.0813081	0.0056073	0.0256135	0.0312208	0.0056073	0.0051227	0.01073
##	GO:0016903	0.0101837	0.0042762	0.0097391	0.0059075	0.0054629	0.0113704	0.0059075	0.00109258	0.00700008
##	GO:0006099	0.0053914	0.0078223	0.0159936	0.0024309	0.0081713	0.0106022	0.0024309	0.00163426	0.00406516
##	GO:0055114	0.0435304	0.0460993	0.0748749	0.0025689	0.0287756	0.0313446	0.0025689	0.00575512	0.00832402
##	GO:0004356	0.004992	0.0053191	0.0189421	0.0003271	0.013623	0.0139501	0.0003271	0.0027246	0.0030517
##	GO:0030170	0.0001997	0.0014602	0.005361	0.0012605	0.0039008	0.0051613	0.0012605	0.00078016	0.00204066
##	GO:0006542	0.0045927	0.0052149	0.0187634	0.0006222	0.0135486	0.0141708	0.0006222	0.00270972	0.00333192
##	GO:0030234	0.0013978	0.0015645	0.0064332	0.0001667	0.0048687	0.0050354	0.0001667	0.00097374	0.00114044
##	GO:0071705	0.0023962	0.0015645	0.0064332	0.0008317	0.0048687	0.0057004	0.0008317	0.00097374	0.00180544
##	GO:0009399	0.0033946	0.0043805	0.0132237	0.0009859	0.0088433	0.0098292	0.0009859	0.00176866	0.00275456
##	GO:0004329	0.000599	0.0005215	0.0034846	7.76e-05	0.0029631	0.0030407	7.76e-05	0.00059262	0.00067022
##	GO:0009396	0.000599	0.0005215	0.003574	7.76e-05	0.0030525	0.0031301	7.76e-05	0.0006105	0.0006881
##	GO:0046653	0.0007987	0.0009387	0.0046462	0.00014	0.0037075	0.0038475	0.00014	0.0007415	0.0008815
##	GO:0004355	0.0001997	0.0002086	0.0031272	8.9e-06	0.0029186	0.0029276	8.9e-06	0.00058372	0.00059262
##	GO:0006808	0.0013978	0.0005215	0.0065225	0.0008763	0.006001	0.0068773	0.0008763	0.0012002	0.0020765
##	GO:0006537	0.0003994	0.0005215	0.0054503	0.0001221	0.0049288	0.005051	0.0001221	0.00098576	0.00110786
##	GO:0009228	0.0015974	0.0001043	0.0026805	0.0014931	0.0025762	0.0040693	0.0014931	0.00051524	0.00200834
##	GO:0016655	0.000599	0.0046934	0.003842	0.0040943	0.0008513	0.0049457	0.0040943	0.00017026	0.00426456
##	GO:0046496	0.000599	0.0064664	0.0109006	0.0058674	0.0044342	0.0103016	0.0058674	0.00088684	0.00675424
##	GO:0006165	0.0009984	0.0082395	0.0120622	0.0072411	0.0038227	0.0110638	0.0072411	0.00076454	0.00800564
##	GO:0030001	0.0001997	0.0043805	0.0039314	0.0041808	0.0004491	0.0046299	0.0041808	8.982e-05	0.00427062
##	GO:0044712	0.0011981	0.0070922	0.0164403	0.0058941	0.0093481	0.0152422	0.0058941	0.00186962	0.00776372
##	GO:0044723	0.0015974	0.0079266	0.0152788	0.0063291	0.0073522	0.0136813	0.0063291	0.00147044	0.00779954
##	GO:0030151	0.0085863	0.001773	0.0055397	0.0068132	0.0037666	0.0105798	0.0068132	0.00075332	0.00756652
##	GO:0008863	0.0075879	0.0015645	0.0030379	0.0060234	0.0014734	0.0074968	0.0060234	0.00029468	0.00631808
##	GO:0030288	0.0255591	0.0091781	0.0170658	0.016381	0.0078876	0.0242686	0.016381	0.00157752	0.0179585
##	GO:0019028	0.004393	0.0006258	0.0001787	0.0037672	0.0004471	0.0042143	0.0037672	8.942e-05	0.00385662
##	[1]	Mean of sum of differences 0.0396494416574429
##		Mean sum of rate change: 0.023466381971831								0.0234664
##
##	Table:	Bst	cont
##
##		initial	T1	T6	d1	d2	dsum	r1	r2	rsum
##	-----------	----------	----------	----------	----------	----------	----------
##	GO:0070180	0.0037939	0.0064266	0.0033792	0.0026327	0.0030474	0.00568	0.0026327	0.00060948	0.00324218
##	GO:0006417	0.0019968	0.006205	0.0059342	0.0042082	0.0002708	0.0044789	0.0042082	5.416e-05	0.00426236
##	GO:0003755	0.0065895	0.0149584	0.0124454	0.008369	0.0025131	0.010882	0.008369	0.00050262	0.00887162
##	GO:0000413	0.0065895	0.0149584	0.0124454	0.008369	0.0025131	0.010882	0.008369	0.00050262	0.00887162
##	GO:0015935	0.01877	0.032687	0.0204401	0.013917	0.0122469	0.0261639	0.013917	0.00244938	0.0163664
##	GO:0006412	0.180312	0.266039	0.16484	0.0857273	0.101199	0.186926	0.0857273	0.0202398	0.105967
##	GO:0003735	0.14377	0.229917	0.131542	0.0861469	0.0983748	0.184522	0.0861469	0.019675	0.105822
##	GO:0005840	0.146965	0.232576	0.13385	0.0856113	0.0987263	0.184338	0.0856113	0.0197453	0.105357
##	GO:0015934	0.0255591	0.0413296	0.0276931	0.0157705	0.0136366	0.0294071	0.0157705	0.00272732	0.0184978
##	GO:0000049	0.0167732	0.0304709	0.0187917	0.0136978	0.0116792	0.0253769	0.0136978	0.00233584	0.0160336
##	GO:0051082	0.0720847	0.0667036	0.0437649	0.0053811	0.0229387	0.0283197	0.0053811	0.00458774	0.00996884
##	GO:0006457	0.090655	0.0837673	0.0593423	0.0068876	0.024425	0.0313127	0.0068876	0.004885	0.0117726
##	GO:0046933	0.0413339	0.0354571	0.0294239	0.0058768	0.0060332	0.01191	0.0058768	0.00120664	0.00708344
##	GO:0042777	0.0409345	0.0353463	0.0294239	0.0055882	0.0059224	0.0115106	0.0055882	0.00118448	0.00677268
##	GO:0045263	0.0051917	0.0052078	0.004121	1.61e-05	0.0010868	0.0011028	1.61e-05	0.00021736	0.00023346
##	GO:0006353	0.0053914	0.0075346	0.0048628	0.0021433	0.0026719	0.0048151	0.0021433	0.00053438	0.00267768
##	GO:0019843	0.0726837	0.133961	0.0767329	0.0612775	0.0572283	0.118506	0.0612775	0.0114457	0.0727232
##	GO:0005622	0.140575	0.190249	0.120003	0.0496742	0.070246	0.11992	0.0496742	0.0140492	0.0637234
##	GO:0006096	0.0003994	0.0046537	0.0037089	0.0042544	0.0009448	0.0051992	0.0042544	0.00018896	0.00444336
##	GO:0016746	0.0063898	0.0057618	0.0117036	0.000628	0.0059418	0.0065698	0.000628	0.00118836	0.00181636
##	GO:0009084	0.0051917	0.0100831	0.0197808	0.0048914	0.0096977	0.0145891	0.0048914	0.00193954	0.00683094
##	GO:0050662	0.0117812	0.0125208	0.0233248	0.0007396	0.010804	0.0115437	0.0007396	0.0021608	0.0029004
##	GO:0016879	0.0065895	0.0122992	0.0228303	0.0057097	0.0105311	0.0162408	0.0057097	0.00210622	0.00781592
##	GO:0016877	0.0015974	0.0033241	0.0083244	0.0017267	0.0050003	0.006727	0.0017267	0.00100006	0.00272676
##	GO:0043648	0.0011981	0.0049861	0.0119509	0.0037881	0.0069647	0.0107528	0.0037881	0.00139294	0.00518104
##	GO:0009099	0.0029952	0.0028809	0.009231	0.0001143	0.0063501	0.0064645	0.0001143	0.00127002	0.00138432
##	GO:0009097	0.0029952	0.0034349	0.0103025	0.0004397	0.0068676	0.0073073	0.0004397	0.00137352	0.00181322
##	GO:0016638	0.0001997	0.0017729	0.0062639	0.0015732	0.0044911	0.0060642	0.0015732	0.00089822	0.00247142
##	GO:0009069	0.000599	0.0006648	0.004121	6.58e-05	0.0034562	0.003522	6.58e-05	0.00069124	0.00075704
##	GO:0004455	0.0025958	0.0023269	0.0077475	0.000269	0.0054206	0.0056896	0.000269	0.00108412	0.00135312
##	GO:0043190	0.0075879	0.0076454	0.022583	5.76e-05	0.0149376	0.0149952	5.76e-05	0.00298752	0.00304512
##	GO:0051539	0.0103834	0.0048753	0.0154949	0.005508	0.0106196	0.0161276	0.005508	0.00212392	0.00763192
##	GO:0016020	0.326877	0.292078	0.260117	0.0347994	0.0319605	0.06676	0.0347994	0.0063921	0.0411915
##	GO:0006810	0.304113	0.273241	0.26259	0.0308724	0.0106514	0.0415238	0.0308724	0.00213028	0.0330027
##	GO:0003723	0.134385	0.213629	0.139372	0.0792438	0.0742568	0.153501	0.0792438	0.0148514	0.0940952
##	GO:0017111	0.091853	0.09241	0.0849749	0.0005569	0.0074351	0.007992	0.0005569	0.00148702	0.00204392
##	GO:0005515	0.081869	0.0796676	0.053985	0.0022014	0.0256826	0.027884	0.0022014	0.00513652	0.00733792
##	GO:0008135	0.0393371	0.0409972	0.0332152	0.0016602	0.007782	0.0094422	0.0016602	0.0015564	0.0032166
##	GO:0005524	0.148962	0.142936	0.133108	0.0060254	0.0098282	0.0158536	0.0060254	0.00196564	0.00799104
##	GO:1901605	0.0113818	0.0207202	0.0490398	0.0093384	0.0283196	0.037658	0.0093384	0.00566392	0.0150023
##	GO:0004872	0.177316	0.149695	0.123877	0.027621	0.0258183	0.0534393	0.027621	0.00516366	0.0327847
##	GO:0009279	0.10623	0.0832133	0.0759911	0.0230167	0.0072222	0.0302389	0.0230167	0.00144444	0.0244611
##	GO:0016829	0.0063898	0.0095291	0.0163191	0.0031393	0.00679	0.0099294	0.0031393	0.001358	0.0044973
##	GO:0032787	0.0065895	0.0116343	0.0154125	0.0050449	0.0037782	0.0088231	0.0050449	0.00075564	0.00580054
##	GO:0046872	0.0613019	0.0644875	0.0914036	0.0031856	0.0269161	0.0301017	0.0031856	0.00538322	0.00856882
##	GO:0016903	0.0101837	0.0048753	0.0154125	0.0053084	0.0105372	0.0158455	0.0053084	0.00210744	0.00741584
##	GO:0006099	0.0053914	0.0089751	0.018462	0.0035837	0.009487	0.0130707	0.0035837	0.0018974	0.0054811
##	GO:0055114	0.0435304	0.0485319	0.0928872	0.0050015	0.0443553	0.0493568	0.0050015	0.00887106	0.0138726
##	GO:0004356	0.004992	0.0077562	0.0130223	0.0027642	0.0052661	0.0080303	0.0027642	0.00105322	0.00381742
##	GO:0030170	0.0001997	0.0017729	0.0038737	0.0015732	0.0021009	0.0036741	0.0015732	0.00042018	0.00199338
##	GO:0006542	0.0045927	0.0077562	0.0130223	0.0031636	0.0052661	0.0084297	0.0031636	0.00105322	0.00421682
##	GO:0030234	0.0013978	0.0015512	0.001566	0.0001535	1.47e-05	0.0001682	0.0001535	2.94e-06	0.00015644
##	GO:0071705	0.0023962	0.0029917	0.0071705	0.0005955	0.0041788	0.0047744	0.0005955	0.00083576	0.00143126
##	GO:0009399	0.0033946	0.0046537	0.0078299	0.0012592	0.0031761	0.0044353	0.0012592	0.00063522	0.00189442
##	GO:0004329	0.000599	0.0015512	0.0042034	0.0009522	0.0026522	0.0036044	0.0009522	0.00053044	0.00148264
##	GO:0009396	0.000599	0.001662	0.0045331	0.001063	0.002871	0.0039341	0.001063	0.0005742	0.0016372
##	GO:0046653	0.0007987	0.0023269	0.0060166	0.0015281	0.0036898	0.0052179	0.0015281	0.00073796	0.00226606
##	GO:0004355	0.0001997	0.0007756	0.0023902	0.0005759	0.0016146	0.0021905	0.0005759	0.00032292	0.00089882
##	GO:0006808	0.0013978	0.0009972	0.0011539	0.0004005	0.0001566	0.0005572	0.0004005	3.132e-05	0.00043182
##	GO:0006537	0.0003994	0.001662	0.0053573	0.0012627	0.0036952	0.0049579	0.0012627	0.00073904	0.00200174
##	GO:0009228	0.0015974	0.0006648	0.0018957	0.0009326	0.0012308	0.0021635	0.0009326	0.00024616	0.00117876
##	GO:0016655	0.000599	0.0054294	0.0038737	0.0048303	0.0015556	0.006386	0.0048303	0.00031112	0.00514142
##	GO:0046496	0.000599	0.0053186	0.004121	0.0047195	0.0011976	0.0059171	0.0047195	0.00023952	0.00495902
##	GO:0006165	0.0009984	0.0060942	0.0053573	0.0050958	0.0007369	0.0058327	0.0050958	0.00014738	0.00524318
##	GO:0030001	0.0001997	0.0048753	0.0033792	0.0046757	0.0014961	0.0061718	0.0046757	0.00029922	0.00497492
##	GO:0044712	0.0011981	0.0064266	0.0104673	0.0052285	0.0040407	0.0092692	0.0052285	0.00080814	0.00603664
##	GO:0044723	0.0015974	0.007313	0.0079947	0.0057156	0.0006817	0.0063973	0.0057156	0.00013634	0.00585194
##	GO:0030151	0.0085863	0.0023269	0.0101376	0.0062594	0.0078108	0.0140702	0.0062594	0.00156216	0.00782156
##	GO:0008863	0.0075879	0.0014404	0.0071705	0.0061474	0.0057301	0.0118775	0.0061474	0.00114602	0.00729342
##	GO:0030288	0.0255591	0.0131856	0.0300008	0.0123735	0.0168152	0.0291887	0.0123735	0.00336304	0.0157365
##	GO:0019028	0.004393	0.0006648	0.0006594	0.0037282	5.5e-06	0.0037336	0.0037282	1.1e-06	0.0037293
##	[1]	Mean of sum of differences 0.026059823969376
		Mean sum of rate change: 0.0143010588732394								0.0143011

## Sheet: BST_Taxonomic rate change
##	initial, T1, T6 =Ratio of Peptide spectral Matches that are assigned to the row name (either Taxonomic class or functional GO term. Terms d1 and d6 are the differences between initial timepoint PSM ratio and T1 PSM ratio, and the difference between T6 and T1. dsum = the sum of these differences. r1 and r2 are the calculated rate of change in those ratios: r1 = d1/ 1 day; r2 = d2/5 days. rsum = th…
##	Table:	Bst	POM	biological_process
##
##		initial	T1	T6	d1	d2	dsum	r1	r2	rsum
##	----------------------	----------	----------	----------	----------	----------	----------
##	Acidimicrobiia	0.0061866	0.0022616	0.0004347	0.003925	0.0018269	0.0057519	0.003925	0.000304483	0.00422948
##	Nitrospinia	0.0009899	0.0008332	0.000326	0.0001566	0.0005072	0.0006638	0.0001566	8.45333e-05	0.000241133
##	Gammaproteobacteria	0.266271	0.205809	0.164747	0.0604619	0.041062	0.101524	0.0604619	0.00684367	0.0673056
##	Opitutae	0.0002475	0.0002381	0.000326	9.4e-06	8.79e-05	9.73e-05	9.4e-06	1.465e-05	2.405e-05
##	Mamiellophyceae	0.0004949	0.0003571	0.0002173	0.0001378	0.0001398	0.0002776	0.0001378	2.33e-05	0.0001611
##	Deinococci	0.0002475	0	0	0.0002475	0	0.0002475	0.0002475	0	0.0002475
##	Cytophagia	0.0205395	0.0114272	0.0108672	0.0091123	0.00056	0.0096723	0.0091123	9.33333e-05	0.00920563
##	Alphaproteobacteria	0.311062	0.285085	0.332754	0.0259765	0.0476686	0.0736451	0.0259765	0.00794477	0.0339213
##	Betaproteobacteria	0.0096511	0.0061897	0.0043469	0.0034613	0.0018429	0.0053042	0.0034613	0.00030715	0.00376845
##	Chondrichthyes	0.0002475	0	0	0.0002475	0	0.0002475	0.0002475	0	0.0002475
##	Actinobacteria	0.0059391	0.0027378	0.0014127	0.0032014	0.001325	0.0045264	0.0032014	0.000220833	0.00342223
##	Verrucomicrobiae	0.0007424	0	0	0.0007424	0	0.0007424	0.0007424	0	0.0007424
##	Deferribacteres	0.0004949	0	0	0.0004949	0	0.0004949	0.0004949	0	0.0004949
##	Chitinophagia	0.0009899	0.0009523	0.0008694	3.76e-05	8.29e-05	0.0001205	3.76e-05	1.38167e-05	5.14167e-05
##	Nitrospira	0.0002475	0.0002381	0	9.4e-06	0.0002381	0.0002475	9.4e-06	3.96833e-05	4.90833e-05
##	Bacteroidia	0.0044543	0.0033329	0.0016301	0.0011214	0.0017029	0.0028243	0.0011214	0.000283817	0.00140522
##	Anthozoa	0.0002475	0.0017855	0.000652	0.001538	0.0011335	0.0026715	0.001538	0.000188917	0.00172692
##	Flavobacteriia	0.22346	0.334246	0.361117	0.110786	0.0268712	0.137658	0.110786	0.00447853	0.115265
##	Sphingobacteriia	0.0146003	0.0126175	0.0060856	0.0019828	0.0065319	0.0085147	0.0019828	0.00108865	0.00307145
##	Coscinodiscophyceae	0	0.000119	0	0.000119	0.000119	0.0002381	0.000119	1.98333e-05	0.000138833
##	Ignavibacteria	0	0.0003571	0.0004347	0.0003571	7.76e-05	0.0004347	0.0003571	1.29333e-05	0.000370033
##	Liliopsida	0	0.0002381	0	0.0002381	0.0002381	0.0004761	0.0002381	3.96833e-05	0.000277783
##	Gemmatimonadetes	0	0.0002381	0	0.0002381	0.0002381	0.0004761	0.0002381	3.96833e-05	0.000277783
##	Deltaproteobacteria	0	0.0002381	0.0005434	0.0002381	0.0003053	0.0005434	0.0002381	5.08833e-05	0.000288983
##	Negativicutes	0	0.000119	0	0.000119	0.000119	0.0002381	0.000119	1.98333e-05	0.000138833
##	Epsilonproteobacteria	0	0.000119	0.000326	0.000119	0.000207	0.000326	0.000119	3.45e-05	0.0001535
##	Bacilli	0	0.0002381	0	0.0002381	0.0002381	0.0004761	0.0002381	3.96833e-05	0.000277783
##	Clostridia	0	0	0.0001087	0	0.0001087	0.0001087	0	1.81167e-05	1.81167e-05
##	Phycisphaerae	0	0	0.0001087	0	0.0001087	0.0001087	0	1.81167e-05	1.81167e-05
##	Planctomycetia	0	0	0.0001087	0	0.0001087	0.0001087	0	1.81167e-05	1.81167e-05
##	Unassigned	0.132888	0.130223	0.112584	0.0026653	0.0176384	0.0203037	0.0026653	0.00293973	0.00560503
##	[1]	Mean of sum of differences 0.0122280377042231
##		Mean sum of rate change: 0.00816655322580645								0.00816655
##
##	Table:	Bst	POM	molecular_function
##
##		initial	T1	T6	d1	d2	dsum	r1	r2	rsum
##	----------------------	----------	----------	----------	----------	----------	----------
##	Acidimicrobiia	0.0065277	0.0022714	0.0004495	0.0042564	0.0018219	0.0060783	0.0042564	0.00030365	0.00456005
##	Nitrospinia	0.0010043	0.0008368	0.0003371	0.0001674	0.0004997	0.0006672	0.0001674	8.32833e-05	0.000250683
##	Gammaproteobacteria	0.266633	0.207053	0.170918	0.05958	0.0361351	0.0957151	0.05958	0.00602252	0.0656025
##	Actinopteri	0.0020085	0.0011955	0.0003371	0.0008131	0.0008583	0.0016714	0.0008131	0.00014305	0.00095615
##	Opitutae	0.0002511	0.0002391	0.0003371	1.2e-05	9.8e-05	0.00011	1.2e-05	1.63333e-05	2.83333e-05
##	Mamiellophyceae	0.0005021	0.0003586	0.0002247	0.0001435	0.0001339	0.0002774	0.0001435	2.23167e-05	0.000165817
##	Deinococci	0.0002511	0	0	0.0002511	0	0.0002511	0.0002511	0	0.0002511
##	Cytophagia	0.0213407	0.0117155	0.0111248	0.0096252	0.0005906	0.0102159	0.0096252	9.84333e-05	0.00972363
##	Alphaproteobacteria	0.295506	0.278661	0.31217	0.0168448	0.0335088	0.0503536	0.0168448	0.0055848	0.0224296
##	Betaproteobacteria	0.0090384	0.0058577	0.0040454	0.0031807	0.0018123	0.004993	0.0031807	0.00030205	0.00348275
##	Chondrichthyes	0.0002511	0	0	0.0002511	0	0.0002511	0.0002511	0	0.0002511
##	Actinobacteria	0.0055235	0.0027496	0.0014608	0.0027739	0.0012887	0.0040626	0.0027739	0.000214783	0.00298868
##	Verrucomicrobiae	0.0007532	0	0	0.0007532	0	0.0007532	0.0007532	0	0.0007532
##	Deferribacteres	0.0005021	0	0	0.0005021	0	0.0005021	0.0005021	0	0.0005021
##	Chitinophagia	0.0025107	0.0019127	0.0013485	0.0005979	0.0005643	0.0011622	0.0005979	9.405e-05	0.00069195
##	Nitrospira	0.0002511	0.0002391	0	1.2e-05	0.0002391	0.0002511	1.2e-05	3.985e-05	5.185e-05
##	Bacteroidia	0.0045192	0.0033473	0.0016856	0.0011719	0.0016617	0.0028336	0.0011719	0.00027695	0.00144885
##	Anthozoa	0.0002511	0.0017932	0.0006742	0.0015421	0.001119	0.0026611	0.0015421	0.0001865	0.0017286
##	Flavobacteriia	0.23048	0.336402	0.371502	0.105922	0.0351007	0.141023	0.105922	0.00585012	0.111772
##	Sphingobacteriia	0.014813	0.0125523	0.0062928	0.0022607	0.0062595	0.0085201	0.0022607	0.00104325	0.00330395
##	Coscinodiscophyceae	0	0.0001195	0	0.0001195	0.0001195	0.0002391	0.0001195	1.99167e-05	0.000139417
##	Ignavibacteria	0	0.0003586	0.0004495	0.0003586	9.09e-05	0.0004495	0.0003586	1.515e-05	0.00037375
##	Gastropoda	0	0.0001195	0	0.0001195	0.0001195	0.0002391	0.0001195	1.99167e-05	0.000139417
##	Liliopsida	0	0.0002391	0	0.0002391	0.0002391	0.0004782	0.0002391	3.985e-05	0.00027895
##	Gemmatimonadetes	0	0.0002391	0	0.0002391	0.0002391	0.0004782	0.0002391	3.985e-05	0.00027895
##	Deltaproteobacteria	0	0.0001195	0.0005619	0.0001195	0.0004423	0.0005619	0.0001195	7.37167e-05	0.000193217
##	Negativicutes	0	0.0001195	0	0.0001195	0.0001195	0.0002391	0.0001195	1.99167e-05	0.000139417
##	Epsilonproteobacteria	0	0.0001195	0.0003371	0.0001195	0.0002176	0.0003371	0.0001195	3.62667e-05	0.000155767
##	Planctomycetia	0	0.0001195	0.0001124	0.0001195	7.2e-06	0.0001267	0.0001195	1.2e-06	0.0001207
##	Bacilli	0	0.0002391	0	0.0002391	0.0002391	0.0004782	0.0002391	3.985e-05	0.00027895
##	Clostridia	0	0	0.0001124	0	0.0001124	0.0001124	0	1.87333e-05	1.87333e-05
##	Unassigned	0.137083	0.131022	0.115519	0.0060605	0.0155035	0.021564	0.0060605	0.00258392	0.00864442
##	[1]	Mean of sum of differences 0.0111767585203213
##										0.00755328
##
##	Table:	Bst	POM	cellular_component
##
##		initial	T1	T6	d1	d2	dsum	r1	r2	rsum
##	----------------------	----------	----------	----------	----------	----------	----------
##	Acidimicrobiia	0.0078574	0.0029586	0.0003007	0.0048988	0.0026579	0.0075567	0.0048988	0.000442983	0.00534178
##	Nitrospinia	0.0009066	0.0007396	0.000451	0.000167	0.0002887	0.0004556	0.000167	4.81167e-05	0.000215117
##	Gammaproteobacteria	0.284678	0.219379	0.190619	0.0652995	0.0287593	0.0940588	0.0652995	0.00479322	0.0700927
##	Mamiellophyceae	0.0006044	0.0004438	0.0003007	0.0001606	0.0001431	0.0003038	0.0001606	2.385e-05	0.00018445
##	Deinococci	0.0003022	0	0	0.0003022	0	0.0003022	0.0003022	0	0.0003022
##	Cytophagia	0.0241765	0.0131657	0.0144317	0.0110108	0.0012661	0.0122769	0.0110108	0.000211017	0.0112218
##	Alphaproteobacteria	0.291931	0.284911	0.303067	0.0070199	0.0181555	0.0251754	0.0070199	0.00302592	0.0100458
##	Betaproteobacteria	0.0096706	0.0059172	0.0034576	0.0037534	0.0024596	0.006213	0.0037534	0.000409933	0.00416333
##	Chondrichthyes	0.0003022	0	0	0.0003022	0	0.0003022	0.0003022	0	0.0003022
##	Actinobacteria	0.0069507	0.0028107	0.0015033	0.0041401	0.0013073	0.0054474	0.0041401	0.000217883	0.00435798
##	Verrucomicrobiae	0.0009066	0	0	0.0009066	0	0.0009066	0.0009066	0	0.0009066
##	Chitinophagia	0.0012088	0.0010355	0.0012026	0.0001733	0.0001671	0.0003405	0.0001733	2.785e-05	0.00020115
##	Nitrospira	0.0003022	0.0002959	0	6.3e-06	0.0002959	0.0003022	6.3e-06	4.93167e-05	5.56167e-05
##	Bacteroidia	0.0048353	0.004142	0.0024053	0.0006933	0.0017367	0.00243	0.0006933	0.00028945	0.00098275
##	Flavobacteriia	0.237836	0.331953	0.376278	0.0941165	0.0443251	0.138442	0.0941165	0.00738752	0.101504
##	Sphingobacteriia	0.0132971	0.0127219	0.0061636	0.0005752	0.0065583	0.0071335	0.0005752	0.00109305	0.00166825
##	Ignavibacteria	0	0.0004438	0.0006013	0.0004438	0.0001575	0.0006013	0.0004438	2.625e-05	0.00047005
##	Opitutae	0	0.0001479	0.0001503	0.0001479	2.4e-06	0.0001503	0.0001479	4e-07	0.0001483
##	Liliopsida	0	0.0002959	0	0.0002959	0.0002959	0.0005917	0.0002959	4.93167e-05	0.000345217
##	Gemmatimonadetes	0	0.0002959	0	0.0002959	0.0002959	0.0005917	0.0002959	4.93167e-05	0.000345217
##	Deltaproteobacteria	0	0.0002959	0.0007517	0.0002959	0.0004558	0.0007517	0.0002959	7.59667e-05	0.000371867
##	Epsilonproteobacteria	0	0.0001479	0.000451	0.0001479	0.0003031	0.000451	0.0001479	5.05167e-05	0.000198417
##	Bacilli	0	0.0002959	0	0.0002959	0.0002959	0.0005917	0.0002959	4.93167e-05	0.000345217
##	Anthozoa	0	0.002071	0.000902	0.002071	0.001169	0.00324	0.002071	0.000194833	0.00226583
##	Clostridia	0	0	0.0001503	0	0.0001503	0.0001503	0	2.505e-05	2.505e-05
##	Planctomycetia	0	0	0.0001503	0	0.0001503	0.0001503	0	2.505e-05	2.505e-05
##	Unassigned	0.114234	0.115532	0.0966627	0.0012986	0.0188699	0.0201685	0.0012986	0.00314498	0.00444358
##	[1]	Mean of sum of differences 0.0121883334089437
##		Mean sum of rate change: 0.00816776296296296								0.00816776
##
##	Table:	Bst	cont	biological_process
##
##		initial	T1	T6	d1	d2	dsum	r1	r2	rsum
##	--------------------	----------	----------	----------	----------	----------	----------
##	Acidimicrobiia	0.0061866	0.0025843	0.0019533	0.0036023	0.000631	0.0042333	0.0036023	0.0001262	0.0037285
##	Nitrospinia	0.0009899	0.0005169	0.0003084	0.000473	0.0002084	0.0006814	0.000473	4.168e-05	0.00051468
##	Gammaproteobacteria	0.266271	0.255072	0.219595	0.011199	0.0354768	0.0466758	0.011199	0.00709536	0.0182944
##	Opitutae	0.0002475	0	0.0004112	0.0002475	0.0004112	0.0006587	0.0002475	8.224e-05	0.00032974
##	Mamiellophyceae	0.0004949	0	0	0.0004949	0	0.0004949	0.0004949	0	0.0004949
##	Deinococci	0.0002475	0	0	0.0002475	0	0.0002475	0.0002475	0	0.0002475
##	Cytophagia	0.0205395	0.0155059	0.0091498	0.0050336	0.0063561	0.0113897	0.0050336	0.00127122	0.00630482
##	Alphaproteobacteria	0.311062	0.305595	0.438881	0.0054666	0.133286	0.138753	0.0054666	0.0266573	0.0321239
##	Betaproteobacteria	0.0096511	0.0064608	0.0184024	0.0031903	0.0119416	0.0151319	0.0031903	0.00238832	0.00557862
##	Chondrichthyes	0.0002475	0	0	0.0002475	0	0.0002475	0.0002475	0	0.0002475
##	Actinobacteria	0.0059391	0.0025843	0.0023646	0.0033548	0.0002198	0.0035746	0.0033548	4.396e-05	0.00339876
##	Verrucomicrobiae	0.0007424	0.0001292	0.000514	0.0006132	0.0003848	0.000998	0.0006132	7.696e-05	0.00069016
##	Deferribacteres	0.0004949	0	0	0.0004949	0	0.0004949	0.0004949	0	0.0004949
##	Chitinophagia	0.0009899	0.0012922	0.0008225	0.0003023	0.0004697	0.000772	0.0003023	9.394e-05	0.00039624
##	Nitrospira	0.0002475	0	0	0.0002475	0	0.0002475	0.0002475	0	0.0002475
##	Bacteroidia	0.0044543	0.0015506	0.0017477	0.0029038	0.0001971	0.0031009	0.0029038	3.942e-05	0.00294322
##	Anthozoa	0.0002475	0.0009045	0.0002056	0.000657	0.0006989	0.0013559	0.000657	0.00013978	0.00079678
##	Flavobacteriia	0.22346	0.296291	0.195744	0.072832	0.100548	0.17338	0.072832	0.0201095	0.0929415
##	Sphingobacteriia	0.0146003	0.0060731	0.003187	0.0085272	0.0028861	0.0114133	0.0085272	0.00057722	0.00910442
##	Ignavibacteria	0	0.0002584	0.0001028	0.0002584	0.0001556	0.0004141	0.0002584	3.112e-05	0.00028952
##	Clostridia	0	0.0001292	0.0003084	0.0001292	0.0001792	0.0003084	0.0001292	3.584e-05	0.00016504
##	Aquificae	0	0.0001292	0	0.0001292	0.0001292	0.0002584	0.0001292	2.584e-05	0.00015504
##	Deltaproteobacteria	0	0.0003876	0.0004112	0.0003876	2.36e-05	0.0004112	0.0003876	4.72e-06	0.00039232
##	Negativicutes	0	0.0002584	0.0001028	0.0002584	0.0001556	0.0004141	0.0002584	3.112e-05	0.00028952
##	Planctomycetia	0	0.0001292	0	0.0001292	0.0001292	0.0002584	0.0001292	2.584e-05	0.00015504
##	Bacilli	0	0	0.0001028	0	0.0001028	0.0001028	0	2.056e-05	2.056e-05
##	Unassigned	0.132888	0.104148	0.105685	0.0287401	0.0015374	0.0302775	0.0287401	0.00030748	0.0290476
##	[1]	Mean of sum of differences 0.0165294552857622
##		Mean sum of rate change: 0.00775528296296296								0.00775528
##
##	Table:	Bst	cont	molecular_function
##
##	initial		T1	T6	d1	d2	dsum	r1	r2	rsum
##	--------------------	----------	----------	----------	----------	----------	----------
##	Acidimicrobiia	0.0065277	0.0026011	0.0018129	0.0039266	0.0007882	0.0047148	0.0039266	0.00015764	0.00408424
##	Nitrospinia	0.0010043	0.0005202	0.0003199	0.000484	0.0002003	0.0006843	0.000484	4.006e-05	0.00052406
##	Gammaproteobacteria	0.266633	0.25517	0.228325	0.0114635	0.0268451	0.0383086	0.0114635	0.00536902	0.0168325
##	Actinopteri	0.0020085	0.0007803	0.0007465	0.0012282	3.38e-05	0.001262	0.0012282	6.76e-06	0.00123496
##	Opitutae	0.0002511	0	0.0004266	0.0002511	0.0004266	0.0006776	0.0002511	8.532e-05	0.00033642
##	Mamiellophyceae	0.0005021	0	0	0.0005021	0	0.0005021	0.0005021	0	0.0005021
##	Deinococci	0.0002511	0	0	0.0002511	0	0.0002511	0.0002511	0	0.0002511
##	Cytophagia	0.0213407	0.0158668	0.0094913	0.0054739	0.0063755	0.0118494	0.0054739	0.0012751	0.006749
##	Alphaproteobacteria	0.295506	0.299519	0.416125	0.0040129	0.116606	0.120619	0.0040129	0.0233212	0.0273341
##	Betaproteobacteria	0.0090384	0.0059826	0.0183428	0.0030558	0.0123602	0.015416	0.0030558	0.00247204	0.00552784
##	Chondrichthyes	0.0002511	0	0	0.0002511	0	0.0002511	0.0002511	0	0.0002511
##	Actinobacteria	0.0055235	0.0026011	0.0023462	0.0029224	0.000255	0.0031773	0.0029224	5.1e-05	0.0029734
##	Verrucomicrobiae	0.0007532	0.0001301	0.0005332	0.0006231	0.0004032	0.0010263	0.0006231	8.064e-05	0.00070374
##	Deferribacteres	0.0005021	0	0	0.0005021	0	0.0005021	0.0005021	0	0.0005021
##	Chitinophagia	0.0025107	0.0020809	0.0013864	0.0004298	0.0006945	0.0011243	0.0004298	0.0001389	0.0005687
##	Nitrospira	0.0002511	0	0	0.0002511	0	0.0002511	0.0002511	0	0.0002511
##	Bacteroidia	0.0045192	0.0015607	0.0018129	0.0029585	0.0002523	0.0032108	0.0029585	5.046e-05	0.00300896
##	Anthozoa	0.0002511	0.0009104	0.0002133	0.0006593	0.0006971	0.0013564	0.0006593	0.00013942	0.00079872
##	Flavobacteriia	0.23048	0.298739	0.203796	0.0682589	0.0949419	0.163201	0.0682589	0.0189884	0.0872473
##	Sphingobacteriia	0.014813	0.0061126	0.003306	0.0087003	0.0028067	0.011507	0.0087003	0.00056134	0.00926164
##	Ignavibacteria	0	0.0002601	0.0001066	0.0002601	0.0001535	0.0004136	0.0002601	3.07e-05	0.0002908
##	Clostridia	0	0.0001301	0.0003199	0.0001301	0.0001899	0.0003199	0.0001301	3.798e-05	0.00016808
##	Aquificae	0	0.0001301	0	0.0001301	0.0001301	0.0002601	0.0001301	2.602e-05	0.00015612
##	Deltaproteobacteria	0	0.0003902	0.0004266	0.0003902	3.64e-05	0.0004266	0.0003902	7.28e-06	0.00039748
##	Negativicutes	0	0.0002601	0.0001066	0.0002601	0.0001535	0.0004136	0.0002601	3.07e-05	0.0002908
##	Planctomycetia	0	0.0001301	0	0.0001301	0.0001301	0.0002601	0.0001301	2.602e-05	0.00015612
##	Bacilli	0	0	0.0001066	0	0.0001066	0.0001066	0	2.132e-05	2.132e-05
##	Unassigned	0.137083	0.106126	0.10995	0.030957	0.0038242	0.0347812	0.030957	0.00076484	0.0317218
##	[1]	Mean of sum of differences 0.0148883450002221
##		Mean sum of rate change: 0.00721948571428572								0.00721949
##
##	Table:	Bst	cont	cellular_component
##
##		initial	T1	T6	d1	d2	dsum	r1	r2	rsum
##	--------------------	----------	----------	----------	----------	----------	----------
##	Acidimicrobiia	0.0078574	0.0032051	0.0020979	0.0046522	0.0011072	0.0057595	0.0046522	0.00022144	0.00487364
##	Nitrospinia	0.0009066	0.0004808	0.0004196	0.0004258	6.12e-05	0.000487	0.0004258	1.224e-05	0.00043804
##	Gammaproteobacteria	0.284678	0.272596	0.251329	0.012082	0.0212675	0.0333495	0.012082	0.0042535	0.0163355
##	Mamiellophyceae	0.0006044	0	0	0.0006044	0	0.0006044	0.0006044	0	0.0006044
##	Deinococci	0.0003022	0	0	0.0003022	0	0.0003022	0.0003022	0	0.0003022
##	Cytophagia	0.0241765	0.01875	0.0124476	0.0054265	0.0063024	0.0117289	0.0054265	0.00126048	0.00668698
##	Alphaproteobacteria	0.291931	0.289744	0.391888	0.0021875	0.102144	0.104332	0.0021875	0.0204289	0.0226164
##	Betaproteobacteria	0.0096706	0.005609	0.0206993	0.0040616	0.0150903	0.0191519	0.0040616	0.00301806	0.00707966
##	Chondrichthyes	0.0003022	0	0	0.0003022	0	0.0003022	0.0003022	0	0.0003022
##	Actinobacteria	0.0069507	0.0025641	0.0013986	0.0043866	0.0011655	0.0055521	0.0043866	0.0002331	0.0046197
##	Verrucomicrobiae	0.0009066	0	0.0006993	0.0009066	0.0006993	0.0016059	0.0009066	0.00013986	0.00104646
##	Chitinophagia	0.0012088	0.0016026	0.0005594	0.0003937	0.0010431	0.0014369	0.0003937	0.00020862	0.00060232
##	Nitrospira	0.0003022	0	0	0.0003022	0	0.0003022	0.0003022	0	0.0003022
##	Bacteroidia	0.0048353	0.0020833	0.0023776	0.002752	0.0002943	0.0030463	0.002752	5.886e-05	0.00281086
##	Flavobacteriia	0.237836	0.307212	0.222797	0.0693753	0.0844143	0.15379	0.0693753	0.0168829	0.0862582
##	Sphingobacteriia	0.0132971	0.0064103	0.0032168	0.0068868	0.0031935	0.0100803	0.0068868	0.0006387	0.0075255
##	Ignavibacteria	0	0.0003205	0.0001399	0.0003205	0.0001807	0.0005012	0.0003205	3.614e-05	0.00035664
##	Clostridia	0	0.0001603	0.0004196	0.0001603	0.0002593	0.0004196	0.0001603	5.186e-05	0.00021216
##	Deltaproteobacteria	0	0.0004808	0.0005594	0.0004808	7.87e-05	0.0005594	0.0004808	1.574e-05	0.00049654
##	Zetaproteobacteria	0	0.0001603	0	0.0001603	0.0001603	0.0003205	0.0001603	3.206e-05	0.00019236
##	Anthozoa	0	0.0011218	0.0002797	0.0011218	0.0008421	0.0019639	0.0011218	0.00016842	0.00129022
##	Opitutae	0	0	0.0001399	0	0.0001399	0.0001399	0	2.798e-05	2.798e-05
##	Bacilli	0	0	0.0001399	0	0.0001399	0.0001399	0	2.798e-05	2.798e-05
##	Unassigned	0.114234	0.0875	0.0883916	0.0267339	0.0008916	0.0276255	0.0267339	0.00017832	0.0269122
##	[1]	Mean of sum of differences 0.0159792021529896
		Mean sum of rate change: 0.00799668								0.00799668

## Sheet: PythonScript_permutations
#!/usr/bin/env python
# CREATE DATE: 16 July 2019
# AUTHOR: William Stafford Noble
import sys
import random
USAGE = """USAGE: compute-permutation-p.py <statistic> <file>
Compute a permutation null distribution for a particular statistic
(described below). Input is three tab-delimited columns with no
header row. The statistic is computed as follows:
o For each row, compute differences between columns 1 and 2 (d1), and
2 and 3 (d2).
o Compute s = d1 + (d2/5).
o Take the mean of s across all rows.
The permutation is done within each row.
" ############################################################################# def compute_stat(my_data): Compute the desired statistic from three columns of data."
num_lines = len(my_data)
my_sum = 0
for i in range(0, num_lines):
my_sum += ( abs(my_data[i][0] - my_data[i][1]) +
(abs(my_data[i][1] - my_data[i][2]) / 5) )
return(my_sum / num_lines)
#############################################################################
def permute(my_data):
"Shuffle the rows of a matrix."
num_lines = len(my_data)
for i in range(0, num_lines):
random.shuffle(my_data[i])
#############################################################################
# MAIN
#############################################################################
def main ():
global USAGE
num_permutations = 10000
if (len(sys.argv) != 3):
sys.stderr.write(USAGE)
sys.exit(1)
statistic = float(sys.argv[1])
in_file_name = sys.argv[2]
# Store the data.
num_lines = 0
my_data = [] # Each row is a list of length three.
in_file = open(in_file_name, "r")
for line in in_file:
num_lines += 1
(c1, c2, c3) = line.rstrip().split("\t")
my_data.append([float(c1), float(c2), float(c3)])
in_file.close()
sys.stderr.write("Read %d lines from %s.\n" % (num_lines, in_file_name))
# Do the permutations.
num_extreme = 0
for i in range(0, num_permutations):
permute(my_data)
null_stat = compute_stat(my_data)
if (statistic > null_stat):
num_extreme += 1
# sys.stderr.write("%g\n" % null_stat)
sys.stdout.write("p-value=%g\n" % (float(num_extreme) / num_permutations))
if __name__ == "__main__":
main()
