# Supplementary material for: Metaproteomics reveal that rapid perturbations in organic matter prioritize functional restructuring over taxonomy in western Arctic Ocean microbiomes
Source: ISME J. 2019 Sep 6;14(1):39–52. doi: 10.1038/s41396-019-0503-z (PMC6908719; doi:10.1038/s41396-019-0503-z)
Supplement: Supplementary file 21 — Dataset 6 [file 41396_2019_503_MOESM21_ESM.xlsx]

## Sheet: Sheet1
phylum	class	order	family	genus	otu#	BSt_T0_Control	BSt_T1_Control	BSt_T2_Control	BSt_T4_Control	BSt_T6_Control	BSt_T10_Control	BSt_T0_OM_input	BSt_T1_OM_input	BSt_T2_OM_input	BSt_T4_OM_input	BSt_T6_OM_input	BSt_T10_OM_input	CS_T0_Control	CS_T1_Control	CS_T2_Control	CS_T4_Control	CS_T6_Control	CS_T10_Control	CS_T0_OM_input	CS_T1_OM_input	CS_T2_OM_input	CS_T4_OM_input	CS_T6_OM_input	CS_T10_OM_input
Bacteroidetes	Flavobacteriia	Flavobacteriales	Flavobacteriaceae	Polaribacter	otu2	5.27504	12.9035	15.8954	5.09175	13.4686	11.6402	5.73478	10.2733	19.0673	20.507	21.1623	20.106	1.00872	1.24567	2.07686	3.85164	3.6978	4.21904	1.1287	1.6382	3.72738	20.3092	22.1611	20.8353
Proteobacteria	Alphaproteobacteria	SAR11 clade	Surface 1	Surface 1_unclassified	otu1	14.9021	10.6049	6.95312	1.06608	6.00705	6.58912	14.1418	11.4169	5.48613	2.99862	1.90408	3.66753	16.885	19.5458	18.069	17.3674	14.719	1.74262	16.0805	14.8627	15.9544	3.27155	2.15051	2.73309
Proteobacteria	Gammaproteobacteria	Oceanospirillales	Oceanospirillales_unclassified	Oceanospirillales_unclassified	otu4	2.5721	1.57935	1.10215	0.0900309	0.81733	0.736553	3.30609	1.60437	0.745757	0.537581	0.374101	0.322809	18.0116	16.2269	13.8156	10.3009	12.5026	0.727097	18.5185	20.1437	15.2826	4.92013	3.35628	3.07334
Proteobacteria	Gammaproteobacteria	Oceanospirillales	Oceanospirillaceae	Balneatrix	otu5	7.45033	7.05568	8.14276	15.3838	7.86696	7.18693	6.71059	7.91895	8.25986	7.4492	6.2494	4.64774	1.68713	1.44903	2.0038	2.07558	1.72908	12.0991	1.96161	1.74763	2.18101	2.56746	2.30528	2.36695
Proteobacteria	Gammaproteobacteria	Oceanospirillales	Oceanospirillaceae	Balneatrix	otu6	1.78279	1.39438	1.52016	3.06962	2.29496	1.88935	1.69475	1.52981	1.34357	1.3553	1.16707	0.721018	5.63154	5.19267	9.18062	8.73898	8.9825	7.1556	5.67621	6.05008	6.978	8.30406	6.52776	5.74972
Proteobacteria	Alphaproteobacteria	Rhodobacterales	Rhodobacteraceae	Sulfitobacter	otu3	3.60727	4.14677	4.26033	8.31571	7.90171	8.25412	3.16597	6.75444	5.62445	5.45275	6.74181	7.60957	0.0315224	0.0189168	0.0231922	0.0335899	0.0447176	0.280375	0.046705	0.0491619	0.0356021	0.0768104	0.0854661	0.107252
Proteobacteria	Gammaproteobacteria	Oceanospirillales	Oceanospirillales_unclassified	Oceanospirillales_unclassified	otu11	3.34704	2.03149	1.5396	0.157197	1.21377	1.09081	4.30025	2.16351	0.979107	0.737818	0.54996	0.491282	6.8431	5.90678	5.16258	4.0084	5.18036	0.513797	6.2787	6.43386	5.03692	1.5547	1.01173	0.881443
Proteobacteria	Gammaproteobacteria	Alteromonadales	Colwelliaceae	Colwelliaceae_unclassified	otu8	0.0977658	0.597591	0.62216	0.463016	0.523863	0.544666	0.106756	0.430912	1.25696	3.86565	3.44524	2.82399	0.0740091	0.117284	0.41514	0.3331	0.325636	1.98007	0.115206	0.226779	1.42099	16.1785	11.658	10.5033
Bacteroidetes	Flavobacteriia	Flavobacteriales	Flavobacteriaceae	Flavobacteriaceae_unclassified	otu10	3.47644	2.90891	2.54332	0.936035	2.70041	3.20009	3.21268	2.7808	2.4622	3.03117	2.95604	3.40952	0.831917	0.533454	0.513707	1.17425	0.995253	0.917591	0.737938	0.903944	0.775506	1.11517	1.29354	1.16498
Proteobacteria	Alphaproteobacteria	Rhodobacterales	Rhodobacteraceae	Rhodobacteraceae_unclassified	otu16	2.59798	2.52316	2.10586	1.03321	2.59357	2.78089	2.30525	3.06112	1.77418	2.76287	2.63789	1.90622	0.150759	0.138093	0.222645	0.156753	0.221295	0.174396	0.129217	0.150657	0.14086	0.100991	0.152453	0.235462
Bacteroidetes	Flavobacteriia	Flavobacteriales	Cryomorphaceae	Owenweeksia	otu15	3.24784	3.59977	3.24446	0.663084	2.47516	1.11	3.94662	2.84939	2.43333	2.11777	1.89768	1.59166	0.0726386	0.0870174	0.0823322	0.043387	0.104341	0.224032	0.0825121	0.0808792	0.0588208	0.0099569	0.00692969	0.0246557
Bacteroidetes	Flavobacteriia	Flavobacteriales	Flavobacteriaceae	Polaribacter	otu17	0.901458	1.93189	2.26383	0.710244	2.29882	1.72551	0.77231	1.27037	3.32463	3.82028	3.78737	2.84755	0.00685269	0.00472921	0.00231922	0	0.00687963	0.0590263	0.0108978	0.00317173	0.00154792	0.024181	0.0323385	0.0394492
Proteobacteria	Gammaproteobacteria	Oceanospirillales	Oceanospirillaceae	Balneatrix	otu32	1.19763	1.32007	1.77291	2.22648	2.4507	2.20523	0.999166	1.20775	1.51677	1.84455	1.90568	1.30419	0.386492	0.321586	0.569368	0.510847	0.598528	0.407818	0.30981	0.359992	0.507716	0.679914	1.1434	1.31785
Proteobacteria	Alphaproteobacteria	Rhodobacterales	Rhodobacteraceae	Planktomarina	otu12	1.26808	1.02602	0.738814	1.96067	1.16357	1.49672	1.12594	1.12127	0.695238	0.868021	1.05356	1.26296	0.971712	0.851257	1.25122	1.07348	1.26127	2.52472	0.935656	1.02288	1.07735	0.611638	0.688349	0.749535
Proteobacteria	Gammaproteobacteria	Cellvibrionales	Porticoccaceae	SAR92 clade	otu20	1.14443	0.981756	0.956327	0.308677	0.673171	0.547618	1.12594	0.95427	0.702455	0.492208	0.463629	0.340481	1.97632	1.26648	1.58403	1.46956	1.71647	1.47968	2.14687	1.49547	1.90703	1.36552	0.970156	0.893771
Proteobacteria	Gammaproteobacteria	Oceanospirillales	Oceanospirillaceae	Balneatrix	otu22	0.864077	1.13353	1.81909	2.44369	2.94625	2.62148	0.81568	1.166	1.84996	1.96686	2.11351	1.68473	0.0918261	0.11823	0.287583	0.264521	0.30385	0.265619	0.0980804	0.122112	0.309583	0.805087	0.89162	1.05403
Proteobacteria	Proteobacteria_unclassified	Proteobacteria_unclassified	Proteobacteria_unclassified	Proteobacteria_unclassified	otu34	2.04589	1.44497	1.09972	0.237224	0.969212	0.957962	2.25021	1.85784	0.921371	0.567173	0.494005	0.490104	1.05394	0.947733	0.967114	0.943317	0.960855	0.308547	1.10535	1.35592	1.21821	0.429569	0.21713	0.257653
Bacteroidetes	Flavobacteriia	Flavobacteriales	Flavobacteriaceae	Ulvibacter	otu14	0.828134	1.93664	1.90415	1.08037	1.38624	1.51001	0.837364	1.47614	2.09293	2.18879	2.20464	2.64962	0.00137054	0.00189168	0.00463843	0.00419874	0.011466	0.132809	0.028023	0.0174445	0.00928749	0.00284483	0.00923958	0.00862951
Proteobacteria	Deltaproteobacteria	SAR324 clade(Marine group B)	SAR324 clade(Marine group B)_unclassified	SAR324 clade(Marine group B)_unclassified	otu30	0.0877016	0.0584943	0.0194425	0.0171487	0.0360397	0.0369015	0.130108	0.0715702	0.0336793	0.0138094	0.0159872	0.0141376	2.75341	2.48945	2.21949	1.6641	2.04325	0.440014	2.40531	2.15361	2.12219	0.364138	0.267948	0.316826
Proteobacteria	Gammaproteobacteria	Cellvibrionales	Porticoccaceae	SAR92 clade	otu39	1.09986	1.61571	2.02931	0.653081	1.20218	1.05833	1.0759	1.64313	2.11939	2.47583	2.43165	1.82022	0.00822323	0.00851257	0.0150749	0.0279916	0.0366914	0.166347	0.0046705	0.0095152	0.0154792	0.0654311	0.0415781	0.122046
Proteobacteria	Gammaproteobacteria	Oceanospirillales	OM182 clade	OM182 clade_unclassified	otu24	1.98695	1.34063	0.891924	1.97068	1.93714	2.27903	1.73978	1.54323	0.890097	0.840402	0.682654	0.954288	0.135683	0.0917466	0.124078	0.110567	0.222441	0.291107	0.158797	0.117354	0.171819	0.0938794	0.0623672	0.0517771
Proteobacteria	Gammaproteobacteria	Oceanospirillales	Oceanospirillaceae	Balneatrix	otu19	0.204158	0.139122	0.108149	0.262947	0.131288	0.123989	0.226856	0.123757	0.0902125	0.0769383	0.0751399	0.0506598	1.40206	1.16433	1.17816	1.23723	1.24063	4.45515	1.56929	1.42887	1.2631	0.595992	0.318766	0.289705
Bacteroidetes	Flavobacteriia	Flavobacteriales	Flavobacteriaceae	Polaribacter	otu73	0.0632602	0.086951	0.100858	0.0371556	0.0720795	0.100372	0.0517098	0.0775344	0.128703	0.150917	0.195044	0.199105	0.200099	0.196735	0.270189	0.480056	0.308437	0.295132	0.238195	0.272769	0.747643	5.4066	4.24097	4.41091
Proteobacteria	Gammaproteobacteria	Oceanospirillales	SAR86 clade	SAR86 clade_unclassified	otu46	0.550651	0.371518	0.324446	0.0814565	0.226536	0.162366	0.66055	0.404074	0.221321	0.0877885	0.068745	0.096607	1.64876	1.38566	1.19208	1.03149	0.994106	0.356841	1.5724	1.36702	1.21047	0.361293	0.157073	0.220669
Proteobacteria	Alphaproteobacteria	SAR11 clade	SAR11 clade_unclassified	SAR11 clade_unclassified	otu71	0.822383	0.491669	0.306219	0.351549	0.254852	0.360158	0.847373	0.609838	0.279057	0.176563	0.108713	0.180254	1.19648	1.35255	0.957837	0.986704	0.752173	0.38233	1.24858	1.06412	0.939585	0.196293	0.129354	0.177521
Bacteroidetes	Flavobacteriia	Flavobacteriales	Flavobacteriaceae	NS4 marine group	otu76	0.531961	0.303538	0.297713	0.0571625	0.317922	0.302592	0.76397	0.335485	0.16118	0.144013	0.121503	0.143732	1.37876	1.28824	0.766501	0.859342	1.51352	0.515139	1.12403	1.6271	0.617618	0.190604	0.140904	0.149167
Bacteroidetes	Flavobacteriia	Flavobacteriales	Flavobacteriaceae	NS5 marine group	otu28	0.966156	0.558067	0.441101	1.05465	0.686042	0.676035	0.877398	0.845423	0.375284	0.229828	0.241407	0.226202	0.38238	0.362257	0.606475	0.716585	0.474694	0.603678	0.597824	0.71364	0.98757	0.167845	0.101635	0.0702689
Bacteroidetes	Flavobacteriia	Flavobacteriales	Flavobacteriaceae	Formosa	otu29	1.12143	1.15092	1.34275	0.675946	1.17387	0.984531	1.23603	0.99751	0.915357	0.996252	0.810552	0.857681	0.0315224	0.0274294	0.0104365	0.0181945	0.0298117	0.111345	0.0358071	0.0396467	0.0139312	0.0099569	0.00923958	0.0110951
Bacteroidetes	Sphingobacteriia	Sphingobacteriales	NS11-12 marine group	NS11-12 marine group_unclassified	otu31	1.13293	1.01654	1.01709	0.491597	0.791587	0.388203	1.21268	0.957252	0.991135	1.05445	0.692246	0.686852	0.190505	0.250648	0.158866	0.096571	0.137593	0.179762	0.208616	0.196647	0.168723	0.0839224	0.2102	0.208341
Proteobacteria	Gammaproteobacteria	Oceanospirillales	Oceanospirillaceae	Reinekea	otu36	0.350807	0.638695	0.697499	3.22825	1.41842	1.5292	0.288574	0.764907	0.898517	0.749655	0.679456	0.708058	0.00274108	0.00283752	0.00231922	0.00419874	0.00458642	0.0523188	0.00155683	0.00317173	0.00464375	0.0270259	0.0184792	0.0468459
Bacteroidetes	Flavobacteriia	Flavobacteriales	Flavobacteriaceae	NS4 marine group	otu60	0.221411	0.0932747	0.0947821	0.0300103	0.144159	0.100372	0.298582	0.116302	0.0709672	0.0374827	0.0463629	0.0400566	1.41166	1.34309	0.786215	0.680196	1.58461	0.201226	1.39025	1.46376	0.704302	0.172112	0.129354	0.123279
Bacteroidetes	Flavobacteriia	Flavobacteriales	Cryomorphaceae	Owenweeksia	otu42	0.352244	0.420527	0.328092	0.138619	0.278021	0.212552	0.42035	0.332503	0.347619	0.400473	0.393285	0.259189	0.12609	0.195789	0.262072	0.135759	0.30385	0.0550018	0.154126	0.169688	0.33435	0.315776	2.59401	3.24716
Bacteroidetes	Flavobacteriia	Flavobacteriales	Cryomorphaceae	Owenweeksia	otu52	0.0273169	0.0205521	0.023088	0.00142906	0.00643567	0.00738029	0.0417014	0.0119284	0.00962267	0.00493194	0.00639488	0.00589067	1.04161	1.10853	1.3753	0.906928	1.83227	0.242813	0.856258	0.883328	0.704302	0.165	0.143214	0.17259
Proteobacteria	Gammaproteobacteria	Oceanospirillales	Oceanospirillaceae	Balneatrix	otu37	0.283233	0.251368	0.241816	0.375843	0.263862	0.293736	0.295246	0.247514	0.202076	0.209114	0.177458	0.131951	0.359081	0.33199	0.487036	0.527642	0.415071	1.75872	0.432799	0.348891	0.546414	0.705518	0.593643	0.648446
Bacteroidetes	Flavobacteriia	Flavobacteriales	NS9 marine group	NS9 marine group_unclassified	otu48	0.460074	0.420527	0.34875	0.150051	0.222674	0.286355	0.565471	0.311629	0.21651	0.179523	0.143885	0.172008	0.649635	0.523996	0.47428	0.424073	0.583622	0.389037	0.572914	0.629589	0.636193	0.128017	0.364964	0.65461
Proteobacteria	Gammaproteobacteria	Cellvibrionales	Porticoccaceae	SAR92 clade	otu62	0.845386	0.798368	0.908936	0.282954	0.662874	0.507764	0.775646	0.872262	0.685615	0.504044	0.473221	0.417059	0.117866	0.0690464	0.0985667	0.102169	0.138739	0.189153	0.0871826	0.0840509	0.109902	0.106681	0.0854661	0.115882
Bacteroidetes	Flavobacteriia	Flavobacteriales	Flavobacteriaceae	NS5 marine group	otu45	0.973344	0.822082	0.814154	1.03321	0.723369	0.59928	1.01918	0.739559	0.528044	0.307753	0.306954	0.336946	0.0698975	0.10688	0.0869706	0.125962	0.0974614	0.122077	0.0887394	0.0824651	0.0696562	0.0384052	0.0392682	0.0394492
Proteobacteria	Deltaproteobacteria	Desulfobacterales	Nitrospinaceae	Nitrospina	otu41	0.00862639	0.00948557	0.00121516	0.00571625	0.00128713	0.00442818	0.00834028	0	0.00240567	0.000986388	0	0.00117813	0.907297	1.00827	0.836078	0.762771	0.504506	1.45419	1.04463	0.83258	0.925654	0.162155	0.122424	0.123279
Proteobacteria	Alphaproteobacteria	Rhodobacterales	Rhodobacteraceae	Rhodobacteraceae_unclassified	otu18	0.40544	0.281405	0.383989	1.91923	0.764557	0.591899	0.28357	0.386181	0.425803	0.616492	0.639488	0.920123	0.0630448	0.0728298	0.0289902	0.043387	0.0596235	0.233422	0.0498186	0.0697781	0.0526291	0.0512069	0.117805	0.228066
Proteobacteria	Gammaproteobacteria	Alteromonadales	Colwelliaceae	Colwellia	otu26	0	0.0142283	0.00729093	0.248657	0.0257427	0.0295212	0	0.00596419	0.0240567	0.144999	0.540368	0.652686	0.00137054	0.00283752	0.00463843	0.00419874	0.0126127	0.398428	0.00622733	0.00634347	0.0510812	2.43233	2.06736	2.42736
Proteobacteria	Alphaproteobacteria	SAR11 clade	Surface 2	Surface 2_unclassified	otu64	0.504644	0.300376	0.176198	0.185778	0.149308	0.188935	0.475396	0.347414	0.180425	0.0897613	0.0623501	0.0812912	0.767502	0.802073	0.560091	0.610217	0.370353	0.181104	0.778416	0.586771	0.534031	0.120905	0.0646771	0.103554
Bacteroidetes	Flavobacteriia	Flavobacteriales	Flavobacteriaceae	NS3a marine group	otu66	0.766311	0.654504	0.676842	0.248657	0.586933	0.575663	0.528774	0.559142	0.757785	0.651016	0.565947	0.656221	0.0274108	0.0368878	0.0313094	0.0685794	0.0217855	0.0657339	0.0435913	0.0190304	0.0263146	0.0483621	0.0369583	0.0702689
Bacteroidetes	Cytophagia	Cytophagales	Flammeovirgaceae	Marinoscillum	otu61	0.455761	0.330414	0.328092	0.56305	0.302476	0.352778	0.400334	0.41302	0.235755	0.114421	0.155076	0.186145	0.335782	0.244027	0.50327	0.491253	0.412778	0.209275	0.342503	0.345719	0.492237	0.126595	0.0854661	0.126977
Proteobacteria	Gammaproteobacteria	Oceanospirillales	Oceanospirillaceae	Balneatrix	otu92	0.117894	0.148607	0.181058	0.324397	0.369407	0.339493	0.0850709	0.15656	0.220119	0.214046	0.182254	0.106032	0.0740091	0.132418	0.321212	0.293912	0.311877	0.472211	0.102751	0.134799	0.298748	0.768104	0.868521	0.934453
Bacteroidetes	Flavobacteriia	Flavobacteriales	Flavobacteriaceae	Polaribacter	otu27	0.416942	0.178645	0.285562	2.83383	0.262575	0.352778	0.340284	0.210238	0.295897	0.403433	0.398082	0.438266	0.0205581	0.0321586	0.0231922	0.0125962	0.0217855	0.229398	0.0264661	0.0333032	0.0464375	0.0455173	0.0508177	0.0419148
Proteobacteria	Alphaproteobacteria	Rhodospirillales	Rhodospirillaceae	Rhodospirillaceae_unclassified	otu65	0.23435	0.18813	0.108149	0.633074	0.159605	0.287831	0.23186	0.134194	0.115472	0.0621424	0.0831335	0.0989632	0.415273	0.345232	0.332808	0.328901	0.30041	1.22748	0.398549	0.355234	0.359116	0.0967242	0.0600573	0.0641049
Proteobacteria	Gammaproteobacteria	Thiotrichales	Piscirickettsiaceae	Piscirickettsiaceae_unclassified	otu121	0.714553	0.344642	0.447177	0.1672	0.429903	0.293736	0.814012	0.439859	0.256204	0.1667	0.151878	0.110745	0.371416	0.355636	0.230762	0.156753	0.166258	0.0402452	0.283343	0.182375	0.170271	0.174957	0.0739167	0.0554754
Proteobacteria	Gammaproteobacteria	Alteromonadales	Colwelliaceae	Colwellia	otu44	0	0	0.00243031	0.0214359	0.00643567	0.00442818	0	0	0.00481134	0.0236733	0.16307	0.221489	0	0.000945841	0	0.00139958	0.00343981	0.261594	0	0.00158587	0.0386979	2.52336	1.92414	1.90959
Proteobacteria	Alphaproteobacteria	SAR11 clade	Chesapeake-Delaware Bay	Chesapeake-Delaware Bay_unclassified	otu85	0.60241	0.428431	0.250322	0.0600206	0.235545	0.24355	0.625521	0.392145	0.182831	0.12823	0.0719424	0.131951	0.401568	0.400091	0.38499	0.314906	0.256839	0.0563433	0.334719	0.31083	0.300296	0.0682759	0.0254089	0.0554754
Proteobacteria	Gammaproteobacteria	Oceanospirillales	OM182 clade	OM182 clade_unclassified	otu74	0.17109	0.132798	0.086276	0.211501	0.171189	0.215505	0.150125	0.149105	0.0817927	0.0828566	0.0607514	0.061263	0.271367	0.208085	0.264391	0.257523	0.401312	1.49981	0.275559	0.234708	0.388527	0.165	0.184792	0.332853
Proteobacteria	Gammaproteobacteria	Oceanospirillales	Oceanospirillaceae	Pseudospirillum	otu80	0.0460074	0.0379423	0.0121516	0.0843146	0.0257427	0.0324733	0.06005	0.0372762	0.021651	0.0108503	0.00479616	0.0106032	0.389233	0.314019	0.229602	0.226732	0.321049	2.66289	0.476391	0.364749	0.312679	0.125172	0.0600573	0.0641049
Proteobacteria	Epsilonproteobacteria	Campylobacterales	Campylobacteraceae	Arcobacter	otu54	0.0158151	0.0379423	0.0291637	0.574483	0.114555	0.143178	0.0216847	0.0268388	0.0240567	0.286052	0.98801	0.755184	0.0123349	0.0198627	0.020873	0.0139958	0.0217855	0.087198	0.0202388	0.0269597	0.0650125	0.233276	1.18498	1.43373
Proteobacteria	Gammaproteobacteria	Alteromonadales	Colwelliaceae	Colwellia	otu49	0.0043132	0.0126474	0.00850609	0.372985	0.0296041	0.0472339	0.00166806	0.00745523	0.0264623	0.0956796	0.390088	0.342837	0	0.000945841	0	0.00139958	0.00802623	0.859906	0	0.00317173	0.0232187	0.5775	1.40673	1.82329
Proteobacteria	Alphaproteobacteria	SB1-18	SB1-18_unclassified	SB1-18_unclassified	otu98	0.353682	0.22133	0.201716	0.115754	0.379704	0.487099	0.3603	0.280317	0.167194	0.155849	0.18705	0.293355	0.271367	0.17971	0.244677	0.212736	0.278625	0.0523188	0.322264	0.299729	0.291008	0.0796552	0.066987	0.133141
Proteobacteria	Deltaproteobacteria	SAR324 clade(Marine group B)	SAR324 clade(Marine group B)_unclassified	SAR324 clade(Marine group B)_unclassified	otu136	0.0776375	0.0474278	0.0255183	0.0214359	0.0141585	0.025093	0.0917431	0.0611329	0.0252595	0.0108503	0.00639488	0.00471254	0.653747	0.644118	0.607635	0.411477	0.43227	0.170371	0.706802	0.586771	0.551058	0.136552	0.0808463	0.0653377
Proteobacteria	Alphaproteobacteria	SAR11 clade	Surface 1	Surface 1_unclassified	otu95	0.333554	0.240301	0.181058	0.0114325	0.123565	0.144654	0.371977	0.289263	0.132312	0.0808838	0.0447642	0.0836475	0.372787	0.481433	0.509068	0.401679	0.354301	0.0375622	0.356515	0.401224	0.36376	0.0668535	0.0646771	0.0530098
Proteobacteria	Betaproteobacteria	Methylophilales	Methylophilaceae	Methylotenera	otu91	0.362308	0.241882	0.263689	0.597348	1.08119	1.05686	0.298582	0.338468	0.295897	0.22391	0.2494	0.346371	0.00274108	0.00567505	0.00927687	0.016795	0.0332515	0.0442698	0.00622733	0.00634347	0.0123833	0.0113793	0	0.0258885
Proteobacteria	Gammaproteobacteria	Pseudomonadales	Moraxellaceae	Acinetobacter	otu38	0	0	0	0.104321	0.0038614	0.00738029	0	0	0	0.00197278	0	0.00117813	0	0.00283752	0.00811726	0.0391882	0.0756759	5.08968	0	0	0.00154792	0.00142241	0.0023099	0
Proteobacteria	Gammaproteobacteria	Oceanospirillales	Oceanospirillales_unclassified	Oceanospirillales_unclassified	otu128	0.0603847	0.0347804	0.0364547	0.00285812	0.0257427	0.0206648	0.0717264	0.0193836	0.0156368	0.00493194	0.0159872	0.00235627	0.363193	0.4663	0.803609	0.478656	0.772812	0.00939055	0.345617	0.431356	0.428773	0.0270259	0.150143	0.113416
Proteobacteria	Alphaproteobacteria	Rhodobacterales	Rhodobacteraceae	Rhodobacteraceae_unclassified	otu100	0.0230037	0.0189711	0.0170122	0.0185778	0.0167327	0.0191888	0.0250209	0.0208746	0.0156368	0.00986388	0.00959233	0.0117813	0.622225	0.401982	0.394267	0.410077	0.692549	0.234764	0.400106	0.497962	0.424129	0.12375	0.115495	0.131908
Proteobacteria	Gammaproteobacteria	Cellvibrionales	Porticoccaceae	SAR92 clade	otu94	0.380999	0.436336	0.444747	0.240082	0.305051	0.234693	0.353628	0.521866	0.671181	0.407378	0.329337	0.300424	0	0.000945841	0.00115961	0.00279916	0.00687963	0.0295132	0.00155683	0.00317173	0.00309583	0.00711207	0	0.00739672
Proteobacteria	Gammaproteobacteria	Alteromonadales	Alteromonadaceae	Paraglaciecola	otu59	0.102079	0.148607	0.173767	1.91494	0.190496	0.245026	0.105088	0.159542	0.210496	0.425133	0.433253	0.348728	0.00822323	0.00283752	0.00347883	0.00839748	0.00229321	0.165005	0.00311366	0.00317173	0.00309583	0.00568966	0.0115495	0.00493115
Bacteroidetes	Flavobacteriia	Flavobacteriales	NS9 marine group	NS9 marine group_unclassified	otu63	0.212784	0.49483	0.343889	0.201498	0.25614	0.200744	0.200167	0.390654	0.499176	0.615506	0.43805	0.405278	0.00411162	0.00756673	0.00811726	0.00279916	0.00458642	0.0160981	0.0155683	0.0142728	0.00154792	0.00711207	0.0785365	0.081364
Proteobacteria	Gammaproteobacteria	Order Incertae Sedis	Family Incertae Sedis	Marinicella	otu122	0.0646979	0.0395232	0.0255183	0.00714531	0.0218813	0.0162366	0.0867389	0.0417493	0.0132312	0.00591833	0.00479616	0.00589067	0.666082	0.740594	0.438332	0.277117	0.24996	0.0134151	0.502857	0.543952	0.428773	0.113793	0.0346484	0.0369836
Actinobacteria	Acidimicrobiia	Acidimicrobiales	Acidimicrobiaceae	Illumatobacter	otu50	0.228599	0.0790464	0.113009	0.220075	0.316635	0.642085	0.216847	0.117793	0.0902125	0.0680608	0.097522	0.368756	0.212434	0.194843	0.0962475	0.113366	0.296971	0.215983	0.316037	0.209334	0.0851354	0.0213362	0.023099	0.0641049
Proteobacteria	Gammaproteobacteria	Oceanospirillales	Oceanospirillaceae	Balneatrix	otu112	0.18403	0.199197	0.285562	0.538756	0.252278	0.25831	0.153461	0.190854	0.232147	0.217992	0.167866	0.118992	0.0671564	0.0993133	0.201772	0.156753	0.184603	0.189153	0.0669438	0.0729499	0.142408	0.0497845	0.157073	0.125744
Proteobacteria	Deltaproteobacteria	Desulfobacterales	Nitrospinaceae	Nitrospina	otu67	0.0043132	0.00158093	0	0.00142906	0.00128713	0.00147606	0.00333611	0.00149105	0	0.000986388	0	0	0.376898	0.424683	0.310775	0.292512	0.196069	1.21541	0.423458	0.374265	0.388527	0.075388	0.0508177	0.0567082
Proteobacteria	Alphaproteobacteria	Rhodospirillales	Rhodospirillaceae	AEGEAN-169 marine group	otu117	0.0632602	0.042685	0.0340244	0.00142906	0.038614	0.0369015	0.0667223	0.0447314	0.0168397	0.0108503	0.00799361	0.0259189	0.424867	0.473866	0.447609	0.475857	0.462082	0.0120736	0.387651	0.336204	0.455087	0.0611638	0.0554375	0.110951
Proteobacteria	Gammaproteobacteria	Oceanospirillales	SAR86 clade	SAR86 clade_unclassified	otu126	0.0575093	0.0331995	0.0267334	0.00428718	0.0102971	0.0191888	0.0617181	0.0283299	0.014434	0.00493194	0.00159872	0.00471254	0.415273	0.412387	0.41398	0.3345	0.444883	0.112687	0.593153	0.458315	0.411746	0.152198	0.0739167	0.0788984
Proteobacteria	Gammaproteobacteria	Alteromonadales	Colwelliaceae	Colwellia	otu97	0	0.00790464	0.00486062	0.0814565	0.0115842	0.0103324	0	0.0119284	0.0396935	0.125271	0.118305	0.10721	0.00137054	0	0.00695765	0.00279916	0.00458642	0.0482943	0	0.00158587	0.0510812	1.48785	1.16188	1.31415
Bacteroidetes	Flavobacteriia	Flavobacteriales	Cryomorphaceae	Owenweeksia	otu88	0.415505	0.377842	0.345104	0.177204	0.303764	0.289307	0.505421	0.410038	0.337996	0.421188	0.36291	0.20853	0.00548216	0.000945841	0.00115961	0	0.00687963	0.0308547	0.00311366	0	0.00154792	0	0.0023099	0.0110951
Proteobacteria	Gammaproteobacteria	Thiotrichales	Piscirickettsiaceae	Piscirickettsiaceae_unclassified	otu79	0.0905771	0.0916938	0.148249	0.0585915	0.126139	0.115133	0.0934112	0.123757	0.125095	0.123298	0.113509	0.133129	0.285072	0.166468	0.120599	0.0979706	0.0596235	0.882712	0.256877	0.172859	0.205873	0.398276	0.152453	0.0801312
Proteobacteria	Gammaproteobacteria	Alteromonadales	Colwelliaceae	Colwellia	otu177	0.0043132	0.0142283	0.00607578	0.0114325	0.0077228	0.00590423	0.00333611	0.0283299	0.0854012	0.0739791	0.0815348	0.0871819	0.00274108	0.00378336	0.00115961	0	0.0011466	0.00939055	0.00155683	0.0206163	0.117642	2.14216	1.12954	0.822269
Proteobacteria	Alphaproteobacteria	Rhodospirillales	Rhodospirillaceae	Defluviicoccus	otu132	0.0790753	0.0300376	0.0267334	0.0128616	0.019307	0.00738029	0.0683903	0.0447314	0.0132312	0.0108503	0.00639488	0.00471254	0.50847	0.503187	0.447609	0.3331	0.338248	0.182445	0.468606	0.369507	0.32661	0.0654311	0.0554375	0.0184918
Proteobacteria	Alphaproteobacteria	Rhodobacterales	Rhodobacteraceae	Rhodobacteraceae_unclassified	otu110	0.0273169	0.0158093	0.00850609	0.0100034	0.019307	0.0191888	0.0250209	0.0208746	0.0120283	0.00690471	0.0127898	0.0106032	0.535881	0.384957	0.2957	0.29951	0.510239	0.0939055	0.404776	0.499548	0.388527	0.0825	0.0831562	0.120813
Proteobacteria	Alphaproteobacteria	Rickettsiales	SAR116 clade	SAR116 clade_unclassified	otu83	0.24729	0.158093	0.086276	0.284383	0.158317	0.302592	0.176814	0.175943	0.0661559	0.0720063	0.0527578	0.108388	0.20284	0.208085	0.140313	0.16655	0.18575	0.372939	0.227297	0.19189	0.216708	0.0398276	0.0207891	0.0653377
Proteobacteria	Gammaproteobacteria	Oceanospirillales	Oceanospirillaceae	Balneatrix	otu89	0.106392	0.132798	0.154325	0.38013	0.172476	0.144654	0.101751	0.110337	0.14434	0.17755	0.143885	0.106032	0.0657859	0.0756673	0.157707	0.124563	0.112367	0.22269	0.0840689	0.0872227	0.18575	0.381207	0.304906	0.3008
Proteobacteria	Betaproteobacteria	Methylophilales	Methylophilaceae	OM43 clade	otu170	0.324927	0.186549	0.15797	0.047159	0.191783	0.20222	0.358632	0.196818	0.116675	0.0720063	0.0447642	0.070688	0.252179	0.239298	0.183218	0.188943	0.257986	0.0617093	0.202388	0.196647	0.188846	0.0597414	0.023099	0.0505443
Proteobacteria	Betaproteobacteria	Methylophilales	Methylophilaceae	OM43 clade	otu167	0.368059	0.196035	0.126376	0.0214359	0.160892	0.239121	0.328607	0.220675	0.123892	0.0562241	0.0463629	0.0977851	0.211063	0.181601	0.142632	0.20154	0.209829	0.0737829	0.283343	0.226779	0.227544	0.0711207	0.0508177	0.0678033
Bacteroidetes	Flavobacteriia	Flavobacteriales	Flavobacteriaceae	NS2b marine group	otu93	0.0618225	0.0584943	0.054682	0.04573	0.0656438	0.0619945	0.0567139	0.0506956	0.0336793	0.0335372	0.0335731	0.0400566	0.25355	0.379282	0.233081	0.480056	0.4896	0.356841	0.275559	0.320345	0.109902	0.0540517	0.0415781	0.0862951
Proteobacteria	Gammaproteobacteria	Oceanospirillales	Oceanospirillaceae	Oleispira	otu40	0.00143773	0	0.00243031	0.00142906	0	0.00147606	0	0.00149105	0.007217	0.00690471	0.0607514	0.518379	0	0.000945841	0.00115961	0.00559832	0.00458642	0.390379	0	0	0.072752	0.921725	0.741476	1.18348
Proteobacteria	Gammaproteobacteria	Alteromonadales	Colwelliaceae	Colwellia	otu21	0.0043132	0.0995984	0.0826306	0.168629	0.0682181	0.0900396	0.00834028	0.117793	0.592997	0.833498	0.82494	0.533695	0	0	0	0.00139958	0.0011466	0.00268302	0	0.00158587	0	0	0	0.00369836
Proteobacteria	Alphaproteobacteria	Rhodobacterales	Rhodobacteraceae	Sulfitobacter	otu25	0.0761998	0.0553325	0.0631881	2.09357	0.267724	0.200744	0.0767306	0.0790255	0.07217	0.151904	0.190248	0.26508	0.00137054	0.00283752	0	0.00559832	0.00458642	0.147566	0.0046705	0.00317173	0.00309583	0.00284483	0.0023099	0.023423
Actinobacteria	Actinobacteria	Micrococcales	Microbacteriaceae	Candidatus Aquiluna	otu105	0.412629	0.245044	0.19807	0.0857437	0.173763	0.224361	0.452043	0.253478	0.196062	0.0996252	0.0751399	0.213242	0.169947	0.144714	0.112482	0.0993702	0.0974614	0.0402452	0.154126	0.163344	0.055725	0.0426724	0.0207891	0.0295869
Actinobacteria	Acidimicrobiia	Acidimicrobiales	Sva0996 marine group	Sva0996 marine group_unclassified	otu58	0.0129396	0.00632371	0.00486062	0.0528753	0.00514854	0.0147606	0.00166806	0.00894628	0.00601417	0.0078911	0.00319744	0.0035344	0.161724	0.124851	0.109003	0.142757	0.221295	2.09275	0.166581	0.182375	0.131573	0.0440948	0.0531276	0.0875279
Proteobacteria	Gammaproteobacteria	Oceanospirillales	OM182 clade	OM182 clade_unclassified	otu116	0.0603847	0.0300376	0.031594	0.0185778	0.0244555	0.0398536	0.0366972	0.0268388	0.0204482	0.0217005	0.011191	0.0070688	0.391974	0.280915	0.264391	0.23373	0.299264	0.403794	0.396992	0.318759	0.335898	0.126595	0.120115	0.139305
Proteobacteria	Gammaproteobacteria	Thiotrichales	Thiotrichaceae	Thiothrix	otu114	0.138022	0.107503	0.0376698	0.0157197	0.0656438	0.0988959	0.151793	0.095427	0.0312737	0.0256461	0.0127898	0.0306315	0.268626	0.34807	0.301498	0.281316	0.363474	0.11537	0.272446	0.245809	0.335898	0.0924569	0.0762266	0.0678033
Bacteroidetes	Flavobacteriia	Flavobacteriales	Flavobacteriaceae	Wenyingzhuangia	otu57	0.237226	0.107503	0.110579	1.58769	0.127426	0.321781	0.170142	0.158051	0.123892	0.132176	0.151878	0.312205	0	0.00189168	0	0.00139958	0	0.0254886	0.00311366	0.00317173	0.00154792	0	0	0
Proteobacteria	Gammaproteobacteria	Oceanospirillales	Oceanospirillaceae	Balneatrix	otu113	0.109268	0.105922	0.172552	0.347262	0.160892	0.183031	0.115096	0.116302	0.0974295	0.102584	0.0943245	0.0447691	0.0959377	0.103097	0.26787	0.183345	0.23964	0.163664	0.101194	0.115768	0.154792	0.0682759	0.194031	0.157797
Proteobacteria	Gammaproteobacteria	Cellvibrionales	Porticoccaceae	SAR92 clade	otu125	0.176841	0.308281	0.326877	0.0428718	0.240694	0.181555	0.235196	0.354869	0.382501	0.39061	0.460432	0.298068	0.00137054	0	0	0	0.0011466	0.00804905	0	0.00158587	0.00154792	0	0	0
Proteobacteria	Alphaproteobacteria	Rickettsiales	SAR116 clade	SAR116 clade_unclassified	otu118	0.26598	0.140703	0.0716942	0.28867	0.144159	0.200744	0.238532	0.153578	0.0637502	0.0591833	0.0607514	0.0683318	0.174058	0.169306	0.14727	0.16515	0.126127	0.328669	0.182149	0.174445	0.167175	0.0398276	0.0277187	0.0357508
Bacteroidetes	Flavobacteriia	Flavobacteriales	Flavobacteriaceae	Polaribacter	otu103	0.204158	0.2735	0.379128	0.142906	0.27416	0.215505	0.243536	0.260933	0.286274	0.304794	0.358114	0.288643	0	0	0	0	0.0011466	0.0509773	0	0	0.00309583	0.00142241	0	0
Proteobacteria	Gammaproteobacteria	Oceanospirillales	Oceanospirillaceae	Pseudospirillum	otu106	0.0316301	0.022133	0.0182273	0.0643078	0.0244555	0.0354254	0.0116764	0.0223657	0.007217	0.00493194	0.00639488	0.0153157	0.212434	0.155118	0.121759	0.160952	0.220148	1.13223	0.302025	0.250567	0.182654	0.0967242	0.0392682	0.0850623
Proteobacteria	Alphaproteobacteria	Rhodobacterales	Rhodobacteraceae	Planktomarina	otu123	0.145211	0.0632371	0.0510365	0.0300103	0.0501982	0.0900396	0.106756	0.0834986	0.0396935	0.03551	0.039968	0.0447691	0.220657	0.211868	0.271348	0.228132	0.341688	0.0496358	0.267775	0.245809	0.246119	0.108103	0.0947057	0.108485
Bacteroidetes	Flavobacteriia	Flavobacteriales	Flavobacteriaceae	Polaribacter	otu84	0.0603847	0.0790464	0.151894	0.25866	0.122278	0.200744	0.0567139	0.0700792	0.146746	0.144999	0.174261	0.232092	0.0301519	0.0387795	0.0545016	0.113366	0.113514	0.155615	0.0529323	0.0364749	0.055725	0.17069	0.337245	0.371069
Proteobacteria	Gammaproteobacteria	Alteromonadales	Colwelliaceae	Colwellia	otu156	0.00143773	0.00316186	0.00364547	0.278667	0.795449	0.963866	0	0	0.00481134	0.0532649	0.35012	0.569039	0	0	0	0	0	0.12476	0	0	0	0	0	0.0295869
Proteobacteria	Gammaproteobacteria	Oceanospirillales	Oceanospirillales_unclassified	Oceanospirillales_unclassified	otu154	0.0402565	0.0158093	0.0182273	0	0.0154456	0.0118085	0.0366972	0.0104373	0.0108255	0.00394555	0.00479616	0.00235627	0.230251	0.287536	0.436013	0.298111	0.399019	0.00134151	0.242866	0.317173	0.32661	0.0526293	0.0808463	0.0764328
Bacteria_unclassified	Bacteria_unclassified	Bacteria_unclassified	Bacteria_unclassified	Bacteria_unclassified	otu222	0.0345056	0.0158093	0.00850609	0.00142906	0.0038614	0.0103324	0.0400334	0.0149105	0.00601417	0.000986388	0.00159872	0.0035344	0.308371	0.457787	0.263231	0.130161	0.272892	0.0187811	0.493516	0.410739	0.318871	0.0341379	0.00461979	0.00739672
Bacteroidetes	Flavobacteriia	Flavobacteriales	NS9 marine group	NS9 marine group_unclassified	otu55	0.166777	0.25611	0.215083	0.238653	0.153169	0.118085	0.113428	0.274353	0.247784	0.383705	0.335731	0.285108	0	0	0	0	0	0.0214641	0.00778416	0	0.00154792	0	0	0.00123279
Proteobacteria	Gammaproteobacteria	Cellvibrionales	Porticoccaceae	SAR92 clade	otu119	0.218535	0.252948	0.23817	0.324397	0.154456	0.157938	0.245204	0.296718	0.267029	0.180509	0.147082	0.141376	0.0232992	0.0160793	0.0243518	0.0377887	0.0252253	0.0643924	0.0249093	0.00792933	0.0170271	0.0312931	0.0023099	0.0135607
Proteobacteria	Gammaproteobacteria	Chromatiales	Chromatiaceae	Rheinheimera	otu68	0	0	0	0.112896	0.0180199	0.0221409	0	0	0	0.00197278	0.00639488	0.00235627	0	0.0397253	0.149589	0.993702	0.0997546	1.30797	0	0.00317173	0.0743	0.017069	0.00461979	0.00246557
Proteobacteria	Gammaproteobacteria	Oceanospirillales	Oceanospirillaceae	Oceanospirillaceae_unclassified	otu96	0	0	0	0	0	0	0	0	0	0.000986388	0	0.00824694	0.00137054	0.00567505	0.0115961	0.00419874	0.00917284	0.1422	0.00155683	0.00317173	0.0928749	1.36267	0.697588	0.743371
Bacteroidetes	Cytophagia	Cytophagales	Flammeovirgaceae	Fabibacter	otu137	0.0503206	0.0505897	0.0607578	0.0100034	0.0424754	0.0309972	0.0467056	0.0372762	0.0276652	0.0295916	0.0175859	0.0270971	0.243956	0.322532	0.190176	0.160952	0.31761	0.0174396	0.275559	0.298143	0.187298	0.0839224	0.0923958	0.0764328
Proteobacteria	Gammaproteobacteria	Alteromonadales	Pseudoalteromonadaceae	Pseudoalteromonas	otu77	0.00143773	0	0	0.047159	0.0334655	0.00295212	0	0	0	0	0.00479616	0.00117813	0	0	0.00695765	1.80266	0.098608	0.749903	0.00155683	0	0.00773958	0.0270259	0	0.00246557
Proteobacteria	Gammaproteobacteria	Oceanospirillales	Oceanospirillaceae	Pseudospirillum	otu131	0.276045	0.162836	0.143388	0.484452	0.245843	0.332113	0.286906	0.214711	0.116675	0.121326	0.156675	0.210886	0.00411162	0.00378336	0.00115961	0.00139958	0.00343981	0.0348792	0.00311366	0.0047576	0	0	0.0023099	0.00123279
Planctomycetes	OM190	OM190_unclassified	OM190_unclassified	OM190_unclassified	otu104	0	0.00158093	0	0	0	0	0	0	0	0	0	0	0.0630448	0.0378336	0.053342	0.0251924	0.0619167	2.03775	0.133888	0.131627	0.0866833	0.00711207	0.00923958	0.00616394
Proteobacteria	Alphaproteobacteria	OCS116 clade	OCS116 clade_unclassified	OCS116 clade_unclassified	otu145	0.0733243	0.0395232	0.0303789	0.00571625	0.0334655	0.0354254	0.131776	0.064115	0.021651	0.0118367	0.011191	0.00589067	0.28096	0.345232	0.229602	0.146956	0.199509	0.0268302	0.322264	0.260082	0.207421	0.04125	0.0369583	0.0246557
Proteobacteria	Gammaproteobacteria	Alteromonadales	Pseudoalteromonadaceae	Pseudoalteromonas	otu13	0	0.00158093	0.00121516	0.210072	0.0218813	0.00885635	0	0	0.00120283	0.000986388	0.011191	0	0.00274108	0.000945841	0.0684169	1.97061	0.0412778	0.277692	0	0	0.0433416	0.0298707	0.00692969	0
Proteobacteria	Gammaproteobacteria	Alteromonadales	Pseudoalteromonadaceae	Pseudoalteromonas	otu109	0	0	0	0.0257231	0.00514854	0.025093	0	0.00149105	0.00120283	0	0.00319744	0.00824694	0	0	0.00927687	2.46186	0.0137593	0.110004	0	0	0.00619166	0.0128017	0.00461979	0
Proteobacteria	Alphaproteobacteria	Rhodobacterales	Rhodobacteraceae	Ascidiaceihabitans	otu78	0.0316301	0.0316186	0.0255183	0.235795	0.0424754	0.0590423	0.0383653	0.0372762	0.0324765	0.0315644	0.0159872	0.0600848	0.132942	0.0614797	0.0626189	0.0741777	0.111221	0.939055	0.0887394	0.0618488	0.0882312	0.0554742	0.0600573	0.0838295
Proteobacteria	Betaproteobacteria	Burkholderiales	Comamonadaceae	BAL58 marine group	otu102	0.0790753	0.0695608	0.0826306	0.714531	0.141585	0.442818	0.0750626	0.0879717	0.0974295	0.0779246	0.068745	0.209708	0.00411162	0.00189168	0.00347883	0.00419874	0.00687963	0.296473	0.00311366	0	0.00154792	0.00284483	0	0.0098623
Proteobacteria	Alphaproteobacteria	SAR11 clade	Surface 4	Surface 4_unclassified	otu147	0.240101	0.161255	0.0838457	0.0142906	0.0682181	0.0457578	0.261885	0.153578	0.0637502	0.0246597	0.0191847	0.0200283	0.174058	0.17971	0.129876	0.102169	0.126127	0.0281717	0.183706	0.179203	0.133121	0.0355604	0.0138594	0.0209574
Proteobacteria	Gammaproteobacteria	Oceanospirillales	Oceanospirillales_unclassified	Oceanospirillales_unclassified	otu178	0.185467	0.139122	0.137313	0.0185778	0.0617824	0.0811832	0.23186	0.140158	0.0926182	0.0542513	0.0431655	0.0235627	0.0973083	0.131472	0.197133	0.124563	0.160525	0.0214641	0.0934099	0.107839	0.153244	0.0128017	0.0600573	0.0468459
Bacteroidetes	Flavobacteriia	Flavobacteriales	Flavobacteriaceae	Formosa	otu107	0.182592	0.162836	0.227234	0.157197	0.20208	0.184507	0.191827	0.159542	0.163585	0.23476	0.196643	0.230914	0.00137054	0.000945841	0	0.00139958	0	0.0402452	0.0046705	0.00792933	0	0	0	0
Bacteroidetes	Flavobacteriia	Flavobacteriales	Flavobacteriaceae	Flavobacteriaceae_unclassified	otu69	0.123645	0.0490088	0.0838457	0.737396	0.047624	0.116609	0.0500417	0.0984091	0.0890097	0.114421	0.0863309	0.131951	0.0438572	0.0444545	0.0162345	0.0587824	0.0275185	0.256228	0.0700574	0.0618488	0.0433416	0.0199138	0.0138594	0.0135607
Bacteroidetes	Flavobacteriia	Flavobacteriales	Flavobacteriaceae	NS2b marine group	otu127	0.166777	0.151769	0.164046	0.131474	0.15703	0.157938	0.191827	0.162524	0.102241	0.0798974	0.0863309	0.0895382	0.0959377	0.0756673	0.0579804	0.10077	0.119247	0.0536603	0.0747279	0.0919803	0.0340541	0.00853449	0.00923958	0.017259
Bacteroidetes	Flavobacteriia	Flavobacteriales	Cryomorphaceae	NS10 marine group	otu134	0.412629	0.162836	0.113009	0.070024	0.0424754	0.0398536	0.390325	0.207255	0.165991	0.1884	0.284572	0.212064	0	0	0.00115961	0	0	0.0281717	0.0389208	0.0190304	0.00619166	0.00142241	0.0023099	0.00369836
Proteobacteria	Gammaproteobacteria	Cellvibrionales	Porticoccaceae	SAR92 clade	otu124	0.212784	0.183388	0.232095	0.251515	0.141585	0.169747	0.156797	0.219184	0.212902	0.153877	0.11191	0.108388	0.00137054	0.00378336	0.00347883	0.00559832	0.00802623	0.0228056	0.00311366	0.00158587	0.00309583	0.00426724	0.0161693	0.00739672
Proteobacteria	Gammaproteobacteria	Alteromonadales	Colwelliaceae	Colwellia	otu47	0	0.00632371	0.00486062	0.0128616	0.00257427	0.00147606	0	0.00149105	0.0120283	0.0641152	0.516387	0.735156	0	0	0.00115961	0	0.00458642	0.0362207	0	0.00158587	0.00773958	0.29444	0.22868	0.298335
Actinobacteria	Acidimicrobiia	Acidimicrobiales	Sva0996 marine group	Sva0996 marine group_unclassified	otu120	0.00287546	0.00158093	0	0	0.0038614	0.00442818	0.00500417	0.00894628	0	0.00197278	0	0.0035344	0.35634	0.279023	0.0939283	0.106368	0.168551	0.194519	0.317594	0.339375	0.130025	0.0327155	0.0346484	0.0394492
Bacteroidetes	Flavobacteriia	Flavobacteriales	Cryomorphaceae	Owenweeksia	otu183	0.17109	0.22133	0.182273	0.0557334	0.160892	0.169747	0.216847	0.201291	0.1696	0.238706	0.19984	0.0989632	0.00137054	0.00189168	0.00115961	0	0.0011466	0.0174396	0	0.00158587	0	0	0	0.00246557
Bacteroidetes	Flavobacteriia	Flavobacteriales	Flavobacteriaceae	NS5 marine group	otu228	0.155275	0.116989	0.133667	0.0571625	0.0939608	0.110704	0.175146	0.135685	0.0902125	0.0591833	0.0527578	0.078935	0.0616743	0.0548588	0.0788534	0.135759	0.0974614	0.081832	0.0622733	0.0539195	0.0681083	0.0526293	0.0300286	0.0258885
Proteobacteria	Alphaproteobacteria	SAR11 clade	SAR11 clade_unclassified	SAR11 clade_unclassified	otu151	0.125083	0.064818	0.0534668	0.0385847	0.038614	0.0442818	0.121768	0.104373	0.0589389	0.030578	0.0175859	0.0294533	0.182282	0.196735	0.132195	0.131561	0.0814089	0.0402452	0.175922	0.172859	0.11145	0.0284483	0.0161693	0.0184918
Marinimicrobia (SAR406 clade)	Marinimicrobia (SAR406 clade)_unclassified	Marinimicrobia (SAR406 clade)_unclassified	Marinimicrobia (SAR406 clade)_unclassified	Marinimicrobia (SAR406 clade)_unclassified	otu208	0	0	0	0	0	0	0.00333611	0	0	0	0	0	0.248068	0.288482	0.198293	0.107768	0.204096	0.00536603	0.351844	0.302901	0.198133	0.017069	0.00923958	0.0184918
Bacteroidetes	Flavobacteriia	Flavobacteriales	Flavobacteriaceae	Polaribacter	otu218	0.0833884	0.142283	0.205361	0.0185778	0.141585	0.156462	0.0700584	0.0864807	0.204482	0.191359	0.223821	0.263902	0	0.00189168	0.00231922	0.0069979	0.0149059	0.00402452	0.00155683	0.00317173	0.00773958	0.0184914	0.0646771	0.0443803
Proteobacteria	Gammaproteobacteria	Oceanospirillales	Oceanospirillaceae	Oceanospirillaceae_unclassified	otu87	0	0	0.00121516	0.00142906	0	0	0	0	0.00240567	0.00295916	0.00159872	0.00117813	0.00274108	0.00283752	0.00579804	0.00279916	0.0309583	1.14967	0.00311366	0.00158587	0.0309583	0.396854	0.182482	0.224367
Proteobacteria	Alphaproteobacteria	Rhodobacterales	Rhodobacteraceae	Planktomarina	otu133	0.186905	0.161255	0.110579	0.0757403	0.158317	0.274547	0.176814	0.174452	0.102241	0.0956796	0.119904	0.142554	0.0164465	0.0189168	0.032469	0.0195941	0.0321049	0.0254886	0.0233525	0.023788	0.018575	0.00711207	0.00461979	0.0123279
Proteobacteria	Gammaproteobacteria	Oceanospirillales	Oceanospirillales_unclassified	Oceanospirillales_unclassified	otu242	0.0690111	0.066399	0.0656184	0.00571625	0.0566339	0.0413296	0.0867389	0.065606	0.0252595	0.0325508	0.0191847	0.0188501	0.124719	0.158901	0.195974	0.13436	0.206389	0.00536603	0.141672	0.172859	0.165627	0.0142241	0.0415781	0.0308197
Proteobacteria	Deltaproteobacteria	Desulfobacterales	Nitrospinaceae	Nitrospina	otu153	0.00143773	0	0	0.00285812	0.00128713	0.00147606	0.00166806	0.00298209	0.00120283	0.000986388	0	0	0.209692	0.238352	0.179739	0.174948	0.115807	0.167688	0.197718	0.187132	0.173367	0.0270259	0.0254089	0.0320525
Proteobacteria	Alphaproteobacteria	SAR11 clade	Surface 1	Surface 1_unclassified	otu199	0.0977658	0.0569134	0.0352395	0.0171487	0.0283169	0.0472339	0.0950792	0.0864807	0.0384907	0.0217005	0.0191847	0.0153157	0.142536	0.194843	0.146111	0.177747	0.0940216	0.0254886	0.121433	0.115768	0.133121	0.0213362	0.00923958	0.0197246
Proteobacteria	Gammaproteobacteria	Oceanospirillales	OM182 clade	OM182 clade_unclassified	otu144	0.0416942	0.0173902	0.0194425	0.047159	0.0257427	0.0265691	0.030025	0.0208746	0.0120283	0.0138094	0.0159872	0.00824694	0.124719	0.116338	0.0718957	0.0853744	0.0894352	0.525871	0.155683	0.109425	0.126929	0.0369828	0.0277187	0.0271213
Proteobacteria	Gammaproteobacteria	Arenicellales	Arenicellaceae	Arenicella	otu140	0.100641	0.0600753	0.0656184	0.0614496	0.0926736	0.122513	0.0800667	0.0834986	0.0781842	0.0601697	0.0751399	0.130773	0.0411162	0.0699922	0.0521824	0.0811756	0.0779691	0.0657339	0.0638301	0.0967379	0.0650125	0.0298707	0.0461979	0.0493115
Bacteroidetes	Flavobacteriia	Flavobacteriales	Flavobacteriaceae	Polaribacter	otu135	0.106392	0.132798	0.0984276	0.0685949	0.127426	0.149082	0.0850709	0.149105	0.114269	0.150917	0.156675	0.202639	0.00959377	0.0113501	0.00695765	0.016795	0.0275185	0.0174396	0.0155683	0.0158587	0.0139312	0.0099569	0.0138594	0.0110951
Marinimicrobia (SAR406 clade)	Marinimicrobia (SAR406 clade)_unclassified	Marinimicrobia (SAR406 clade)_unclassified	Marinimicrobia (SAR406 clade)_unclassified	Marinimicrobia (SAR406 clade)_unclassified	otu261	0.021566	0.00948557	0.00729093	0.00142906	0.00900994	0.00885635	0.0250209	0.0119284	0.0036085	0.00197278	0.00319744	0.00471254	0.198728	0.208085	0.20873	0.127362	0.168551	0.00804905	0.231968	0.180789	0.165627	0.0184914	0.0138594	0.0123279
Bacteroidetes	Flavobacteriia	Flavobacteriales	Flavobacteriaceae	Polaribacter	otu219	0.0733243	0.151769	0.15311	0.0185778	0.102971	0.132845	0.0817348	0.0745523	0.157571	0.14204	0.132694	0.19557	0.00274108	0.00189168	0.00579804	0.0125962	0.011466	0.00268302	0	0.0047576	0.00773958	0.0213362	0.0716068	0.0690361
Proteobacteria	Gammaproteobacteria	Cellvibrionales	Porticoccaceae	SAR92 clade	otu184	0.142335	0.151769	0.1203	0.092889	0.0875251	0.0900396	0.136781	0.132703	0.101038	0.0779246	0.0815348	0.0777568	0.0246697	0.0217543	0.0231922	0.0307908	0.0217855	0.0295132	0.0295798	0.0190304	0.0386979	0.0256035	0.0184792	0.0197246
Bacteroidetes	Flavobacteriia	Flavobacteriales	Flavobacteriaceae	Polaribacter	otu307	0.021566	0.0980175	0.170122	0.0185778	0.113268	0.109228	0.0216847	0.0417493	0.222524	0.192346	0.18705	0.215598	0	0.00189168	0.00115961	0.00139958	0.0011466	0	0	0	0.00154792	0.00284483	0.0461979	0.023423
Bacteroidetes	Flavobacteriia	Flavobacteriales	Flavobacteriaceae	Polaribacter	otu209	0.0416942	0.126474	0.15554	0.0157197	0.0836637	0.11218	0.0567139	0.0745523	0.167194	0.156836	0.203038	0.148445	0	0.000945841	0.00695765	0.0139958	0.011466	0.00134151	0.00311366	0.00158587	0.0108354	0.017069	0.0808463	0.0616394
Planctomycetes	OM190	OM190_unclassified	OM190_unclassified	OM190_unclassified	otu130	0	0	0	0	0	0	0	0	0	0	0	0	0.0616743	0.0463462	0.0626189	0.0363891	0.0619167	1.02759	0.0809553	0.0761216	0.0541771	0.0142241	0.00692969	0.0098623
Proteobacteria	Gammaproteobacteria	Alteromonadales	Colwelliaceae	Colwellia	otu86	0.00143773	0.00632371	0	0.0257231	0.00257427	0.00885635	0	0.00894628	0.00601417	0.0108503	0.0319744	0.0294533	0	0	0	0	0.00343981	0.342084	0	0	0.00619166	0.312931	0.478148	0.435174
Proteobacteria	Gammaproteobacteria	Oceanospirillales	Oceanospirillaceae	Pseudospirillum	otu180	0.0301924	0.0126474	0.015797	0.024294	0.0154456	0.0162366	0.0467056	0.0178926	0.00962267	0.00986388	0.00959233	0.00942507	0.143907	0.122014	0.0788534	0.0643807	0.0814089	0.38233	0.160354	0.115768	0.0944229	0.04125	0.00923958	0.0123279
Bacteroidetes	Flavobacteriia	Flavobacteriales	Flavobacteriaceae	Ulvibacter	otu211	0.021566	0.107503	0.181058	0.0214359	0.0604953	0.0959438	0.028357	0.0611329	0.222524	0.180509	0.183853	0.272149	0	0	0	0	0	0	0	0	0	0	0.0023099	0
Bacteroidetes	Flavobacteriia	Flavobacteriales	NS9 marine group	NS9 marine group_unclassified	otu174	0.00143773	0	0.00243031	0.00142906	0.00257427	0.00147606	0.00667223	0.00298209	0	0	0	0	0.149389	0.227948	0.170462	0.0881735	0.252253	0.0684169	0.19149	0.13797	0.0758479	0.0113793	0.0207891	0.00616394
Bacteroidetes	Flavobacteriia	Flavobacteriales	Flavobacteriaceae	Polaribacter	otu296	0.0460074	0.123312	0.138528	0.0100034	0.0823766	0.125465	0.0717264	0.0805165	0.133515	0.136122	0.155076	0.201461	0.00274108	0.00283752	0.00347883	0.0111966	0.00802623	0.00134151	0.00311366	0.00634347	0.00619166	0.0099569	0.0531276	0.0616394
Bacteroidetes	Flavobacteriia	Flavobacteriales	Flavobacteriaceae	Polaribacter	otu164	0.00718866	0.0142283	0.00729093	0.00142906	0.00643567	0.00442818	0.0133445	0.0104373	0.0192453	0.0167686	0.00639488	0.0247408	0.0520805	0.0454004	0.0718957	0.0685794	0.0814089	0.0308547	0.046705	0.0380608	0.091327	0.308664	0.279497	0.283541
Proteobacteria	Deltaproteobacteria	Desulfobacterales	Nitrospinaceae	Nitrospina	otu187	0	0.00158093	0	0	0	0	0	0.00149105	0	0	0	0	0.149389	0.147551	0.125238	0.128761	0.0837022	0.150249	0.161911	0.153829	0.184202	0.0284483	0.0161693	0.017259
Proteobacteria	Alphaproteobacteria	SAR11 clade	Surface 1	Surface 1_unclassified	otu274	0.0690111	0.0806273	0.0887063	0.0257231	0.0553468	0.0487099	0.0717264	0.0551687	0.050519	0.0266325	0.0191847	0.0223845	0.0493394	0.0614797	0.142632	0.114766	0.12842	0.00804905	0.0529323	0.0539195	0.0619166	0.00426724	0.0184792	0.0221902
Proteobacteria	Alphaproteobacteria	SAR11 clade	Surface 1	Surface 1_unclassified	otu294	0.0287546	0.0316186	0.0206576	0.00714531	0.0128713	0.0265691	0.028357	0.0178926	0.00841984	0.00690471	0	0.00942507	0.131572	0.174981	0.169303	0.0811756	0.135299	0.00268302	0.107421	0.155415	0.105258	0.00853449	0.0115495	0.0123279
Bacteroidetes	Flavobacteriia	Flavobacteriales	Flavobacteriaceae	Polaribacter	otu315	0.021566	0.121731	0.173767	0.0214359	0.0630696	0.0723269	0.0200167	0.0506956	0.185236	0.149931	0.155076	0.221489	0	0	0	0	0	0	0	0	0	0	0	0
Proteobacteria	Gammaproteobacteria	Oceanospirillales	ZD0405	ZD0405_unclassified	otu312	0.021566	0.022133	0.0218728	0	0.0038614	0.00442818	0.0233528	0.0119284	0.0108255	0.00197278	0.00319744	0.00117813	0.117866	0.128634	0.155388	0.0853744	0.186897	0.00670754	0.154126	0.111011	0.165627	0.00711207	0.023099	0.0209574
Bacteroidetes	Flavobacteriia	Flavobacteriales	Flavobacteriaceae	Polaribacter	otu270	0.0172528	0.113827	0.130022	0.0171487	0.0720795	0.0797072	0.0116764	0.0372762	0.200873	0.171631	0.188649	0.199105	0	0	0	0	0	0	0	0	0	0	0.00461979	0.00246557
Proteobacteria	Gammaproteobacteria	Oceanospirillales	Oceanospirillales_unclassified	Oceanospirillales_unclassified	otu248	0.0244414	0.0300376	0.0182273	0.00714531	0.00900994	0.00738029	0.0233528	0.0253478	0.0168397	0.0078911	0.00799361	0.00589067	0.0849734	0.0964758	0.186697	0.0951714	0.196069	0.00402452	0.0825121	0.0983237	0.116094	0.00711207	0.0323385	0.0209574
Proteobacteria	Gammaproteobacteria	Oceanospirillales	Oceanospirillales_unclassified	Oceanospirillales_unclassified	otu239	0.0517583	0.0411041	0.0437456	0.00285812	0.0270298	0.0221409	0.0700584	0.0477135	0.0252595	0.0138094	0.0127898	0.00471254	0.071268	0.0851257	0.153068	0.0811756	0.112367	0.00804905	0.0591596	0.0935661	0.109902	0.0156466	0.0184792	0.023423
Bacteroidetes	Flavobacteriia	Flavobacteriales	Flavobacteriaceae	Polaribacter	otu155	0.0460074	0.0569134	0.0765548	0.0971762	0.0501982	0.0457578	0.030025	0.0745523	0.115472	0.114421	0.115108	0.10721	0.00137054	0.000945841	0.00231922	0.00139958	0.0011466	0.0134151	0.00155683	0.00634347	0.00309583	0.0796552	0.0923958	0.0801312
Actinobacteria	Actinobacteria	PeM15	PeM15_unclassified	PeM15_unclassified	otu193	0.0301924	0.0173902	0.00607578	0.00857437	0.0128713	0.025093	0.0383653	0.0253478	0.007217	0.00295916	0	0.00117813	0.163094	0.15228	0.0452247	0.0335899	0.0733827	0.0214641	0.188377	0.223607	0.0882312	0.0369828	0	0.00246557
Bacteroidetes	Flavobacteriia	Flavobacteriales	Cryomorphaceae	Owenweeksia	otu255	0.212784	0.0932747	0.0996427	0.0328684	0.0810894	0.0944677	0.178482	0.153578	0.079387	0.0631288	0.0591527	0.0624411	0	0	0	0	0.0011466	0.0120736	0.00311366	0.00158587	0	0.00142241	0	0.00123279
Proteobacteria	Gammaproteobacteria	Oceanospirillales	OM182 clade	OM182 clade_unclassified	otu221	0.12652	0.0901129	0.0364547	0.13719	0.0900994	0.0915156	0.1201	0.134194	0.064953	0.0325508	0.0431655	0.061263	0.0164465	0.0170251	0.0150749	0.00839748	0.0160525	0.0321962	0.0108978	0.0206163	0.0201229	0.0113793	0.0115495	0.0110951
Chloroflexi	SAR202 clade	SAR202 clade_unclassified	SAR202 clade_unclassified	SAR202 clade_unclassified	otu227	0	0	0	0	0	0	0	0	0	0	0	0	0.112384	0.141876	0.121759	0.103569	0.120394	0.00536603	0.175922	0.163344	0.128477	0.00568966	0.0138594	0.0197246
Proteobacteria	Gammaproteobacteria	Alteromonadales	Alteromonadaceae	Alteromonas	otu111	0	0	0	0.0114325	0.0102971	0	0	0	0	0	0	0.00235627	0	0.000945841	0.0139153	0.0629811	0.0171991	0.959178	0	0	0.00309583	0	0.0023099	0
Bacteroidetes	Flavobacteriia	Flavobacteriales	Cryomorphaceae	Owenweeksia	otu157	0.17109	0.113827	0.0850609	0.0743112	0.0823766	0.0841353	0.108424	0.0760434	0.07217	0.0621424	0.0655476	0.0907163	0	0	0	0	0	0.0107321	0.00311366	0.00158587	0.00154792	0	0	0
Proteobacteria	Gammaproteobacteria	Cellvibrionales	Porticoccaceae	SAR92 clade	otu457	0.0761998	0.0679799	0.15797	0.0628787	0.066931	0.0811832	0.0667223	0.105864	0.1275	0.104557	0.0671463	0.061263	0	0	0.00115961	0	0.0011466	0.00268302	0	0	0	0	0	0.00123279
Proteobacteria	Alphaproteobacteria	SAR11 clade	Surface 4	Surface 4_unclassified	otu232	0.00287546	0	0	0	0.00128713	0	0	0.00149105	0	0	0	0	0.143907	0.138093	0.113642	0.103569	0.0848488	0.00939055	0.129217	0.147486	0.10371	0.017069	0.00692969	0.0246557
Proteobacteria	Gammaproteobacteria	BD7-8 marine group	BD7-8 marine group_unclassified	BD7-8 marine group_unclassified	otu197	0.145211	0.0727227	0.0668335	0.0771693	0.114555	0.180079	0.0667223	0.0626239	0.0601417	0.0591833	0.068745	0.078935	0	0.000945841	0	0	0.00229321	0.00939055	0	0.00158587	0	0	0	0.00123279
Proteobacteria	Epsilonproteobacteria	Campylobacterales	Campylobacteraceae	Arcobacter	otu162	0	0	0.00121516	0.0171487	0.00128713	0.00147606	0	0	0.00120283	0.00394555	0.011191	0.0106032	0.00411162	0.00283752	0.00347883	0.00839748	0	0.162322	0.00622733	0	0.0263146	0.04125	0.464289	0.431476
Proteobacteria	Betaproteobacteria	Methylophilales	Methylophilaceae	OM43 clade	otu234	0.0675734	0.0395232	0.0364547	0.00857437	0.0604953	0.076755	0.0834028	0.0432403	0.0372879	0.0217005	0.00959233	0.017672	0.0287813	0.0435087	0.0417459	0.0475857	0.103194	0.0509773	0.0435913	0.0380608	0.0588208	0.0142241	0.0115495	0.0308197
Bacteria_unclassified	Bacteria_unclassified	Bacteria_unclassified	Bacteria_unclassified	Bacteria_unclassified	otu230	0.0273169	0.0727227	0.0972124	0.0285812	0.0746538	0.0634705	0.0316931	0.0432403	0.137123	0.0907477	0.100719	0.10721	0	0.000945841	0.00811726	0.00839748	0.00229321	0.00268302	0	0	0.00619166	0.00853449	0.0531276	0.0320525
Proteobacteria	Epsilonproteobacteria	Campylobacterales	Campylobacteraceae	Arcobacter	otu159	0	0.00474278	0.0145819	0.124328	0.038614	0.025093	0.00500417	0.00298209	0.00481134	0.0729927	0.284572	0.197926	0.00548216	0.00189168	0.00115961	0	0.00917284	0.00670754	0.00311366	0.0047576	0.0108354	0.0284483	0.0808463	0.0875279
Proteobacteria	Alphaproteobacteria	Rhodobacterales	Rhodobacteraceae	Planktomarina	otu152	0.0517583	0.0126474	0.0218728	0.0414428	0.0167327	0.0132845	0.0366972	0.0372762	0.0120283	0.0118367	0.0239808	0.0188501	0.0753796	0.0889091	0.032469	0.0545836	0.0332515	0.154273	0.0358071	0.0872227	0.055725	0.0142241	0.0161693	0.0197246
Proteobacteria	Gammaproteobacteria	Oceanospirillales	ZD0405	ZD0405_unclassified	otu281	0.0287546	0.0126474	0.0133667	0	0.00514854	0.00590423	0.0183486	0.0149105	0.0108255	0.000986388	0.00159872	0.00117813	0.0589332	0.113501	0.165824	0.0727782	0.139886	0	0.0918531	0.0745357	0.0634645	0	0.00923958	0.00616394
Proteobacteria	Alphaproteobacteria	SAR11 clade	Surface 1	Surface 1_unclassified	otu271	0.0603847	0.0331995	0.031594	0.0128616	0.0296041	0.0324733	0.0567139	0.0402582	0.021651	0.0157822	0.00799361	0.0188501	0.0726386	0.0766131	0.0649381	0.0797761	0.0504506	0.0160981	0.0700574	0.0618488	0.0696562	0.00711207	0.00923958	0.0098623
Bacteroidetes	Sphingobacteriia	Sphingobacteriales	NS11-12 marine group	NS11-12 marine group_unclassified	otu171	0.080513	0.0790464	0.0765548	0.0300103	0.0604953	0.0428057	0.0834028	0.0909538	0.0829955	0.115407	0.097522	0.0624411	0	0.00189168	0.00231922	0.00139958	0.00343981	0.00268302	0.00311366	0.00158587	0.00154792	0.00142241	0.00692969	0.00123279
Proteobacteria	Gammaproteobacteria	Order Incertae Sedis	Family Incertae Sedis	Marinicella	otu250	0.0575093	0.0411041	0.0255183	0.00285812	0.0128713	0.0118085	0.0700584	0.0283299	0.0204482	0.00591833	0.00159872	0.0035344	0.0986788	0.102151	0.0695765	0.0307908	0.043571	0.00536603	0.0965236	0.0903944	0.0820395	0.0142241	0.00692969	0.0135607
Bacteroidetes	Flavobacteriia	Flavobacteriales	Flavobacteriaceae	Polaribacter	otu378	0.0316301	0.0616562	0.106934	0.0485881	0.0630696	0.0383775	0.0366972	0.0492045	0.146746	0.0937068	0.0623501	0.0624411	0	0.000945841	0.00115961	0.00839748	0.00573302	0.00670754	0.00155683	0	0.00464375	0.0142241	0.0300286	0.0246557
Bacteroidetes	Flavobacteriia	Flavobacteriales	Flavobacteriaceae	Flavobacteriaceae_unclassified	otu289	0.0273169	0.0743036	0.0631881	0.024294	0.0540596	0.0324733	0.0200167	0.11332	0.157571	0.107516	0.113509	0.096607	0	0	0	0	0.0011466	0.00134151	0.00155683	0	0	0	0	0
Bacteroidetes	Flavobacteriia	Flavobacteriales	Flavobacteriaceae	NS5 marine group	otu168	0.0992035	0.0569134	0.0534668	0.147193	0.0785152	0.115133	0.0750626	0.0626239	0.0300708	0.0335372	0.0415667	0.0459472	0.0123349	0.00756673	0.00811726	0.0139958	0.00687963	0.00939055	0.0124547	0.0126869	0.00154792	0.00568966	0.00461979	0
Proteobacteria	Gammaproteobacteria	Oceanospirillales	OM182 clade	OM182 clade_unclassified	otu185	0.00862639	0.00790464	0.00243031	0.0271522	0.00257427	0.00295212	0.00333611	0.00596419	0.00120283	0.00197278	0.00159872	0.0035344	0.0616743	0.0576963	0.0626189	0.0349895	0.0481574	0.250862	0.0871826	0.047576	0.0665604	0.0312931	0.0277187	0.0394492
Proteobacteria	Gammaproteobacteria	Order Incertae Sedis	Family Incertae Sedis	Marinicella	otu252	0.0129396	0.00316186	0.00243031	0	0.00257427	0.00590423	0.0116764	0.00149105	0.00240567	0.000986388	0	0.00235627	0.148018	0.151335	0.0753746	0.043387	0.0458642	0.00536603	0.108978	0.0983237	0.072752	0.0256035	0.0184792	0.0098623
Proteobacteria	Gammaproteobacteria	Gammaproteobacteria_unclassified	Gammaproteobacteria_unclassified	Gammaproteobacteria_unclassified	otu351	0.0172528	0.0252948	0.0170122	0	0.0077228	0.0147606	0.0116764	0.00596419	0.0192453	0.00887749	0.00799361	0.00471254	0.0575626	0.0539129	0.104365	0.0839748	0.133006	0.0201226	0.0389208	0.023788	0.0928749	0.017069	0.0508177	0.0357508
Proteobacteria	Gammaproteobacteria	Oceanospirillales	Oceanospirillaceae	Pseudospirillum	otu233	0.0776375	0.044266	0.0425304	0.15291	0.0592082	0.0959438	0.0767306	0.0492045	0.0336793	0.0295916	0.0159872	0.0424128	0.00548216	0.00472921	0.00579804	0	0.0103194	0.0992716	0.0124547	0.00317173	0.00619166	0.00284483	0.0023099	0.00369836
Proteobacteria	Gammaproteobacteria	Oceanospirillales	Oceanospirillaceae	Balneatrix	otu176	0.00143773	0	0	0.00285812	0	0.00147606	0	0.00149105	0	0	0	0.00117813	0.0438572	0.0491837	0.113642	0.107768	0.0917284	0.101955	0.0669438	0.0570912	0.0526291	0.0768104	0.0415781	0.0308197
Bacteroidetes	Flavobacteriia	Flavobacteriales	Flavobacteriaceae	Polaribacter	otu179	0.0186905	0.0347804	0.0729093	0.118612	0.0399011	0.0428057	0.0266889	0.0178926	0.0685615	0.0641152	0.057554	0.103676	0.00274108	0.00189168	0	0.00839748	0.00917284	0.0147566	0	0.00158587	0.00464375	0.0099569	0.0739167	0.0517771
Proteobacteria	Alphaproteobacteria	SAR11 clade	Surface 1	Surface 1_unclassified	otu323	0.0675734	0.0316186	0.0145819	0	0.00900994	0.00738029	0.0483736	0.0372762	0.0132312	0.00295916	0	0.00589067	0.0630448	0.134309	0.0811726	0.0769769	0.0538904	0	0.0544891	0.0396467	0.055725	0.00142241	0.0023099	0.00123279
Proteobacteria	Gammaproteobacteria	Oceanospirillales	SUP05 cluster	SUP05 cluster_unclassified	otu286	0.0776375	0.0490088	0.0449608	0.00714531	0.0257427	0.0442818	0.0934112	0.0551687	0.0324765	0.0236733	0.0175859	0.0070688	0.0232992	0.0378336	0.053342	0.0279916	0.0447176	0.00536603	0.037364	0.0412325	0.0634645	0.00426724	0.0115495	0.0098623
Bacteroidetes	Flavobacteriia	Flavobacteriales	NS9 marine group	NS9 marine group_unclassified	otu257	0.00718866	0.00158093	0.00243031	0	0.0038614	0	0	0.00149105	0.0036085	0.000986388	0	0	0.0781207	0.0851257	0.0846514	0.0783765	0.098608	0.0174396	0.0902963	0.122112	0.0820395	0.0199138	0.0138594	0.0110951
Proteobacteria	Gammaproteobacteria	Oceanospirillales	SAR86 clade	SAR86 clade_unclassified	otu342	0.0230037	0.00948557	0.0170122	0.00428718	0.0102971	0.00442818	0.0467056	0.0104373	0.00962267	0.00197278	0.00479616	0.00471254	0.113755	0.0879632	0.0614593	0.0587824	0.055037	0.0201226	0.0871826	0.0586771	0.0882312	0.0128017	0.00461979	0.00616394
Proteobacteria	Gammaproteobacteria	Oceanospirillales	SAR86 clade	SAR86 clade_unclassified	otu267	0.0661357	0.0411041	0.038885	0.00857437	0.0205941	0.0221409	0.0700584	0.0521866	0.0228538	0.0147958	0.0223821	0.00942507	0.0740091	0.0406712	0.0313094	0.026592	0.0389846	0.00939055	0.0638301	0.0602629	0.0619166	0.0156466	0.0115495	0.0098623
Proteobacteria	Alphaproteobacteria	SAR11 clade	SAR11 clade_unclassified	SAR11 clade_unclassified	otu446	0.0402565	0.0268758	0.00486062	0	0.00514854	0.00885635	0.058382	0.0208746	0.00601417	0.00197278	0.00159872	0.0035344	0.0575626	0.132418	0.0811726	0.0909727	0.0573302	0	0.0544891	0.0539195	0.0464375	0	0.0023099	0.00123279
Proteobacteria	Gammaproteobacteria	Alteromonadales	Colwelliaceae	Colwellia	otu82	0	0.00316186	0.00121516	0.0514462	0.00128713	0.00147606	0	0.00298209	0.0108255	0.0266325	0.346922	0.240339	0	0	0	0	0.00573302	0.0308547	0	0	0.00154792	0.0199138	0.0254089	0.0320525
Bacteroidetes	Flavobacteriia	Flavobacteriales	Flavobacteriaceae	Polaribacter	otu373	0.0273169	0.0411041	0.0558971	0.00428718	0.0283169	0.0413296	0.0417014	0.0387672	0.0312737	0.0157822	0.0319744	0.0294533	0.0137054	0.0274294	0.0231922	0.0321903	0.1181	0.00536603	0.00778416	0.0348891	0.0417937	0.0099569	0.043888	0.0283541
Bacteroidetes	Flavobacteriia	Flavobacteriales	Flavobacteriaceae	Flavobacteriaceae_unclassified	otu256	0.0244414	0.0505897	0.0789851	0.0114325	0.047624	0.076755	0.0166806	0.0372762	0.0829955	0.107516	0.100719	0.0918944	0	0	0	0.00139958	0	0.00134151	0	0	0	0	0	0.00246557
Proteobacteria	Gammaproteobacteria	Gammaproteobacteria_unclassified	Gammaproteobacteria_unclassified	Gammaproteobacteria_unclassified	otu478	0.0287546	0.0537515	0.11787	0.0342975	0.0553468	0.0487099	0.0333611	0.0626239	0.0950239	0.0868021	0.0591527	0.0589067	0	0	0	0	0	0	0	0	0.00309583	0	0	0
Bacteroidetes	Flavobacteriia	Flavobacteriales	Flavobacteriaceae	Formosa	otu327	0.0186905	0.0743036	0.114225	0.0100034	0.0553468	0.0472339	0.0333611	0.0357851	0.0745757	0.0946932	0.0671463	0.096607	0	0	0	0	0.0011466	0	0	0	0	0.00142241	0	0.00246557
Proteobacteria	Alphaproteobacteria	Rhodospirillales	Rhodospirillaceae	Rhodospirillaceae_unclassified	otu165	0	0.00316186	0.00243031	0.00285812	0	0	0.00500417	0.00149105	0	0.000986388	0	0.00117813	0.106902	0.0681006	0.0405863	0.0181945	0.0286651	0.215983	0.0840689	0.0697781	0.072752	0.0184914	0.00692969	0.00369836
Proteobacteria	Gammaproteobacteria	Oceanospirillales	Oceanospirillaceae	Balneatrix	otu254	0.0201282	0.0331995	0.0510365	0.265805	0.0746538	0.0885635	0.0100083	0.0447314	0.0709672	0.0345236	0.028777	0.0329877	0	0	0	0	0	0.00134151	0	0	0	0	0	0.00123279
Proteobacteria	Gammaproteobacteria	Oceanospirillales	ZD0405	ZD0405_unclassified	otu412	0.0230037	0.0126474	0.00243031	0	0.00257427	0.00590423	0.0250209	0.00894628	0.0036085	0.00295916	0	0	0.0657859	0.112555	0.0997263	0.0615815	0.0802623	0	0.0576028	0.0808792	0.0572729	0.00284483	0.0023099	0.00246557
Proteobacteria	Gammaproteobacteria	Alteromonadales	Colwelliaceae	Colwellia	otu163	0	0.00790464	0.00121516	0.00571625	0.00257427	0.00147606	0	0.00298209	0.0336793	0.030578	0.0319744	0.223845	0	0	0	0	0.00229321	0.0107321	0	0	0.00309583	0.152198	0.143214	0.0936918
Gemmatimonadetes	Gemmatimonadetes	BD2-11 terrestrial group	BD2-11 terrestrial group_unclassified	BD2-11 terrestrial group_unclassified	otu220	0	0	0	0	0	0	0	0	0	0	0	0	0.00685269	0.00378336	0.00115961	0.00979706	0.00458642	0.678803	0.00778416	0.0047576	0.00309583	0	0.0023099	0
Proteobacteria	Betaproteobacteria	Methylophilales	Methylophilaceae	OM43 clade	otu537	0.0690111	0.0237139	0.031594	0.0114325	0.0270298	0.0369015	0.0450375	0.032803	0.0204482	0.012823	0.00959233	0.00589067	0.0479689	0.0520213	0.0278306	0.0559832	0.0584769	0.0160981	0.0420345	0.0285456	0.0309583	0.0156466	0.00461979	0.0110951
Proteobacteria	Alphaproteobacteria	Rhodospirillales	Rhodospirillaceae	Magnetospira	otu173	0.00143773	0.00158093	0.00121516	0.00142906	0	0	0.00166806	0	0	0.000986388	0	0	0.0383751	0.0217543	0.0278306	0.0335899	0.0309583	0.442698	0.0326935	0.0253739	0.0278625	0.00711207	0.00461979	0.00246557
Proteobacteria	Gammaproteobacteria	Alteromonadales	Colwelliaceae	Colwellia	otu214	0	0	0	0	0	0	0	0	0	0.00394555	0.00159872	0.00235627	0.00411162	0.00945841	0.00347883	0.00139958	0.0011466	0.0590263	0.00155683	0.00317173	0.0356021	0.267414	0.180172	0.198479
Bacteroidetes	Flavobacteriia	Flavobacteriales	Flavobacteriaceae	Flavobacteriaceae_unclassified	otu340	0.0201282	0.044266	0.0595426	0.00285812	0.0489111	0.0472339	0.028357	0.0357851	0.064953	0.0769383	0.0623501	0.0848256	0.00411162	0	0.00231922	0.00279916	0.00458642	0.00402452	0.00155683	0.00158587	0.00154792	0.0099569	0.0369583	0.0369836
Proteobacteria	Alphaproteobacteria	SAR11 clade	Surface 1	Surface 1_unclassified	otu241	0.0460074	0.022133	0.00729093	0.00428718	0.0128713	0.0177127	0.0350292	0.0447314	0.0156368	0.00591833	0.00479616	0.0035344	0.0548216	0.0747214	0.0463843	0.0517845	0.0332515	0.0187811	0.0669438	0.0380608	0.0572729	0.0156466	0.00692969	0.00493115
Bacteroidetes	Flavobacteriia	Flavobacteriales	Flavobacteriaceae	Formosa	otu196	0.0877016	0.0679799	0.0923518	0.0371556	0.0527725	0.0442818	0.0750626	0.0596419	0.0481134	0.048333	0.0255795	0.0494816	0	0	0	0	0	0.00536603	0.00155683	0	0	0	0	0
Proteobacteria	Alphaproteobacteria	SAR11 clade	Surface 1	Surface 1_unclassified	otu482	0.00718866	0.00632371	0.00121516	0	0.00257427	0.00295212	0.0166806	0.00447314	0.00120283	0.000986388	0	0.00117813	0.0657859	0.0926924	0.0997263	0.0587824	0.0733827	0.00134151	0.0747279	0.0681923	0.0773958	0.00284483	0	0.00123279
Verrucomicrobia	Opitutae	Puniceicoccales	Puniceicoccaceae	Lentimonas	otu166	0.0718866	0.042685	0.0328092	0.0585915	0.0604953	0.169747	0.088407	0.0402582	0.0168397	0.0207141	0.0143885	0.0447691	0.00274108	0.00567505	0.00115961	0.0069979	0.0011466	0.00402452	0.0124547	0.0126869	0.00619166	0.00142241	0.0023099	0.00246557
Proteobacteria	Gammaproteobacteria	Oceanospirillales	Oceanospirillaceae	Oceanospirillaceae_unclassified	otu302	0.0143773	0.042685	0.038885	0.271522	0.0682181	0.0693747	0.0150125	0.0402582	0.0529247	0.0315644	0.0303757	0.0188501	0	0	0	0	0	0	0	0	0	0.00142241	0	0
Proteobacteria	Gammaproteobacteria	Alteromonadales	Colwelliaceae	Colwelliaceae_unclassified	otu259	0.00143773	0.0110665	0.015797	0.0100034	0.0141585	0.00885635	0	0.00298209	0.0312737	0.0542513	0.0463629	0.0506598	0	0.000945841	0.00811726	0.0069979	0.00573302	0.0201226	0.00155683	0.00634347	0.0247667	0.0640086	0.173242	0.154098
Proteobacteria	Alphaproteobacteria	Rhodospirillales	Rhodospirillaceae	Rhodospirillaceae_unclassified	otu203	0.00143773	0	0	0.00428718	0	0.00295212	0.00166806	0	0.00120283	0.000986388	0.00159872	0	0.071268	0.0539129	0.0579804	0.0797761	0.0447176	0.0965885	0.0793984	0.0459901	0.0665604	0.0184914	0.0138594	0.0221902
Proteobacteria	Gammaproteobacteria	Oceanospirillales	OM182 clade	OM182 clade_unclassified	otu229	0.0632602	0.0584943	0.0267334	0.0671659	0.0592082	0.0664226	0.0783987	0.031312	0.0336793	0.0207141	0.0271783	0.0341659	0.0150759	0.0104043	0.00811726	0.00559832	0.0137593	0.0281717	0.00778416	0.0111011	0.00464375	0.00711207	0.0023099	0.00739672
Proteobacteria	Gammaproteobacteria	Oceanospirillales	SAR86 clade	SAR86 clade_unclassified	otu298	0.00143773	0	0	0	0.00128713	0.00295212	0.00333611	0.00298209	0	0	0	0	0.0644153	0.0614797	0.0742149	0.0643807	0.0630633	0.0174396	0.0747279	0.0935661	0.072752	0.0213362	0.0207891	0.0197246
Bacteroidetes	Flavobacteriia	Flavobacteriales	Flavobacteriaceae	Polaribacter	otu306	0.0172528	0.0537515	0.0328092	0.0142906	0.0373269	0.050186	0.0200167	0.032803	0.0493162	0.0769383	0.0863309	0.0730443	0.00137054	0.000945841	0.00231922	0.00419874	0.00458642	0.00402452	0.0046705	0.00158587	0.00464375	0.0099569	0.0485078	0.0332853
Bacteroidetes	Flavobacteriia	Flavobacteriales	Flavobacteriaceae	Flavobacterium	otu290	0.0143773	0.0268758	0.0328092	0.00714531	0.0308912	0.0280451	0.00500417	0.00894628	0.0481134	0.0384691	0.0511591	0.0424128	0.00274108	0.00283752	0.00347883	0.0209937	0.0275185	0.00804905	0.00622733	0.0047576	0.0201229	0.0384052	0.113185	0.102321
Proteobacteria	Gammaproteobacteria	Oceanospirillales	ZD0405	ZD0405_unclassified	otu486	0.0258792	0.0158093	0.0133667	0	0.0077228	0.0162366	0.0650542	0.0178926	0.00841984	0	0.00159872	0	0.0411162	0.0643172	0.0568208	0.0237929	0.0905818	0	0.0576028	0.0539195	0.0851354	0.00284483	0.00692969	0.00123279
Bacteroidetes	Flavobacteriia	Flavobacteriales	Flavobacteriaceae	Polaribacter	otu568	0.0258792	0.0458469	0.0510365	0.00285812	0.0411883	0.0546142	0.0116764	0.0342941	0.0529247	0.066088	0.0591527	0.0718662	0	0.00189168	0.00231922	0.00839748	0.00687963	0.00268302	0.00155683	0.00317173	0.00309583	0.00426724	0.0508177	0.0431476
Proteobacteria	Gammaproteobacteria	Alteromonadales	Moritellaceae	Moritella	otu205	0	0	0.00121516	0.0214359	0.00514854	0.00295212	0	0.00596419	0.0180425	0.0394555	0.134293	0.137842	0	0	0	0	0.0011466	0	0	0.00317173	0.0170271	0.120905	0.0762266	0.0752
Bacteroidetes	Flavobacteriia	Flavobacteriales	Flavobacteriaceae	NS3a marine group	otu314	0.00718866	0.0505897	0.0583275	0.00571625	0.0489111	0.0383775	0.0116764	0.0387672	0.111864	0.0641152	0.068745	0.0824694	0	0	0.00115961	0.00139958	0	0	0	0	0	0.00284483	0.0115495	0.0098623
Proteobacteria	Alphaproteobacteria	SAR11 clade	Surface 1	Surface 1_unclassified	otu454	0.00718866	0.0110665	0.00486062	0	0.00257427	0	0.0100083	0.00149105	0.00240567	0.000986388	0	0.00235627	0.0685269	0.0860715	0.0834918	0.0587824	0.0665031	0	0.0700574	0.0634347	0.0634645	0	0.0023099	0.00246557
Proteobacteria	Gammaproteobacteria	Oceanospirillales	Oceanospirillales_unclassified	Oceanospirillales_unclassified	otu343	0.0201282	0.0316186	0.0364547	0	0.0270298	0.0221409	0.0333611	0.0342941	0.0312737	0.0256461	0.0159872	0.0188501	0.00959377	0.0189168	0.0347883	0.0293912	0.0424244	0.00402452	0.00778416	0.0126869	0.0464375	0.024181	0.0716068	0.0493115
Actinobacteria	Acidimicrobiia	Acidimicrobiales	Sva0996 marine group	Sva0996 marine group_unclassified	otu262	0	0	0	0.00285812	0	0	0	0.00149105	0	0	0	0	0.0808618	0.0671547	0.0568208	0.0363891	0.0825556	0.0214641	0.0825121	0.0935661	0.0712041	0.00284483	0.00461979	0.00862951
Proteobacteria	Gammaproteobacteria	Oceanospirillales	Oceanospirillaceae	Balneatrix	otu384	0.037381	0.0537515	0.0558971	0.0257231	0.0270298	0.0191888	0.0383653	0.0402582	0.0420992	0.0187414	0.0143885	0.00942507	0.0205581	0.0198627	0.0371075	0.0251924	0.0343981	0.0187811	0.0140115	0.0111011	0.0402458	0.00284483	0.00461979	0.0123279
Proteobacteria	Betaproteobacteria	Nitrosomonadales	Nitrosomonadaceae	Nitrosomonas	otu333	0	0	0.00243031	0	0	0	0	0	0	0	0	0	0.0671564	0.065263	0.0382671	0.0307908	0.0676497	0.0496358	0.105865	0.0570912	0.0789437	0.017069	0.00923958	0.0160262
Proteobacteria	Epsilonproteobacteria	Campylobacterales	Campylobacteraceae	Arcobacter	otu202	0.00143773	0	0.00121516	0.00142906	0.00128713	0.00147606	0.00166806	0	0.00120283	0	0.00319744	0.0070688	0.00137054	0	0.00231922	0	0.0011466	0.00536603	0	0	0.00773958	0.0369828	0.244849	0.363672
Proteobacteria	Deltaproteobacteria	Desulfobacterales	Nitrospinaceae	Nitrospina	otu278	0	0.00158093	0	0	0	0	0	0.00149105	0	0	0	0	0.0671564	0.0785048	0.0637785	0.0657803	0.0252253	0.0321962	0.0856258	0.0650205	0.0835874	0.017069	0.00692969	0.00739672
Bacteroidetes	Flavobacteriia	Flavobacteriales	Flavobacteriaceae	Polaribacter	otu310	0.0244414	0.0474278	0.0449608	0.00857437	0.0308912	0.051662	0.0150125	0.0342941	0.0481134	0.0808838	0.0623501	0.0718662	0	0	0.00231922	0.00139958	0.00917284	0.00134151	0.00155683	0	0.00309583	0.00711207	0.0184792	0.0246557
Proteobacteria	Gammaproteobacteria	Alteromonadales	Moritellaceae	Moritella	otu246	0	0	0	0.0257231	0.00257427	0.00590423	0	0.00447314	0.0228538	0.061156	0.115108	0.0989632	0	0	0	0	0	0.00402452	0	0.0047576	0.0123833	0.108103	0.106255	0.0604066
Proteobacteria	Proteobacteria_unclassified	Proteobacteria_unclassified	Proteobacteria_unclassified	Proteobacteria_unclassified	otu235	0.0273169	0.0268758	0.0558971	0.130045	0.0643567	0.0546142	0.0216847	0.031312	0.0661559	0.0335372	0.0367706	0.0483035	0.00137054	0	0	0	0	0.00134151	0	0	0	0	0	0
Proteobacteria	Alphaproteobacteria	Rhodospirillales	Rhodospirillaceae	AEGEAN-169 marine group	otu293	0.00575093	0.00158093	0	0	0.00257427	0	0.00500417	0.00447314	0.0036085	0	0	0.00117813	0.0849734	0.0794507	0.0626189	0.0601819	0.0343981	0.0174396	0.0638301	0.071364	0.055725	0.0156466	0.00923958	0.0098623
Proteobacteria	Alphaproteobacteria	SAR11 clade	Surface 1	Surface 1_unclassified	otu555	0.0129396	0.0110665	0.0133667	0.00142906	0.0128713	0.0118085	0.00834028	0.00894628	0.00841984	0.00197278	0	0	0.0301519	0.0444545	0.0974071	0.0853744	0.0825556	0.00536603	0.0342503	0.0412325	0.055725	0.00426724	0.0023099	0.00493115
Proteobacteria	Alphaproteobacteria	Rhodobacterales	Rhodobacteraceae	Rhodobacteraceae_unclassified	otu409	0.0230037	0.0600753	0.0583275	0.0300103	0.0604953	0.0723269	0.028357	0.0521866	0.0553304	0.0414283	0.0511591	0.0459472	0	0	0	0	0	0	0	0	0	0	0	0
Proteobacteria	Gammaproteobacteria	Alteromonadales	Colwelliaceae	Colwelliaceae_unclassified	otu325	0.00143773	0.00474278	0.0121516	0.0185778	0.0257427	0.0339493	0	0.00745523	0.0372879	0.115407	0.118305	0.108388	0	0	0	0	0	0.00402452	0	0	0	0.0113793	0.0184792	0.017259
Proteobacteria	Alphaproteobacteria	Sphingomonadales	Erythrobacteraceae	Erythrobacteraceae_unclassified	otu150	0	0.00158093	0	0	0.00128713	0.00295212	0.00500417	0	0	0	0	0.0035344	0	0.000945841	0	0.00279916	0.00458642	0.537945	0	0	0.00154792	0	0.0023099	0
Verrucomicrobia	Verrucomicrobiae	Verrucomicrobiales	Verrucomicrobiaceae	Roseibacillus	otu99	0.0043132	0.00158093	0.00121516	0.28867	0.00257427	0.0280451	0	0.00745523	0.00240567	0	0.00479616	0.0129595	0.00274108	0.00189168	0.00347883	0.00139958	0	0.202568	0.0046705	0.0047576	0.00464375	0	0.0023099	0.00123279
Proteobacteria	Gammaproteobacteria	Cellvibrionales	Porticoccaceae	SAR92 clade	otu563	0.00862639	0.00474278	0.0109364	0.00571625	0.00643567	0.00590423	0.0133445	0.0104373	0.00481134	0.00295916	0.00159872	0.00117813	0.0370046	0.0378336	0.085811	0.0461861	0.0756759	0.00670754	0.0311366	0.0285456	0.0417937	0.0156466	0.0369583	0.0221902
Bacteroidetes	Flavobacteriia	Flavobacteriales	Flavobacteriaceae	Polaribacter	otu744	0.0273169	0.0711417	0.0692639	0.00285812	0.0270298	0.025093	0.0266889	0.0432403	0.0661559	0.0591833	0.0639488	0.0471254	0.00137054	0.000945841	0.00115961	0	0	0	0.00155683	0	0	0	0	0
Proteobacteria	Gammaproteobacteria	Cellvibrionales	Porticoccaceae	SAR92 clade	otu285	0.0172528	0.0142283	0.0279486	0.0128616	0.019307	0.0191888	0.0233528	0.0298209	0.0168397	0.0118367	0.00639488	0.0070688	0.0315224	0.0208085	0.0405863	0.0321903	0.0389846	0.0214641	0.018682	0.0158587	0.0386979	0.0199138	0.0277187	0.0308197
Proteobacteria	Alphaproteobacteria	Rhodobacterales	Rhodobacteraceae	Sulfitobacter	otu324	0.0186905	0.0205521	0.0401001	0.111467	0.0643567	0.0619945	0.0250209	0.0417493	0.0372879	0.0315644	0.0367706	0.0424128	0	0	0	0	0	0.00268302	0.00155683	0	0.00154792	0	0	0.00369836
Proteobacteria	Alphaproteobacteria	S26-47	S26-47_unclassified	S26-47_unclassified	otu336	0.00143773	0	0	0	0	0.00295212	0	0	0	0	0	0	0.0589332	0.0444545	0.0672573	0.0545836	0.0401312	0.00939055	0.0762848	0.0729499	0.0650125	0.0113793	0.0184792	0.017259
Proteobacteria	Proteobacteria_unclassified	Proteobacteria_unclassified	Proteobacteria_unclassified	Proteobacteria_unclassified	otu487	0.0287546	0.0268758	0.054682	0.0757403	0.0527725	0.051662	0.030025	0.0253478	0.07217	0.0394555	0.0319744	0.035344	0	0	0	0	0	0.00402452	0	0	0	0	0	0
Bacteroidetes	Flavobacteriia	Flavobacteriales	Flavobacteriaceae	Polaribacter	otu146	0	0	0.00121516	0	0	0	0	0	0	0.000986388	0.00159872	0	0.00411162	0.00662089	0.0150749	0.0111966	0.0103194	0.289766	0.0140115	0.0126869	0.0232187	0.0327155	0.106255	0.0468459
Bacteroidetes	Flavobacteriia	Flavobacteriales	Flavobacteriaceae	Polaribacter	otu276	0.0129396	0.0458469	0.0656184	0.0157197	0.0399011	0.0354254	0.0150125	0.0268388	0.0673587	0.0581969	0.0591527	0.0624411	0	0	0	0	0	0.00134151	0	0	0	0	0.00461979	0.00246557
Proteobacteria	Gammaproteobacteria	Oceanospirillales	Oceanospirillaceae	Marinobacterium	otu434	0.0546338	0.0474278	0.0498214	0.0114325	0.0373269	0.0457578	0.0783987	0.0596419	0.0372879	0.0157822	0.0127898	0.0106032	0.00685269	0.00945841	0.0127557	0.00559832	0.0126127	0.00268302	0.0046705	0.0126869	0.0108354	0.00142241	0.00461979	0.00246557
Bacteroidetes	Flavobacteriia	Flavobacteriales	Cryomorphaceae	Owenweeksia	otu461	0.0172528	0.0553325	0.0777699	0.00571625	0.0296041	0.0221409	0.0266889	0.032803	0.0745757	0.0552377	0.0559552	0.053016	0	0	0	0.00139958	0.0011466	0.00134151	0	0	0.00154792	0	0	0
Proteobacteria	Gammaproteobacteria	Oceanospirillales	Oceanospirillaceae	Balneatrix	otu320	0.00862639	0.00790464	0.00243031	0.00714531	0.0038614	0.00590423	0.00333611	0.00596419	0.00481134	0.0078911	0.00479616	0.00471254	0.00548216	0.00472921	0.0162345	0.0671798	0.0217855	0.0201226	0.0046705	0.00792933	0.0170271	0.0696983	0.164003	0.122046
Bacteroidetes	Flavobacteriia	Flavobacteriales	Flavobacteriaceae	Polaribacter	otu260	0.00862639	0.0252948	0.0437456	0.105751	0.0180199	0.0309972	0.0100083	0.0253478	0.0553304	0.0463602	0.0591527	0.0683318	0	0.000945841	0	0.00139958	0	0.00536603	0	0	0	0.00142241	0.0115495	0.00246557
Proteobacteria	Gammaproteobacteria	Oceanospirillales	SAR86 clade	SAR86 clade_unclassified	otu634	0.0675734	0.0505897	0.0473911	0.0171487	0.0373269	0.0324733	0.0700584	0.0760434	0.0264623	0.012823	0.00959233	0.00942507	0.00822323	0.00567505	0.0162345	0.0069979	0.0103194	0.00670754	0.0046705	0.00634347	0.0201229	0.00142241	0.0023099	0.00123279
Planctomycetes	BD7-11	BD7-11_unclassified	BD7-11_unclassified	BD7-11_unclassified	otu237	0.0632602	0.0411041	0.0255183	0.0571625	0.0128713	0.0132845	0.10342	0.0193836	0.0108255	0.0118367	0.011191	0.0153157	0.0219286	0.0264836	0.0150749	0.0069979	0.00802623	0.00402452	0.028023	0.0348891	0.00928749	0	0.00692969	0.00246557
Bacteroidetes	Flavobacteriia	Flavobacteriales	Flavobacteriaceae	Polaribacter	otu420	0.00862639	0.0347804	0.0425304	0.00571625	0.0308912	0.0265691	0.00667223	0.0193836	0.0805899	0.0877885	0.0799361	0.0624411	0	0	0	0	0	0	0	0	0	0	0	0.00369836
Proteobacteria	Alphaproteobacteria	Rhodospirillales	Rhodospirillaceae	Rhodospirillaceae_unclassified	otu198	0.00287546	0.00158093	0	0.00285812	0	0	0.00333611	0	0	0	0.00159872	0.00117813	0.0507099	0.0368878	0.0243518	0.026592	0.0263719	0.210617	0.0482618	0.0317173	0.0309583	0.00711207	0.00461979	0.00493115
Proteobacteria	Alphaproteobacteria	Rhodobacterales	Rhodobacteraceae	Rhodobacteraceae_unclassified	otu402	0.021566	0.0458469	0.0473911	0.0300103	0.0682181	0.076755	0.0183486	0.0387672	0.0396935	0.0364964	0.0335731	0.0553723	0	0	0	0	0	0	0	0	0	0	0	0
Proteobacteria	Alphaproteobacteria	SAR11 clade	Surface 1	Surface 1_unclassified	otu469	0.0143773	0.00474278	0	0	0.00257427	0.00442818	0.0200167	0.00298209	0.00120283	0	0	0	0.0507099	0.0747214	0.0742149	0.0363891	0.037838	0	0.0622733	0.0602629	0.0464375	0	0	0.00369836
Bacteroidetes	Flavobacteriia	Flavobacteriales	Cryomorphaceae	Owenweeksia	otu300	0.0546338	0.0505897	0.0437456	0.00857437	0.0244555	0.0324733	0.0667223	0.0283299	0.0300708	0.0157822	0.0127898	0.0270971	0.00959377	0.0151335	0.00463843	0.00139958	0.00573302	0.0107321	0.0342503	0.0285456	0.00309583	0.00711207	0	0.00493115
Bacteroidetes	Flavobacteriia	Flavobacteriales	Flavobacteriaceae	Flavobacteriaceae_unclassified	otu316	0.00287546	0.0284567	0.0583275	0.0342975	0.0463368	0.0442818	0.00834028	0.0223657	0.0517219	0.0453738	0.0639488	0.078935	0	0	0	0	0	0	0	0	0	0	0	0
Proteobacteria	Alphaproteobacteria	Rhodobacterales	Rhodobacteraceae	Sulfitobacter	otu141	0.0172528	0.0126474	0.0133667	0.191494	0.0373269	0.0590423	0.0366972	0.0134194	0.0132312	0.012823	0.0271783	0.0683318	0.00137054	0	0	0	0.0011466	0.00402452	0	0	0	0	0	0.00123279
Proteobacteria	Gammaproteobacteria	Oceanospirillales	Oceanospirillales_unclassified	Oceanospirillales_unclassified	otu355	0.0100641	0.00948557	0.015797	0	0.00514854	0.00442818	0.0183486	0.00745523	0.00120283	0.000986388	0	0	0.0260402	0.0349961	0.0695765	0.0503849	0.0699429	0.00134151	0.0389208	0.0253739	0.0510812	0.00284483	0.0300286	0.0184918
Proteobacteria	Gammaproteobacteria	Gammaproteobacteria_unclassified	Gammaproteobacteria_unclassified	Gammaproteobacteria_unclassified	otu374	0.00143773	0.00790464	0.00607578	0	0.00257427	0.00590423	0.00166806	0.00149105	0.00962267	0.0147958	0.00319744	0.0141376	0.00137054	0.00945841	0.0278306	0.00979706	0.0126127	0	0.00155683	0.00792933	0.0804916	0.0725431	0.145523	0.10602
Proteobacteria	Gammaproteobacteria	Oceanospirillales	Oceanospirillaceae	Marinobacterium	otu506	0.0301924	0.0205521	0.0267334	0.00142906	0.019307	0.0132845	0.030025	0.031312	0.0108255	0.0108503	0.00479616	0.0070688	0.0205581	0.0302669	0.0359479	0.0251924	0.0653565	0.00402452	0.0233525	0.0269597	0.0247667	0.00142241	0.00461979	0.0123279
Bacteroidetes	Flavobacteriia	Flavobacteriales	Cryomorphaceae	Owenweeksia	otu215	0.0474452	0.0521706	0.038885	0.0157197	0.0244555	0.0191888	0.0533778	0.0417493	0.0445049	0.0394555	0.0383693	0.0471254	0	0	0	0	0.00229321	0.00268302	0.0155683	0.0047576	0.00928749	0	0	0
Proteobacteria	Alphaproteobacteria	SAR11 clade	Surface 1	Surface 1_unclassified	otu479	0.0186905	0.00316186	0.00729093	0	0.00643567	0.00295212	0.0183486	0.00745523	0.00841984	0.00197278	0.00159872	0.00117813	0.0438572	0.0737756	0.0510228	0.0377887	0.043571	0	0.037364	0.0459901	0.0479854	0	0.00461979	0.00493115
Proteobacteria	Gammaproteobacteria	Oceanospirillales	Oceanospirillaceae	Oleispira	otu161	0	0	0	0	0	0	0	0	0	0.000986388	0.00319744	0.0388784	0	0	0	0	0	0.0348792	0	0	0.00928749	0.150776	0.0739167	0.188616
Proteobacteria	Gammaproteobacteria	Oceanospirillales	Oceanospirillaceae	Balneatrix	otu299	0.0402565	0.0347804	0.038885	0.0785984	0.0373269	0.076755	0.0417014	0.0462224	0.0252595	0.0226869	0.0159872	0.0129595	0.00137054	0.00283752	0	0.00139958	0.00458642	0.00536603	0	0	0.00154792	0	0	0
Proteobacteria	Epsilonproteobacteria	Campylobacterales	Campylobacteraceae	Arcobacter	otu200	0.00718866	0.00316186	0.00486062	0.15291	0.0180199	0.025093	0.00500417	0.00298209	0.007217	0.0276189	0.0703437	0.0541942	0	0.00283752	0	0.00139958	0.00458642	0.0228056	0.00155683	0.0047576	0.00619166	0.0099569	0.0115495	0.034518
Bacteroidetes	Flavobacteriia	Flavobacteriales	Flavobacteriaceae	Polaribacter	otu805	0.00575093	0.0237139	0.0461759	0.0157197	0.038614	0.025093	0.00834028	0.0119284	0.0541275	0.0443875	0.0479616	0.0459472	0.00274108	0.00283752	0.00115961	0.00559832	0.011466	0.00402452	0.00311366	0.00158587	0.00619166	0.00711207	0.0254089	0.0221902
Proteobacteria	Gammaproteobacteria	Oceanospirillales	Oceanospirillaceae	Balneatrix	otu346	0	0.00474278	0.00121516	0.00714531	0.00257427	0.00295212	0.00166806	0.00298209	0.00841984	0.0226869	0.0175859	0.0117813	0	0.00283752	0.00811726	0.00419874	0.0103194	0.00268302	0	0.0047576	0.0325062	0.0953018	0.161693	0.11958
Proteobacteria	Gammaproteobacteria	Oceanospirillales	SAR86 clade	SAR86 clade_unclassified	otu368	0	0	0.00243031	0	0	0	0.00166806	0	0	0	0	0	0.0589332	0.0501296	0.0371075	0.0503849	0.0389846	0.00804905	0.0669438	0.0555053	0.0603687	0.0113793	0.00692969	0.0147934
Proteobacteria	Gammaproteobacteria	Oceanospirillales	Oceanospirillales_unclassified	Oceanospirillales_unclassified	otu403	0	0	0	0	0	0	0	0	0	0	0	0	0.053451	0.0709381	0.0452247	0.026592	0.0676497	0.00134151	0.0513755	0.071364	0.0464375	0	0.00923958	0.00123279
Proteobacteria	Alphaproteobacteria	Rhodobacterales	Rhodobacteraceae	Rhodobacteraceae_unclassified	otu53	0.0359433	0.0268758	0.00850609	0.150051	0.0334655	0.0103324	0.0316931	0.00894628	0.0252595	0.03551	0.028777	0.0377003	0.00274108	0	0	0	0.0011466	0.0174396	0	0.00792933	0	0.00142241	0	0.00246557
Proteobacteria	Deltaproteobacteria	Desulfobacterales	Nitrospinaceae	Nitrospina	otu331	0	0	0.00121516	0	0	0	0.00166806	0.00298209	0.00120283	0	0	0	0.0520805	0.0709381	0.0313094	0.0419874	0.0343981	0.0764659	0.0435913	0.0285456	0.0386979	0.00568966	0.00461979	0.00493115
Proteobacteria	Proteobacteria_unclassified	Proteobacteria_unclassified	Proteobacteria_unclassified	Proteobacteria_unclassified	otu609	0.0115019	0.00474278	0.00243031	0	0.00128713	0.00295212	0.00834028	0.00298209	0.00120283	0.00197278	0.00159872	0	0.053451	0.0605338	0.0521824	0.0335899	0.0515972	0	0.046705	0.0491619	0.0541771	0	0.0023099	0.00246557
Proteobacteria	Gammaproteobacteria	Oceanospirillales	Oceanospirillaceae	Balneatrix	otu540	0.0330678	0.0411041	0.0413153	0.0357265	0.0334655	0.025093	0.0233528	0.0432403	0.0553304	0.0443875	0.0207834	0.0129595	0.00274108	0.00283752	0.00231922	0.00559832	0.0011466	0.00804905	0.00311366	0.00158587	0.00619166	0.00142241	0.00923958	0.00123279
Bacteroidetes	Flavobacteriia	Flavobacteriales	Flavobacteriaceae	Polaribacter	otu533	0.0129396	0.0300376	0.0279486	0.0157197	0.0463368	0.0369015	0.0116764	0.0208746	0.0192453	0.0414283	0.0271783	0.0294533	0.00274108	0.00283752	0.00811726	0.00559832	0.00458642	0.0160981	0	0.0047576	0.0108354	0.00853449	0.0554375	0.0271213
Proteobacteria	Gammaproteobacteria	Gammaproteobacteria_unclassified	Gammaproteobacteria_unclassified	Gammaproteobacteria_unclassified	otu821	0.0129396	0.0363613	0.0583275	0.0157197	0.038614	0.0324733	0.0183486	0.0253478	0.0517219	0.0522786	0.0527578	0.0294533	0	0	0	0.00279916	0.00229321	0.00268302	0.00155683	0	0	0	0	0.00123279
Proteobacteria	Gammaproteobacteria	Cellvibrionales	Porticoccaceae	SAR92 clade	otu750	0.0330678	0.0237139	0.0364547	0.0171487	0.0231684	0.0236169	0.028357	0.0387672	0.0348822	0.0197278	0.00959233	0.0070688	0.0109643	0.0132418	0.00811726	0.0153954	0.0171991	0.0241471	0.0202388	0.0111011	0.0108354	0.00142241	0.0115495	0.0098623
Proteobacteria	Proteobacteria_unclassified	Proteobacteria_unclassified	Proteobacteria_unclassified	Proteobacteria_unclassified	otu244	0.0244414	0.0142283	0.0437456	0.0914599	0.0514854	0.0487099	0.0216847	0.0342941	0.0240567	0.0246597	0.039968	0.0318096	0	0	0	0	0	0	0	0	0	0	0	0
Bacteroidetes	Flavobacteriia	Flavobacteriales	Flavobacteriaceae	NS4 marine group	otu545	0.0201282	0.0379423	0.0376698	0.00285812	0.0154456	0.0295212	0.0316931	0.0238567	0.0192453	0.0236733	0.00799361	0.00942507	0.0123349	0.0113501	0.0197133	0.0153954	0.0458642	0.00536603	0.00778416	0.0222021	0.0108354	0.00426724	0.0138594	0.0147934
Proteobacteria	Alphaproteobacteria	SAR11 clade	Surface 1	Surface 1_unclassified	otu477	0.0316301	0.0300376	0.0303789	0.00142906	0.0154456	0.0177127	0.0350292	0.0253478	0.028868	0.0226869	0.0143885	0.0129595	0.0123349	0.0141876	0.0197133	0.0293912	0.0160525	0.00268302	0.0108978	0.0047576	0.0216708	0.0113793	0.0138594	0.0221902
Proteobacteria	Betaproteobacteria	Burkholderiales	Comamonadaceae	BAL58 marine group	otu263	0.00862639	0.00474278	0.0182273	0.0671659	0.0154456	0.0280451	0.00667223	0.0104373	0.0108255	0.00887749	0.00639488	0.0129595	0.00822323	0.00378336	0.00347883	0.0069979	0.00229321	0.203909	0.00311366	0.0047576	0.00464375	0.00142241	0	0.00246557
Proteobacteria	Epsilonproteobacteria	Campylobacterales	Campylobacteraceae	Arcobacter	otu295	0.0359433	0.0189711	0.0170122	0.0314394	0.0360397	0.0398536	0.0333611	0.0268388	0.0276652	0.0266325	0.0351719	0.0447691	0.00411162	0.00756673	0.00463843	0.00279916	0.00229321	0.00536603	0.00622733	0.00792933	0.0216708	0.00426724	0.0023099	0.00369836
Proteobacteria	Gammaproteobacteria	Oceanospirillales	ZD0405	ZD0405_unclassified	otu440	0.00862639	0.00632371	0.00243031	0	0.00128713	0.00295212	0.0166806	0.00596419	0	0.000986388	0	0	0.0287813	0.0699922	0.0602996	0.0391882	0.0527438	0	0.0358071	0.0428184	0.0325062	0.00284483	0.00461979	0.00246557
Proteobacteria	Betaproteobacteria	Methylophilales	Methylophilaceae	OM43 clade	otu422	0.0244414	0.0110665	0.0121516	0.00571625	0.0102971	0.0206648	0.0333611	0.0164015	0.0036085	0.00591833	0.00319744	0.0035344	0.0383751	0.0274294	0.0278306	0.0251924	0.0424244	0.00804905	0.028023	0.0412325	0.0325062	0.00853449	0	0.0110951
Lentisphaerae	Oligosphaeria	Oligosphaeria_unclassified	Oligosphaeria_unclassified	Oligosphaeria_unclassified	otu287	0.00575093	0.00316186	0.00486062	0.00285812	0.00128713	0.00147606	0.00500417	0	0	0.00197278	0	0.00117813	0.0507099	0.0387795	0.026671	0.0125962	0.0126127	0.11537	0.0529323	0.0650205	0.0325062	0	0.00461979	0.00246557
Proteobacteria	Alphaproteobacteria	Rhodospirillales	Rhodospirillaceae	AEGEAN-169 marine group	otu458	0.0158151	0.00158093	0.00243031	0	0.00128713	0.0103324	0.00500417	0.00447314	0.0036085	0.000986388	0	0.00471254	0.0575626	0.0548588	0.0568208	0.0447866	0.011466	0.0107321	0.0404776	0.0491619	0.0263146	0.0142241	0.0023099	0.00739672
Proteobacteria	SC3-20	SC3-20_unclassified	SC3-20_unclassified	SC3-20_unclassified	otu322	0.00287546	0.00474278	0.00364547	0.00285812	0.0038614	0.0118085	0.00667223	0.00596419	0.00240567	0	0.00479616	0.00117813	0.0438572	0.0406712	0.0556612	0.0461861	0.0321049	0.0107321	0.0342503	0.0222021	0.0479854	0.0184914	0	0.0184918
Proteobacteria	Gammaproteobacteria	Oceanospirillales	Oceanospirillaceae	Balneatrix	otu367	0.0100641	0.00948557	0.0255183	0.0614496	0.0141585	0.00885635	0.0150125	0.0119284	0.0276652	0.0207141	0.028777	0.0247408	0.00137054	0.000945841	0.00115961	0.0139958	0.00458642	0.0174396	0	0.00158587	0.00619166	0.017069	0.0785365	0.0567082
Proteobacteria	Alphaproteobacteria	SAR11 clade	SAR11 clade_unclassified	SAR11 clade_unclassified	otu520	0.0287546	0.0126474	0.00729093	0	0.00257427	0.00295212	0.0200167	0.0178926	0.0036085	0	0	0.00235627	0.035634	0.0747214	0.0487036	0.0405878	0.0401312	0	0.0217957	0.0206163	0.0232187	0	0	0
Bacteroidetes	Flavobacteriia	Flavobacteriales	Cryomorphaceae	Owenweeksia	otu443	0.0043132	0.0252948	0.0267334	0.00285812	0.0115842	0.0132845	0.0133445	0.00447314	0.021651	0.0217005	0.0175859	0.0188501	0	0	0	0	0.00343981	0	0.00155683	0	0.00154792	0.00284483	0.145523	0.136839
Proteobacteria	Gammaproteobacteria	Oceanospirillales	Oceanospirillales_unclassified	Oceanospirillales_unclassified	otu347	0.0402565	0.0205521	0.0170122	0.00571625	0.0424754	0.0531381	0.0400334	0.0193836	0.007217	0.00887749	0.00479616	0.0070688	0.0246697	0.0208085	0.0197133	0.0069979	0.0194923	0.00670754	0.0295798	0.0142728	0.0123833	0.00853449	0	0.00616394
Proteobacteria	Gammaproteobacteria	KI89A clade	KI89A clade_unclassified	KI89A clade_unclassified	otu291	0.0474452	0.0284567	0.0182273	0.0543043	0.0321783	0.0309972	0.0433695	0.0372762	0.036085	0.012823	0.0143885	0.0153157	0.0109643	0.00472921	0.00579804	0.00559832	0.00458642	0.0107321	0.00622733	0.00158587	0.00309583	0.00711207	0.0023099	0.00739672
Proteobacteria	Deltaproteobacteria	SAR324 clade(Marine group B)	SAR324 clade(Marine group B)_unclassified	SAR324 clade(Marine group B)_unclassified	otu387	0.00575093	0.00316186	0.00364547	0	0	0.00147606	0.00500417	0.00447314	0.00240567	0.000986388	0	0	0.0507099	0.0454004	0.0359479	0.0279916	0.0298117	0.00939055	0.0825121	0.0507477	0.0588208	0.00284483	0.00692969	0.00246557
Proteobacteria	Gammaproteobacteria	Order Incertae Sedis	Family Incertae Sedis	Marinicella	otu670	0.00143773	0	0.00121516	0	0	0	0.00500417	0	0	0	0	0	0.0630448	0.083234	0.0626189	0.0181945	0.0275185	0	0.0358071	0.0555053	0.0386979	0.00568966	0.0023099	0
Proteobacteria	Gammaproteobacteria	Oceanospirillales	Oceanospirillales_unclassified	Oceanospirillales_unclassified	otu411	0.00575093	0.00474278	0.00850609	0.00142906	0	0.00295212	0.00834028	0.00447314	0.00120283	0.000986388	0	0.00117813	0.035634	0.0331044	0.0684169	0.0335899	0.055037	0.00670754	0.0420345	0.0412325	0.0402458	0	0.0138594	0.0098623
Proteobacteria	SC3-20	SC3-20_unclassified	SC3-20_unclassified	SC3-20_unclassified	otu338	0.0359433	0.042685	0.0218728	0.0128616	0.0489111	0.0826593	0.0417014	0.0372762	0.0252595	0.0167686	0.00799361	0.0400566	0.00274108	0.000945841	0.00231922	0.00279916	0.00343981	0.00268302	0	0.00158587	0.00464375	0.00142241	0	0
Proteobacteria	Alphaproteobacteria	SAR11 clade	Surface 1	Surface 1_unclassified	otu362	0.0517583	0.044266	0.0255183	0.00142906	0.0141585	0.0236169	0.0400334	0.0387672	0.0228538	0.00986388	0.00639488	0.0141376	0.017817	0.0113501	0.0162345	0.016795	0.0160525	0.00402452	0.00934099	0.0285456	0.0123833	0.00284483	0	0.00369836
Bacteroidetes	Flavobacteriia	Flavobacteriales	Flavobacteriaceae	Polaribacter	otu313	0.00718866	0.0363613	0.0510365	0.00714531	0.0231684	0.0339493	0.0183486	0.0253478	0.0481134	0.0473466	0.0623501	0.0494816	0	0	0	0	0	0	0	0	0	0	0	0
Proteobacteria	Gammaproteobacteria	Oceanospirillales	Oceanospirillaceae	Balneatrix	otu554	0.0201282	0.0379423	0.0583275	0.0257231	0.0308912	0.050186	0.0250209	0.0387672	0.0457077	0.0236733	0.0207834	0.0235627	0.00137054	0.000945841	0.00463843	0.00279916	0	0.00402452	0.00155683	0	0.00154792	0.00142241	0	0.00123279
Bacteroidetes	Flavobacteriia	Flavobacteriales	Flavobacteriaceae	Polaribacter	otu503	0.0115019	0.0458469	0.0449608	0.00428718	0.0270298	0.0295212	0.0116764	0.0193836	0.0300708	0.0434011	0.0415667	0.0494816	0.00137054	0	0.00115961	0.00279916	0.00229321	0	0.00155683	0	0.00309583	0.00568966	0.0184792	0.0160262
Bacteroidetes	Sphingobacteriia	Sphingobacteriales	NS11-12 marine group	NS11-12 marine group_unclassified	otu380	0.0100641	0.042685	0.0449608	0	0.0231684	0.0147606	0.0150125	0.0193836	0.057736	0.0522786	0.0351719	0.0459472	0	0.00189168	0.00579804	0	0	0	0.00155683	0.00158587	0	0	0.00923958	0.0160262
Proteobacteria	Gammaproteobacteria	Cellvibrionales	Porticoccaceae	SAR92 clade	otu442	0.0186905	0.0284567	0.0498214	0.0285812	0.0283169	0.0280451	0.00667223	0.0387672	0.0372879	0.0601697	0.0335731	0.0318096	0	0	0	0.00139958	0	0.00268302	0	0	0	0	0.0023099	0.00123279
Verrucomicrobia	Opitutae	MB11C04 marine group	MB11C04 marine group_unclassified	MB11C04 marine group_unclassified	otu490	0.0345056	0.0126474	0.00972124	0.0114325	0.019307	0.0472339	0.0316931	0.0223657	0.014434	0.00986388	0.00159872	0.0141376	0.0219286	0.0283752	0.00927687	0.00559832	0.0103194	0.00268302	0.046705	0.0285456	0.03715	0.00284483	0	0
Bacteroidetes	Flavobacteriia	Flavobacteriales	Flavobacteriaceae	Polaribacter	otu507	0.0172528	0.0347804	0.0437456	0.00285812	0.0205941	0.0280451	0.00333611	0.0238567	0.0733729	0.0414283	0.0447642	0.0506598	0	0	0.00115961	0	0.0011466	0.00134151	0	0	0	0.00142241	0.0023099	0.00246557
Bacteroidetes	Flavobacteriia	Flavobacteriales	Flavobacteriaceae	Polaribacter	otu494	0.00287546	0.00790464	0.023088	0.0114325	0.0218813	0.0118085	0.00667223	0.00596419	0.0252595	0.0138094	0.011191	0.0129595	0	0.00851257	0.0139153	0.0181945	0.0275185	0.00536603	0.00622733	0.0095152	0.0247667	0.024181	0.0600573	0.0678033
Proteobacteria	Gammaproteobacteria	Pseudomonadales	Moraxellaceae	Acinetobacter	otu143	0	0	0	0.092889	0	0	0	0	0	0	0	0	0.00137054	0.123905	0.00463843	0.00839748	0.0217855	0.103296	0.00155683	0	0.00154792	0	0	0
Bacteroidetes	Flavobacteriia	Flavobacteriales	Flavobacteriaceae	Polaribacter	otu476	0.00862639	0.0237139	0.0352395	0.0257231	0.0270298	0.0265691	0.00834028	0.0119284	0.0252595	0.0187414	0.0159872	0.0306315	0	0.00189168	0.00579804	0.00559832	0.00573302	0.00804905	0.00311366	0.00158587	0.0123833	0.024181	0.0369583	0.0468459
Proteobacteria	Gammaproteobacteria	Oceanospirillales	Oceanospirillales_unclassified	Oceanospirillales_unclassified	otu743	0.00143773	0	0.00729093	0	0	0.00442818	0.00667223	0.00596419	0.00120283	0	0.00159872	0	0.0397456	0.0472921	0.0487036	0.0405878	0.0515972	0	0.0264661	0.0444043	0.0340541	0.0099569	0.00461979	0.0110951
Proteobacteria	Gammaproteobacteria	Cellvibrionales	Halieaceae	OM60(NOR5) clade	otu90	0.0258792	0.00948557	0.00972124	0.0514462	0.00643567	0.0147606	0.0316931	0.0238567	0.0120283	0.0108503	0.00319744	0.0141376	0.00411162	0.00851257	0.00231922	0.00279916	0.00343981	0.138175	0.0124547	0.0142728	0.00928749	0	0	0.00123279
Bacteroidetes	Flavobacteriia	Flavobacteriales	Flavobacteriaceae	Polaribacter	otu348	0.0100641	0.042685	0.0206576	0.0100034	0.0257427	0.0280451	0.0216847	0.0238567	0.0300708	0.0542513	0.039968	0.0377003	0	0	0	0.00279916	0.0011466	0	0	0	0	0.00711207	0.0161693	0.0246557
Proteobacteria	Alphaproteobacteria	SAR11 clade	Surface 1	Surface 1_unclassified	otu675	0.0100641	0.0458469	0.0425304	0.00142906	0.0180199	0.0147606	0.028357	0.0193836	0.0396935	0.0197278	0.0175859	0.0318096	0.00274108	0.00567505	0.00811726	0.016795	0.0149059	0	0	0.0047576	0.0154792	0.00426724	0.0323385	0.0110951
Proteobacteria	Gammaproteobacteria	Oceanospirillales	Oceanospirillales_unclassified	Oceanospirillales_unclassified	otu399	0.0043132	0.00474278	0.00364547	0	0	0.00738029	0.00667223	0.00894628	0.00481134	0.000986388	0	0.00117813	0.0397456	0.0321586	0.0707361	0.0293912	0.0527438	0.00268302	0.0171252	0.0253739	0.03715	0.00568966	0.0184792	0.0110951
Bacteroidetes	Flavobacteriia	Flavobacteriales	Cryomorphaceae	Owenweeksia	otu386	0.0646979	0.042685	0.0291637	0	0.0296041	0.0206648	0.0450375	0.032803	0.0156368	0.017755	0.00639488	0.0188501	0.0109643	0.00756673	0.00463843	0.00839748	0.0103194	0	0.0124547	0.00634347	0.00928749	0.00142241	0.0023099	0.00493115
Bacteroidetes	Flavobacteriia	Flavobacteriales	Flavobacteriaceae	Polaribacter	otu579	0.0043132	0.0379423	0.0498214	0.00285812	0.0270298	0.0206648	0.00333611	0.0104373	0.050519	0.0581969	0.0591527	0.0471254	0	0	0	0	0	0	0	0	0	0	0	0
Proteobacteria	Gammaproteobacteria	Oceanospirillales	Oceanospirillaceae	Balneatrix	otu339	0.0273169	0.0331995	0.0364547	0.0214359	0.0283169	0.0383775	0.0250209	0.0268388	0.0348822	0.0236733	0.0239808	0.0365221	0.00137054	0.000945841	0.00115961	0.00139958	0.00687963	0.00670754	0	0.00158587	0.00309583	0.00142241	0.00923958	0.00493115
Proteobacteria	Alphaproteobacteria	Rhodospirillales	Rhodospirillaceae	Rhodospirillaceae_unclassified	otu444	0.00862639	0.00632371	0	0.0100034	0.00257427	0.00885635	0.00500417	0.00596419	0.00120283	0.00197278	0.00479616	0.00589067	0.0219286	0.0255377	0.0336286	0.0293912	0.0309583	0.0415867	0.0435913	0.0364749	0.0325062	0.0099569	0.0115495	0.0147934
Bacteroidetes	Sphingobacteriia	Sphingobacteriales	NS11-12 marine group	NS11-12 marine group_unclassified	otu224	0.043132	0.0316186	0.0340244	0.0357265	0.0115842	0.0177127	0.0333611	0.0298209	0.0300708	0.048333	0.0271783	0.0341659	0	0	0	0	0	0.00402452	0.00155683	0.00158587	0	0	0	0
Proteobacteria	Gammaproteobacteria	Oceanospirillales	Oceanospirillaceae	Balneatrix	otu646	0.0316301	0.0316186	0.0206576	0.0757403	0.0399011	0.050186	0.0350292	0.0417493	0.0204482	0.0187414	0.00959233	0.0117813	0	0	0	0	0.0011466	0.00402452	0.00155683	0	0	0.00284483	0	0.00123279
Proteobacteria	Proteobacteria_unclassified	Proteobacteria_unclassified	Proteobacteria_unclassified	Proteobacteria_unclassified	otu453	0.0115019	0.00474278	0.00364547	0	0.00643567	0.00590423	0.00333611	0.00149105	0.00240567	0.000986388	0.00319744	0.00117813	0.0246697	0.0406712	0.0649381	0.0391882	0.0481574	0.00134151	0.028023	0.0158587	0.0433416	0.00142241	0.00461979	0.00616394
Proteobacteria	Proteobacteria_unclassified	Proteobacteria_unclassified	Proteobacteria_unclassified	Proteobacteria_unclassified	otu359	0.0258792	0.0158093	0.00850609	0.0342975	0.0102971	0.0147606	0.0183486	0.0223657	0.00481134	0.012823	0.0127898	0.0164939	0.0109643	0.0104043	0.0289902	0.0139958	0.0343981	0.0147566	0.0108978	0.0142728	0.0139312	0.00142241	0.0115495	0.0197246
Proteobacteria	Gammaproteobacteria	Oceanospirillales	SAR86 clade	SAR86 clade_unclassified	otu528	0.0115019	0.00474278	0.0121516	0.00142906	0.00257427	0.00295212	0.00834028	0.00149105	0.0036085	0.00295916	0	0.0035344	0.0438572	0.035942	0.0371075	0.0293912	0.0229321	0.00939055	0.046705	0.0396467	0.0402458	0.00711207	0.00461979	0.00493115
Proteobacteria	Alphaproteobacteria	Alphaproteobacteria_unclassified	Alphaproteobacteria_unclassified	Alphaproteobacteria_unclassified	otu428	0	0	0	0	0	0	0	0	0	0	0	0	0.0644153	0.0482379	0.0313094	0.0195941	0.037838	0	0.0529323	0.0618488	0.0386979	0.00853449	0.00461979	0.00493115
Proteobacteria	Alphaproteobacteria	Rhodospirillales	Rhodospirillaceae	Rhodospirillaceae_unclassified	otu344	0.00287546	0	0.00243031	0	0.0038614	0.00147606	0	0	0.00120283	0	0	0	0.0479689	0.0605338	0.0289902	0.0279916	0.0298117	0.0295132	0.0513755	0.0364749	0.0278625	0.00568966	0	0.00369836
Proteobacteria	Alphaproteobacteria	SAR11 clade	Surface 1	Surface 1_unclassified	otu788	0.0388188	0.0458469	0.0303789	0.0114325	0.0102971	0.00885635	0.0500417	0.0372762	0.0264623	0.00690471	0.00159872	0.00824694	0.0109643	0.0189168	0.0104365	0.0125962	0.0137593	0.00804905	0.00934099	0.0111011	0.00928749	0.00142241	0.0023099	0.00123279
Bacteroidetes	Flavobacteriia	Flavobacteriales	Flavobacteriaceae	Flavobacteriaceae_unclassified	otu148	0.0244414	0.0110665	0.0145819	0.0685949	0.0102971	0.0118085	0.00500417	0.0164015	0.0156368	0.0157822	0.00639488	0.0164939	0.0137054	0.0160793	0.00579804	0.0125962	0.00687963	0.0550018	0.0171252	0.0095152	0.018575	0	0.0023099	0.00246557
Proteobacteria	Gammaproteobacteria	Alteromonadales	Alteromonadaceae	Paraglaciecola	otu283	0	0	0	0	0	0	0	0	0	0	0	0	0.00411162	0.000945841	0.00347883	0.00419874	0.00229321	0.291107	0.00311366	0.00158587	0.00464375	0.017069	0.0300286	0.0258885
Bacteroidetes	Flavobacteriia	Flavobacteriales	Flavobacteriaceae	Polaribacter	otu906	0.0143773	0.0268758	0.0267334	0.00285812	0.00514854	0.0132845	0.0116764	0.0149105	0.0252595	0.0187414	0.0271783	0.0247408	0	0	0.00231922	0.00139958	0.00573302	0	0	0	0.00619166	0	0.0716068	0.0961574
Bacteroidetes	Flavobacteriia	Flavobacteriales	Flavobacteriaceae	Polaribacter	otu603	0.00718866	0.0300376	0.0182273	0.00428718	0.0205941	0.0487099	0.00500417	0.0134194	0.0372879	0.0335372	0.0511591	0.0377003	0.00274108	0	0.00115961	0.00139958	0.0011466	0.00134151	0	0	0.00154792	0.0128017	0.0254089	0.023423
Proteobacteria	Gammaproteobacteria	Cellvibrionales	Porticoccaceae	SAR92 clade	otu652	0.00575093	0.00474278	0.00121516	0	0	0	0.00667223	0.00745523	0	0.000986388	0.00159872	0	0.0397456	0.0227002	0.0498632	0.0293912	0.0412778	0.00134151	0.056046	0.047576	0.0433416	0.00568966	0.00692969	0.00246557
Proteobacteria	Gammaproteobacteria	Alteromonadales	Colwelliaceae	Colwellia	otu251	0	0	0	0	0	0	0	0	0	0	0	0.00117813	0	0.000945841	0.00231922	0.00419874	0	0.0590263	0	0.00158587	0.018575	0.12944	0.103945	0.0936918
Proteobacteria	Alphaproteobacteria	SAR11 clade	Surface 1	Surface 1_unclassified	otu872	0.0129396	0.00790464	0	0	0.00128713	0.00442818	0.0166806	0.0104373	0	0	0	0.00117813	0.0507099	0.0454004	0.0394267	0.0279916	0.0401312	0	0.0264661	0.0333032	0.0340541	0	0.0023099	0.00369836
Proteobacteria	Gammaproteobacteria	Alteromonadales	Colwelliaceae	Colwelliaceae_unclassified	otu498	0	0.0126474	0.00364547	0.00285812	0.0038614	0.00295212	0	0.00298209	0.0132312	0.03551	0.0255795	0.017672	0.00137054	0	0.00347883	0.00279916	0.00573302	0.0147566	0	0	0.00464375	0.0696983	0.0947057	0.0752
Proteobacteria	Gammaproteobacteria	Alteromonadales	Psychromonadaceae	Psychromonas	otu301	0.00287546	0.00316186	0.00121516	0.0285812	0.00257427	0.00442818	0.00333611	0.00447314	0.00962267	0.0157822	0.0239808	0.0164939	0	0.00378336	0	0.00139958	0	0.00134151	0.00934099	0.0095152	0.0448896	0.106681	0.0716068	0.0382164
Proteobacteria	Betaproteobacteria	Methylophilales	Methylophilaceae	OM43 clade	otu612	0.00287546	0.00158093	0.00243031	0	0.00128713	0	0.00166806	0.00149105	0.00240567	0	0.00159872	0	0.0205581	0.0255377	0.026671	0.0223933	0.0630633	0.0281717	0.0358071	0.0380608	0.0309583	0.0184914	0.00692969	0.0246557
Bacteroidetes	Flavobacteriia	Flavobacteriales	Cryomorphaceae	Owenweeksia	otu502	0.021566	0.0553325	0.0522517	0.00285812	0.0308912	0.0103324	0.0250209	0.0238567	0.0457077	0.0414283	0.0223821	0.0188501	0.00137054	0	0	0.00279916	0	0.00134151	0	0	0	0	0	0
Proteobacteria	Alphaproteobacteria	Rhodobacterales	Rhodobacteraceae	Sulfitobacter	otu438	0.0129396	0.0158093	0.0243031	0.0714531	0.0424754	0.051662	0.0183486	0.032803	0.0228538	0.030578	0.0207834	0.0188501	0	0	0	0	0	0	0	0	0	0	0	0
Proteobacteria	Alphaproteobacteria	Rhodobacterales	Rhodobacteraceae	Rhodobacteraceae_unclassified	otu527	0.021566	0.022133	0.0364547	0.0342975	0.0489111	0.0531381	0.0100083	0.0238567	0.0228538	0.0118367	0.0303757	0.0412347	0	0	0	0	0.0011466	0.00134151	0	0.00158587	0	0	0	0
Proteobacteria	Alphaproteobacteria	SB1-18	SB1-18_unclassified	SB1-18_unclassified	otu369	0.00718866	0.00474278	0.00243031	0.00285812	0.00514854	0.00738029	0.00500417	0.00149105	0.00240567	0.000986388	0.00319744	0.00824694	0.035634	0.0245919	0.0301498	0.0251924	0.0412778	0.00670754	0.0435913	0.0459901	0.0247667	0.00568966	0.00923958	0.0098623
Proteobacteria	Gammaproteobacteria	Alteromonadales	Colwelliaceae	Colwelliaceae_unclassified	otu365	0.00287546	0.00158093	0.00850609	0.00714531	0.0077228	0.00738029	0.00166806	0.0104373	0.007217	0.0374827	0.0239808	0.0129595	0	0	0.00347883	0.00139958	0.0011466	0.0134151	0	0	0.0108354	0.0426724	0.101635	0.0764328
Marinimicrobia (SAR406 clade)	Marinimicrobia (SAR406 clade)_unclassified	Marinimicrobia (SAR406 clade)_unclassified	Marinimicrobia (SAR406 clade)_unclassified	Marinimicrobia (SAR406 clade)_unclassified	otu470	0	0	0	0	0	0	0	0	0	0	0	0	0.0370046	0.0510754	0.0313094	0.0139958	0.0412778	0.00268302	0.065387	0.0459901	0.0417937	0.00568966	0.00461979	0.00246557
Proteobacteria	Gammaproteobacteria	Oceanospirillales	Oceanospirillales_unclassified	Oceanospirillales_unclassified	otu659	0.00575093	0	0	0	0	0	0.00333611	0	0	0	0	0	0.0479689	0.0756673	0.0371075	0.0111966	0.0298117	0	0.0358071	0.0459901	0.0325062	0	0	0.00123279
Proteobacteria	Gammaproteobacteria	Oceanospirillales	Oceanospirillales_unclassified	Oceanospirillales_unclassified	otu852	0.00718866	0.00316186	0.00243031	0	0	0	0.00667223	0.00447314	0.00120283	0.000986388	0.00159872	0	0.0328929	0.0245919	0.0440651	0.043387	0.043571	0	0.0233525	0.0428184	0.0340541	0.00853449	0.00692969	0.0147934
Proteobacteria	Gammaproteobacteria	Oceanospirillales	Oceanospirillales_unclassified	Oceanospirillales_unclassified	otu1129	0.00575093	0.00158093	0.00364547	0	0.00128713	0.00147606	0.00333611	0.00149105	0.00240567	0.00197278	0	0	0.0452278	0.0264836	0.0463843	0.0251924	0.0366914	0.00268302	0.0404776	0.0412325	0.0402458	0.00426724	0.0023099	0.00862951
Proteobacteria	Gammaproteobacteria	Oceanospirillales	Oceanospirillaceae	Balneatrix	otu410	0	0.00632371	0.0121516	0.00571625	0.00514854	0.00590423	0	0.00745523	0.021651	0.0394555	0.0367706	0.0200283	0	0.000945841	0.00579804	0	0.0011466	0.0107321	0	0.00158587	0.0139312	0.0298707	0.087776	0.0567082
Bacteroidetes	Sphingobacteriia	Sphingobacteriales	NS11-12 marine group	NS11-12 marine group_unclassified	otu253	0.0316301	0.022133	0.0206576	0.0128616	0.0257427	0.00590423	0.0433695	0.0253478	0.0372879	0.0463602	0.0303757	0.0329877	0	0	0	0	0	0.00268302	0.00155683	0.00317173	0	0	0	0
Proteobacteria	Gammaproteobacteria	Gammaproteobacteria_unclassified	Gammaproteobacteria_unclassified	Gammaproteobacteria_unclassified	otu1180	0.0115019	0.0395232	0.0449608	0.0157197	0.0308912	0.0118085	0.0116764	0.0268388	0.0324765	0.048333	0.0255795	0.0153157	0.00137054	0	0.00115961	0.00139958	0.00229321	0.00402452	0	0	0.00154792	0.00426724	0	0.00369836
Verrucomicrobia	Opitutae	MB11C04 marine group	MB11C04 marine group_unclassified	MB11C04 marine group_unclassified	otu471	0.0186905	0.0205521	0.0109364	0.00428718	0.00900994	0.0177127	0.00667223	0.0149105	0.0108255	0.00394555	0.00479616	0.00589067	0.0246697	0.0321586	0.0197133	0.0111966	0.0194923	0.00402452	0.0295798	0.0396467	0.0216708	0.00426724	0.00923958	0.00493115
Bacteroidetes	Flavobacteriia	Flavobacteriales	Flavobacteriaceae	Ulvibacter	otu630	0.0158151	0.0379423	0.0328092	0.00428718	0.00900994	0.0177127	0.0166806	0.0149105	0.0324765	0.0374827	0.0479616	0.0683318	0	0	0	0	0	0	0	0	0	0	0	0
Bacteroidetes	Flavobacteriia	Flavobacteriales	Flavobacteriaceae	Formosa	otu388	0.0115019	0.042685	0.0437456	0.00571625	0.0180199	0.0236169	0.0183486	0.0268388	0.0408964	0.0453738	0.0191847	0.0365221	0	0	0	0	0	0	0	0	0	0	0	0
Bacteroidetes	Flavobacteriia	Flavobacteriales	Flavobacteriaceae	Polaribacter	otu767	0.0100641	0.0490088	0.0644032	0.00142906	0.0270298	0.00885635	0.0183486	0.032803	0.0469105	0.0276189	0.0191847	0.0294533	0	0	0.00115961	0	0	0	0	0	0	0	0	0
Bacteroidetes	Flavobacteriia	Flavobacteriales	Flavobacteriaceae	NS5 marine group	otu308	0.0388188	0.0189711	0.0206576	0.0171487	0.0257427	0.0206648	0.0350292	0.0342941	0.0192453	0.017755	0.00639488	0.00471254	0.00274108	0.00283752	0.0150749	0.0111966	0.00802623	0.0160981	0.00622733	0.00792933	0.0201229	0.00142241	0	0
Bacteroidetes	Flavobacteriia	Flavobacteriales	Flavobacteriaceae	Polaribacter	otu584	0.0100641	0.0237139	0.0255183	0.00142906	0.0205941	0.0236169	0.00834028	0.0164015	0.0264623	0.0512922	0.0431655	0.0329877	0	0	0	0.00139958	0.0011466	0.00134151	0	0	0.00464375	0.0099569	0.0161693	0.0184918
Proteobacteria	Gammaproteobacteria	Oceanospirillales	Oceanospirillaceae	Balneatrix	otu559	0.00718866	0.00474278	0	0	0.00128713	0	0.00500417	0.00149105	0	0	0	0	0.0232992	0.0378336	0.053342	0.0279916	0.0412778	0	0.037364	0.0412325	0.0294104	0.00426724	0.0115495	0.00862951
Proteobacteria	Alphaproteobacteria	SAR11 clade	Surface 1	Surface 1_unclassified	otu786	0.0129396	0.00790464	0.0133667	0.00142906	0.00643567	0.00442818	0.0133445	0.0104373	0.00841984	0.00394555	0.00799361	0.0188501	0.00548216	0.00756673	0.0197133	0.069979	0.0103194	0	0.00155683	0	0.0201229	0.0256035	0.0392682	0.0456131
Proteobacteria	Proteobacteria_unclassified	Proteobacteria_unclassified	Proteobacteria_unclassified	Proteobacteria_unclassified	otu693	0.0043132	0.00790464	0.00729093	0	0.00514854	0.00442818	0.0100083	0.00596419	0.0036085	0.000986388	0	0.00235627	0.0205581	0.0378336	0.0498632	0.0517845	0.0458642	0	0.028023	0.0158587	0.018575	0	0.0023099	0.00246557
Proteobacteria	Alphaproteobacteria	SAR11 clade	SAR11 clade_unclassified	SAR11 clade_unclassified	otu350	0.0172528	0.0126474	0.00729093	0.00857437	0.00643567	0.00147606	0.0183486	0.00745523	0.0108255	0.00295916	0.00159872	0.00824694	0.0301519	0.0387795	0.032469	0.0223933	0.0149059	0.00804905	0.028023	0.0206163	0.0278625	0.00426724	0.0023099	0
Proteobacteria	Gammaproteobacteria	Alteromonadales	Colwelliaceae	Colwellia	otu485	0	0.00158093	0.00243031	0.00142906	0.0038614	0.00295212	0	0.00149105	0.00120283	0.0078911	0.00479616	0.00471254	0	0.00283752	0.00695765	0.0069979	0.00458642	0.00939055	0	0	0.0201229	0.0711207	0.152453	0.0899935
Proteobacteria	Alphaproteobacteria	Rhodobacterales	Rhodobacteraceae	Ascidiaceihabitans	otu240	0	0	0	0.00285812	0	0	0.00166806	0	0	0	0.00159872	0	0.0301519	0.0189168	0.0127557	0.0153954	0.0171991	0.159639	0.0155683	0.0142728	0.0247667	0.00711207	0.0023099	0.0098623
Proteobacteria	Gammaproteobacteria	Oceanospirillales	Oceanospirillaceae	Oceanospirillaceae_unclassified	otu548	0.00575093	0.00474278	0.00486062	0	0.00257427	0.00147606	0.00834028	0.00298209	0.00240567	0.00295916	0	0	0.0260402	0.0397253	0.053342	0.0209937	0.0401312	0.00804905	0.0326935	0.0190304	0.0340541	0.00142241	0.00461979	0.00493115
Proteobacteria	Alphaproteobacteria	Rhodobacterales	Rhodobacteraceae	Sulfitobacter	otu439	0.00862639	0.0173902	0.0303789	0.0843146	0.0399011	0.0383775	0.0166806	0.031312	0.0168397	0.0276189	0.0127898	0.0106032	0	0	0	0.00279916	0	0	0	0	0	0	0	0
Proteobacteria	Gammaproteobacteria	Alteromonadales	Colwelliaceae	Colwelliaceae_unclassified	otu264	0	0	0	0.00857437	0	0.00147606	0	0	0.00120283	0.00394555	0.00479616	0.00235627	0.00137054	0.00189168	0.00347883	0.00419874	0.00343981	0.0362207	0.00155683	0	0.0139312	0.0568966	0.110875	0.117115
Bacteroidetes	Flavobacteriia	Flavobacteriales	Flavobacteriaceae	Ulvibacter	otu728	0.00287546	0.0173902	0.0376698	0.00714531	0.0141585	0.0206648	0.00667223	0.0134194	0.0420992	0.0542513	0.0383693	0.0553723	0	0	0	0	0	0	0	0	0	0	0	0
Proteobacteria	Gammaproteobacteria	Oceanospirillales	Oceanospirillaceae	Balneatrix	otu667	0	0	0	0.00428718	0.00128713	0	0	0	0.0120283	0.0108503	0.00799361	0.0117813	0.00137054	0	0.00463843	0.00419874	0.0011466	0.00939055	0	0	0.00773958	0.0512069	0.117805	0.120813
Proteobacteria	Gammaproteobacteria	Cellvibrionales	Porticoccaceae	SAR92 clade	otu423	0.0129396	0.0142283	0.0145819	0.0100034	0.0180199	0.0132845	0.00834028	0.0283299	0.0276652	0.0315644	0.0335731	0.0235627	0.00274108	0.00378336	0.00115961	0.00559832	0.00573302	0.0187811	0.00155683	0.00317173	0.00773958	0.0156466	0.0184792	0.0098623
Bacteroidetes	Flavobacteriia	Flavobacteriales	Flavobacteriaceae	Polaribacter	otu638	0.0043132	0.0142283	0.0267334	0.0171487	0.0205941	0.0221409	0.00500417	0.0149105	0.0192453	0.0325508	0.0303757	0.0153157	0	0.00189168	0.00347883	0.00559832	0.0126127	0.00402452	0	0.00158587	0.00619166	0.0128017	0.0415781	0.0209574
Bacteroidetes	Flavobacteriia	Flavobacteriales	Flavobacteriaceae	NS5 marine group	otu550	0.0129396	0.00158093	0.00486062	0	0.00257427	0.00590423	0.00667223	0.00447314	0.00481134	0.00295916	0.00479616	0.00235627	0.0260402	0.0245919	0.0104365	0.026592	0.0217855	0.0147566	0.018682	0.047576	0.0665604	0.0142241	0.0115495	0
Proteobacteria	Alphaproteobacteria	Rhodobacterales	Rhodobacteraceae	Rhodobacteraceae_unclassified	otu620	0.00862639	0.0142283	0.0291637	0.0614496	0.0283169	0.051662	0.00667223	0.0223657	0.0192453	0.0187414	0.0255795	0.035344	0	0.000945841	0	0	0	0	0	0	0	0	0	0
Bacteroidetes	Flavobacteriia	Flavobacteriales	Flavobacteriaceae	Polaribacter	otu419	0.0186905	0.0284567	0.031594	0.00571625	0.0180199	0.0265691	0.0216847	0.0208746	0.0180425	0.0286052	0.0319744	0.0282752	0	0	0.00231922	0.00419874	0.00229321	0.00268302	0	0	0	0.00426724	0.0207891	0.0123279
Proteobacteria	Gammaproteobacteria	Oceanospirillales	OM182 clade	OM182 clade_unclassified	otu376	0.0172528	0.00948557	0.00486062	0.00714531	0.00514854	0.0118085	0.0200167	0.0149105	0.00601417	0.00394555	0.00959233	0.00589067	0.0287813	0.00945841	0.00579804	0.0153954	0.0171991	0.0268302	0.037364	0.0253739	0.0263146	0.0099569	0.00923958	0.00862951
Bacteroidetes	Flavobacteriia	Flavobacteriales	NS9 marine group	NS9 marine group_unclassified	otu395	0.00287546	0.00790464	0.00121516	0	0.00128713	0.00147606	0.00333611	0.00298209	0.00120283	0.000986388	0	0.0035344	0.053451	0.0312128	0.0301498	0.00419874	0.0355448	0.00268302	0.0389208	0.0507477	0.0247667	0.00711207	0.00923958	0.00246557
Bacteroidetes	Sphingobacteriia	Sphingobacteriales	NS11-12 marine group	NS11-12 marine group_unclassified	otu279	0.0043132	0.00632371	0.00850609	0.00142906	0.0038614	0.00590423	0.0100083	0.00894628	0.00841984	0.00394555	0.00319744	0.00589067	0.0191875	0.017971	0.026671	0.0251924	0.0103194	0.0308547	0.0217957	0.00634347	0.0247667	0	0.0161693	0.0468459
Bacteroidetes	Flavobacteriia	Flavobacteriales	Flavobacteriaceae	Flavobacteriaceae_unclassified	otu514	0.0129396	0.0237139	0.054682	0.00714531	0.0334655	0.0236169	0.0133445	0.0253478	0.0396935	0.0118367	0.0143885	0.0329877	0.00137054	0	0	0.00139958	0.00343981	0	0	0	0.00309583	0	0.00692969	0.00246557
Proteobacteria	Gammaproteobacteria	Thiotrichales	Piscirickettsiaceae	Piscirickettsiaceae_unclassified	otu914	0.0316301	0.0284567	0.0437456	0.0114325	0.0167327	0.0191888	0.0383653	0.0268388	0.0240567	0.017755	0.0143885	0.00471254	0.00548216	0.00472921	0.00579804	0	0.00343981	0.0120736	0.00155683	0	0.00154792	0.00284483	0	0.00246557
Proteobacteria	Gammaproteobacteria	Oceanospirillales	Oceanospirillales_unclassified	Oceanospirillales_unclassified	otu587	0.00143773	0	0	0	0	0	0.00166806	0	0	0	0	0	0.0452278	0.0387795	0.0278306	0.0153954	0.0424244	0.00536603	0.046705	0.0444043	0.0232187	0.00284483	0.0023099	0.00616394
Proteobacteria	Gammaproteobacteria	Oceanospirillales	SAR86 clade	SAR86 clade_unclassified	otu709	0.0172528	0.0110665	0.0145819	0	0.00900994	0.0103324	0.00834028	0.00447314	0.0120283	0.000986388	0.00159872	0.00471254	0.0150759	0.00945841	0.0347883	0.016795	0.0458642	0.00134151	0.028023	0.0222021	0.0340541	0	0.00692969	0.00369836
Proteobacteria	Gammaproteobacteria	Cellvibrionales	Porticoccaceae	SAR92 clade	otu819	0.0316301	0.0300376	0.038885	0.022865	0.019307	0.0236169	0.0250209	0.0387672	0.0384907	0.00986388	0.0191847	0.0106032	0	0.000945841	0	0.00139958	0	0.00134151	0.00155683	0	0.00154792	0	0.0023099	0.00246557
Proteobacteria	Gammaproteobacteria	Oceanospirillales	Oceanospirillales_unclassified	Oceanospirillales_unclassified	otu464	0.00575093	0.00790464	0.00121516	0	0	0.00295212	0.00500417	0.00447314	0.00120283	0	0	0.00117813	0.017817	0.0189168	0.0475439	0.026592	0.043571	0.00134151	0.028023	0.0348891	0.0386979	0.00426724	0.00923958	0.00739672
Proteobacteria	Gammaproteobacteria	Oceanospirillales	Oceanospirillales_unclassified	Oceanospirillales_unclassified	otu668	0.0043132	0.00790464	0.00364547	0	0	0.00442818	0.00166806	0.00745523	0.00841984	0.00690471	0.00159872	0.00824694	0.00137054	0.00662089	0.0127557	0.0139958	0.0126127	0	0.00155683	0.00158587	0.0263146	0.0355604	0.0923958	0.0788984
Bacteroidetes	Flavobacteriia	Flavobacteriales	Flavobacteriaceae	Polaribacter	otu713	0.0100641	0.0316186	0.0425304	0.00428718	0.0399011	0.0221409	0.0183486	0.0178926	0.0336793	0.0217005	0.0255795	0.0341659	0	0	0	0	0	0	0	0	0	0	0	0
Proteobacteria	Gammaproteobacteria	Oceanospirillales	SAR86 clade	SAR86 clade_unclassified	otu863	0.00862639	0.00790464	0.00243031	0	0	0.00295212	0.0133445	0.00596419	0.00240567	0	0	0	0.0246697	0.0321586	0.0313094	0.0251924	0.049304	0.00134151	0.0202388	0.0364749	0.0325062	0	0	0.00123279
Proteobacteria	Alphaproteobacteria	SAR11 clade	Surface 1	Surface 1_unclassified	otu452	0.0186905	0.0284567	0.00972124	0.00571625	0.0115842	0.0147606	0.0433695	0.0223657	0.007217	0.00295916	0.00319744	0.00117813	0.0150759	0.0113501	0.0289902	0.016795	0.0217855	0.00536603	0.0124547	0.00792933	0.0154792	0.00142241	0.00461979	0.00246557
Bacteroidetes	Flavobacteriia	Flavobacteriales	Flavobacteriaceae	NS5 marine group	otu358	0.0143773	0.00790464	0.00729093	0.0128616	0.00900994	0.0132845	0.0216847	0.0223657	0.007217	0.00295916	0.00479616	0.00471254	0.0232992	0.0217543	0.00927687	0.0209937	0.0126127	0.00939055	0.0264661	0.0206163	0.018575	0.0099569	0.00461979	0.00369836
Proteobacteria	Gammaproteobacteria	Oceanospirillales	Oceanospirillales_unclassified	Oceanospirillales_unclassified	otu674	0.0115019	0.00158093	0.00121516	0	0.00257427	0.00295212	0.00834028	0.00149105	0.00481134	0.00197278	0	0	0.0232992	0.0245919	0.0440651	0.0279916	0.0389846	0	0.0233525	0.0174445	0.018575	0.0142241	0.0138594	0.0098623
Proteobacteria	Gammaproteobacteria	Oceanospirillales	Oceanospirillaceae	Balneatrix	otu780	0.00862639	0	0	0	0	0.00147606	0.00500417	0	0.00120283	0	0.00159872	0	0.0246697	0.0227002	0.0359479	0.0349895	0.0401312	0.00134151	0.0311366	0.0333032	0.0448896	0.00284483	0.00461979	0.00246557
Proteobacteria	Gammaproteobacteria	Alteromonadales	Alteromonadaceae	Paraglaciecola	otu138	0.00287546	0.00790464	0.00850609	0.0628787	0.0077228	0.0103324	0.00333611	0.00596419	0.00601417	0.0256461	0.0431655	0.0400566	0	0.00189168	0.00115961	0.00139958	0.0011466	0.0496358	0	0.00317173	0.00154792	0.00142241	0.0115495	0.00246557
Proteobacteria	Alphaproteobacteria	SAR11 clade	Surface 1	Surface 1_unclassified	otu807	0.0158151	0.00790464	0.00850609	0	0.00257427	0.00295212	0.0133445	0.00447314	0.00481134	0.00197278	0	0.00117813	0.0301519	0.0283752	0.032469	0.026592	0.0355448	0	0.0233525	0.0253739	0.0201229	0.00142241	0	0.00123279
Proteobacteria	Gammaproteobacteria	Oceanospirillales	Oceanospirillaceae	Balneatrix	otu762	0	0.00158093	0.00364547	0	0.00257427	0	0.00166806	0.00298209	0	0	0	0	0.0246697	0.0321586	0.0556612	0.0321903	0.0366914	0	0.0155683	0.0253739	0.0232187	0.0099569	0.0115495	0.00493115
Proteobacteria	Alphaproteobacteria	SAR11 clade	Surface 1	Surface 1_unclassified	otu658	0.0043132	0.00158093	0.00121516	0	0	0.00147606	0.0116764	0.00596419	0	0	0	0	0.0301519	0.035942	0.032469	0.0251924	0.0240787	0	0.0326935	0.0523336	0.0278625	0.00142241	0.0023099	0.00123279
Proteobacteria	Alphaproteobacteria	SAR11 clade	Surface 1	Surface 1_unclassified	otu349	0.0201282	0.0142283	0.00486062	0.00571625	0.00643567	0.00590423	0.0166806	0.0134194	0.007217	0.00591833	0.00479616	0.0070688	0.0191875	0.0264836	0.0231922	0.0139958	0.0137593	0.00939055	0.0311366	0.0190304	0.0154792	0.00568966	0.0023099	0.00123279
Proteobacteria	Alphaproteobacteria	Rhodobacterales	Rhodobacteraceae	Sulfitobacter	otu445	0.00718866	0.0110665	0.0170122	0.0600206	0.0463368	0.0324733	0.0183486	0.0208746	0.0180425	0.0276189	0.0255795	0.0106032	0	0	0	0	0	0	0	0	0	0	0	0
Proteobacteria	Gammaproteobacteria	Oceanospirillales	Oceanospirillaceae	Balneatrix	otu437	0.00718866	0.0158093	0.0255183	0.0943181	0.038614	0.051662	0.00834028	0.0104373	0.0120283	0.0118367	0.011191	0.00824694	0	0	0	0.00139958	0	0.00134151	0	0	0	0	0	0.00246557
Proteobacteria	Alphaproteobacteria	SAR11 clade	SAR11 clade_unclassified	SAR11 clade_unclassified	otu361	0.0301924	0.022133	0.00972124	0.00428718	0.00257427	0.00590423	0.0250209	0.0178926	0.0156368	0.00591833	0.00639488	0.0070688	0.0232992	0.017971	0.0185537	0.0125962	0.00573302	0.00536603	0.0171252	0.0222021	0.0123833	0.00284483	0	0.00493115
Proteobacteria	Gammaproteobacteria	Cellvibrionales	Porticoccaceae	Porticoccus	otu510	0.0273169	0.0158093	0.00729093	0.00142906	0.0141585	0.0162366	0.0316931	0.0134194	0.007217	0.00295916	0.00159872	0.0035344	0.017817	0.0122959	0.00811726	0.0111966	0.00917284	0.0335377	0.0217957	0.0190304	0.0123833	0.0099569	0	0.00369836
Proteobacteria	Alphaproteobacteria	Rickettsiales	Rickettsiales_unclassified	Rickettsiales_unclassified	otu484	0.00287546	0.00316186	0.00121516	0	0	0.00147606	0	0.00298209	0.00120283	0	0	0.00117813	0.0452278	0.0321586	0.032469	0.0111966	0.0160525	0.00536603	0.0544891	0.0317173	0.0340541	0.00426724	0.0023099	0.00493115
Proteobacteria	Gammaproteobacteria	Alteromonadales	Colwelliaceae	Colwellia	otu586	0.00143773	0.00790464	0.00972124	0.00714531	0.00900994	0.0118085	0	0.00596419	0.0276652	0.0453738	0.028777	0.0259189	0.00137054	0	0	0.00279916	0.00229321	0.00939055	0.00155683	0	0.00773958	0.0142241	0.0300286	0.034518
Proteobacteria	Gammaproteobacteria	Oceanospirillales	Oceanospirillaceae	Marinomonas	otu406	0	0	0	0.00428718	0	0	0	0	0.0036085	0.000986388	0.00479616	0.00117813	0	0	0	0	0	0.0187811	0	0	0.00154792	0.0384052	0.140904	0.124512
Proteobacteria	Gammaproteobacteria	Oceanospirillales	Oceanospirillaceae	Oceanospirillaceae_unclassified	otu598	0.0043132	0.0173902	0.0206576	0.0771693	0.0514854	0.0442818	0	0.00596419	0.0252595	0.0118367	0.0239808	0.00824694	0	0	0	0	0	0	0	0	0	0	0	0
Proteobacteria	Gammaproteobacteria	Oceanospirillales	Oceanospirillales_unclassified	Oceanospirillales_unclassified	otu763	0.037381	0.00948557	0.00850609	0	0.0077228	0.00295212	0.0366972	0.0104373	0.00120283	0.000986388	0	0.00235627	0.0274108	0.0274294	0.0243518	0.0195941	0.0171991	0	0.0217957	0.0174445	0.0108354	0.00142241	0	0.00123279
Proteobacteria	Gammaproteobacteria	Oceanospirillales	SAR86 clade	SAR86 clade_unclassified	otu965	0	0	0.00121516	0.00142906	0.00128713	0	0.00500417	0.00149105	0.00120283	0.000986388	0	0	0.0315224	0.0245919	0.0429055	0.0251924	0.0401312	0.00402452	0.0233525	0.0206163	0.03715	0.00426724	0.00461979	0.00493115
Proteobacteria	Gammaproteobacteria	Cellvibrionales	Porticoccaceae	SAR92 clade	otu873	0.0043132	0.0316186	0.0340244	0.00428718	0.0077228	0.0147606	0.00166806	0.00894628	0.0517219	0.0345236	0.0415667	0.0341659	0	0	0	0	0.0011466	0	0	0	0	0	0	0.00123279
Bacteroidetes	Flavobacteriia	Flavobacteriales	Cryomorphaceae	Owenweeksia	otu459	0.043132	0.0363613	0.0182273	0.00142906	0.019307	0.0162366	0.0667223	0.0283299	0.021651	0.0108503	0.0175859	0.0164939	0	0	0	0	0	0.00134151	0	0	0	0	0	0
Proteobacteria	Gammaproteobacteria	Oceanospirillales	Oceanospirillales_unclassified	Oceanospirillales_unclassified	otu474	0.0273169	0.0237139	0.0194425	0.0185778	0.0244555	0.0383775	0.0266889	0.0223657	0.0120283	0.0147958	0.00479616	0.0106032	0	0	0.00463843	0.00139958	0.0194923	0	0.00778416	0.00158587	0.00309583	0.00284483	0	0
Proteobacteria	Gammaproteobacteria	Alteromonadales	Colwelliaceae	Colwellia	otu433	0	0	0	0	0	0	0	0	0	0	0	0	0	0.00189168	0.00115961	0.00279916	0	0.0469528	0	0.00158587	0.00773958	0.0825	0.0854661	0.0825967
Bacteroidetes	Flavobacteriia	Flavobacteriales	Flavobacteriaceae	Formosa	otu571	0.00718866	0.0252948	0.0437456	0.00571625	0.0180199	0.025093	0.00667223	0.0283299	0.028868	0.0286052	0.0159872	0.0329877	0	0	0	0	0	0	0	0	0	0	0	0.00123279
Proteobacteria	Gammaproteobacteria	Oceanospirillales	Oceanospirillaceae	Oleispira	otu385	0	0	0	0	0	0.00147606	0	0	0	0	0.00479616	0.0212064	0	0	0	0.016795	0	0.2133	0	0	0	0.00711207	0	0.0110951
Proteobacteria	Alphaproteobacteria	Rhodospirillales	Rhodospirillaceae	Rhodospirillaceae_unclassified	otu353	0	0	0.00121516	0	0	0	0.00166806	0.00447314	0	0	0	0	0.0315224	0.0217543	0.026671	0.0209937	0.0137593	0.0509773	0.0326935	0.0206163	0.0232187	0.00711207	0.0138594	0.00616394
Proteobacteria	Gammaproteobacteria	Alteromonadales	Alteromonadaceae	Alteromonas	otu223	0	0.00158093	0.00121516	0.0114325	0	0.00295212	0	0.00149105	0	0.00197278	0	0.00117813	0	0	0.0127557	0.0209937	0.00687963	0.201226	0	0	0.00928749	0	0	0
Bacteroidetes	Flavobacteriia	Flavobacteriales	Flavobacteriaceae	Flavobacterium	otu888	0	0.00316186	0.00121516	0.00428718	0.00257427	0.00295212	0	0.00149105	0.00601417	0.0266325	0.0191847	0.0306315	0	0.000945841	0.00115961	0	0.0011466	0	0	0	0.00309583	0.0341379	0.0900859	0.0653377
Proteobacteria	Gammaproteobacteria	Cellvibrionales	Porticoccaceae	SAR92 clade	otu1133	0.0115019	0.00632371	0.0133667	0.00714531	0.0077228	0.0162366	0.00834028	0.0164015	0.0132312	0.00394555	0.00639488	0.00235627	0.00548216	0.0160793	0.0185537	0.0153954	0.0217855	0.0120736	0.0124547	0.0174445	0.0216708	0.00284483	0.00923958	0.00616394
Bacteroidetes	Flavobacteriia	Flavobacteriales	Flavobacteriaceae	NS4 marine group	otu552	0.00575093	0.00790464	0.0109364	0	0.0077228	0.00738029	0.0150125	0.00596419	0.00841984	0.00394555	0.00479616	0.00471254	0.00685269	0.0198627	0.0150749	0.016795	0.0538904	0.00134151	0.00311366	0.0095152	0.0123833	0.00284483	0.00692969	0.0246557
Bacteroidetes	Flavobacteriia	Flavobacteriales	Flavobacteriaceae	Polaribacter	otu715	0.0172528	0.0316186	0.0401001	0.0142906	0.0231684	0.0236169	0.0100083	0.0223657	0.0204482	0.0118367	0.0175859	0.0212064	0	0	0.00115961	0.00279916	0.00229321	0	0.00155683	0.00158587	0.00309583	0.00142241	0.0023099	0.00123279
Proteobacteria	Gammaproteobacteria	Oceanospirillales	Oceanospirillaceae	Oceanospirillaceae_unclassified	otu225	0	0	0	0	0	0	0	0	0.00120283	0.000986388	0	0	0	0	0.00115961	0	0.0011466	0.0174396	0	0.00158587	0.0170271	0.137974	0.0531276	0.0628721
Bacteroidetes	Flavobacteriia	Flavobacteriales	Flavobacteriaceae	Polaribacter	otu701	0.00143773	0.0126474	0.00972124	0	0.00643567	0.00442818	0.0116764	0.00149105	0.0132312	0.00295916	0.00639488	0.0035344	0.00411162	0.00662089	0.0231922	0.0223933	0.0355448	0	0.00622733	0.0206163	0.0201229	0.0156466	0.0300286	0.017259
Proteobacteria	Proteobacteria_unclassified	Proteobacteria_unclassified	Proteobacteria_unclassified	Proteobacteria_unclassified	otu414	0.00862639	0.00948557	0.0194425	0.0285812	0.0463368	0.0339493	0.0216847	0.0134194	0.021651	0.0226869	0.0127898	0.0212064	0	0	0	0.00139958	0	0.00134151	0	0.00158587	0	0	0	0
Proteobacteria	Gammaproteobacteria	Oceanospirillales	Oceanospirillaceae	Pseudospirillum	otu636	0	0	0.00121516	0.00285812	0	0	0.00166806	0	0.00120283	0	0	0	0.0191875	0.0208085	0.032469	0.0237929	0.0470108	0.0308547	0.0140115	0.0174445	0.0309583	0.00426724	0.0023099	0.00369836
Proteobacteria	Gammaproteobacteria	Oceanospirillales	Oleiphilaceae	Oleiphilus	otu142	0	0	0	0.0142906	0	0.00147606	0	0.00298209	0.00120283	0.000986388	0.00319744	0.0306315	0	0	0	0	0.0011466	0.165005	0	0	0	0.00568966	0.0023099	0.0308197
Proteobacteria	Gammaproteobacteria	Alteromonadales	Pseudoalteromonadaceae	Pseudoalteromonas	otu808	0	0	0	0.00142906	0	0	0	0	0	0	0	0	0	0	0.00463843	0.247726	0.00802623	0.00670754	0	0	0	0.00284483	0.0023099	0
Proteobacteria	Gammaproteobacteria	Oceanospirillales	Oceanospirillaceae	Balneatrix	otu790	0.00143773	0.00158093	0	0.00142906	0	0	0	0	0.00120283	0	0	0	0.0370046	0.023646	0.0405863	0.0237929	0.0343981	0	0.0326935	0.0222021	0.0201229	0.00142241	0.0115495	0.00493115
Proteobacteria	Alphaproteobacteria	SAR11 clade	Surface 1	Surface 1_unclassified	otu811	0.0043132	0.00474278	0.00243031	0	0.00128713	0.00147606	0.0166806	0.00149105	0.00240567	0	0	0	0.0397456	0.0463462	0.0162345	0.00979706	0.0263719	0	0.0249093	0.0348891	0.0170271	0	0	0.00123279
Proteobacteria	Alphaproteobacteria	Rickettsiales	SHWN-night2	SHWN-night2_unclassified	otu277	0	0	0	0.00142906	0.00128713	0	0	0	0	0	0	0	0.00685269	0.00189168	0.00115961	0.00839748	0.00573302	0.2133	0.0046705	0.0047576	0.00773958	0	0	0.00369836
Proteobacteria	Gammaproteobacteria	Oceanospirillales	SAR86 clade	SAR86 clade_unclassified	otu1253	0.021566	0.0284567	0.015797	0.00428718	0.0077228	0.0191888	0.0166806	0.0178926	0.0180425	0.00887749	0.00639488	0.0106032	0.00274108	0.00851257	0.0150749	0.0111966	0.0183457	0.00268302	0.0108978	0.00317173	0.00464375	0.00142241	0.00461979	0.00246557
Proteobacteria	SPOTSOCT00m83	SPOTSOCT00m83_unclassified	SPOTSOCT00m83_unclassified	SPOTSOCT00m83_unclassified	otu679	0	0	0	0	0.00128713	0	0.00500417	0	0	0	0	0	0.0315224	0.0274294	0.0255114	0.00279916	0.0171991	0.00670754	0.0420345	0.0523336	0.0356021	0.00711207	0.00461979	0.00493115
Proteobacteria	Alphaproteobacteria	SAR11 clade	Surface 1	Surface 1_unclassified	otu1507	0.00862639	0.00948557	0.0194425	0.00142906	0.0128713	0.0162366	0.0133445	0.00745523	0.0132312	0.00493194	0.00159872	0.00942507	0.00822323	0.0217543	0.0231922	0.0209937	0.0103194	0.00134151	0.0171252	0.00792933	0.0201229	0	0	0.00246557
Bacteroidetes	Flavobacteriia	Flavobacteriales	Flavobacteriaceae	Polaribacter	otu671	0.0100641	0.0316186	0.0340244	0	0.0154456	0.00738029	0.0150125	0.00745523	0.0372879	0.0315644	0.0207834	0.0223845	0	0	0	0	0.00458642	0	0	0	0.00309583	0.00142241	0.0115495	0
Proteobacteria	Gammaproteobacteria	Gammaproteobacteria_unclassified	Gammaproteobacteria_unclassified	Gammaproteobacteria_unclassified	otu892	0.0100641	0.00790464	0.00486062	0	0.00257427	0.00147606	0.0200167	0.00894628	0.00240567	0	0	0	0.0260402	0.0293211	0.0185537	0.00979706	0.0229321	0	0.028023	0.0269597	0.0309583	0.00284483	0.00461979	0.00246557
Bacteroidetes	Flavobacteriia	Flavobacteriales	Flavobacteriaceae	Polaribacter	otu1202	0	0.022133	0.0279486	0.00142906	0.0244555	0.00885635	0.00834028	0.0238567	0.0384907	0.0226869	0.039968	0.0318096	0	0	0	0	0	0	0	0	0	0	0	0.00123279
Proteobacteria	Alphaproteobacteria	Rickettsiales	Rickettsiales_unclassified	Rickettsiales_unclassified	otu538	0.00143773	0.00158093	0.00121516	0	0	0	0	0	0	0	0	0	0.0370046	0.0283752	0.0336286	0.0139958	0.0103194	0.00939055	0.0358071	0.0396467	0.0278625	0.00711207	0	0.00369836
Proteobacteria	Alphaproteobacteria	Rhodospirillales	Rhodospirillaceae	AEGEAN-169 marine group	otu456	0.00718866	0.00316186	0.00243031	0	0	0.00147606	0.00500417	0	0.00120283	0.000986388	0	0	0.0452278	0.035942	0.0139153	0.0195941	0.0171991	0.00268302	0.0171252	0.0333032	0.0294104	0.00426724	0	0.00616394
Proteobacteria	Gammaproteobacteria	Oceanospirillales	Oceanospirillaceae	Balneatrix	otu413	0.0043132	0.0205521	0.0303789	0.0100034	0.0205941	0.025093	0.00500417	0.00596419	0.0312737	0.0256461	0.0383693	0.0259189	0	0	0	0	0	0.00268302	0	0	0	0	0	0
Proteobacteria	Gammaproteobacteria	Oceanospirillales	Oceanospirillaceae	Balneatrix	otu455	0	0	0.00364547	0.00285812	0.00257427	0	0	0	0.00120283	0.00295916	0.00799361	0.00235627	0	0	0.00231922	0.00419874	0	0.00804905	0.00155683	0	0.00619166	0.0369828	0.136284	0.0850623
Proteobacteria	Alphaproteobacteria	SAR11 clade	Surface 1	Surface 1_unclassified	otu408	0.00287546	0.00790464	0.00243031	0	0.00257427	0	0.0150125	0.00298209	0.00120283	0	0	0.00235627	0.0301519	0.0321586	0.0278306	0.0237929	0.0160525	0.00134151	0.0233525	0.0285456	0.0170271	0.00142241	0.00692969	0.00123279
Proteobacteria	Alphaproteobacteria	Sphingomonadales	Sphingomonadaceae	Sphingobium	otu231	0	0	0	0.0100034	0	0.00147606	0	0	0	0	0	0	0	0.000945841	0.00115961	0.00279916	0.00229321	0.230739	0	0	0	0	0	0
Proteobacteria	Gammaproteobacteria	Oceanospirillales	ZD0405	ZD0405_unclassified	otu588	0.037381	0.0331995	0.031594	0.00571625	0.0244555	0.0177127	0.0250209	0.031312	0.014434	0.00986388	0.00639488	0.0117813	0	0	0.00231922	0	0.00458642	0	0	0	0	0	0	0
Proteobacteria	Gammaproteobacteria	Alteromonadales	Colwelliaceae	Colwellia	otu944	0	0.0110665	0.0109364	0.0114325	0.00514854	0.00738029	0	0.00894628	0.0252595	0.0226869	0.028777	0.0200283	0	0.00189168	0.00463843	0.00279916	0.0011466	0.0120736	0	0	0.00928749	0.00853449	0.0369583	0.0258885
Proteobacteria	Alphaproteobacteria	Rhodospirillales	Rhodospirillaceae	Rhodospirillaceae_unclassified	otu803	0.00575093	0.00158093	0.00121516	0.00428718	0.00128713	0.00147606	0.00166806	0.00298209	0	0.00197278	0	0	0.0370046	0.0331044	0.0150749	0.0111966	0.0206389	0.0201226	0.0389208	0.0190304	0.0154792	0.00568966	0.0023099	0
Proteobacteria	Gammaproteobacteria	Oceanospirillales	Oceanospirillaceae	Balneatrix	otu303	0.00143773	0	0.00121516	0.00714531	0.00128713	0.00147606	0.00500417	0.00298209	0.00240567	0	0	0	0.00959377	0.0208085	0.020873	0.0125962	0.0160525	0.081832	0.0233525	0.0111011	0.0170271	0	0	0.00246557
Proteobacteria	Gammaproteobacteria	Oceanospirillales	Oceanospirillales_unclassified	Oceanospirillales_unclassified	otu1497	0.0201282	0.0347804	0.0376698	0.00142906	0.00900994	0.0191888	0.0350292	0.0178926	0.0168397	0.0157822	0.00799361	0.0141376	0	0	0.00231922	0.00139958	0.00573302	0	0	0	0.00154792	0	0.0023099	0.00369836
Planctomycetes	Phycisphaerae	Phycisphaerales	Phycisphaeraceae	FS140-16B-02 marine group	otu329	0.00143773	0	0	0.00142906	0	0	0.00333611	0.00298209	0	0	0	0	0.0109643	0.00189168	0.00463843	0.00419874	0.00917284	0.162322	0.0202388	0.00317173	0.0139312	0.00142241	0.00461979	0.00246557
Proteobacteria	Alphaproteobacteria	SAR11 clade	Surface 1	Surface 1_unclassified	otu879	0.00718866	0.00158093	0.00243031	0.00142906	0	0.00590423	0.0116764	0.00894628	0.0036085	0	0.00159872	0	0.0191875	0.0151335	0.0405863	0.0391882	0.0298117	0	0.0108978	0.00634347	0.0232187	0.00284483	0.0023099	0.00246557
Proteobacteria	Gammaproteobacteria	Oceanospirillales	Oceanospirillales_unclassified	Oceanospirillales_unclassified	otu623	0.00287546	0	0.00121516	0	0	0.00147606	0.00166806	0	0.00240567	0	0	0	0.0205581	0.0349961	0.0243518	0.00979706	0.049304	0	0.0249093	0.0396467	0.0139312	0	0	0
Proteobacteria	Proteobacteria_unclassified	Proteobacteria_unclassified	Proteobacteria_unclassified	Proteobacteria_unclassified	otu602	0.0287546	0.0189711	0.00972124	0	0.0128713	0.0132845	0.0200167	0.0119284	0.00601417	0.00394555	0	0.00589067	0.00685269	0.0189168	0.0220326	0.00839748	0.0126127	0.00134151	0.0108978	0.00792933	0.0154792	0	0.0023099	0.00123279
Proteobacteria	Alphaproteobacteria	Rhodobacterales	Rhodobacteraceae	Rhodobacteraceae_unclassified	otu396	0.00575093	0.00474278	0	0.00285812	0.0038614	0.00442818	0.00667223	0.00447314	0.00120283	0	0	0	0.0219286	0.0198627	0.0173941	0.0139958	0.0206389	0.0214641	0.0217957	0.0126869	0.0340541	0.00853449	0.0023099	0.0098623
Proteobacteria	Gammaproteobacteria	Oceanospirillales	Oceanospirillaceae	Balneatrix	otu787	0.00143773	0.0189711	0.00729093	0.00857437	0.00257427	0.00885635	0.00333611	0.00149105	0.0204482	0.0236733	0.0207834	0.0164939	0	0.000945841	0	0	0	0.0107321	0	0	0.00464375	0.0113793	0.0415781	0.0443803
Proteobacteria	Proteobacteria_unclassified	Proteobacteria_unclassified	Proteobacteria_unclassified	Proteobacteria_unclassified	otu933	0.0172528	0.00948557	0.0218728	0.00571625	0.0077228	0.0118085	0.0266889	0.0178926	0.0168397	0.00295916	0.00799361	0.0035344	0.00411162	0.0104043	0.0243518	0.0139958	0.0137593	0.00134151	0.00778416	0.0047576	0.00464375	0	0.0023099	0.00123279
Bacteroidetes	Flavobacteriia	Flavobacteriales	Flavobacteriaceae	Tenacibaculum	otu883	0.00718866	0.0126474	0.0206576	0	0.0180199	0.0280451	0.00166806	0.0104373	0.014434	0.0325508	0.0239808	0.0541942	0	0	0	0	0	0	0	0	0	0	0	0
Proteobacteria	Alphaproteobacteria	SAR11 clade	Surface 1	Surface 1_unclassified	otu946	0.0273169	0.0237139	0.0267334	0.00142906	0.0102971	0.0206648	0.0233528	0.0283299	0.0180425	0.0078911	0.00319744	0.00117813	0.00274108	0.00756673	0.00347883	0.00979706	0.00573302	0.00134151	0.0046705	0.0095152	0.00154792	0	0.0023099	0
Bacteroidetes	Flavobacteriia	Flavobacteriales	Flavobacteriaceae	Polaribacter	otu1502	0.0143773	0.0189711	0.0267334	0	0.0128713	0.0162366	0.0116764	0.0193836	0.0264623	0.00887749	0.00639488	0.0035344	0	0.00851257	0.00695765	0.0111966	0.0160525	0	0.00155683	0.0047576	0.00619166	0.00142241	0.00461979	0.00493115
Proteobacteria	Gammaproteobacteria	Oceanospirillales	OM182 clade	OM182 clade_unclassified	otu473	0.0043132	0	0	0	0.00257427	0.00147606	0.00333611	0.00149105	0.00240567	0.00197278	0	0.00117813	0.0301519	0.0141876	0.020873	0.0251924	0.0240787	0.0120736	0.018682	0.0317173	0.0154792	0.00853449	0.00923958	0.00739672
Proteobacteria	Gammaproteobacteria	Cellvibrionales	Porticoccaceae	SAR92 clade	otu1097	0.0158151	0.0268758	0.0255183	0.0114325	0.0231684	0.0221409	0.0150125	0.0193836	0.0228538	0.0118367	0.0159872	0.0141376	0	0.000945841	0.00115961	0	0.00229321	0.00268302	0	0	0	0.00142241	0	0.00369836
Bacteroidetes	Flavobacteriia	Flavobacteriales	Flavobacteriaceae	Polaribacter	otu847	0.0115019	0.0205521	0.0267334	0.00857437	0.0180199	0.025093	0.00667223	0.0104373	0.0300708	0.0256461	0.0207834	0.0223845	0	0	0	0	0	0	0	0	0	0	0	0
Proteobacteria	Gammaproteobacteria	Oceanospirillales	SAR86 clade	SAR86 clade_unclassified	otu1025	0.00143773	0	0	0	0	0.00295212	0	0.00298209	0	0	0	0	0.0383751	0.0274294	0.0243518	0.0181945	0.0355448	0	0.0295798	0.0222021	0.0170271	0	0.0023099	0.00123279
Bacteroidetes	Flavobacteriia	Flavobacteriales	Flavobacteriaceae	Flavobacteriaceae_unclassified	otu371	0	0.0142283	0.0121516	0.0114325	0.0128713	0.0132845	0.00667223	0.00745523	0.021651	0.0335372	0.0319744	0.053016	0	0	0	0	0	0	0	0	0	0	0	0
Proteobacteria	Gammaproteobacteria	Alteromonadales	Colwelliaceae	Colwelliaceae_unclassified	otu753	0	0	0	0	0	0	0	0	0	0.00197278	0.00799361	0.00117813	0	0	0	0	0	0	0	0	0.00464375	0.0782328	0.103945	0.0727344
Gracilibacteria	Gracilibacteria_unclassified	Gracilibacteria_unclassified	Gracilibacteria_unclassified	Gracilibacteria_unclassified	otu194	0.0043132	0.00316186	0.00243031	0.00285812	0.00257427	0	0.00500417	0	0	0.00394555	0.0159872	0.035344	0.0150759	0.0104043	0.00579804	0.0069979	0.00458642	0	0.0171252	0.0095152	0.00619166	0.00568966	0.0277187	0.0480787
Proteobacteria	Alphaproteobacteria	Rhodospirillales	Rhodospirillaceae	Magnetospira	otu393	0	0	0	0	0	0	0	0.00149105	0	0	0	0	0.0301519	0.017971	0.0139153	0.00839748	0.0183457	0.0442698	0.0326935	0.0269597	0.0170271	0.0142241	0	0
Bacteroidetes	Flavobacteriia	Flavobacteriales	Flavobacteriaceae	Polaribacter	otu932	0.0043132	0.0268758	0.0401001	0.0142906	0.0154456	0.0147606	0.0100083	0.0134194	0.0252595	0.00986388	0.0127898	0.0164939	0	0.000945841	0.00347883	0	0.00573302	0	0	0	0	0.00142241	0.00692969	0.00246557
Proteobacteria	Gammaproteobacteria	Oceanospirillales	Oceanospirillales_unclassified	Oceanospirillales_unclassified	otu546	0.00862639	0.00632371	0.00607578	0.00285812	0.0102971	0.00738029	0.0166806	0.00894628	0.0036085	0.00197278	0.00159872	0.00824694	0.0123349	0.0141876	0.0185537	0.0237929	0.0332515	0	0.00778416	0.0095152	0.0123833	0.00142241	0.00461979	0.00123279
Proteobacteria	Proteobacteria_unclassified	Proteobacteria_unclassified	Proteobacteria_unclassified	Proteobacteria_unclassified	otu862	0.00718866	0.0126474	0.0182273	0.022865	0.0257427	0.0265691	0.00667223	0.00745523	0.0228538	0.017755	0.0335731	0.0200283	0	0	0	0	0	0	0	0	0.00154792	0	0	0.00123279
Proteobacteria	Gammaproteobacteria	Oceanospirillales	Oceanospirillales_unclassified	Oceanospirillales_unclassified	otu562	0.00718866	0.00474278	0.00486062	0.00142906	0.00257427	0.00442818	0.00500417	0.00298209	0.00240567	0.000986388	0.00159872	0.0070688	0.017817	0.0160793	0.0359479	0.0125962	0.0263719	0.00268302	0.00934099	0.0190304	0.018575	0.00142241	0.00461979	0.00616394
Proteobacteria	Gammaproteobacteria	Oceanospirillales	ZD0405	ZD0405_unclassified	otu495	0.021566	0.0237139	0.0206576	0.00714531	0.0296041	0.0206648	0.0166806	0.0372762	0.028868	0.0078911	0	0.00589067	0	0.00189168	0	0.00139958	0.00229321	0	0	0	0	0	0	0
Proteobacteria	Gammaproteobacteria	Gammaproteobacteria_unclassified	Gammaproteobacteria_unclassified	Gammaproteobacteria_unclassified	otu1595	0	0	0	0	0	0	0	0	0	0	0	0	0	0	0.00579804	0.19874	0.0160525	0	0	0	0.00773958	0	0	0
Bacteroidetes	Flavobacteriia	Flavobacteriales	Cryomorphaceae	Owenweeksia	otu191	0.00718866	0.00632371	0.00607578	0.0843146	0.00643567	0.00147606	0.0133445	0.00745523	0.014434	0.012823	0.0175859	0.0223845	0	0	0	0	0	0.00939055	0.00622733	0.00792933	0.00154792	0	0	0.00123279
Proteobacteria	Alphaproteobacteria	SAR11 clade	Deep 1	Deep 1_unclassified	otu447	0.0129396	0.00474278	0.00729093	0.00285812	0.00128713	0.00738029	0.00834028	0.0119284	0.00240567	0.00394555	0.00159872	0	0.0191875	0.0255377	0.0197133	0.0139958	0.0160525	0.00536603	0.0171252	0.0111011	0.0123833	0.00284483	0	0.00246557
Proteobacteria	AEGEAN-245	AEGEAN-245_unclassified	AEGEAN-245_unclassified	AEGEAN-245_unclassified	otu556	0.0043132	0.00316186	0.00243031	0.00142906	0	0.00295212	0.00667223	0.00447314	0	0	0	0	0.0246697	0.017971	0.0104365	0.0209937	0.00687963	0.0241471	0.0342503	0.0333032	0.0170271	0.00284483	0.0023099	0.00246557
Proteobacteria	Alphaproteobacteria	SAR11 clade	Surface 2	Surface 2_unclassified	otu397	0.0143773	0.00790464	0.00486062	0.00285812	0.0038614	0	0.00667223	0.00596419	0.007217	0.00197278	0	0.00117813	0.0150759	0.0321586	0.0127557	0.0111966	0.0103194	0.00670754	0.0233525	0.0206163	0.0154792	0.00284483	0	0.00123279
Proteobacteria	Alphaproteobacteria	Alphaproteobacteria_unclassified	Alphaproteobacteria_unclassified	Alphaproteobacteria_unclassified	otu621	0.00575093	0.0205521	0.015797	0.0414428	0.019307	0.0162366	0.0100083	0.0208746	0.0264623	0.00887749	0.0191847	0.0141376	0	0	0	0	0	0	0	0	0	0	0	0
Bacteroidetes	Flavobacteriia	Flavobacteriales	Flavobacteriaceae	Flavobacteriaceae_unclassified	otu616	0.0115019	0.0173902	0.015797	0.0142906	0.0308912	0.0206648	0.0116764	0.0164015	0.0180425	0.012823	0.0127898	0.0306315	0	0	0	0	0	0	0	0	0	0	0	0
Proteobacteria	Gammaproteobacteria	Oceanospirillales	Oceanospirillales_unclassified	Oceanospirillales_unclassified	otu617	0.00575093	0.00158093	0	0	0.00128713	0	0.00667223	0.00149105	0	0	0	0	0.0191875	0.0340503	0.0313094	0.0153954	0.0298117	0	0.0171252	0.0158587	0.0216708	0	0	0
Proteobacteria	Gammaproteobacteria	Oceanospirillales	Oceanospirillaceae	Balneatrix	otu383	0	0.00632371	0.0145819	0.0485881	0.0167327	0.0221409	0.00667223	0.0134194	0.0108255	0.0108503	0.0159872	0.0117813	0.00137054	0.00283752	0.00463843	0.00139958	0.00343981	0.00268302	0.00155683	0	0.00309583	0.00426724	0.00692969	0.00739672
Bacteroidetes	Flavobacteriia	Flavobacteriales	Flavobacteriaceae	Polaribacter	otu706	0.00143773	0.00158093	0.00364547	0.00428718	0.00128713	0.00442818	0	0.00298209	0.0120283	0.0078911	0.00479616	0.00942507	0.00137054	0	0.00115961	0.00419874	0.00343981	0.00134151	0	0	0.00309583	0.0327155	0.0692969	0.0641049
Proteobacteria	Deltaproteobacteria	Desulfobacterales	Nitrospinaceae	Nitrospina	otu404	0	0	0	0	0	0	0	0	0	0	0	0	0.0246697	0.0245919	0.0197133	0.0111966	0.0137593	0.0429282	0.0233525	0.0206163	0.0170271	0.00284483	0	0.00493115
Proteobacteria	Betaproteobacteria	Hydrogenophilales	Hydrogenophilaceae	Hydrogenophilaceae_unclassified	otu689	0.00287546	0.00474278	0.00243031	0	0.00257427	0.00590423	0.00500417	0.00745523	0.00120283	0.000986388	0.00319744	0.00117813	0.0246697	0.0189168	0.026671	0.0125962	0.0137593	0.00134151	0.0202388	0.0285456	0.0216708	0.00284483	0	0.00123279
Bacteroidetes	Flavobacteriia	Flavobacteriales	Flavobacteriales_unclassified	Flavobacteriales_unclassified	otu734	0	0	0	0	0	0	0	0	0	0	0	0	0.0205581	0.0227002	0.032469	0.0195941	0.0447176	0	0.0124547	0.0206163	0.0154792	0.00284483	0.00461979	0.00246557
Proteobacteria	Alphaproteobacteria	SAR11 clade	Surface 1	Surface 1_unclassified	otu3513	0.0158151	0.0126474	0.00243031	0.00142906	0.00643567	0.00590423	0.0100083	0.0119284	0.00240567	0.00493194	0	0.00235627	0.0137054	0.0170251	0.0150749	0.026592	0.0171991	0	0.00622733	0.0095152	0.0216708	0.00284483	0.0023099	0
Proteobacteria	Alphaproteobacteria	SAR11 clade	SAR11 clade_unclassified	SAR11 clade_unclassified	otu1382	0.0158151	0.00790464	0.00486062	0.00142906	0.00514854	0.00590423	0.0166806	0.0104373	0.00601417	0.000986388	0	0.00235627	0.00959377	0.00945841	0.0243518	0.0237929	0.0275185	0	0.0046705	0.0095152	0.0139312	0.00142241	0.0023099	0.00369836
Proteobacteria	Gammaproteobacteria	Oceanospirillales	SAR86 clade	SAR86 clade_unclassified	otu585	0.0100641	0.0189711	0.00364547	0.00285812	0.0038614	0.00442818	0.00834028	0.00447314	0.00120283	0.000986388	0.00159872	0.0035344	0.017817	0.0132418	0.0162345	0.016795	0.0183457	0	0.018682	0.0158587	0.0170271	0.0099569	0.00692969	0
Proteobacteria	Alphaproteobacteria	SAR11 clade	Surface 1	Surface 1_unclassified	otu1106	0.00575093	0.0142283	0.0145819	0.00142906	0.00514854	0.00442818	0.0116764	0.00447314	0.00120283	0.00197278	0	0.00235627	0.00822323	0.0198627	0.0115961	0.0321903	0.0137593	0.00134151	0.0108978	0.0095152	0.00619166	0.00426724	0.0115495	0.0110951
Proteobacteria	Gammaproteobacteria	Oceanospirillales	Oceanospirillales_unclassified	Oceanospirillales_unclassified	otu1236	0	0	0	0	0	0	0.00166806	0	0	0	0	0	0.0205581	0.0444545	0.0243518	0.0181945	0.0183457	0	0.0217957	0.0253739	0.0139312	0.00284483	0	0.00123279
Proteobacteria	Proteobacteria_unclassified	Proteobacteria_unclassified	Proteobacteria_unclassified	Proteobacteria_unclassified	otu392	0.00862639	0.00948557	0.0121516	0.0414428	0.0257427	0.0236169	0.00834028	0.00745523	0.0204482	0.0138094	0.0159872	0.0164939	0	0	0	0	0.00229321	0.00134151	0	0	0	0	0	0
Proteobacteria	Gammaproteobacteria	Gammaproteobacteria_unclassified	Gammaproteobacteria_unclassified	Gammaproteobacteria_unclassified	otu941	0.00143773	0.00474278	0	0	0.00128713	0	0	0.00298209	0.0036085	0.00197278	0.00319744	0.00589067	0.00137054	0	0.00695765	0.0069979	0.0160525	0.00134151	0.00155683	0	0.0325062	0.0284483	0.0554375	0.0517771
Proteobacteria	Gammaproteobacteria	Gammaproteobacteria_unclassified	Gammaproteobacteria_unclassified	Gammaproteobacteria_unclassified	otu759	0.0129396	0.0142283	0.031594	0.0114325	0.0077228	0.0103324	0.0183486	0.0223657	0.0300708	0.0197278	0.0127898	0.00589067	0	0	0	0	0.0011466	0.00134151	0	0	0	0	0	0
Proteobacteria	Gammaproteobacteria	Oceanospirillales	Oceanospirillaceae	Oceanospirillaceae_unclassified	otu188	0	0	0.00121516	0	0	0	0	0	0	0	0.00319744	0.00471254	0	0.000945841	0	0	0.00458642	0.156956	0	0	0	0.0142241	0.00923958	0.0098623
Verrucomicrobia	OPB35 soil group	OPB35 soil group_unclassified	OPB35 soil group_unclassified	OPB35 soil group_unclassified	otu567	0	0	0	0	0	0	0	0	0	0	0	0	0.0219286	0.0227002	0.0104365	0.0069979	0.0332515	0.0160981	0.0233525	0.0269597	0.0201229	0.00711207	0.00923958	0.00246557
Proteobacteria	Gammaproteobacteria	Oceanospirillales	ZD0405	ZD0405_unclassified	otu627	0.00287546	0	0	0	0	0	0.00333611	0	0	0.000986388	0	0	0.017817	0.017971	0.026671	0.0111966	0.0321049	0.00402452	0.0311366	0.0269597	0.018575	0.00142241	0	0.00123279
Marinimicrobia (SAR406 clade)	Marinimicrobia (SAR406 clade)_unclassified	Marinimicrobia (SAR406 clade)_unclassified	Marinimicrobia (SAR406 clade)_unclassified	Marinimicrobia (SAR406 clade)_unclassified	otu629	0.0043132	0.00316186	0.00243031	0	0.00128713	0	0.00166806	0.00149105	0	0.000986388	0	0.00117813	0.0219286	0.0312128	0.0139153	0.0111966	0.0137593	0	0.0342503	0.0269597	0.0247667	0.00284483	0	0
Bacteroidetes	Flavobacteriia	Flavobacteriales	Flavobacteriaceae	NS4 marine group	otu1197	0.00287546	0.00316186	0.00121516	0	0.00257427	0.00295212	0.00834028	0.00447314	0	0	0	0	0.0274108	0.0217543	0.0220326	0.016795	0.0286651	0.00536603	0.0046705	0.0190304	0.0139312	0.00142241	0.0023099	0.00369836
Bacteroidetes	Flavobacteriia	Flavobacteriales	NS9 marine group	NS9 marine group_unclassified	otu876	0.00718866	0.0189711	0.015797	0.00428718	0.00514854	0.0162366	0.0133445	0.0119284	0.00962267	0.00493194	0.00159872	0.00824694	0.00137054	0.000945841	0.00463843	0.00419874	0.00458642	0.00134151	0	0	0.00464375	0.00284483	0.0346484	0.0369836
Proteobacteria	Gammaproteobacteria	Cellvibrionales	Porticoccaceae	Porticoccus	otu661	0.0115019	0.00316186	0.00121516	0	0.00128713	0	0.0166806	0.00298209	0	0	0	0	0.0205581	0.0189168	0.0139153	0.00559832	0.0194923	0.0254886	0.0202388	0.0174445	0.0154792	0.00142241	0	0.00369836
Proteobacteria	Gammaproteobacteria	Oceanospirillales	Oceanospirillaceae	Balneatrix	otu778	0.00718866	0.00632371	0.0109364	0.00714531	0.00643567	0.00590423	0.00834028	0.00596419	0.00841984	0.0078911	0.00159872	0.00471254	0.00685269	0.00472921	0.020873	0.0139958	0.0149059	0	0.0124547	0.0047576	0.0108354	0.00711207	0.00692969	0.0135607
Proteobacteria	Gammaproteobacteria	Alteromonadales	Colwelliaceae	Colwelliaceae_unclassified	otu1061	0.00143773	0.00158093	0.00243031	0.00285812	0.00514854	0.00295212	0	0.00149105	0.00240567	0.0157822	0.0159872	0.0070688	0	0	0.00231922	0.00279916	0.00458642	0.00670754	0	0	0.00928749	0.0284483	0.0646771	0.0431476
Proteobacteria	Gammaproteobacteria	Alteromonadales	Colwelliaceae	Colwellia	otu364	0	0	0	0.0142906	0	0	0	0.00149105	0	0	0	0.00117813	0	0	0	0	0	0.00268302	0	0	0	0.0682759	0.0554375	0.0776656
Proteobacteria	Alphaproteobacteria	SAR11 clade	Surface 1	Surface 1_unclassified	otu2674	0.00862639	0.00632371	0.00486062	0.00142906	0.00257427	0.00738029	0.0100083	0.0104373	0	0	0	0.00117813	0.0150759	0.0349961	0.0243518	0.0153954	0.00917284	0	0.0155683	0.0142728	0.00619166	0	0.0023099	0
Proteobacteria	Alphaproteobacteria	SAR11 clade	Surface 1	Surface 1_unclassified	otu719	0.0244414	0.0189711	0.0145819	0.0114325	0.0218813	0.0295212	0.0200167	0.0178926	0.0240567	0.00690471	0.00319744	0.00824694	0	0	0	0	0.0011466	0	0	0	0	0	0	0
Bacteroidetes	Flavobacteriia	Flavobacteriales	NS9 marine group	NS9 marine group_unclassified	otu754	0.0129396	0.00316186	0.00486062	0.00428718	0.00514854	0.00295212	0.0183486	0.00447314	0.00481134	0.00986388	0.00319744	0.00235627	0.00822323	0.0170251	0.0115961	0.00979706	0.0229321	0.0281717	0.00778416	0	0.00309583	0	0.0023099	0.00123279
Proteobacteria	Gammaproteobacteria	Oceanospirillales	OM182 clade	OM182 clade_unclassified	otu641	0.0158151	0.00790464	0.0109364	0.0528753	0.0154456	0.025093	0.0183486	0.00745523	0.0120283	0.00690471	0.00799361	0.0070688	0	0	0.00231922	0	0.00343981	0.00536603	0.00155683	0.00158587	0.00154792	0	0	0
Proteobacteria	Alphaproteobacteria	Rhodobacterales	Rhodobacteraceae	Rhodobacteraceae_unclassified	otu421	0	0.00474278	0.0121516	0.0557334	0.0244555	0.0177127	0.00333611	0.00596419	0.0192453	0.00887749	0.0175859	0.0235627	0	0	0	0	0	0.00134151	0	0	0	0	0	0
Bacteroidetes	Flavobacteriia	Flavobacteriales	Flavobacteriaceae	Polaribacter	otu911	0.0115019	0.0268758	0.0206576	0.00714531	0.019307	0.0206648	0.0133445	0.0164015	0.0180425	0.00986388	0.0175859	0.0129595	0.00137054	0	0.00115961	0	0	0	0	0	0	0.00142241	0	0.00123279
Proteobacteria	Gammaproteobacteria	Oceanospirillales	Oceanospirillaceae	Balneatrix	otu981	0.0230037	0.0110665	0.0291637	0.0128616	0.0115842	0.00738029	0.0333611	0.0149105	0.00962267	0.00591833	0.00479616	0.00235627	0.00411162	0.00662089	0.00231922	0.00279916	0.00573302	0.00402452	0.00155683	0	0.00154792	0.00142241	0.0023099	0.00123279
Proteobacteria	Gammaproteobacteria	Oceanospirillales	Oceanospirillaceae	Balneatrix	otu910	0.0100641	0.0158093	0.0133667	0.00714531	0.0167327	0.0132845	0.00834028	0.0268388	0.0180425	0.0078911	0.00799361	0.00471254	0.00137054	0.00189168	0.00927687	0.00419874	0.0126127	0.00268302	0.00311366	0.00634347	0.00154792	0	0	0.00123279
Proteobacteria	Gammaproteobacteria	Oceanospirillales	Oceanospirillaceae	Balneatrix	otu1560	0	0.00158093	0	0	0	0.00295212	0	0	0	0.00493194	0.00479616	0	0.00137054	0	0.00579804	0	0.0011466	0.00268302	0	0	0.00619166	0.0426724	0.0923958	0.0628721
Proteobacteria	Gammaproteobacteria	Oceanospirillales	Oceanospirillaceae	Balneatrix	otu1424	0.00862639	0.0126474	0.023088	0.00714531	0.0115842	0.0118085	0.00166806	0.0119284	0.0180425	0.0266325	0.0223821	0.0153157	0	0	0	0	0	0.00402452	0	0	0	0.00284483	0.00923958	0.00369836
Proteobacteria	Gammaproteobacteria	Alteromonadales	Colwelliaceae	Colwelliaceae_unclassified	otu972	0	0.00474278	0.00607578	0.00142906	0.00257427	0.00147606	0.00166806	0.00298209	0.00841984	0.0295916	0.0191847	0.0153157	0	0	0.00347883	0	0.00229321	0.00536603	0	0	0.00464375	0.0142241	0.0577474	0.0258885
Proteobacteria	Alphaproteobacteria	Rhodobacterales	Rhodobacteraceae	Sulfitobacter	otu519	0.00143773	0.00790464	0.0206576	0.00428718	0.0231684	0.0118085	0	0.00745523	0.0300708	0.0207141	0.0303757	0.0259189	0	0	0	0	0	0	0	0	0	0	0	0
Proteobacteria	Gammaproteobacteria	Thiotrichales	Piscirickettsiaceae	Piscirickettsiaceae_unclassified	otu1140	0.0043132	0.00632371	0.00243031	0.00285812	0.00900994	0.00590423	0.00834028	0.00894628	0.00962267	0.00197278	0.00159872	0	0.017817	0.0170251	0.0173941	0.0111966	0.0126127	0.0107321	0.00155683	0.00634347	0.018575	0.00568966	0.00923958	0.00246557
Proteobacteria	Alphaproteobacteria	Rhodospirillales	Rhodospirillaceae	Defluviicoccus	otu726	0.00143773	0.00316186	0	0	0	0	0.00166806	0	0.00120283	0.00197278	0	0	0.035634	0.0198627	0.0197133	0.0181945	0.0149059	0.00536603	0.0202388	0.0206163	0.0139312	0.00426724	0.0023099	0.00369836
Proteobacteria	Alphaproteobacteria	Rhodospirillales	Rhodospirillaceae	Rhodospirillaceae_unclassified	otu394	0	0	0	0.00285812	0	0	0	0	0	0	0	0	0.0137054	0.0170251	0.0150749	0.0111966	0.0149059	0.0536603	0.0264661	0.0174445	0.0139312	0.00284483	0	0
Proteobacteria	Gammaproteobacteria	Cellvibrionales	Porticoccaceae	SAR92 clade	otu576	0.0129396	0.0126474	0.0243031	0.00571625	0.0167327	0.0118085	0.0100083	0.0134194	0.0204482	0.0118367	0.00959233	0.0164939	0	0.000945841	0.00231922	0.00139958	0	0.00670754	0	0.00317173	0.00154792	0.00142241	0.00461979	0.00246557
Proteobacteria	Gammaproteobacteria	Alteromonadales	Colwelliaceae	Colwelliaceae_unclassified	otu909	0	0	0	0	0	0	0	0	0	0.00493194	0	0.00824694	0	0	0	0	0	0	0	0	0.00309583	0.0568966	0.106255	0.0530098
Proteobacteria	Gammaproteobacteria	Alteromonadales	Colwelliaceae	Colwellia	otu745	0.00143773	0.00316186	0	0	0.00128713	0.00295212	0	0	0.00240567	0.0108503	0.00479616	0.0035344	0.00137054	0.00378336	0.00927687	0.00279916	0.00687963	0.00536603	0	0	0.0139312	0.0284483	0.0808463	0.034518
Proteobacteria	Gammaproteobacteria	Oceanospirillales	Oceanospirillaceae	Balneatrix	otu465	0.0158151	0.0142283	0.0170122	0.024294	0.0244555	0.0280451	0.0166806	0.0149105	0.0204482	0.00394555	0.00639488	0.00589067	0	0	0	0	0.0011466	0	0	0.00158587	0	0	0	0.00123279
Proteobacteria	Alphaproteobacteria	SAR11 clade	Deep 1	Deep 1_unclassified	otu631	0.00862639	0.00632371	0.00364547	0.00857437	0.00514854	0.00590423	0.0133445	0.00596419	0.00601417	0	0.00159872	0.00235627	0.0205581	0.0208085	0.00927687	0.00839748	0.00917284	0.00536603	0.0140115	0.0158587	0.0139312	0.00142241	0.0023099	0.00123279
Proteobacteria	Gammaproteobacteria	Alteromonadales	Colwelliaceae	Colwellia	otu1189	0	0.00158093	0.015797	0	0.0038614	0.00442818	0	0.00447314	0.00962267	0.0207141	0.0207834	0.017672	0	0.000945841	0.00231922	0.00139958	0.0011466	0.00536603	0	0	0.0108354	0.0128017	0.0277187	0.0295869
Proteobacteria	Proteobacteria_unclassified	Proteobacteria_unclassified	Proteobacteria_unclassified	Proteobacteria_unclassified	otu488	0.00287546	0.00790464	0.0145819	0.022865	0.0180199	0.025093	0.0100083	0.0149105	0.0036085	0.00986388	0.00639488	0.00589067	0.00274108	0.00189168	0.00695765	0.00559832	0.00802623	0.00670754	0.00311366	0.00317173	0.00619166	0.00142241	0	0.00246557
Bacteroidetes	Flavobacteriia	Flavobacteriales	Flavobacteriaceae	NS4 marine group	otu966	0.0043132	0	0	0	0	0.00295212	0	0	0	0	0	0	0.0150759	0.0321586	0.0139153	0.00839748	0.0298117	0	0.0326935	0.0269597	0.00928749	0	0.0023099	0.00123279
Proteobacteria	Alphaproteobacteria	Rhodobacterales	Rhodobacteraceae	Sulfitobacter	otu522	0.00862639	0.00790464	0.00972124	0.0443009	0.0205941	0.0206648	0.00166806	0.00745523	0.0120283	0.00986388	0.0159872	0.0270971	0	0	0	0	0	0	0	0	0	0	0	0
Proteobacteria	Alphaproteobacteria	Rhodobacterales	Rhodobacteraceae	Sulfitobacter	otu530	0.00287546	0.0142283	0.0182273	0.00857437	0.00643567	0.0221409	0.00166806	0.00894628	0.0240567	0.0167686	0.0223821	0.0341659	0	0	0	0	0	0	0	0	0	0	0	0
Bacteroidetes	Flavobacteriia	Flavobacteriales	Flavobacteriaceae	Polaribacter	otu792	0.0043132	0.00790464	0.0121516	0.00142906	0.0102971	0.0162366	0.00834028	0.0149105	0.0180425	0.0246597	0.0175859	0.0200283	0	0	0	0.00279916	0.00343981	0	0	0.00158587	0.00464375	0	0.00461979	0.00862951
Proteobacteria	Gammaproteobacteria	Oceanospirillales	Oceanospirillales_unclassified	Oceanospirillales_unclassified	otu1829	0.00718866	0.00474278	0.00364547	0	0	0.00147606	0.00834028	0.00745523	0.0036085	0.000986388	0	0	0.0287813	0.0132418	0.0150749	0.0125962	0.011466	0.00268302	0.0233525	0.0174445	0.0216708	0.00142241	0.00461979	0.00123279
Proteobacteria	Gammaproteobacteria	Oceanospirillales	Oceanospirillales_unclassified	Oceanospirillales_unclassified	otu752	0	0.00158093	0	0	0	0	0.00500417	0	0.00120283	0	0.00159872	0	0.0232992	0.0264836	0.0162345	0.0153954	0.0286651	0.00134151	0.0171252	0.0206163	0.0170271	0	0.0023099	0.00123279
Proteobacteria	Gammaproteobacteria	Oceanospirillales	Oceanospirillales_unclassified	Oceanospirillales_unclassified	otu2892	0.00143773	0.00316186	0.00121516	0	0.00257427	0	0.00500417	0.00447314	0.00120283	0	0.00159872	0.00235627	0.0191875	0.023646	0.0243518	0.0153954	0.0160525	0.00134151	0.028023	0.0206163	0.00928749	0	0	0
Proteobacteria	Alphaproteobacteria	SAR11 clade	Surface 1	Surface 1_unclassified	otu3278	0.0115019	0.00474278	0.00243031	0	0.00128713	0.00738029	0.0216847	0.00596419	0.00481134	0.00197278	0	0.00235627	0.00548216	0.0104043	0.0197133	0.0181945	0.0217855	0.00268302	0.0140115	0.0174445	0.0123833	0	0	0
Proteobacteria	Gammaproteobacteria	Order Incertae Sedis	Family Incertae Sedis	Marinicella	otu1454	0.00287546	0	0	0	0	0	0.00500417	0	0	0	0	0	0.0232992	0.023646	0.0394267	0.0069979	0.0206389	0	0.0217957	0.0142728	0.0123833	0	0.0023099	0.00123279
Bacteroidetes	Flavobacteriia	Flavobacteriales	Cryomorphaceae	Owenweeksia	otu632	0	0.0237139	0.0279486	0.00428718	0.00900994	0.0206648	0.00667223	0.00596419	0.0300708	0.0167686	0.0143885	0.0153157	0	0	0	0	0	0.00134151	0	0	0	0	0	0
Bacteroidetes	Flavobacteriia	Flavobacteriales	NS9 marine group	NS9 marine group_unclassified	otu472	0.00718866	0.0158093	0.0109364	0.00571625	0.0077228	0.00147606	0.0133445	0.00596419	0.00481134	0.00591833	0.00639488	0.00471254	0.00822323	0.00945841	0.00927687	0.00419874	0.00802623	0.00268302	0.0124547	0.0142728	0.00619166	0.00142241	0.00923958	0.00862951
Bacteroidetes	Flavobacteriia	Flavobacteriales	Flavobacteriaceae	Polaribacter	otu1166	0.0115019	0.0189711	0.0243031	0.00142906	0.00514854	0.00442818	0.0100083	0.0119284	0.0204482	0.00591833	0.00479616	0.0070688	0.00137054	0.00283752	0.00231922	0.00559832	0.0149059	0	0.00311366	0.00634347	0.00154792	0.00284483	0.00461979	0.00739672
Bacteroidetes	Flavobacteriia	Flavobacteriales	Flavobacteriaceae	Flavobacteriaceae_unclassified	otu575	0.0129396	0.0142283	0.0145819	0.0114325	0.0141585	0.0236169	0.00333611	0.0104373	0.021651	0.00394555	0.00959233	0.0129595	0	0.00189168	0.00347883	0.00419874	0.00458642	0	0	0	0.00928749	0.00284483	0.0023099	0
Proteobacteria	Gammaproteobacteria	Oceanospirillales	Oceanospirillales_unclassified	Oceanospirillales_unclassified	otu635	0.00287546	0.00632371	0.00121516	0	0.00128713	0.00147606	0.00500417	0.00149105	0.00120283	0.000986388	0	0.00117813	0.0260402	0.023646	0.0127557	0.00979706	0.011466	0.00268302	0.0155683	0.0253739	0.0247667	0.00142241	0.0023099	0
Proteobacteria	Gammaproteobacteria	Oceanospirillales	Oceanospirillaceae	Balneatrix	otu1619	0.00575093	0	0.00243031	0.00142906	0	0	0.00500417	0.00149105	0	0.00197278	0.00159872	0	0.017817	0.0160793	0.0313094	0.0195941	0.0252253	0	0.0140115	0.00634347	0.0154792	0.00284483	0	0.00246557
Proteobacteria	Gammaproteobacteria	Oceanospirillales	Oceanospirillales_unclassified	Oceanospirillales_unclassified	otu633	0.00575093	0.00632371	0.00243031	0	0.0038614	0	0.00667223	0.00447314	0.00240567	0	0	0.00117813	0.0164465	0.0170251	0.0162345	0.0195941	0.0263719	0	0.018682	0.0142728	0.00619166	0.00142241	0	0.00369836
Proteobacteria	Gammaproteobacteria	Oceanospirillales	Oceanospirillaceae	Oceanospirillaceae_unclassified	otu190	0	0	0	0	0	0	0	0	0	0	0	0.00471254	0.00137054	0	0	0	0.00229321	0.0590263	0	0.00158587	0.00309583	0.0227586	0.0392682	0.0567082
Proteobacteria	Gammaproteobacteria	Alteromonadales	Colwelliaceae	Colwellia	otu269	0	0	0	0	0	0	0	0	0	0	0	0	0	0	0	0.00139958	0	0.0228056	0	0.00317173	0.00464375	0.0611638	0.087776	0.0357508
Proteobacteria	Gammaproteobacteria	Alteromonadales	Colwelliaceae	Colwelliaceae_unclassified	otu578	0	0	0	0.00142906	0.00257427	0.00147606	0	0.00298209	0.00481134	0.017755	0.011191	0.00942507	0	0	0	0.00279916	0.00343981	0.00670754	0	0	0.00773958	0.0227586	0.0369583	0.0530098
Proteobacteria	Proteobacteria_unclassified	Proteobacteria_unclassified	Proteobacteria_unclassified	Proteobacteria_unclassified	otu513	0.00718866	0	0.00243031	0.00571625	0.0102971	0.0118085	0.0100083	0.00149105	0.0036085	0.00394555	0.00319744	0.00589067	0.0164465	0.00472921	0.0115961	0.0139958	0.0160525	0.00536603	0.0124547	0.00792933	0.0170271	0.00142241	0.00692969	0.00246557
Bacteroidetes	Flavobacteriia	Flavobacteriales	Flavobacteriaceae	Flavobacterium	otu1882	0.00575093	0.00790464	0.00486062	0	0.00514854	0.00738029	0.00333611	0.0104373	0.00481134	0.00591833	0.00639488	0.00235627	0.00685269	0.00567505	0.00927687	0.00979706	0.0217855	0.00134151	0.00311366	0.00792933	0.0123833	0.00853449	0.0184792	0.0123279
Bacteroidetes	Flavobacteriia	Flavobacteriales	Flavobacteriaceae	Polaribacter	otu1433	0.00287546	0.0158093	0.0170122	0.00714531	0.0077228	0.00885635	0.00667223	0.00596419	0.0108255	0.0157822	0.00959233	0.0035344	0.00137054	0.000945841	0.00347883	0.00559832	0.00573302	0	0.00155683	0.00317173	0.00309583	0.00853449	0.0184792	0.0160262
Proteobacteria	Gammaproteobacteria	Oceanospirillales	Oceanospirillales_unclassified	Oceanospirillales_unclassified	otu673	0.00143773	0.00158093	0.00243031	0	0.00257427	0.00295212	0.00667223	0.00596419	0.0036085	0	0.00159872	0	0.0137054	0.0189168	0.0255114	0.00979706	0.0206389	0	0.00622733	0.0111011	0.018575	0.00284483	0.00461979	0.00862951
Actinobacteria	Acidimicrobiia	Acidimicrobiales	OM1 clade	Candidatus Actinomarina	otu650	0.0158151	0.00790464	0.00607578	0	0.0038614	0.00147606	0.0216847	0.00596419	0.007217	0.000986388	0	0.00117813	0.0191875	0.0104043	0.0150749	0.0139958	0.00917284	0.00134151	0.018682	0.0142728	0.00154792	0	0	0.00123279
Proteobacteria	Gammaproteobacteria	Oceanospirillales	SAR86 clade	SAR86 clade_unclassified	otu924	0.0043132	0.00948557	0.0145819	0.00571625	0.00900994	0.00885635	0.0100083	0.0178926	0.00601417	0.00197278	0.00639488	0.00471254	0.00822323	0.00378336	0.0104365	0.0111966	0.00687963	0.00134151	0.00622733	0.0095152	0.0139312	0.00142241	0.0023099	0.00493115
Proteobacteria	Gammaproteobacteria	Oceanospirillales	Oceanospirillales_unclassified	Oceanospirillales_unclassified	otu880	0.00575093	0.00158093	0.00243031	0	0	0	0.00500417	0.00596419	0	0	0	0	0.00685269	0.0189168	0.0278306	0.0069979	0.0229321	0.00536603	0.0140115	0.0174445	0.0201229	0.00142241	0.0023099	0.00369836
Proteobacteria	Proteobacteria_unclassified	Proteobacteria_unclassified	Proteobacteria_unclassified	Proteobacteria_unclassified	otu829	0.00287546	0.00158093	0	0	0	0.00295212	0.00333611	0.00298209	0.00120283	0	0	0.00117813	0.0191875	0.0208085	0.0139153	0.0139958	0.0206389	0.00536603	0.0202388	0.0111011	0.0201229	0.00426724	0.00461979	0.00123279
Proteobacteria	Gammaproteobacteria	Oceanospirillales	Oceanospirillales_unclassified	Oceanospirillales_unclassified	otu784	0.0301924	0.0110665	0.0109364	0.00142906	0.0102971	0.0221409	0.0216847	0.0193836	0.014434	0.00197278	0	0.00117813	0.00548216	0.00189168	0.00579804	0.00419874	0.00458642	0	0.00311366	0.00158587	0.00773958	0	0	0.00123279
Proteobacteria	Alphaproteobacteria	SAR11 clade	SAR11 clade_unclassified	SAR11 clade_unclassified	otu599	0.00862639	0.00632371	0.00607578	0.00571625	0.00643567	0.00295212	0.0183486	0.0119284	0.00240567	0.00394555	0	0	0.0109643	0.0132418	0.0127557	0.00839748	0.00687963	0.00536603	0.0155683	0.0111011	0.0123833	0.00142241	0	0.00123279
Bacteroidetes	Flavobacteriia	Flavobacteriales	Flavobacteriaceae	Flavobacterium	otu943	0.0043132	0.0142283	0.0170122	0.00428718	0.0141585	0.0103324	0.00500417	0.0178926	0.021651	0.0157822	0.0127898	0.0212064	0	0	0.00115961	0	0.00229321	0.00134151	0	0	0	0	0.0023099	0
Proteobacteria	Gammaproteobacteria	Gammaproteobacteria_unclassified	Gammaproteobacteria_unclassified	Gammaproteobacteria_unclassified	otu1431	0.00718866	0.00474278	0.00486062	0	0.00514854	0	0.00500417	0.00447314	0.00120283	0	0.00319744	0	0.0109643	0.0113501	0.0115961	0.0139958	0.0298117	0.00268302	0.0124547	0.0158587	0.018575	0.00284483	0	0.00246557
Proteobacteria	Gammaproteobacteria	Oceanospirillales	Oceanospirillaceae	Balneatrix	otu1314	0.0129396	0.00632371	0.00486062	0.00142906	0.0077228	0.00590423	0.0100083	0.0104373	0.0036085	0.00394555	0.00639488	0.00117813	0.00822323	0.0189168	0.0162345	0.00419874	0.0103194	0.00134151	0.0108978	0.00634347	0.0108354	0	0.00461979	0.00123279
Proteobacteria	Gammaproteobacteria	Oceanospirillales	Oceanospirillales_unclassified	Oceanospirillales_unclassified	otu1466	0.00718866	0.0142283	0.00607578	0.00142906	0.0038614	0.00590423	0.0133445	0.0178926	0.00962267	0.00591833	0.00479616	0.00235627	0.00548216	0.00756673	0.0127557	0.00279916	0.00802623	0.00402452	0.0046705	0.00317173	0.0201229	0.00711207	0.0023099	0.00246557
Bacteroidetes	Flavobacteriia	Flavobacteriales	Flavobacteriaceae	NS4 marine group	otu647	0.0230037	0.0110665	0.00972124	0	0.0102971	0.0221409	0.0233528	0.00447314	0.00240567	0.00591833	0.00479616	0.0070688	0.00822323	0.00851257	0.00231922	0.00139958	0.00802623	0.00134151	0.0046705	0.0047576	0.00928749	0	0	0
Proteobacteria	Gammaproteobacteria	Oceanospirillales	Oceanospirillaceae	Balneatrix	otu920	0.00143773	0.00632371	0.00729093	0.0500171	0.0115842	0.0147606	0.00500417	0.00447314	0.0192453	0.00493194	0.011191	0.00117813	0.00274108	0.000945841	0.00347883	0.00139958	0.00229321	0.00939055	0.0046705	0.00158587	0.00464375	0	0.0023099	0.00246557
Proteobacteria	Gammaproteobacteria	Oceanospirillales	SAR86 clade	SAR86 clade_unclassified	otu809	0.00575093	0.00632371	0.00850609	0	0.00128713	0.00295212	0.0100083	0.00149105	0.0036085	0	0.00159872	0.00235627	0.0109643	0.017971	0.0139153	0.00979706	0.00917284	0.00402452	0.0171252	0.0111011	0.0263146	0.00142241	0.0023099	0
Bacteroidetes	Flavobacteriia	Flavobacteriales	Flavobacteriales_unclassified	Flavobacteriales_unclassified	otu952	0.00575093	0.0268758	0.0194425	0.00142906	0.0154456	0.00738029	0.0116764	0.0104373	0.0240567	0.0118367	0.0127898	0.0153157	0	0	0	0	0	0.00268302	0	0	0	0	0	0
Bacteroidetes	Flavobacteriia	Flavobacteriales	Flavobacteriaceae	Flavobacteriaceae_unclassified	otu655	0.0043132	0.0189711	0.0255183	0.00714531	0.0154456	0.0177127	0.0133445	0.0178926	0.0180425	0.00591833	0.00479616	0.0106032	0	0.000945841	0.00115961	0	0.0011466	0.00134151	0	0	0	0.00142241	0	0.00123279
Proteobacteria	Gammaproteobacteria	Oceanospirillales	SAR86 clade	SAR86 clade_unclassified	otu1344	0.00862639	0.00790464	0	0	0.00643567	0.00295212	0.0233528	0.00894628	0.0036085	0.000986388	0	0.00117813	0.00822323	0.0189168	0.00463843	0.0069979	0.0194923	0.00134151	0.0155683	0.0190304	0.00928749	0	0	0
Proteobacteria	Gammaproteobacteria	Oceanospirillales	Oceanospirillaceae	Balneatrix	otu2327	0.00143773	0.00158093	0.00121516	0.00714531	0.00643567	0.00738029	0	0.00149105	0.007217	0.0157822	0.0207834	0.0129595	0	0	0.00115961	0	0	0.00804905	0	0	0.00154792	0.017069	0.0277187	0.0332853
Proteobacteria	Alphaproteobacteria	Rhodobacterales	Rhodobacteraceae	Rhodobacteraceae_unclassified	otu352	0.00287546	0	0.00364547	0.0200069	0.00514854	0.00295212	0.00166806	0.00149105	0.00120283	0.000986388	0.00479616	0.0070688	0.00685269	0.00283752	0.00231922	0.00279916	0.00458642	0.0831735	0.00311366	0.00317173	0.00154792	0	0	0.00246557
Proteobacteria	Gammaproteobacteria	Oceanospirillales	Oceanospirillaceae	Oceanospirillaceae_unclassified	otu853	0.00718866	0.00790464	0.00972124	0	0.00514854	0.00295212	0.0116764	0.00447314	0.00481134	0.00394555	0.00159872	0.00117813	0.0123349	0.0189168	0.0104365	0.00139958	0.0126127	0.00402452	0.00311366	0.0095152	0.0216708	0.00142241	0	0.00369836
Proteobacteria	Gammaproteobacteria	Cellvibrionales	Porticoccaceae	SAR92 clade	otu838	0.00575093	0.0300376	0.0206576	0.00714531	0.0077228	0.00590423	0.0133445	0.0238567	0.021651	0.0138094	0.00799361	0.00824694	0	0	0	0	0	0	0	0	0	0	0	0
Proteobacteria	Gammaproteobacteria	Pseudomonadales	Moraxellaceae	Acinetobacter	otu321	0	0	0	0.0342975	0	0	0	0	0	0	0	0	0	0.0482379	0	0.00139958	0.00687963	0.0550018	0	0	0	0	0	0
Proteobacteria	Alphaproteobacteria	Rhodospirillales	Rhodospirillaceae	Rhodospirillaceae_unclassified	otu547	0.00287546	0	0.00121516	0.00285812	0.00128713	0.00147606	0	0.00149105	0.00120283	0	0	0	0.017817	0.0151335	0.00347883	0.0111966	0.0171991	0.0187811	0.0171252	0.0190304	0.0201229	0.0099569	0.0023099	0
Proteobacteria	Alphaproteobacteria	SAR11 clade	Surface 1	Surface 1_unclassified	otu1068	0.0143773	0.022133	0.0218728	0.00285812	0.0141585	0.0162366	0.0183486	0.0253478	0.0132312	0.00394555	0.00319744	0.0117813	0	0	0	0	0.0011466	0	0	0	0	0	0	0
Proteobacteria	Alphaproteobacteria	SB1-18	SB1-18_unclassified	SB1-18_unclassified	otu297	0.00287546	0.00474278	0.00121516	0.130045	0.00514854	0.00442818	0.00166806	0.00149105	0.00120283	0	0.00159872	0.00471254	0	0.000945841	0.00231922	0	0.0011466	0.00134151	0.00155683	0.00158587	0.00154792	0	0.0023099	0.00123279
Bacteroidetes	Flavobacteriia	Flavobacteriales	Flavobacteriaceae	Ulvibacter	otu817	0	0.0158093	0.0182273	0.00428718	0.00514854	0.0132845	0.00166806	0.00596419	0.0228538	0.017755	0.0303757	0.0212064	0	0	0	0	0	0.00134151	0	0	0	0	0	0.00123279
Proteobacteria	Gammaproteobacteria	Cellvibrionales	Spongiibacteraceae	Spongiibacteraceae_unclassified	otu212	0.0100641	0.00474278	0.00486062	0.0757403	0.0077228	0.0132845	0.00166806	0.00298209	0.0036085	0.00295916	0	0.00471254	0	0.000945841	0	0.00419874	0.00458642	0.0187811	0.00311366	0	0.00154792	0	0.0023099	0.00123279
Proteobacteria	Alphaproteobacteria	SAR11 clade	SAR11 clade_unclassified	SAR11 clade_unclassified	otu508	0.0143773	0.0110665	0.00486062	0.00285812	0.00257427	0.00885635	0.0133445	0.0104373	0.00962267	0.00295916	0	0.00235627	0.0123349	0.00567505	0.0115961	0.0139958	0.00343981	0.00268302	0.00778416	0.0142728	0.00928749	0.00142241	0.0023099	0
Bacteroidetes	Flavobacteriia	Flavobacteriales	Cryomorphaceae	Owenweeksia	otu695	0.00575093	0.0189711	0.0218728	0.00142906	0.0102971	0.00738029	0.00333611	0.00745523	0.0204482	0.017755	0.0239808	0.0153157	0.00137054	0	0	0	0	0.00268302	0	0	0	0	0	0
Proteobacteria	Alphaproteobacteria	SAR11 clade	Surface 2	Surface 2_unclassified	otu589	0.0100641	0.00790464	0.00243031	0.00285812	0.00514854	0.00147606	0.00834028	0.00596419	0	0.00197278	0.00159872	0.0035344	0.0123349	0.0170251	0.00927687	0.00419874	0.00458642	0.00804905	0.0295798	0.0095152	0.0154792	0.00142241	0	0
Bacteroidetes	Flavobacteriia	Flavobacteriales	Flavobacteriaceae	Formosa	otu769	0.0143773	0.0284567	0.031594	0	0.0154456	0.00590423	0.0116764	0.0134194	0.0204482	0.00493194	0.00639488	0.00824694	0	0	0	0	0	0.00134151	0	0	0	0	0	0
Bacteroidetes	Flavobacteriia	Flavobacteriales	Flavobacteriales_unclassified	Flavobacteriales_unclassified	otu643	0.00862639	0.0284567	0.0206576	0.00142906	0.0128713	0.00885635	0.00500417	0.0119284	0.00962267	0.0226869	0.0143885	0.0117813	0	0	0	0	0.0011466	0	0	0	0	0	0	0
Proteobacteria	Gammaproteobacteria	Oceanospirillales	ZD0405	ZD0405_unclassified	otu1091	0.00287546	0.00158093	0.00121516	0	0	0	0.00166806	0.00149105	0.00120283	0	0	0	0.0137054	0.0264836	0.0220326	0.00839748	0.0286651	0	0.0108978	0.0190304	0.00773958	0	0	0.00123279
Proteobacteria	Gammaproteobacteria	Oceanospirillales	Oceanospirillales_unclassified	Oceanospirillales_unclassified	otu1149	0.00718866	0	0	0	0	0	0.00166806	0	0	0	0	0	0.0109643	0.0302669	0.0243518	0.0111966	0.0171991	0	0.0202388	0.0126869	0.0123833	0	0	0.00123279
Proteobacteria	Gammaproteobacteria	Oceanospirillales	Oceanospirillales_unclassified	Oceanospirillales_unclassified	otu776	0.00575093	0.0158093	0.0267334	0.00142906	0.0154456	0.0236169	0.00667223	0.0223657	0.0204482	0.0108503	0.00159872	0.0035344	0	0	0.00115961	0	0	0.00134151	0	0	0	0	0.0023099	0.00123279
Proteobacteria	Gammaproteobacteria	Oceanospirillales	Oceanospirillaceae	Balneatrix	otu1078	0.0115019	0.00158093	0	0.00285812	0.00514854	0.00738029	0.0166806	0.00447314	0.00481134	0.00197278	0	0.00117813	0.00685269	0.00945841	0.0150749	0.0069979	0.00573302	0.00268302	0.0140115	0.0111011	0.0216708	0.00142241	0.00692969	0.00616394
Proteobacteria	Gammaproteobacteria	Thiotrichales	Piscirickettsiaceae	Piscirickettsiaceae_unclassified	otu1922	0.0143773	0.00316186	0.0194425	0.00142906	0.00900994	0.0132845	0.0100083	0.0104373	0.0120283	0.0078911	0.00799361	0.0035344	0.00274108	0.00472921	0.00463843	0.00419874	0.00458642	0.00804905	0.00622733	0	0.00309583	0.00142241	0.00461979	0.00246557
Proteobacteria	Gammaproteobacteria	Oceanospirillales	ZD0405	ZD0405_unclassified	otu866	0.0172528	0.022133	0.0145819	0.00142906	0.0102971	0.00885635	0.0266889	0.0149105	0.00601417	0.00591833	0.00959233	0.00235627	0.00137054	0.00283752	0.00463843	0.00419874	0.00917284	0	0	0	0.00309583	0	0	0
Proteobacteria	Gammaproteobacteria	Xanthomonadales	Xanthomonadaceae	Stenotrophomonas	otu375	0	0	0	0.00714531	0	0.00590423	0	0	0	0	0	0	0	0	0.00347883	0.0405878	0.00229321	0.0992716	0	0	0.00309583	0	0	0
Proteobacteria	Alphaproteobacteria	SAR11 clade	Surface 2	Surface 2_unclassified	otu505	0.00718866	0.00316186	0.00243031	0	0.00128713	0.00147606	0.0100083	0.00298209	0.00240567	0.00197278	0.00159872	0	0.0260402	0.0189168	0.0139153	0.0111966	0.00687963	0.00134151	0.0171252	0.0111011	0.0108354	0.00142241	0	0.00246557
Proteobacteria	Gammaproteobacteria	Gammaproteobacteria_unclassified	Gammaproteobacteria_unclassified	Gammaproteobacteria_unclassified	otu1301	0.00143773	0.00158093	0	0	0	0	0.00166806	0	0.00120283	0	0.00159872	0	0.0287813	0.0151335	0.0162345	0.00839748	0.0206389	0	0.0217957	0.0126869	0.0170271	0.00142241	0.0023099	0.00369836
Proteobacteria	Gammaproteobacteria	Oceanospirillales	Oceanospirillales_unclassified	Oceanospirillales_unclassified	otu758	0.00718866	0.00790464	0.00243031	0.00285812	0.0038614	0.00147606	0.00500417	0.0134194	0.0036085	0.00197278	0	0.00117813	0.00822323	0.00756673	0.020873	0.00839748	0.0183457	0.00134151	0.0046705	0.0126869	0.0154792	0.00284483	0.00692969	0.00123279
Proteobacteria	Gammaproteobacteria	Cellvibrionales	Porticoccaceae	SAR92 clade	otu934	0.0129396	0.0126474	0.0194425	0	0.0077228	0.00590423	0.0166806	0.0193836	0.0276652	0.0118367	0.0159872	0.00589067	0	0	0	0	0.0011466	0	0	0	0	0	0	0.00123279
Proteobacteria	Gammaproteobacteria	Oceanospirillales	Oceanospirillaceae	Reinekea	otu539	0	0.00948557	0.00850609	0.0614496	0.0154456	0.0191888	0.00166806	0.00596419	0.0132312	0.0108503	0.00639488	0.00471254	0	0	0	0	0	0	0	0	0	0	0.0023099	0.00123279
Proteobacteria	Alphaproteobacteria	Rhodobacterales	Rhodobacteraceae	Rhodobacteraceae_unclassified	otu797	0.0158151	0.00948557	0.00972124	0.00571625	0.0167327	0.0191888	0.0166806	0.00894628	0.007217	0.00986388	0.011191	0.00589067	0.00137054	0.000945841	0.00463843	0.00279916	0.00573302	0.00134151	0.00155683	0	0	0	0.0023099	0.00246557
Bacteroidetes	Flavobacteriia	Flavobacteriales	Flavobacteriaceae	NS5 marine group	otu382	0.0129396	0.00632371	0.00121516	0.0257231	0.0115842	0.0103324	0.00834028	0.00149105	0.00601417	0	0.00479616	0.00589067	0.00411162	0.00756673	0.00347883	0.00979706	0.00687963	0.00939055	0.00934099	0.00792933	0.00309583	0	0.00461979	0.00123279
Proteobacteria	Gammaproteobacteria	Cellvibrionales	Porticoccaceae	SAR92 clade	otu789	0	0.00316186	0.00121516	0	0	0	0	0.00298209	0.00240567	0.000986388	0	0	0.017817	0.0160793	0.0150749	0.0069979	0.0298117	0	0.0140115	0.0174445	0.0170271	0.00142241	0.00461979	0.00123279
Proteobacteria	Gammaproteobacteria	Oceanospirillales	Oceanospirillaceae	Reinekea	otu657	0	0.0189711	0.0109364	0.0500171	0.0141585	0.0324733	0.00166806	0.00894628	0.014434	0.00197278	0.00479616	0.00117813	0	0.000945841	0	0	0.00229321	0	0	0	0	0	0	0
Proteobacteria	Alphaproteobacteria	SAR11 clade	Surface 1	Surface 1_unclassified	otu582	0.0129396	0.00316186	0.00972124	0.00857437	0.00257427	0.00738029	0.0133445	0	0.00601417	0.00493194	0.00159872	0.00471254	0.00685269	0.0132418	0.0104365	0.0139958	0.00687963	0.00134151	0.00778416	0.0047576	0.00928749	0.00142241	0.0023099	0
Bacteroidetes	Flavobacteriia	Flavobacteriales	Flavobacteriaceae	Wenyingzhuangia	otu226	0.0115019	0.00158093	0.00486062	0.0614496	0.0038614	0.00442818	0.0133445	0.00596419	0.007217	0.0078911	0.00639488	0.017672	0	0	0	0	0.0011466	0.00804905	0.00155683	0	0	0	0	0.00123279
Bacteroidetes	Flavobacteriia	Flavobacteriales	Flavobacteriaceae	Polaribacter	otu1203	0.00718866	0.0237139	0.0121516	0.00857437	0.0180199	0.0147606	0.00166806	0.0119284	0.0108255	0.0078911	0.00479616	0.00824694	0	0.00189168	0.00115961	0.00419874	0.0011466	0.00268302	0	0.00634347	0.00773958	0.00284483	0	0
Proteobacteria	Gammaproteobacteria	Oceanospirillales	ZD0405	ZD0405_unclassified	otu1055	0	0	0	0	0	0	0	0.00149105	0	0	0	0	0.0287813	0.0189168	0.0162345	0.00839748	0.0252253	0.00134151	0.0140115	0.0174445	0.0139312	0.00284483	0	0
Proteobacteria	Gammaproteobacteria	Order Incertae Sedis	Family Incertae Sedis	Marinicella	otu1499	0.00143773	0.00316186	0.00243031	0	0	0	0.00333611	0	0.00120283	0	0	0	0.0109643	0.0378336	0.0185537	0.00559832	0.0149059	0	0.0155683	0.0190304	0.00619166	0	0.0023099	0
Proteobacteria	Gammaproteobacteria	Oceanospirillales	Oceanospirillales_unclassified	Oceanospirillales_unclassified	otu831	0	0	0	0	0	0	0.00166806	0	0	0	0	0	0.017817	0.0170251	0.0185537	0.0069979	0.0240787	0	0.0171252	0.023788	0.0201229	0	0.0023099	0.00123279
Proteobacteria	Gammaproteobacteria	Oceanospirillales	Oceanospirillaceae	Balneatrix	otu699	0.00575093	0.0110665	0.0182273	0.0128616	0.00900994	0.0103324	0.00333611	0.00596419	0.0192453	0.017755	0.0143885	0.0188501	0	0	0	0	0.0011466	0	0	0	0	0	0	0
Proteobacteria	Gammaproteobacteria	Alteromonadales	Colwelliaceae	Colwellia	otu466	0	0	0	0.0100034	0.00128713	0	0	0	0.00481134	0.00591833	0.00959233	0.00471254	0	0	0	0	0	0.00134151	0	0	0.00154792	0.0526293	0.0300286	0.0431476
Proteobacteria	Alphaproteobacteria	Rhodospirillales	Rhodospirillaceae	Rhodospirillaceae_unclassified	otu691	0.00143773	0	0	0	0	0	0	0	0	0	0	0	0.0287813	0.0217543	0.0104365	0.0181945	0.011466	0.00268302	0.00778416	0.0222021	0.0170271	0.00426724	0.0023099	0.00123279
Proteobacteria	Alphaproteobacteria	Rhodobacterales	Rhodobacteraceae	Rhodobacteraceae_unclassified	otu747	0.00575093	0.0142283	0.0145819	0.00571625	0.0102971	0.0309972	0.0150125	0.0178926	0.00962267	0.00690471	0.011191	0.00942507	0.00137054	0	0.00115961	0.00139958	0.0011466	0	0	0.00158587	0	0	0	0
Proteobacteria	Gammaproteobacteria	Oceanospirillales	ZD0405	ZD0405_unclassified	otu925	0.0043132	0.00158093	0.00121516	0	0.00257427	0	0.00333611	0.00298209	0	0	0.00159872	0	0.0260402	0.0151335	0.0173941	0.00839748	0.0171991	0.00134151	0.0108978	0.0190304	0.0154792	0	0	0.00123279
Proteobacteria	Gammaproteobacteria	Oceanospirillales	Oceanospirillaceae	Pseudospirillum	otu891	0	0	0.00121516	0.00142906	0	0	0.00500417	0	0.00240567	0.000986388	0	0.00235627	0.0150759	0.0122959	0.00463843	0.00419874	0.0160525	0.0389037	0.018682	0.0142728	0.00928749	0.00284483	0	0.00123279
Proteobacteria	Gammaproteobacteria	Oceanospirillales	ZD0405	ZD0405_unclassified	otu1099	0.0172528	0.0173902	0.0145819	0	0.00514854	0.00295212	0.0233528	0.0193836	0.00240567	0.00295916	0.00159872	0	0.00548216	0.00851257	0.00695765	0.00279916	0.00802623	0	0.00778416	0	0.00773958	0	0	0.00246557
Proteobacteria	Gammaproteobacteria	Oceanospirillales	Oceanospirillaceae	Balneatrix	otu1158	0.0143773	0.00632371	0.0133667	0.0214359	0.00643567	0.00442818	0.0216847	0.0134194	0.00841984	0.00591833	0.00159872	0.00117813	0.00137054	0.000945841	0.00695765	0.00979706	0.00573302	0.00268302	0.00155683	0.00158587	0.00464375	0.00142241	0	0.00123279
Proteobacteria	Gammaproteobacteria	Oceanospirillales	Oceanospirillaceae	Balneatrix	otu867	0.00143773	0.00474278	0.00972124	0.0485881	0.0154456	0.025093	0.00166806	0.00894628	0.0132312	0.0108503	0.00479616	0.00824694	0	0	0	0	0	0	0	0	0	0	0	0
Proteobacteria	Proteobacteria_unclassified	Proteobacteria_unclassified	Proteobacteria_unclassified	Proteobacteria_unclassified	otu460	0.00718866	0.00948557	0.00729093	0.0342975	0.00900994	0.0177127	0.00166806	0.00894628	0.00601417	0.00986388	0.00799361	0.0117813	0.00137054	0	0.00231922	0	0.00343981	0.00804905	0	0	0.00309583	0.00142241	0.0023099	0.00123279
Proteobacteria	Proteobacteria_unclassified	Proteobacteria_unclassified	Proteobacteria_unclassified	Proteobacteria_unclassified	otu678	0.0100641	0.0205521	0.0182273	0.0114325	0.019307	0.00885635	0.00667223	0.0149105	0.0132312	0.0118367	0.011191	0.00471254	0	0	0	0	0	0	0	0.00158587	0.00154792	0	0	0
Bacteroidetes	Sphingobacteriia	Sphingobacteriales	NS11-12 marine group	NS11-12 marine group_unclassified	otu337	0.0201282	0.0142283	0.00850609	0.022865	0.0038614	0.00590423	0.0216847	0.0164015	0.0120283	0.012823	0.011191	0.00471254	0	0	0	0	0	0	0.0046705	0	0	0	0	0
Bacteroidetes	Flavobacteriia	Flavobacteriales	Flavobacteriaceae	Polaribacter	otu749	0.00575093	0.00632371	0.0170122	0	0.0077228	0.00590423	0.00166806	0.00447314	0.0156368	0.0187414	0.0159872	0.0164939	0	0.000945841	0	0	0.0011466	0.00536603	0	0	0	0.00284483	0.0138594	0.00862951
Proteobacteria	Gammaproteobacteria	Alteromonadales	Colwelliaceae	Colwelliaceae_unclassified	otu979	0	0.00316186	0.00243031	0.00428718	0.00128713	0.00295212	0	0.00298209	0.00240567	0.00591833	0.00159872	0.00117813	0.00137054	0	0.00463843	0.00559832	0.00343981	0.00536603	0.00155683	0.00158587	0.00928749	0.0184914	0.0577474	0.0357508
Proteobacteria	Gammaproteobacteria	Oceanospirillales	Oceanospirillaceae	Reinekea	otu976	0.00575093	0.00790464	0.0109364	0.0500171	0.0154456	0.0132845	0.00500417	0.00894628	0.0192453	0.00493194	0.00479616	0.00589067	0	0	0	0	0	0.00134151	0	0	0	0	0	0
Bacteroidetes	Flavobacteriia	Flavobacteriales	Flavobacteriaceae	NS5 marine group	otu581	0.00862639	0.0126474	0.0255183	0.00571625	0.0167327	0.0103324	0.00667223	0.0134194	0.014434	0.0108503	0.00959233	0.0117813	0	0	0	0	0.0011466	0	0	0	0	0	0	0
Proteobacteria	Gammaproteobacteria	Oceanospirillales	Oceanospirillales_unclassified	Oceanospirillales_unclassified	otu1035	0	0.00158093	0.00121516	0	0	0	0	0.00149105	0.00120283	0.00197278	0	0	0.0164465	0.0132418	0.020873	0.016795	0.0183457	0	0.00778416	0.0111011	0.018575	0.00711207	0.00692969	0.00246557
Proteobacteria	Gammaproteobacteria	Oceanospirillales	Oceanospirillales_unclassified	Oceanospirillales_unclassified	otu684	0.00287546	0.00158093	0.00243031	0	0.0077228	0.00295212	0.0116764	0.00745523	0.00120283	0.000986388	0	0	0.00685269	0.0113501	0.0243518	0.0069979	0.00917284	0	0.0140115	0.0126869	0.0170271	0.00426724	0.00692969	0
Proteobacteria	Gammaproteobacteria	Alteromonadales	Colwelliaceae	Colwelliaceae_unclassified	otu304	0	0	0	0.00285812	0	0	0	0	0	0	0.00159872	0	0	0	0	0	0.0011466	0.0576848	0	0	0.00154792	0.0156466	0.0323385	0.0480787
Bacteria_unclassified	Bacteria_unclassified	Bacteria_unclassified	Bacteria_unclassified	Bacteria_unclassified	otu570	0.00287546	0.00790464	0.0170122	0.00428718	0.0102971	0.0162366	0.00500417	0.00894628	0.0132312	0.0147958	0.0159872	0.0270971	0	0	0	0	0	0	0	0	0	0	0	0
Bacteroidetes	Flavobacteriia	Flavobacteriales	Flavobacteriaceae	Polaribacter	otu1269	0.00143773	0.0173902	0.0109364	0.00428718	0.019307	0.00885635	0	0.00596419	0.014434	0.0187414	0.0159872	0.0235627	0	0	0	0	0	0	0	0.00158587	0	0	0	0
Proteobacteria	Gammaproteobacteria	Oceanospirillales	Oceanospirillaceae	Balneatrix	otu536	0	0.00316186	0.00364547	0.00285812	0.0102971	0.0132845	0	0.00447314	0.007217	0.00394555	0	0.00589067	0.00548216	0.00756673	0.0162345	0.0181945	0.0160525	0.00670754	0.0046705	0.00317173	0.00309583	0	0.00692969	0.00123279
Proteobacteria	Gammaproteobacteria	Gammaproteobacteria_unclassified	Gammaproteobacteria_unclassified	Gammaproteobacteria_unclassified	otu1233	0	0.00158093	0.00364547	0	0.00257427	0	0	0.00298209	0	0.00394555	0.00799361	0.00471254	0.00274108	0.00378336	0.00811726	0.00419874	0.00343981	0	0.00311366	0.0047576	0.0216708	0.0298707	0.0323385	0.0209574
Proteobacteria	Gammaproteobacteria	Alteromonadales	Colwelliaceae	Colwellia	otu1737	0.00143773	0.00158093	0.00972124	0.00142906	0.00128713	0.00590423	0	0.00149105	0.00601417	0.0187414	0.0127898	0.00824694	0	0	0.00231922	0	0	0.00268302	0	0.00158587	0.00154792	0.00853449	0.0415781	0.0308197
Proteobacteria	Gammaproteobacteria	Alteromonadales	Colwelliaceae	Colwellia	otu475	0	0	0	0	0	0	0	0	0	0	0	0.00117813	0	0.000945841	0	0	0	0.00402452	0	0	0.00619166	0.075388	0.0623672	0.0271213
Actinobacteria	Actinobacteria	Micrococcales	Microbacteriaceae	Microbacteriaceae_unclassified	otu389	0.00575093	0	0.00364547	0.00714531	0.00257427	0.00885635	0.0166806	0.00298209	0	0	0.00159872	0.00117813	0.0123349	0.0151335	0.00463843	0.00279916	0.0126127	0.00670754	0.0202388	0.0206163	0.00309583	0	0	0.00123279
Proteobacteria	Alphaproteobacteria	SAR11 clade	Surface 1	Surface 1_unclassified	otu1191	0.00287546	0.0142283	0.0133667	0	0.00514854	0.0132845	0.00166806	0.0164015	0.0120283	0.0157822	0.00639488	0.0070688	0.00137054	0.00189168	0.00231922	0.00279916	0.00458642	0	0.00155683	0.00158587	0.00154792	0.00568966	0.00923958	0.00616394
Proteobacteria	Gammaproteobacteria	Oceanospirillales	Oceanospirillales_unclassified	Oceanospirillales_unclassified	otu837	0.00143773	0	0.00121516	0	0.00128713	0	0	0.00298209	0.00120283	0.00197278	0	0	0.017817	0.0104043	0.0150749	0.00839748	0.0183457	0	0.0140115	0.0206163	0.0123833	0.00711207	0.0138594	0.00246557
Proteobacteria	Gammaproteobacteria	Oceanospirillales	Oceanospirillaceae	Pseudospirillum	otu644	0.021566	0.00632371	0.0121516	0.0128616	0.00643567	0.0221409	0.0116764	0.0104373	0.00481134	0.00986388	0.00639488	0.0117813	0.00137054	0	0.00115961	0	0.00458642	0.00268302	0.00155683	0.00158587	0	0	0	0
Proteobacteria	Gammaproteobacteria	Oceanospirillales	Oceanospirillales_unclassified	Oceanospirillales_unclassified	otu703	0.00862639	0.00474278	0.00729093	0.00285812	0.00514854	0.00738029	0.0100083	0.00298209	0.0036085	0.000986388	0.00479616	0.00235627	0.00685269	0.00567505	0.020873	0.00839748	0.0160525	0	0.00934099	0.0047576	0.00464375	0.00142241	0.00692969	0.00123279
Proteobacteria	Gammaproteobacteria	Oceanospirillales	Oceanospirillaceae	Balneatrix	otu1000	0.00143773	0.00316186	0.00121516	0.00428718	0.0038614	0.00442818	0.00500417	0	0.0036085	0.000986388	0.00159872	0.00117813	0.00411162	0.0122959	0.0104365	0.0125962	0.0194923	0.0107321	0.00311366	0.00634347	0.0139312	0	0.0115495	0.0098623
Proteobacteria	Gammaproteobacteria	Oceanospirillales	Oceanospirillaceae	Oceanospirillaceae_unclassified	otu642	0	0.00316186	0.00121516	0.0100034	0	0.00147606	0.00500417	0.00447314	0.00120283	0	0	0	0.00274108	0.0122959	0.00463843	0.00279916	0.0194923	0.0550018	0.0046705	0.00317173	0.00619166	0	0.0023099	0.00246557
Proteobacteria	Gammaproteobacteria	Oceanospirillales	Oceanospirillaceae	Balneatrix	otu694	0.00575093	0.0126474	0.0121516	0.00285812	0.019307	0.00738029	0.00500417	0.00149105	0.0252595	0.0157822	0.0239808	0.00942507	0	0	0	0	0	0	0	0	0	0	0	0.00123279
Proteobacteria	Alphaproteobacteria	Rhodobacterales	Rhodobacteraceae	Rhodobacteraceae_unclassified	otu524	0.0043132	0.00948557	0.00972124	0.0128616	0.0167327	0.0398536	0.00166806	0.00894628	0.0192453	0.00493194	0.00639488	0.00824694	0	0	0.00115961	0	0	0	0	0.00158587	0	0	0	0.00123279
Bacteroidetes	Flavobacteriia	Flavobacteriales	Flavobacteriaceae	NS5 marine group	otu424	0.00143773	0	0	0	0.00128713	0	0	0	0	0	0	0	0.0137054	0.0132418	0.0185537	0.0209937	0.0137593	0.0107321	0.0171252	0.0142728	0.00928749	0.00142241	0	0.00493115
Bacteroidetes	Flavobacteriia	Flavobacteriales	Flavobacteriaceae	Flavobacteriaceae_unclassified	otu756	0	0.0142283	0.0133667	0.00857437	0.0102971	0.0147606	0.00667223	0.0104373	0.0204482	0.0138094	0.0159872	0.0141376	0	0	0	0	0	0	0	0	0	0	0	0
Proteobacteria	Gammaproteobacteria	Oceanospirillales	Oceanospirillales_unclassified	Oceanospirillales_unclassified	otu1105	0.0043132	0	0	0	0	0	0.00500417	0	0	0	0	0	0.0232992	0.0245919	0.0220326	0.00839748	0.0126127	0	0.00934099	0.0126869	0.0123833	0	0	0.00123279
Proteobacteria	Gammaproteobacteria	Oceanospirillales	Oceanospirillales_unclassified	Oceanospirillales_unclassified	otu1743	0.00718866	0	0	0	0	0	0.00166806	0.00149105	0	0	0	0	0.0205581	0.0227002	0.0255114	0.0111966	0.00917284	0	0.0124547	0.0126869	0.0123833	0	0	0
Proteobacteria	Gammaproteobacteria	Oceanospirillales	Oceanospirillales_unclassified	Oceanospirillales_unclassified	otu2517	0.00143773	0	0.00364547	0	0.0038614	0.00295212	0.0100083	0.00447314	0.00481134	0	0	0.00117813	0.00822323	0.0113501	0.0185537	0.0125962	0.0126127	0	0.0108978	0.023788	0.00464375	0.00284483	0	0.00493115
Proteobacteria	Gammaproteobacteria	Gammaproteobacteria_unclassified	Gammaproteobacteria_unclassified	Gammaproteobacteria_unclassified	otu1392	0.0115019	0.0110665	0.015797	0.00428718	0.0154456	0.0103324	0.00834028	0.0238567	0.0120283	0.0118367	0.011191	0.00942507	0	0	0	0	0	0	0	0	0	0	0	0
Proteobacteria	Alphaproteobacteria	SAR11 clade	Surface 2	Surface 2_unclassified	otu480	0.0186905	0.00474278	0.00243031	0.00571625	0.00257427	0.00442818	0.0133445	0.00447314	0.0036085	0.00493194	0.00479616	0.0035344	0.00822323	0.00662089	0.00927687	0.00279916	0.00687963	0.00804905	0.0108978	0.0047576	0.00928749	0	0.00461979	0.00246557
Fibrobacteres	Fibrobacteria	Fibrobacterales	Fibrobacteraceae	Fibrobacteraceae_unclassified	otu426	0.00718866	0.00632371	0.00364547	0.00142906	0	0	0.0100083	0.00447314	0	0	0	0.00117813	0.00822323	0.0141876	0.0115961	0	0.00687963	0.00670754	0.0124547	0.0158587	0.0139312	0.00142241	0	0.017259
Bacteroidetes	Flavobacteriia	Flavobacteriales	Flavobacteriaceae	Tenacibaculum	otu1175	0.00575093	0.00790464	0.00607578	0	0.00643567	0.0103324	0.0183486	0.00298209	0.00240567	0.00197278	0.00319744	0.00471254	0.00822323	0.00851257	0.00231922	0.0111966	0.0206389	0	0.0046705	0.0158587	0.00309583	0	0	0
Bacteroidetes	Flavobacteriia	Flavobacteriales	Flavobacteriaceae	NS5 marine group	otu854	0.00143773	0.00948557	0.0121516	0.00714531	0.0167327	0.0162366	0.0100083	0.00745523	0.0108255	0.00887749	0.00639488	0.0117813	0	0	0.00115961	0.00279916	0.00343981	0	0	0.00158587	0.00928749	0	0.0023099	0.00493115
Proteobacteria	Alphaproteobacteria	SAR11 clade	SAR11 clade_unclassified	SAR11 clade_unclassified	otu625	0.0186905	0.00474278	0.00486062	0.00142906	0.00257427	0.00295212	0.0200167	0.00596419	0.00240567	0.00295916	0.00319744	0.00117813	0.0109643	0.0132418	0.0127557	0.00839748	0.00573302	0	0.00934099	0.0047576	0.00154792	0.00142241	0.0023099	0.00123279
Proteobacteria	Alphaproteobacteria	Rhodobacterales	Rhodobacteraceae	Rhodobacteraceae_unclassified	otu544	0.0100641	0.00948557	0.00850609	0.0185778	0.0141585	0.0236169	0.00667223	0.00894628	0.0036085	0.0078911	0.011191	0.017672	0	0	0	0.00139958	0	0.00134151	0	0	0	0	0	0.00123279
Bacteroidetes	Flavobacteriia	Flavobacteriales	Flavobacteriaceae	Formosa	otu725	0.0129396	0.022133	0.0109364	0	0.0128713	0.0162366	0.0183486	0.0119284	0.00841984	0.0108503	0.00639488	0.0117813	0	0	0	0	0.0011466	0.00134151	0	0	0	0	0	0
Bacteroidetes	Flavobacteriia	Flavobacteriales	Flavobacteriaceae	Ulvibacter	otu572	0.00287546	0.0205521	0.0133667	0.00571625	0.0115842	0.0132845	0	0.00894628	0.00841984	0.012823	0.011191	0.0282752	0	0	0	0.00139958	0	0	0	0	0	0	0	0
Proteobacteria	Gammaproteobacteria	Cellvibrionales	Porticoccaceae	SAR92 clade	otu887	0.00287546	0.00316186	0	0	0.00128713	0	0.00166806	0.00298209	0.00240567	0	0	0	0.0246697	0.0160793	0.0150749	0.00839748	0.0137593	0	0.018682	0.0126869	0.0139312	0	0	0.00123279
Proteobacteria	Gammaproteobacteria	Alteromonadales	Colwelliaceae	Colwellia	otu56	0	0.00316186	0.00364547	0.12147	0.00514854	0.00295212	0	0	0.00481134	0.000986388	0	0.00471254	0	0	0	0	0	0.00134151	0	0	0	0	0	0
Proteobacteria	Proteobacteria_unclassified	Proteobacteria_unclassified	Proteobacteria_unclassified	Proteobacteria_unclassified	otu619	0.00862639	0.0205521	0.015797	0.00571625	0.0205941	0.0103324	0.00333611	0.0119284	0.0132312	0.0108503	0.00639488	0.0117813	0	0	0	0	0	0	0	0	0.00154792	0	0	0
Chloroflexi	SAR202 clade	SAR202 clade_unclassified	SAR202 clade_unclassified	SAR202 clade_unclassified	otu795	0	0	0	0	0	0	0	0	0	0	0	0	0.0150759	0.0264836	0.0173941	0.00979706	0.011466	0	0.0217957	0.0158587	0.00928749	0.00284483	0.00461979	0.00123279
Proteobacteria	Gammaproteobacteria	Oceanospirillales	Litoricolaceae	Litoricola	otu521	0.00143773	0	0.00121516	0.00285812	0	0.00295212	0.00500417	0.00298209	0	0	0	0	0.0109643	0.00472921	0.00463843	0.00139958	0.00573302	0.0858565	0.00311366	0.00317173	0	0.00142241	0	0.00246557
Proteobacteria	Gammaproteobacteria	Oceanospirillales	Oceanospirillales_unclassified	Oceanospirillales_unclassified	otu908	0.00287546	0.00474278	0.00243031	0.00142906	0.00128713	0.00442818	0.00333611	0.00149105	0.00240567	0.00197278	0.00319744	0.00117813	0.00822323	0.00756673	0.0197133	0.00979706	0.0183457	0	0.00622733	0.0047576	0.0123833	0.00284483	0.00923958	0.0098623
Proteobacteria	Gammaproteobacteria	Cellvibrionales	Porticoccaceae	SAR92 clade	otu614	0.0043132	0.00632371	0.00486062	0.0100034	0.00900994	0.00442818	0.00166806	0.00298209	0.0036085	0.00591833	0	0.0035344	0.00685269	0.00283752	0.0104365	0.00559832	0.0171991	0.00939055	0.00934099	0.00317173	0.00309583	0.00426724	0.00461979	0.00493115
Proteobacteria	Gammaproteobacteria	Oceanospirillales	Oceanospirillales_unclassified	Oceanospirillales_unclassified	otu959	0.021566	0.0142283	0.0121516	0.022865	0.00900994	0.0162366	0.0216847	0.00596419	0.007217	0.00394555	0.00479616	0.0035344	0	0	0	0	0.0011466	0.00268302	0	0	0.00154792	0	0	0
Proteobacteria	Alphaproteobacteria	SAR11 clade	Surface 1	Surface 1_unclassified	otu962	0.0100641	0.0158093	0.015797	0	0.0128713	0.00885635	0.0200167	0.0149105	0.00481134	0.00295916	0.00479616	0.0035344	0.00685269	0.000945841	0.00347883	0.00419874	0.00917284	0	0	0.00158587	0.00154792	0	0	0.00123279
Proteobacteria	Alphaproteobacteria	Rhodobacterales	Rhodobacteraceae	Planktomarina	otu683	0.0201282	0.00632371	0.00729093	0.0185778	0.019307	0.0162366	0.00333611	0.00894628	0.007217	0.00394555	0.00479616	0.00589067	0.00137054	0.000945841	0.00115961	0.00559832	0.0011466	0	0	0.0047576	0.00309583	0.00142241	0	0.00123279
Proteobacteria	Gammaproteobacteria	Gammaproteobacteria_unclassified	Gammaproteobacteria_unclassified	Gammaproteobacteria_unclassified	otu1304	0.0143773	0.0126474	0.00364547	0	0.00514854	0.00147606	0.0200167	0.00447314	0.00120283	0	0.00159872	0.00117813	0.0137054	0.00851257	0.0115961	0.00839748	0.00917284	0	0.00311366	0.00792933	0.0108354	0.00426724	0	0
Proteobacteria	Gammaproteobacteria	Oceanospirillales	ZD0405	ZD0405_unclassified	otu864	0.0043132	0.00158093	0.00121516	0	0	0	0.00500417	0.00298209	0.00120283	0	0.00319744	0	0.00822323	0.0227002	0.020873	0.00979706	0.0137593	0	0.00934099	0.0158587	0.0108354	0	0	0.00123279
Proteobacteria	Gammaproteobacteria	Cellvibrionales	Porticoccaceae	SAR92 clade	otu591	0.0043132	0.00632371	0.0121516	0.00714531	0.0077228	0.00590423	0.00500417	0.0104373	0.0228538	0.0157822	0.0239808	0.00942507	0	0	0	0	0.0011466	0.00134151	0	0	0	0	0	0.00246557
Proteobacteria	Gammaproteobacteria	Alteromonadales	Colwelliaceae	Colwellia	otu882	0	0	0	0	0.00257427	0	0	0.00149105	0	0.00197278	0	0	0	0.00283752	0.00463843	0.00419874	0.00802623	0.00134151	0	0.00634347	0.0216708	0.0213362	0.043888	0.0357508
Bacteroidetes	Flavobacteriia	Flavobacteriales	Flavobacteriaceae	Polaribacter	otu1844	0.0100641	0.00790464	0.00850609	0	0.00514854	0.00590423	0.00834028	0.0104373	0.00481134	0.00690471	0.00159872	0.0070688	0.00274108	0.00472921	0.00811726	0.00279916	0.0194923	0.00268302	0.00311366	0	0.00619166	0	0.0023099	0.00493115
Proteobacteria	Gammaproteobacteria	Oceanospirillales	ZD0405	ZD0405_unclassified	otu2117	0.00143773	0	0	0	0	0	0	0	0	0	0	0	0.017817	0.023646	0.0162345	0.0111966	0.0137593	0.00134151	0.018682	0.0095152	0.0154792	0	0	0.00123279
Proteobacteria	Gammaproteobacteria	Oceanospirillales	Oceanospirillales_unclassified	Oceanospirillales_unclassified	otu955	0.00143773	0	0.00121516	0	0	0	0.00166806	0	0.00120283	0	0	0	0.0123349	0.0151335	0.0162345	0.00979706	0.0275185	0	0.0140115	0.0142728	0.0108354	0.00142241	0	0.00369836
Proteobacteria	Gammaproteobacteria	Oceanospirillales	OM182 clade	OM182 clade_unclassified	otu913	0	0	0	0	0	0	0	0.00298209	0.00240567	0.000986388	0	0.00117813	0.00822323	0.00472921	0.0231922	0.0111966	0.0252253	0.00536603	0.00934099	0.0047576	0.0216708	0.00426724	0.00923958	0.00246557
Proteobacteria	Gammaproteobacteria	Oceanospirillales	Oceanospirillaceae	Balneatrix	otu1238	0.00718866	0.00632371	0.00607578	0.00142906	0.00128713	0.00442818	0.0200167	0.00596419	0	0.000986388	0	0.00117813	0.00411162	0.0113501	0.0162345	0.0125962	0.00917284	0	0.00311366	0.0095152	0.00773958	0.00284483	0.0023099	0.00493115
Proteobacteria	Gammaproteobacteria	Cellvibrionales	Porticoccaceae	SAR92 clade	otu1782	0.00862639	0.0158093	0.0121516	0.00857437	0.0205941	0.0147606	0.00500417	0.00894628	0.0120283	0.00690471	0.00479616	0.00589067	0.00137054	0	0.00115961	0.00139958	0.00458642	0.00134151	0	0.00158587	0	0.00142241	0.0023099	0
Proteobacteria	Gammaproteobacteria	Oceanospirillales	Oceanospirillaceae	Balneatrix	otu1039	0	0.00158093	0	0.00142906	0	0	0.00166806	0.00149105	0	0	0	0	0.0232992	0.0104043	0.0150749	0.00419874	0.0206389	0	0.0124547	0.0142728	0.0216708	0.00284483	0	0.00369836
Proteobacteria	Gammaproteobacteria	Oceanospirillales	Oceanospirillales_unclassified	Oceanospirillales_unclassified	otu1047	0.00143773	0.00158093	0.00364547	0.00142906	0.0038614	0	0.00166806	0.00447314	0	0	0	0	0.0109643	0.0141876	0.0255114	0.0111966	0.0103194	0	0.0108978	0.00792933	0.0201229	0.00142241	0	0.00123279
Proteobacteria	Gammaproteobacteria	Oceanospirillales	Oceanospirillaceae	Balneatrix	otu1566	0.00575093	0.00158093	0.00121516	0.00285812	0	0.00147606	0.00333611	0.00149105	0.0036085	0.000986388	0.00319744	0.00117813	0.00411162	0.00756673	0.0173941	0.0237929	0.00802623	0.0107321	0.00778416	0.00792933	0.0123833	0.00284483	0.00461979	0.00369836
Proteobacteria	Gammaproteobacteria	Cellvibrionales	Porticoccaceae	SAR92 clade	otu1111	0.0043132	0.0158093	0.0182273	0.00714531	0.00514854	0.00885635	0.00834028	0.0134194	0.0168397	0.012823	0.0143885	0.00942507	0	0	0	0	0	0	0	0	0	0	0	0.00123279
Proteobacteria	Gammaproteobacteria	Alteromonadales	Moritellaceae	Moritella	otu238	0.00143773	0	0.00243031	0.0357265	0	0	0.00166806	0.00298209	0.00240567	0.0118367	0.011191	0.00117813	0	0	0	0	0	0.00268302	0	0	0.00154792	0.0483621	0.0115495	0.00862951
Proteobacteria	Proteobacteria_unclassified	Proteobacteria_unclassified	Proteobacteria_unclassified	Proteobacteria_unclassified	otu604	0.00143773	0.00316186	0.00850609	0.0400137	0.019307	0.025093	0.00166806	0.00745523	0.0108255	0.0078911	0.00799361	0.00471254	0	0	0	0	0	0	0	0	0	0	0	0
Proteobacteria	Proteobacteria_unclassified	Proteobacteria_unclassified	Proteobacteria_unclassified	Proteobacteria_unclassified	otu957	0.0129396	0.00948557	0.00729093	0	0.0077228	0.00590423	0.0133445	0.00894628	0.00601417	0.00394555	0.00639488	0.00471254	0.00411162	0.00472921	0.0104365	0.00559832	0.00343981	0	0.00311366	0.00792933	0.00773958	0.00142241	0.00461979	0
Bacteroidetes	Flavobacteriia	Flavobacteriales	Cryomorphaceae	Fluviicola	otu207	0.00287546	0.00790464	0.00729093	0.024294	0.00643567	0.0177127	0.00500417	0.00596419	0.0132312	0.00591833	0.0175859	0.0106032	0	0.000945841	0	0	0.0011466	0.00268302	0.00155683	0.00158587	0.00464375	0	0	0
Bacteroidetes	Flavobacteriia	Flavobacteriales	Flavobacteriaceae	Polaribacter	otu848	0.00287546	0.0142283	0.0194425	0.00428718	0.0102971	0.0147606	0	0.0119284	0.0120283	0.0167686	0.0127898	0.0106032	0	0	0	0	0	0	0	0	0	0	0	0
Bacteroidetes	Flavobacteriia	Flavobacteriales	Flavobacteriaceae	Polaribacter	otu884	0.00287546	0.00790464	0.0145819	0.0128616	0.00514854	0.00590423	0.00166806	0.00149105	0.0132312	0.0118367	0.00639488	0.00942507	0	0	0.00115961	0.00419874	0.00343981	0.00268302	0.00155683	0	0.00154792	0.00426724	0.0138594	0.00862951
Proteobacteria	Gammaproteobacteria	Oceanospirillales	Oceanospirillales_unclassified	Oceanospirillales_unclassified	otu886	0.00143773	0	0	0	0	0.00147606	0	0	0.00120283	0	0	0	0.0219286	0.0122959	0.0139153	0.00559832	0.0160525	0.00268302	0.0155683	0.0158587	0.0216708	0	0.00461979	0
Proteobacteria	Gammaproteobacteria	Oceanospirillales	Oceanospirillales_unclassified	Oceanospirillales_unclassified	otu2476	0.00575093	0.00474278	0	0	0.0038614	0.00147606	0.0100083	0	0.00120283	0	0	0	0.0123349	0.0104043	0.0197133	0.00419874	0.0171991	0	0.0171252	0.0095152	0.0108354	0	0.0023099	0.00246557
Proteobacteria	Gammaproteobacteria	Cellvibrionales	Porticoccaceae	SAR92 clade	otu783	0.0100641	0.0126474	0.00850609	0.00857437	0.0102971	0.0103324	0.00667223	0.00745523	0.0180425	0.0157822	0.0191847	0.00589067	0	0	0	0	0	0	0	0	0	0	0	0
Proteobacteria	Gammaproteobacteria	Alteromonadales	Psychromonadaceae	Psychromonas	otu628	0.00143773	0.00158093	0	0	0	0	0	0	0.00120283	0	0	0.00117813	0	0	0	0	0	0.00402452	0	0	0.00154792	0.0469397	0.0646771	0.0382164
Proteobacteria	Gammaproteobacteria	Alteromonadales	Colwelliaceae	Colwellia	otu624	0	0	0	0	0	0.00147606	0	0	0	0.000986388	0.00479616	0.00589067	0	0	0	0	0	0.00134151	0	0	0	0.017069	0.0739167	0.0554754
Proteobacteria	Gammaproteobacteria	Alteromonadales	Pseudoalteromonadaceae	Pseudoalteromonadaceae_unclassified	otu682	0	0	0	0.00571625	0.00257427	0.00147606	0	0	0	0.00295916	0	0.00117813	0	0.00283752	0	0.00419874	0.00343981	0.0442698	0.00155683	0.0095152	0.00928749	0.0199138	0.0115495	0.0184918
Proteobacteria	Alphaproteobacteria	Alphaproteobacteria_unclassified	Alphaproteobacteria_unclassified	Alphaproteobacteria_unclassified	otu1184	0.00287546	0.00790464	0.0121516	0.0200069	0.0205941	0.025093	0.00166806	0.00745523	0.0120283	0.00690471	0.00959233	0.00471254	0	0.000945841	0	0	0.0011466	0	0	0	0	0	0	0
Bacteroidetes	Flavobacteriia	Flavobacteriales	Cryomorphaceae	NS10 marine group	otu511	0.00862639	0.0126474	0.00243031	0.00571625	0	0	0.0100083	0.00596419	0.00601417	0.00986388	0.00959233	0.0117813	0.00274108	0.00283752	0.00115961	0	0	0	0.00778416	0.00792933	0.00619166	0	0	0.0221902
Bacteroidetes	Flavobacteriia	Flavobacteriales	Flavobacteriaceae	Ulvibacter	otu160	0.00575093	0.00316186	0.00364547	0.0371556	0.00514854	0.00442818	0	0.00298209	0.0036085	0.00394555	0.00319744	0.00824694	0.00137054	0.000945841	0.00231922	0.00279916	0.00229321	0.0120736	0.0202388	0.00634347	0.00619166	0	0.0023099	0
Bacteroidetes	Flavobacteriia	Flavobacteriales	Flavobacteriaceae	Polaribacter	otu2000	0.00575093	0.00790464	0.0243031	0.00142906	0.0102971	0.00738029	0.00667223	0.00447314	0.0192453	0.0138094	0.0191847	0.00824694	0	0	0	0	0	0	0	0	0	0	0	0
Proteobacteria	Gammaproteobacteria	Oceanospirillales	Oceanospirillaceae	Balneatrix	otu688	0.0043132	0.00316186	0.00729093	0.0100034	0.0167327	0.0147606	0.00500417	0.00298209	0.00481134	0.00591833	0.00319744	0.00235627	0.00137054	0.000945841	0.00347883	0.00559832	0.0011466	0.00804905	0.0046705	0	0.00154792	0.00426724	0.00692969	0.0160262
Proteobacteria	Gammaproteobacteria	Gammaproteobacteria_unclassified	Gammaproteobacteria_unclassified	Gammaproteobacteria_unclassified	otu1930	0.0043132	0.0110665	0.0145819	0.00857437	0.0115842	0.0103324	0.00333611	0.0119284	0.00962267	0.012823	0.0175859	0.0106032	0	0	0.00231922	0	0.0011466	0.00134151	0	0	0	0	0	0
Verrucomicrobia	Opitutae	Opitutales	Opitutaceae	Opitutus	otu986	0	0.00158093	0	0	0.00257427	0.00147606	0	0	0	0	0	0	0.0123349	0.00945841	0.00927687	0.00979706	0.0149059	0.00134151	0.0202388	0.0269597	0.0201229	0	0.0023099	0.00369836
Proteobacteria	Alphaproteobacteria	SAR11 clade	SAR11 clade_unclassified	SAR11 clade_unclassified	otu985	0.00718866	0.00632371	0.00121516	0.00142906	0.00128713	0.00295212	0.00333611	0.00596419	0.00120283	0	0	0	0.00822323	0.0264836	0.00695765	0.00979706	0.00229321	0.00670754	0.0140115	0.0095152	0.00773958	0.00284483	0	0.00123279
Bacteroidetes	Flavobacteriia	Flavobacteriales	Flavobacteriaceae	Polaribacter	otu284	0	0.00158093	0	0.0100034	0.00257427	0.00147606	0	0.00149105	0.00120283	0.00295916	0	0.00235627	0.00548216	0.00189168	0.00231922	0.0069979	0.00573302	0.0147566	0.00155683	0.00792933	0.00309583	0.0113793	0.0161693	0.034518
Bacteroidetes	Flavobacteriia	Flavobacteriales	Flavobacteriaceae	Ulvibacter	otu905	0.00143773	0.0189711	0.00607578	0	0.00900994	0.00738029	0.00333611	0.00745523	0.0168397	0.017755	0.0223821	0.017672	0	0	0	0	0	0	0	0	0	0	0	0
Bacteroidetes	Flavobacteriia	Flavobacteriales	Flavobacteriaceae	Flavobacteriaceae_unclassified	otu974	0.00143773	0.00316186	0.00972124	0.00714531	0.0077228	0.00885635	0.00667223	0.00149105	0.00962267	0.00887749	0.00799361	0.0247408	0	0.000945841	0.00115961	0.00279916	0.00458642	0.00134151	0	0.00158587	0.00309583	0.00426724	0.00461979	0.00616394
Proteobacteria	Gammaproteobacteria	Oceanospirillales	Oceanospirillales_unclassified	Oceanospirillales_unclassified	otu660	0.0043132	0.00158093	0.0145819	0.0142906	0.0128713	0.0191888	0.00834028	0.0164015	0.0120283	0.00986388	0.00319744	0.00471254	0.00137054	0	0	0	0.00229321	0	0.00155683	0.00158587	0.00154792	0.00142241	0	0
Proteobacteria	Gammaproteobacteria	Oceanospirillales	Oceanospirillaceae	Balneatrix	otu1598	0.00862639	0.00790464	0.00972124	0.0157197	0.0257427	0.0280451	0.00333611	0.00894628	0.007217	0.00493194	0	0.00589067	0	0	0.00231922	0	0	0.00402452	0	0	0	0	0	0
Proteobacteria	Alphaproteobacteria	Rhodobacterales	Rhodobacteraceae	Octadecabacter	otu280	0.00575093	0.00316186	0.00364547	0.0285812	0.0102971	0.0103324	0.00166806	0.0119284	0.00120283	0.0078911	0.00479616	0.00942507	0.00274108	0.00472921	0.00115961	0.00279916	0	0.00670754	0.00311366	0.00317173	0.00464375	0.00284483	0	0
Proteobacteria	Gammaproteobacteria	Oceanospirillales	SAR86 clade	SAR86 clade_unclassified	otu1681	0.0186905	0.00948557	0.00850609	0	0.00128713	0.00442818	0.0133445	0.00894628	0.00601417	0.00295916	0.00159872	0	0.00685269	0.00472921	0.00695765	0.00279916	0.011466	0.00134151	0.00778416	0.00317173	0.00464375	0	0.00461979	0.00369836
Proteobacteria	Gammaproteobacteria	Oceanospirillales	Oceanospirillaceae	Marinobacterium	otu1225	0.0201282	0.00316186	0.00850609	0.00428718	0.0077228	0.00738029	0.0133445	0.0134194	0.00481134	0.00197278	0.00159872	0.00117813	0.00411162	0.000945841	0.00463843	0.00559832	0.00343981	0.00134151	0.00622733	0.00634347	0.0108354	0.00284483	0.0023099	0.00123279
Proteobacteria	Gammaproteobacteria	Alteromonadales	Shewanellaceae	Shewanellaceae_unclassified	otu645	0	0	0	0.00142906	0.00128713	0.00147606	0	0	0	0	0.00319744	0.00117813	0	0	0	0	0	0.00134151	0	0	0.00154792	0.0184914	0.0508177	0.0665705
Actinobacteria	Acidimicrobiia	Acidimicrobiales	Sva0996 marine group	Sva0996 marine group_unclassified	otu700	0.00143773	0.00158093	0.00121516	0	0	0	0	0	0	0	0	0	0.0150759	0.0151335	0.00927687	0.0111966	0.0149059	0.0201226	0.0155683	0.0126869	0.00464375	0.00142241	0	0
Proteobacteria	Alphaproteobacteria	SAR11 clade	Surface 1	Surface 1_unclassified	otu2203	0.0100641	0.00632371	0.00972124	0	0.00900994	0.00590423	0.00333611	0.0119284	0.00481134	0.00295916	0.00319744	0	0.00959377	0.00662089	0.00695765	0.00279916	0.00573302	0	0.00778416	0.00158587	0.0154792	0	0.00461979	0.00246557
Bacteroidetes	Flavobacteriia	Flavobacteriales	Flavobacteriaceae	Ulvibacter	otu774	0.00143773	0.0110665	0.0109364	0.00285812	0.00643567	0.00738029	0.00166806	0.00149105	0.0180425	0.0187414	0.0191847	0.0200283	0	0	0	0	0	0	0	0	0	0	0.0023099	0.00123279
Proteobacteria	Gammaproteobacteria	Oceanospirillales	Oceanospirillales_unclassified	Oceanospirillales_unclassified	otu1890	0.00143773	0	0	0	0	0	0.00500417	0.00149105	0	0.000986388	0	0	0.0123349	0.0198627	0.0162345	0.0111966	0.0137593	0	0.0108978	0.0174445	0.0123833	0	0	0
Proteobacteria	Gammaproteobacteria	Oceanospirillales	Oceanospirillales_unclassified	Oceanospirillales_unclassified	otu1144	0.00287546	0.00632371	0	0	0.00128713	0	0.00333611	0.00596419	0	0.000986388	0	0	0.00822323	0.0122959	0.0115961	0.0139958	0.0183457	0	0.00622733	0.0190304	0.0123833	0	0.0023099	0.00246557
Proteobacteria	Gammaproteobacteria	Alteromonadales	Alteromonadaceae	Paraglaciecola	otu462	0.00143773	0.00632371	0.0170122	0.00714531	0.0038614	0.00885635	0	0.00298209	0.00601417	0.0167686	0.0239808	0.0235627	0	0	0	0	0.0011466	0	0	0	0	0	0.00461979	0.00123279
Proteobacteria	Alphaproteobacteria	Rhodobacterales	Rhodobacteraceae	Rhodobacteraceae_unclassified	otu917	0.0172528	0.0126474	0.0133667	0.00142906	0.0115842	0.0132845	0.0133445	0.0193836	0.0132312	0.0078911	0	0.00235627	0	0.000945841	0.00115961	0	0.0011466	0	0	0	0	0	0	0
Proteobacteria	Alphaproteobacteria	Rhodobacterales	Rhodobacteraceae	Lentibacter	otu828	0.0129396	0.00790464	0.00486062	0.00428718	0.0077228	0.0236169	0.00667223	0.0134194	0.00481134	0.00887749	0.011191	0.0200283	0	0.000945841	0	0.00139958	0	0	0	0	0	0	0	0
Bacteroidetes	Flavobacteriia	Flavobacteriales	Flavobacteriaceae	Polaribacter	otu1771	0.00718866	0.0173902	0.0218728	0	0.00643567	0.00590423	0.0133445	0.0119284	0.0108255	0.012823	0.011191	0.00589067	0	0	0	0	0	0.00134151	0	0	0	0	0	0.00123279
Bacteroidetes	Flavobacteriia	Flavobacteriales	Flavobacteriaceae	Flavobacteriaceae_unclassified	otu1411	0.00287546	0.0110665	0.0170122	0.00285812	0.019307	0.00590423	0.0116764	0.0119284	0.0108255	0.0078911	0.00799361	0.0070688	0	0	0.00115961	0	0.00229321	0	0	0	0.00154792	0.00142241	0.0023099	0.00123279
Proteobacteria	Gammaproteobacteria	Oceanospirillales	Oceanospirillales_unclassified	Oceanospirillales_unclassified	otu1628	0	0	0	0	0	0	0	0	0	0	0	0	0.0123349	0.0198627	0.00927687	0.00839748	0.011466	0	0.0155683	0.0253739	0.0201229	0.00142241	0	0
Proteobacteria	Gammaproteobacteria	Oceanospirillales	Oceanospirillales_unclassified	Oceanospirillales_unclassified	otu1057	0.0100641	0.0205521	0.0170122	0	0.0115842	0.00590423	0.00834028	0.0119284	0.0156368	0.00887749	0.00639488	0.00589067	0	0	0	0.00139958	0	0.00134151	0.00155683	0	0	0	0	0
Proteobacteria	Alphaproteobacteria	Rhodobacterales	Rhodobacteraceae	Octadecabacter	otu175	0.0043132	0.00158093	0.00121516	0.0428718	0.0077228	0	0.00333611	0.00745523	0.00120283	0.00394555	0.00639488	0.00824694	0.00137054	0.00189168	0.00115961	0	0	0.0321962	0	0	0	0	0.0023099	0
Bacteroidetes	Flavobacteriia	Flavobacteriales	Flavobacteriaceae	Flavobacteriaceae_unclassified	otu1117	0.00575093	0.00316186	0.0133667	0.00142906	0.00643567	0.0118085	0	0.00596419	0.00481134	0.0147958	0.011191	0.0259189	0	0	0	0.00139958	0.0011466	0	0	0	0	0.00284483	0.00461979	0.00493115
Bacteroidetes	Flavobacteriia	Flavobacteriales	Flavobacteriales_unclassified	Flavobacteriales_unclassified	otu969	0.00287546	0.0189711	0.0182273	0.00285812	0.0128713	0.00147606	0	0.0119284	0.0192453	0.017755	0.00959233	0.0035344	0	0	0	0	0	0	0	0	0	0	0	0
Proteobacteria	Gammaproteobacteria	Cellvibrionales	Halieaceae	Halieaceae_unclassified	otu836	0	0.00158093	0.00121516	0.00428718	0.00257427	0.00147606	0	0	0.00120283	0.000986388	0	0	0.00959377	0.00756673	0.00811726	0.00419874	0.00687963	0.0348792	0.00934099	0.00792933	0.00619166	0.00568966	0.00461979	0.00616394
Proteobacteria	Gammaproteobacteria	Oceanospirillales	Oceanospirillaceae	Balneatrix	otu2108	0.0043132	0.0126474	0.00729093	0.00285812	0.0115842	0	0.0183486	0.00596419	0.00481134	0.0078911	0.00799361	0.00589067	0.00137054	0.00283752	0.00231922	0.00419874	0.00458642	0.0134151	0.00311366	0.00158587	0	0.00142241	0	0.00123279
Proteobacteria	Gammaproteobacteria	Oceanospirillales	Oceanospirillaceae	Balneatrix	otu1774	0.00143773	0.00948557	0.0133667	0.00714531	0.00257427	0.00590423	0.00166806	0	0.014434	0.017755	0.0143885	0.017672	0	0	0	0	0.0011466	0	0	0	0	0	0.00692969	0.00616394
Proteobacteria	Gammaproteobacteria	Alteromonadales	Colwelliaceae	Colwelliaceae_unclassified	otu610	0	0	0	0	0	0	0	0	0	0.000986388	0.00319744	0.0035344	0	0	0	0	0	0	0	0	0	0.0327155	0.0577474	0.0480787
Proteobacteria	Gammaproteobacteria	Alteromonadales	Colwelliaceae	Colwellia	otu722	0	0.00158093	0	0.00571625	0.00128713	0.00147606	0	0.00149105	0.0180425	0.0246597	0.028777	0.0294533	0	0	0	0	0	0	0	0	0	0	0.0023099	0.00123279
Bacteroidetes	Flavobacteriia	Flavobacteriales	Flavobacteriaceae	Polaribacter	otu1194	0.0043132	0.00790464	0.00364547	0.0342975	0.00257427	0.0191888	0.00333611	0.00149105	0.00601417	0.0108503	0	0.0259189	0	0	0	0	0	0	0	0.00158587	0	0	0	0
Bacteroidetes	Flavobacteriia	Flavobacteriales	Flavobacteriaceae	NS3a marine group	otu1496	0.0043132	0.0142283	0.0170122	0	0.0128713	0.00442818	0.00166806	0.0104373	0.0108255	0.0147958	0.00799361	0.0153157	0	0	0	0.00139958	0	0	0	0	0.00154792	0	0	0.00123279
Proteobacteria	Gammaproteobacteria	Oceanospirillales	Oceanospirillales_unclassified	Oceanospirillales_unclassified	otu1809	0	0	0	0	0	0	0.00500417	0.00149105	0	0	0	0	0.0123349	0.0264836	0.0185537	0.00559832	0.00687963	0.00134151	0.0171252	0.00634347	0.0139312	0	0	0
Proteobacteria	Gammaproteobacteria	Oceanospirillales	Oceanospirillaceae	Oceanospirillaceae_unclassified	otu1321	0	0	0.00121516	0	0	0	0	0	0.00120283	0	0	0	0.00959377	0.0113501	0.0243518	0.00979706	0.0183457	0	0.00934099	0.00792933	0.0154792	0.00426724	0.00461979	0.00123279
Proteobacteria	Gammaproteobacteria	Cellvibrionales	Porticoccaceae	SAR92 clade	otu1335	0.00287546	0.0142283	0.0218728	0.00428718	0.0077228	0.00885635	0.00500417	0.00596419	0.014434	0.0157822	0.011191	0.00589067	0	0	0.00115961	0	0	0	0	0	0	0	0	0
Proteobacteria	Gammaproteobacteria	Oceanospirillales	Oceanospirillales_unclassified	Oceanospirillales_unclassified	otu2279	0	0	0	0	0	0.00147606	0	0	0	0	0	0	0	0	0	0.125962	0.0011466	0	0	0	0	0	0	0
Proteobacteria	Alphaproteobacteria	Rhodospirillales	Rhodospirillaceae	AEGEAN-169 marine group	otu899	0.00287546	0	0	0	0	0	0.00166806	0	0	0.000986388	0	0	0.0137054	0.0160793	0.00811726	0.0125962	0.00687963	0.00134151	0.0171252	0.0126869	0.00928749	0.0113793	0.00461979	0.00246557
Proteobacteria	Alphaproteobacteria	Rhodobacterales	Rhodobacteraceae	Planktomarina	otu1155	0.00287546	0.00316186	0.00486062	0.0114325	0.0102971	0.00885635	0.00333611	0.00447314	0.00601417	0.00986388	0.00479616	0.00471254	0.00274108	0.00283752	0.0104365	0.00139958	0	0.00402452	0.00311366	0.00158587	0.00619166	0.00142241	0.00461979	0.00739672
Bacteroidetes	Flavobacteriia	Flavobacteriales	Flavobacteriaceae	Flavobacteriaceae_unclassified	otu768	0.00287546	0.00474278	0.00243031	0.00142906	0	0.00147606	0.00166806	0.00149105	0	0	0.00159872	0	0.00822323	0.00756673	0.00927687	0.016795	0.00687963	0	0.0249093	0.0142728	0.0108354	0.00426724	0.00461979	0.00246557
Bacteroidetes	Flavobacteriia	Flavobacteriales	Flavobacteriaceae	Polaribacter	otu737	0.00143773	0.00790464	0.00729093	0.0271522	0.0038614	0.0147606	0.00333611	0.0134194	0.00481134	0.00394555	0.011191	0.0235627	0	0	0	0	0	0	0	0	0	0	0	0.00123279
Proteobacteria	Gammaproteobacteria	Oceanospirillales	Oceanospirillales_unclassified	Oceanospirillales_unclassified	otu1145	0.00575093	0.00632371	0.00121516	0.00142906	0.00257427	0.00590423	0.00166806	0.0104373	0.00481134	0.000986388	0.00159872	0.00117813	0.0109643	0.00662089	0.00463843	0.0069979	0.011466	0.00268302	0.00622733	0.00634347	0.0139312	0.00142241	0.0023099	0.00616394
Proteobacteria	Gammaproteobacteria	Oceanospirillales	ZD0405	ZD0405_unclassified	otu1135	0.00287546	0.00158093	0	0	0.00128713	0.00147606	0.00333611	0	0.00120283	0	0	0	0.00959377	0.0208085	0.020873	0.00979706	0.0126127	0.00134151	0.00934099	0.00634347	0.00773958	0	0.0023099	0.00123279
Proteobacteria	Gammaproteobacteria	Oceanospirillales	Oceanospirillales_unclassified	Oceanospirillales_unclassified	otu1925	0.00143773	0.00158093	0.00121516	0	0	0.00147606	0.00166806	0.00149105	0	0	0	0	0.00822323	0.023646	0.0150749	0.00419874	0.00687963	0	0.0233525	0.0095152	0.0170271	0	0	0
Proteobacteria	Gammaproteobacteria	Oceanospirillales	Oceanospirillaceae	Balneatrix	otu826	0.0043132	0.00316186	0.0133667	0.024294	0.0128713	0.0191888	0.0133445	0.00745523	0.007217	0.00197278	0.00799361	0.00824694	0.00137054	0	0	0	0	0.00134151	0	0	0	0	0	0
Proteobacteria	Proteobacteria_unclassified	Proteobacteria_unclassified	Proteobacteria_unclassified	Proteobacteria_unclassified	otu710	0	0	0	0.00142906	0	0	0	0	0	0	0	0	0.00959377	0.00756673	0.0104365	0.00419874	0.0263719	0.0268302	0.0108978	0.0095152	0.00619166	0.00142241	0.0023099	0.00123279
Proteobacteria	Alphaproteobacteria	Rhodobacterales	Rhodobacteraceae	Rhodobacteraceae_unclassified	otu1248	0.0100641	0.00474278	0.0121516	0.00571625	0.0128713	0.0177127	0.00333611	0.0104373	0.00841984	0.00591833	0.011191	0.00942507	0.00137054	0	0.00115961	0.00139958	0.0011466	0.00134151	0	0	0.00154792	0	0.0023099	0
Proteobacteria	Alphaproteobacteria	Rhodobacterales	Rhodobacteraceae	Rhodobacteraceae_unclassified	otu1153	0.0143773	0.0110665	0.00972124	0.00285812	0.0128713	0.0132845	0.00667223	0.0149105	0.0036085	0.0118367	0.00639488	0.0070688	0	0	0	0.00139958	0.00229321	0	0	0	0.00154792	0	0.0023099	0
Proteobacteria	Alphaproteobacteria	Sphingomonadales	Sphingomonadaceae	Sphingobium	otu272	0	0	0	0.00142906	0	0	0	0	0	0	0	0	0	0.000945841	0.00463843	0	0.00343981	0.108662	0	0	0	0	0	0
Bacteroidetes	Flavobacteriia	Flavobacteriales	Flavobacteriaceae	Polaribacter	otu1730	0.00862639	0.0173902	0.0291637	0	0.00257427	0.00590423	0.00834028	0.00596419	0.0120283	0.00690471	0.00479616	0.00235627	0.00137054	0	0	0	0.00458642	0	0.00155683	0	0.00154792	0.00142241	0.00692969	0.00123279
Bacteroidetes	Flavobacteriia	Flavobacteriales	Cryomorphaceae	Owenweeksia	otu1056	0.00862639	0.0142283	0.0133667	0.00285812	0.00900994	0.00590423	0.00166806	0.00894628	0.014434	0.0157822	0.00959233	0.0117813	0	0	0	0	0	0	0	0	0	0	0	0
Bacteroidetes	Flavobacteriia	Flavobacteriales	Flavobacteriaceae	Wenyingzhuangia	otu814	0.00143773	0.0110665	0.0109364	0.00142906	0.0077228	0.00590423	0.00166806	0.00894628	0.0204482	0.0187414	0.0143885	0.0117813	0	0	0	0	0	0	0	0	0	0	0	0
Proteobacteria	Gammaproteobacteria	Alteromonadales	Colwelliaceae	Colwellia	otu509	0	0	0	0.0100034	0	0	0	0.00149105	0.00120283	0.00493194	0.00799361	0.0117813	0	0	0	0	0	0.00268302	0	0	0	0.0128017	0.0369583	0.0419148
Proteobacteria	Alphaproteobacteria	SAR11 clade	Surface 1	Surface 1_unclassified	otu1820	0.00575093	0.00632371	0.00121516	0	0.00128713	0	0.00834028	0.00745523	0.00120283	0	0	0	0.0191875	0.0151335	0.00927687	0.0111966	0.00802623	0	0.00622733	0.0095152	0.00619166	0.00142241	0	0
Proteobacteria	Alphaproteobacteria	Rhodospirillales	Rhodospirillaceae	Rhodospirillaceae_unclassified	otu850	0	0	0	0	0	0	0	0	0	0	0	0	0.0191875	0.0141876	0.0104365	0.00979706	0.011466	0.00536603	0.0233525	0.0158587	0.00309583	0.00284483	0.0023099	0
Bacteroidetes	Flavobacteriia	Flavobacteriales	Cryomorphaceae	Owenweeksia	otu1378	0.0043132	0.0237139	0.0182273	0	0.0115842	0.00885635	0.00166806	0.00298209	0.0108255	0.0118367	0.0127898	0.00942507	0	0	0	0.00139958	0	0	0	0	0	0	0	0
Bacteroidetes	Flavobacteriia	Flavobacteriales	Cryomorphaceae	Owenweeksia	otu1260	0	0.00790464	0.00364547	0	0.0038614	0	0.00166806	0.00149105	0.0036085	0.00493194	0.00319744	0.00471254	0	0.000945841	0.00231922	0.00139958	0	0	0	0	0.00154792	0	0.0346484	0.0517771
Proteobacteria	Gammaproteobacteria	Oceanospirillales	Oceanospirillaceae	Balneatrix	otu1071	0.00143773	0.00948557	0.00486062	0.00142906	0.0180199	0.0191888	0.00834028	0.0164015	0.00481134	0.00986388	0.0175859	0.0035344	0	0	0.00231922	0.00139958	0.0011466	0	0	0	0	0.00142241	0.0023099	0
Proteobacteria	Gammaproteobacteria	Alteromonadales	Colwelliaceae	Colwellia	otu704	0	0	0	0	0	0	0	0	0.00120283	0	0.00159872	0.00471254	0	0	0	0	0	0	0	0	0.00154792	0.0355604	0.0415781	0.0480787
Proteobacteria	Gammaproteobacteria	Chromatiales	Chromatiaceae	Rheinheimera	otu757	0	0	0	0.00142906	0	0	0	0	0	0	0	0	0	0.00189168	0.0115961	0.0783765	0.0103194	0.0134151	0	0	0.00154792	0	0	0
Bacteroidetes	Flavobacteriia	Flavobacteriales	Flavobacteriaceae	Flavobacteriaceae_unclassified	otu975	0.00143773	0.0173902	0.00850609	0	0.0180199	0.00738029	0.00166806	0.00894628	0.00601417	0.00394555	0.011191	0.0070688	0.00137054	0.00283752	0	0.00139958	0.00917284	0	0	0	0.00154792	0.00426724	0.0023099	0.00369836
Bacteroidetes	Flavobacteriia	Flavobacteriales	Flavobacteriales_unclassified	Flavobacteriales_unclassified	otu2814	0.0143773	0.0237139	0.0170122	0	0.0077228	0.00442818	0.0150125	0.0104373	0.007217	0.00887749	0.00639488	0.00471254	0	0	0.00115961	0	0	0	0	0	0	0	0	0
Bacteroidetes	Flavobacteriia	Flavobacteriales	Cryomorphaceae	Owenweeksia	otu1542	0.00287546	0.0173902	0.015797	0.00142906	0.0077228	0.00147606	0.00834028	0.00596419	0.0180425	0.0118367	0.00959233	0.0141376	0	0	0	0	0	0	0	0	0	0	0	0
Proteobacteria	Gammaproteobacteria	Oceanospirillales	Oceanospirillales_unclassified	Oceanospirillales_unclassified	otu1332	0.00862639	0.0110665	0.00607578	0.00285812	0.00257427	0.00738029	0.0133445	0.00298209	0.00120283	0.000986388	0.00159872	0.00117813	0.0109643	0.00662089	0.00811726	0.00839748	0.00917284	0.00134151	0.00155683	0.00792933	0.00464375	0	0.0023099	0
Proteobacteria	Gammaproteobacteria	Oceanospirillales	Oceanospirillales_unclassified	Oceanospirillales_unclassified	otu1951	0	0	0	0	0.00128713	0	0	0	0	0	0	0	0	0	0.00115961	0.10077	0.0160525	0	0	0	0	0	0	0
Proteobacteria	Proteobacteria_unclassified	Proteobacteria_unclassified	Proteobacteria_unclassified	Proteobacteria_unclassified	otu1311	0.00575093	0.00948557	0.00729093	0.0271522	0.00643567	0.00442818	0.00166806	0.0193836	0.007217	0.012823	0.00799361	0.00824694	0	0	0	0	0	0	0	0	0	0	0	0
Proteobacteria	Alphaproteobacteria	Rhodobacterales	Rhodobacteraceae	Rhodobacteraceae_unclassified	otu1357	0.0100641	0.00790464	0.0109364	0.00857437	0.0128713	0.0147606	0.00166806	0.0193836	0.0036085	0.00887749	0.00959233	0.00824694	0	0	0.00115961	0	0	0	0	0	0	0	0	0
Proteobacteria	Alphaproteobacteria	Alphaproteobacteria_unclassified	Alphaproteobacteria_unclassified	Alphaproteobacteria_unclassified	otu1249	0.00862639	0.0173902	0.0121516	0.00571625	0.00257427	0.0118085	0.00500417	0.00596419	0.0156368	0.012823	0.00959233	0.0070688	0	0	0	0	0	0	0	0	0	0	0	0.00123279
Bacteroidetes	Flavobacteriia	Flavobacteriales	Cryomorphaceae	Owenweeksia	otu366	0.00287546	0.0110665	0.015797	0.00857437	0.00643567	0.0162366	0.00500417	0.00894628	0.0036085	0.00493194	0.00799361	0.0223845	0	0	0	0	0	0.00134151	0.00155683	0	0	0	0	0
Proteobacteria	Gammaproteobacteria	Gammaproteobacteria_unclassified	Gammaproteobacteria_unclassified	Gammaproteobacteria_unclassified	otu1416	0	0	0.00121516	0	0.00128713	0.00147606	0.00166806	0.00149105	0	0	0	0	0.00685269	0.0122959	0.0127557	0.0111966	0.0137593	0.00402452	0.00934099	0.0174445	0.0154792	0	0.0023099	0.00246557
Proteobacteria	Gammaproteobacteria	Oceanospirillales	Oceanospirillales_unclassified	Oceanospirillales_unclassified	otu822	0.00718866	0.00474278	0.00850609	0	0.00514854	0.00590423	0.00333611	0.00447314	0.0036085	0.00295916	0.00479616	0.00942507	0.00137054	0.00283752	0.00347883	0.00279916	0.00687963	0	0.00311366	0.00158587	0.00619166	0.00426724	0.0115495	0.0147934
Proteobacteria	Gammaproteobacteria	Oceanospirillales	Oceanospirillales_unclassified	Oceanospirillales_unclassified	otu1251	0	0.00158093	0	0	0.00128713	0	0.00500417	0.00149105	0	0.000986388	0	0.00235627	0.00137054	0.00472921	0.00463843	0.0181945	0.0160525	0	0.00622733	0.00792933	0.00773958	0.00853449	0.0115495	0.0197246
Proteobacteria	Gammaproteobacteria	Cellvibrionales	Porticoccaceae	SAR92 clade	otu560	0.0100641	0.0158093	0.0121516	0.00571625	0.0115842	0.00442818	0.00667223	0.00894628	0.0132312	0.00493194	0.0143885	0.0106032	0	0	0	0	0	0	0	0	0	0	0	0
Proteobacteria	Gammaproteobacteria	Oceanospirillales	Oceanospirillaceae	Balneatrix	otu1365	0.00575093	0.00948557	0.00972124	0.04573	0.0077228	0.0132845	0	0.00298209	0.00841984	0.00394555	0.00639488	0.00471254	0	0	0	0	0	0.00134151	0	0	0	0	0	0
Proteobacteria	Gammaproteobacteria	Cellvibrionales	Porticoccaceae	SAR92 clade	otu2213	0.00575093	0.0126474	0.015797	0.00142906	0.0077228	0.00295212	0	0.00596419	0.014434	0.0147958	0.0175859	0.0117813	0	0	0	0	0	0.00134151	0	0	0	0	0	0
Proteobacteria	Gammaproteobacteria	Alteromonadales	Colwelliaceae	Colwellia	otu664	0	0.00316186	0	0.0271522	0.00257427	0.00442818	0	0	0.00481134	0.00295916	0.0207834	0.00824694	0	0	0	0	0	0.0147566	0	0	0	0	0.0115495	0.0221902
Proteobacteria	Gammaproteobacteria	Gammaproteobacteria_unclassified	Gammaproteobacteria_unclassified	Gammaproteobacteria_unclassified	otu1355	0	0	0	0.00142906	0	0.00147606	0	0	0.00240567	0.00493194	0.00639488	0.0164939	0	0	0	0	0	0	0	0	0	0.017069	0.0392682	0.0382164
Proteobacteria	Alphaproteobacteria	Rhodospirillales	Rhodospirillales_unclassified	Rhodospirillales_unclassified	otu815	0	0	0	0	0	0	0	0	0	0	0	0	0.0205581	0.00945841	0.0127557	0.0069979	0.0103194	0.00402452	0.0140115	0.0158587	0.0154792	0.00426724	0	0.00123279
Proteobacteria	Alphaproteobacteria	SAR11 clade	SAR11 clade_unclassified	SAR11 clade_unclassified	otu1380	0.00862639	0.00316186	0.00486062	0	0.00128713	0.00147606	0.0100083	0.00149105	0	0	0	0	0.0109643	0.0170251	0.00927687	0.00979706	0.00687963	0	0.0155683	0.00634347	0.00619166	0	0	0
Bacteroidetes	Flavobacteriia	Flavobacteriales	NS9 marine group	NS9 marine group_unclassified	otu953	0.00143773	0.00158093	0	0	0	0	0.00500417	0.00149105	0.00120283	0	0	0	0.00959377	0.00945841	0.0150749	0.00839748	0.0160525	0	0.0171252	0.0095152	0.018575	0	0	0
Bacteroidetes	Flavobacteriia	Flavobacteriales	Flavobacteriaceae	Polaribacter	otu1674	0.00575093	0.00790464	0.00850609	0	0.00643567	0.0103324	0.00333611	0.00447314	0.0036085	0.000986388	0.00319744	0.0035344	0.00137054	0.000945841	0.00347883	0.00559832	0.00573302	0.00268302	0.00311366	0.00158587	0.00773958	0.00142241	0.0184792	0.0135607
Bacteroidetes	Flavobacteriia	Flavobacteriales	Flavobacteriaceae	Tenacibaculum	otu1258	0.0186905	0.0173902	0.0121516	0	0.00257427	0.00590423	0.0150125	0.0119284	0.007217	0.0157822	0.00479616	0.00471254	0	0	0	0	0	0	0	0	0	0	0	0
Bacteroidetes	Flavobacteriia	Flavobacteriales	Flavobacteriaceae	Polaribacter	otu915	0.00718866	0.0110665	0.015797	0.00142906	0.0128713	0.0118085	0.00500417	0.00447314	0.00240567	0.0157822	0.00959233	0.0141376	0	0	0	0	0	0	0	0	0	0	0	0
Proteobacteria	Gammaproteobacteria	Alteromonadales	Colwelliaceae	Colwellia	otu326	0	0	0	0	0	0	0	0	0.00120283	0.000986388	0	0.00942507	0	0	0	0	0	0.00536603	0	0	0.00154792	0.0426724	0.0254089	0.0369836
Proteobacteria	Gammaproteobacteria	Alteromonadales	Colwelliaceae	Colwelliaceae_unclassified	otu736	0	0	0	0.00142906	0	0	0	0	0	0	0	0	0	0	0	0	0.00229321	0.0228056	0	0	0	0.0270259	0.023099	0.0456131
Proteobacteria	Gammaproteobacteria	Oceanospirillales	Oceanospirillaceae	Balneatrix	otu942	0	0.00158093	0.00486062	0.00571625	0.00257427	0.00295212	0.00333611	0	0.00481134	0.00986388	0.00479616	0.00942507	0	0.000945841	0.00231922	0.00279916	0.0011466	0	0	0.00158587	0.00154792	0.00426724	0.0346484	0.0246557
Proteobacteria	Gammaproteobacteria	Oceanospirillales	Oceanospirillaceae	Balneatrix	otu1302	0	0	0.00486062	0.00142906	0.00128713	0.00295212	0	0.00149105	0.00240567	0.00493194	0.00319744	0.00471254	0	0	0.00347883	0.00419874	0.0011466	0	0	0	0.00928749	0.0128017	0.0415781	0.0295869
Proteobacteria	Gammaproteobacteria	Oceanospirillales	Oceanospirillales_unclassified	Oceanospirillales_unclassified	otu1855	0	0	0	0	0	0.00147606	0	0	0	0	0	0	0	0	0.00231922	0.111966	0.0011466	0	0	0	0.00309583	0	0	0
Proteobacteria	Proteobacteria_unclassified	Proteobacteria_unclassified	Proteobacteria_unclassified	Proteobacteria_unclassified	otu796	0.0043132	0.00474278	0.00607578	0.0214359	0.00643567	0.00590423	0	0.0104373	0.00601417	0.000986388	0.00479616	0.00471254	0.00274108	0.00189168	0.00463843	0.00279916	0.00458642	0.00804905	0.00155683	0.00158587	0.00464375	0.00426724	0.0023099	0.00246557
Proteobacteria	Alphaproteobacteria	SAR11 clade	Surface 1	Surface 1_unclassified	otu896	0.00718866	0.00316186	0.00364547	0	0.00257427	0	0.0100083	0.00298209	0.00120283	0.000986388	0	0.00117813	0.00685269	0.0104043	0.00811726	0.00979706	0.00343981	0	0.0171252	0.00792933	0.0139312	0.00284483	0.0023099	0.00123279
Bacteroidetes	Flavobacteriia	Flavobacteriales	Flavobacteriales_unclassified	Flavobacteriales_unclassified	otu1313	0.00718866	0.0126474	0.0267334	0.00142906	0.0102971	0.00295212	0.0116764	0.00447314	0.0120283	0.0138094	0.00159872	0.00235627	0	0	0	0	0.0011466	0.00134151	0	0	0	0	0	0
Proteobacteria	Gammaproteobacteria	Oceanospirillales	Oceanospirillales_unclassified	Oceanospirillales_unclassified	otu1214	0	0	0	0	0	0	0.00166806	0	0	0	0	0	0.00685269	0.0160793	0.0197133	0.0125962	0.0160525	0	0.0155683	0.00792933	0.00928749	0	0	0.00123279
Proteobacteria	Alphaproteobacteria	SAR11 clade	SAR11 clade_unclassified	SAR11 clade_unclassified	otu775	0.0115019	0.00632371	0.00243031	0.00571625	0.00257427	0.00295212	0.00834028	0.00447314	0.00240567	0.000986388	0	0	0.00411162	0.0104043	0.0104365	0.00979706	0.00573302	0.00268302	0.00311366	0.0111011	0.00309583	0.00426724	0	0
Proteobacteria	Alphaproteobacteria	SAR11 clade	Surface 1	Surface 1_unclassified	otu1309	0.00575093	0.00474278	0.00972124	0	0.00514854	0.00442818	0.00667223	0.00745523	0.007217	0.00394555	0.00479616	0.00824694	0.00137054	0.00378336	0.00115961	0.00559832	0.00343981	0	0.00155683	0.0047576	0.00309583	0.00426724	0.00923958	0.00862951
Proteobacteria	Alphaproteobacteria	Rhodobacterales	Rhodobacteraceae	Sulfitobacter	otu601	0.00575093	0.00474278	0.0133667	0.0200069	0.0141585	0.0177127	0.00333611	0.0119284	0.00962267	0.00394555	0.00319744	0.00471254	0	0	0.00115961	0	0	0	0	0	0	0	0	0
Bacteroidetes	Flavobacteriia	Flavobacteriales	Flavobacteriaceae	Polaribacter	otu639	0.0043132	0.00790464	0.0170122	0.0142906	0.00128713	0.00738029	0	0.00596419	0.00601417	0.0118367	0.00959233	0.0117813	0.00137054	0.000945841	0	0.00419874	0	0.00134151	0	0	0	0	0.0023099	0.00246557
Bacteroidetes	Flavobacteriia	Flavobacteriales	Flavobacteriaceae	Formosa	otu1183	0	0.00474278	0.0218728	0.00142906	0.0115842	0.00738029	0.00834028	0.00447314	0.0168397	0.0157822	0.00959233	0.00471254	0	0	0	0	0	0	0	0	0	0	0	0
Proteobacteria	Gammaproteobacteria	Gammaproteobacteria_unclassified	Gammaproteobacteria_unclassified	Gammaproteobacteria_unclassified	otu1753	0.0100641	0.00474278	0.00607578	0	0.00128713	0.00295212	0.00333611	0.00149105	0.00120283	0.00197278	0.00319744	0	0.00959377	0.00567505	0.0127557	0.0069979	0.00343981	0.00402452	0.00934099	0.00634347	0.0108354	0.00142241	0.0023099	0.00493115
Proteobacteria	Gammaproteobacteria	Oceanospirillales	Oceanospirillales_unclassified	Oceanospirillales_unclassified	otu3208	0.00143773	0.00316186	0.00486062	0	0.0038614	0	0.0133445	0	0.0036085	0	0	0	0.00822323	0.00945841	0.0139153	0.00839748	0.00573302	0	0.0124547	0.00792933	0.0139312	0.00142241	0	0.00123279
Proteobacteria	Gammaproteobacteria	Oceanospirillales	OM182 clade	OM182 clade_unclassified	otu686	0.00143773	0.00316186	0	0.00142906	0	0.00147606	0.00500417	0	0.00240567	0.000986388	0.00319744	0	0.00685269	0.00378336	0.00347883	0.00279916	0.00573302	0.0402452	0.00934099	0.00317173	0.0108354	0.00142241	0.0023099	0.00616394
Proteobacteria	Gammaproteobacteria	Alteromonadales	Colwelliaceae	Colwellia	otu75	0	0	0	0.10718	0.00128713	0.00738029	0	0	0	0.00197278	0	0.00117813	0	0	0	0	0	0	0	0	0	0	0	0
Proteobacteria	Gammaproteobacteria	Alteromonadales	Shewanellaceae	Shewanellaceae_unclassified	otu1034	0	0	0	0.00142906	0	0	0	0	0	0	0.00159872	0.00824694	0	0	0	0	0	0.00134151	0	0.00158587	0	0.024181	0.0277187	0.0542426
Proteobacteria	Gammaproteobacteria	Gammaproteobacteria_unclassified	Gammaproteobacteria_unclassified	Gammaproteobacteria_unclassified	otu1084	0	0	0	0.00142906	0	0.00442818	0	0	0.00240567	0.000986388	0.00159872	0.00235627	0	0.000945841	0.00115961	0	0.0011466	0.00134151	0	0	0.00309583	0.0398276	0.0369583	0.0295869
Proteobacteria	Alphaproteobacteria	Rhodobacterales	Rhodobacteraceae	Octadecabacter	otu381	0	0.00316186	0.00243031	0.022865	0.0141585	0.00738029	0.00834028	0.00596419	0.00601417	0.0078911	0.00479616	0.0212064	0.00137054	0	0	0	0	0.00268302	0.00155683	0	0	0	0	0
Proteobacteria	Alphaproteobacteria	Rhodobacterales	Rhodobacteraceae	Amylibacter	otu1103	0.0129396	0.0110665	0.00607578	0.00857437	0.00514854	0.0132845	0.00333611	0.0104373	0.00601417	0.0108503	0.00799361	0.0153157	0	0	0	0	0	0	0	0	0	0	0	0
Proteobacteria	Alphaproteobacteria	Rhodobacterales	Rhodobacteraceae	Amylibacter	otu265	0.0100641	0.00158093	0	0.0414428	0.00900994	0.00885635	0.00166806	0.00596419	0	0.00591833	0.011191	0.0106032	0	0	0.00115961	0	0.0011466	0.00134151	0	0	0	0.00142241	0	0.00246557
Proteobacteria	Alphaproteobacteria	SAR11 clade	Surface 1	Surface 1_unclassified	otu859	0.00718866	0.0205521	0.0109364	0	0.00257427	0.00590423	0.00333611	0.0149105	0.00601417	0.00295916	0.00159872	0.00824694	0	0	0.00115961	0.00139958	0.00687963	0	0.00155683	0	0.00773958	0.00142241	0	0.00862951
Bacteroidetes	Flavobacteriia	Flavobacteriales	NS9 marine group	NS9 marine group_unclassified	otu1423	0.0129396	0.00948557	0.0133667	0.00714531	0.0077228	0.00295212	0.0100083	0.0134194	0.0132312	0.00690471	0.00639488	0.00589067	0	0	0.00115961	0	0	0	0	0	0.00154792	0	0	0
Bacteroidetes	Flavobacteriia	Flavobacteriales	Flavobacteriaceae	NS5 marine group	otu1159	0.0043132	0.00948557	0.00972124	0.0128616	0.0128713	0.00885635	0	0.00596419	0.007217	0.0078911	0.00639488	0.00235627	0	0	0.00347883	0.00419874	0.00229321	0.00268302	0	0	0.00619166	0.00142241	0.0023099	0.00123279
Bacteroidetes	Flavobacteriia	Flavobacteriales	Flavobacteriaceae	Polaribacter	otu2089	0	0	0	0.00142906	0.00128713	0.00295212	0	0	0.00240567	0.00690471	0.00479616	0.0117813	0	0	0	0	0.0011466	0	0	0	0	0.0099569	0.0577474	0.0295869
Proteobacteria	Gammaproteobacteria	Oceanospirillales	Oceanospirillales_unclassified	Oceanospirillales_unclassified	otu1527	0.0043132	0.00316186	0.00121516	0	0.00128713	0.00147606	0	0	0	0	0	0	0.0109643	0.0113501	0.00811726	0.00839748	0.0149059	0	0.0140115	0.0158587	0.0123833	0.00142241	0	0.00123279
Proteobacteria	Alphaproteobacteria	SAR11 clade	Chesapeake-Delaware Bay	Chesapeake-Delaware Bay_unclassified	otu1230	0.0100641	0.0142283	0.00364547	0	0.00257427	0.00295212	0.00667223	0.00298209	0.00481134	0	0	0.00117813	0.00822323	0.0122959	0.00811726	0.00839748	0.00573302	0	0.00311366	0.0047576	0.00928749	0	0	0
Proteobacteria	Alphaproteobacteria	Rhodobacterales	Rhodobacteraceae	Planktomarina	otu839	0.00718866	0.00790464	0.00243031	0.0114325	0.0102971	0.00738029	0.00333611	0.00447314	0.0036085	0.000986388	0	0	0.00411162	0.000945841	0.00579804	0.0069979	0.00917284	0.0147566	0	0.00317173	0.00309583	0	0	0.00369836
Proteobacteria	Alphaproteobacteria	Alphaproteobacteria_unclassified	Alphaproteobacteria_unclassified	Alphaproteobacteria_unclassified	otu1148	0.0043132	0.00158093	0.0121516	0.0114325	0.0141585	0.0191888	0.00166806	0.00447314	0.00962267	0.0078911	0.0143885	0.0070688	0	0	0	0	0	0	0	0	0	0	0	0.00123279
Bacteroidetes	Flavobacteriia	Flavobacteriales	Cryomorphaceae	Owenweeksia	otu1405	0.0100641	0.0205521	0.0133667	0	0.00514854	0.00295212	0.0200167	0.00596419	0.0108255	0.012823	0.00799361	0.00235627	0	0	0	0	0	0	0	0	0	0	0	0
Proteobacteria	Gammaproteobacteria	Thiotrichales	Thiotrichales_unclassified	Thiotrichales_unclassified	otu870	0	0	0	0	0	0	0	0	0	0	0	0.00117813	0.00274108	0.017971	0.0104365	0.0069979	0.00687963	0.00536603	0.018682	0.0206163	0.0154792	0.00142241	0	0
Proteobacteria	Gammaproteobacteria	Oceanospirillales	Oceanospirillaceae	Balneatrix	otu2075	0.0043132	0.0142283	0.00607578	0.00285812	0.0102971	0.00442818	0	0.00447314	0.0108255	0.0078911	0.0143885	0.0153157	0	0	0	0	0	0	0	0	0.00154792	0.00142241	0.00692969	0.00616394
Proteobacteria	Gammaproteobacteria	Alteromonadales	Colwelliaceae	Colwellia	otu372	0	0	0	0.00142906	0	0	0	0	0.00120283	0.000986388	0.0143885	0.00824694	0	0	0	0	0	0.00134151	0	0	0	0.0113793	0.043888	0.0431476
Proteobacteria	Alphaproteobacteria	Rhodospirillales	Rhodospirillaceae	Rhodospirillaceae_unclassified	otu595	0	0.00158093	0.00121516	0.00142906	0.00128713	0.00295212	0.00333611	0	0.00240567	0	0	0.00117813	0.00959377	0.00851257	0.00811726	0.00559832	0.00802623	0.0228056	0.0140115	0.00317173	0.00773958	0.00284483	0	0.00123279
Proteobacteria	Betaproteobacteria	Methylophilales	Methylophilaceae	Methylophilaceae_unclassified	otu2209	0.0043132	0.00158093	0.0121516	0.0214359	0.0180199	0.025093	0.00500417	0.00596419	0.0108255	0.00295916	0	0.00235627	0	0	0	0	0	0	0	0	0	0	0	0
Proteobacteria	Deltaproteobacteria	Bdellovibrionales	Bacteriovoracaceae	Peredibacter	otu532	0.0043132	0.00474278	0.00729093	0.00428718	0.00257427	0.00147606	0.00834028	0.00298209	0.00240567	0.00394555	0.00639488	0.043591	0	0.000945841	0	0.00139958	0.0011466	0.00134151	0.00311366	0	0	0	0	0.00369836
Bacteroidetes	Flavobacteriia	Flavobacteriales	Flavobacteriaceae	Flavobacterium	otu1241	0.00718866	0.00474278	0.0218728	0.0100034	0.0077228	0.00738029	0.0100083	0.00298209	0.0156368	0.00591833	0.00479616	0.00824694	0	0	0	0	0	0	0	0	0	0	0	0
Bacteroidetes	Flavobacteriia	Flavobacteriales	Flavobacteriaceae	Flavobacteriaceae_unclassified	otu398	0.00575093	0.00474278	0.0145819	0.0185778	0.00128713	0.00590423	0.00500417	0.00596419	0.0108255	0.00493194	0.00799361	0.0129595	0	0	0	0	0.00229321	0.00268302	0	0.00158587	0	0.00142241	0.0023099	0
Proteobacteria	Gammaproteobacteria	Oceanospirillales	Oceanospirillales_unclassified	Oceanospirillales_unclassified	otu1391	0.00287546	0.00158093	0	0	0	0.00295212	0	0	0	0	0	0	0.0109643	0.0189168	0.00695765	0.0069979	0.011466	0	0.0108978	0.0142728	0.0170271	0	0	0
Proteobacteria	Betaproteobacteria	Methylophilales	Methylophilaceae	OM43 clade	otu983	0.00862639	0.00632371	0.00850609	0.00285812	0.00514854	0.0132845	0.0166806	0.00596419	0.007217	0.00197278	0	0.00117813	0.00274108	0.00567505	0.00347883	0.00279916	0.00458642	0.00134151	0.00311366	0.00158587	0.00464375	0	0.0023099	0
Bacteroidetes	Flavobacteriia	Flavobacteriales	Flavobacteriaceae	Polaribacter	otu948	0.00143773	0.0142283	0.00850609	0	0.00514854	0.00442818	0.00166806	0.00447314	0.014434	0.0078911	0.0159872	0.0259189	0	0	0	0	0	0	0	0	0	0	0	0
Bacteroidetes	Flavobacteriia	Flavobacteriales	Flavobacteriaceae	Flavobacterium	otu857	0	0.00948557	0.0109364	0.00285812	0.0038614	0.00442818	0.00333611	0.00596419	0.0180425	0.0118367	0.00799361	0.0106032	0	0	0	0	0	0	0	0	0	0.00284483	0.0115495	0.00369836
Proteobacteria	Gammaproteobacteria	Oceanospirillales	ZD0405	ZD0405_unclassified	otu1108	0.00143773	0.00316186	0.00121516	0.00142906	0	0	0.00166806	0.00447314	0	0	0	0	0.00685269	0.0170251	0.00579804	0.0139958	0.011466	0.00402452	0.00622733	0.0126869	0.00928749	0.00142241	0	0.00123279
Proteobacteria	Gammaproteobacteria	Oceanospirillales	Oceanospirillaceae	Balneatrix	otu3666	0.00287546	0	0	0.00428718	0.00257427	0.00147606	0	0.00149105	0	0	0.00319744	0.00117813	0.00548216	0.00378336	0.0150749	0.0111966	0.00917284	0.0134151	0.00622733	0.00317173	0.00619166	0.00711207	0	0.00739672
Proteobacteria	Gammaproteobacteria	Cellvibrionales	Porticoccaceae	SAR92 clade	otu1207	0.00575093	0.00632371	0.00850609	0.00285812	0.0115842	0.0132845	0.00667223	0.0193836	0.0108255	0.00690471	0.00479616	0.00824694	0	0	0	0	0.0011466	0	0	0	0	0	0.0023099	0
Proteobacteria	Gammaproteobacteria	Alteromonadales	Colwelliaceae	Colwellia	otu935	0	0	0	0.00285812	0	0	0	0	0.00120283	0.000986388	0.00159872	0.00235627	0	0	0	0	0.00229321	0.00804905	0	0	0	0.0213362	0.0600573	0.0295869
Proteobacteria	Deltaproteobacteria	SAR324 clade(Marine group B)	SAR324 clade(Marine group B)_unclassified	SAR324 clade(Marine group B)_unclassified	otu2168	0	0	0	0	0	0	0	0	0	0	0	0	0.00959377	0.017971	0.00695765	0.0125962	0.0126127	0	0.0124547	0.0190304	0.00928749	0	0	0.00123279
Bacteroidetes	Flavobacteriia	Flavobacteriales	Flavobacteriaceae	Flavobacteriaceae_unclassified	otu1373	0.00575093	0.0126474	0.015797	0	0.0077228	0.0132845	0.0100083	0.00596419	0.0132312	0.00591833	0.00479616	0.0106032	0	0	0	0	0	0	0	0	0	0	0	0
Bacteroidetes	Flavobacteriia	Flavobacteriales	Flavobacteriaceae	Ulvibacter	otu742	0.00287546	0.00474278	0.0121516	0	0.00900994	0.00885635	0	0.00447314	0.0132312	0.0138094	0.0159872	0.0141376	0	0	0	0	0	0	0	0	0	0	0	0.00123279
Bacteroidetes	Flavobacteriia	Flavobacteriales	Flavobacteriaceae	Polaribacter	otu1208	0.00143773	0.00632371	0.00972124	0.0114325	0.0102971	0.00442818	0	0.00298209	0.0192453	0.0078911	0.0127898	0.0141376	0	0	0	0	0	0	0	0	0	0	0.0023099	0
Proteobacteria	Gammaproteobacteria	Oceanospirillales	Oceanospirillaceae	Oceanospirillaceae_unclassified	otu1286	0	0	0	0.00142906	0	0.00295212	0	0.00149105	0.00240567	0	0	0.00117813	0.00685269	0.00662089	0.00811726	0.00279916	0.0149059	0.0268302	0.00934099	0.00317173	0.0139312	0	0	0.00123279
Proteobacteria	Gammaproteobacteria	Cellvibrionales	Porticoccaceae	SAR92 clade	otu717	0.0143773	0.00790464	0.00972124	0.0157197	0.0038614	0.00295212	0.00166806	0.0119284	0.0168397	0.00887749	0.00799361	0.00235627	0	0	0	0	0	0	0	0	0	0.00142241	0	0
Proteobacteria	Gammaproteobacteria	Cellvibrionales	Porticoccaceae	SAR92 clade	otu1755	0.00718866	0.00790464	0.0121516	0.0200069	0.0102971	0.00738029	0	0.00745523	0.0168397	0.00690471	0.00319744	0.00471254	0	0	0	0	0	0	0	0	0	0	0	0
Proteobacteria	Gammaproteobacteria	Alteromonadales	Colwelliaceae	Colwellia	otu665	0	0	0	0.00285812	0	0	0	0	0	0.000986388	0.00159872	0	0	0	0	0	0	0.00134151	0	0	0.00464375	0.0184914	0.0369583	0.0517771
Proteobacteria	Gammaproteobacteria	Alteromonadales	Colwelliaceae	Colwelliaceae_unclassified	otu977	0	0	0	0	0	0	0	0	0.00120283	0.00295916	0.00319744	0.00235627	0	0	0	0	0	0	0	0	0	0.024181	0.0485078	0.040682
Proteobacteria	Alphaproteobacteria	SAR11 clade	Surface 1	Surface 1_unclassified	otu1262	0.0043132	0.00316186	0	0	0	0	0.00500417	0.00447314	0.00120283	0	0	0	0.0123349	0.0141876	0.00463843	0.0139958	0.00458642	0.00134151	0.00934099	0.0095152	0.0170271	0	0	0
Proteobacteria	Alphaproteobacteria	Rhodobacterales	Rhodobacteraceae	Rhodobacteraceae_unclassified	otu489	0.00718866	0.00474278	0.00364547	0.0257231	0.0102971	0.0132845	0.00333611	0.00298209	0.0036085	0.00493194	0.00159872	0.0129595	0	0.00189168	0	0	0	0.00268302	0.00155683	0	0	0.00142241	0	0.00246557
Proteobacteria	Epsilonproteobacteria	Campylobacterales	Campylobacteraceae	Arcobacter	otu680	0.00143773	0.00948557	0.00121516	0.00428718	0.0102971	0.00590423	0	0.00149105	0.014434	0.00690471	0.0143885	0.0106032	0	0.000945841	0.00115961	0	0	0	0	0	0.00309583	0.00853449	0	0.00862951
Bacteroidetes	Flavobacteriia	Flavobacteriales	Flavobacteriaceae	Flavobacteriaceae_unclassified	otu577	0.00143773	0.00632371	0.00850609	0.00571625	0.00514854	0.0118085	0.00166806	0.00596419	0.00841984	0.00986388	0.0207834	0.017672	0	0	0	0	0	0	0	0	0	0	0	0
Proteobacteria	Gammaproteobacteria	Oceanospirillales	Oceanospirillaceae	Balneatrix	otu1126	0	0	0.00243031	0.00142906	0.00128713	0.00295212	0.00333611	0	0	0	0	0	0.00822323	0.00756673	0.0197133	0.0181945	0.011466	0.00134151	0.00311366	0.0047576	0.00928749	0.00142241	0.00461979	0.00123279
Proteobacteria	Gammaproteobacteria	Oceanospirillales	Oceanospirillaceae	Balneatrix	otu1754	0.0115019	0.00158093	0.00486062	0.00142906	0	0.00295212	0.00333611	0	0	0.00197278	0.00319744	0	0.00548216	0.0113501	0.00695765	0.0069979	0.00687963	0	0.0124547	0.00792933	0.0123833	0.00284483	0	0
Proteobacteria	Gammaproteobacteria	Oceanospirillales	Oceanospirillaceae	Oceanospirillaceae_unclassified	otu1574	0.00287546	0.00474278	0.00729093	0.0257231	0.0231684	0.0177127	0.00166806	0.00447314	0.0036085	0.00493194	0.00639488	0.0035344	0	0	0	0	0	0	0	0	0	0	0	0
Proteobacteria	Gammaproteobacteria	Alteromonadales	Colwelliaceae	Colwelliaceae_unclassified	otu949	0	0.00158093	0.00243031	0.00285812	0.00128713	0	0	0.00298209	0.0036085	0.00690471	0.00639488	0.0070688	0	0	0.00231922	0.00419874	0.00229321	0.00402452	0	0	0.00309583	0.0142241	0.0184792	0.0246557
Proteobacteria	Gammaproteobacteria	Alteromonadales	Pseudoalteromonadaceae	Pseudoalteromonas	otu1232	0	0	0	0.0371556	0	0	0	0	0	0	0	0.00117813	0	0	0	0.0587824	0.0011466	0.0107321	0	0	0	0	0	0
Proteobacteria	Gammaproteobacteria	Oceanospirillales	Oceanospirillales_unclassified	Oceanospirillales_unclassified	otu1383	0	0.00158093	0	0	0	0.00147606	0	0	0.00120283	0.000986388	0.00159872	0.00117813	0	0.00189168	0.00115961	0.0181945	0.00229321	0	0	0.00158587	0.00773958	0.0156466	0.0277187	0.0308197
Proteobacteria	Alphaproteobacteria	Rhodobacterales	Rhodobacteraceae	Rhodobacteraceae_unclassified	otu448	0	0	0	0.00285812	0.00128713	0	0.00166806	0	0	0	0	0	0.0150759	0.00472921	0.00347883	0.00139958	0.00229321	0.0456113	0.00622733	0.00792933	0.00464375	0.00284483	0.00461979	0.00123279
Proteobacteria	Alphaproteobacteria	SAR11 clade	Surface 1	Surface 1_unclassified	otu1588	0.0129396	0.00158093	0.00364547	0	0	0.00147606	0.00500417	0.00298209	0	0	0	0	0.00959377	0.00756673	0.0104365	0.0111966	0.00802623	0	0.0124547	0.00634347	0.00928749	0	0	0.00123279
Proteobacteria	Betaproteobacteria	Methylophilales	Methylophilaceae	OM43 clade	otu936	0.00862639	0.0110665	0.00607578	0	0.0115842	0.00885635	0.0166806	0.0134194	0.00841984	0.000986388	0.00319744	0	0.00137054	0	0.00115961	0.00139958	0.00229321	0.00536603	0.00155683	0.00792933	0	0	0	0
Bacteroidetes	Flavobacteriia	Flavobacteriales	Flavobacteriaceae	Polaribacter	otu3009	0.00143773	0.0126474	0.0145819	0	0.0115842	0.00738029	0.00166806	0.00298209	0.0132312	0.0108503	0.0127898	0.0070688	0.00137054	0	0	0	0.0011466	0	0	0	0	0	0	0.00123279
Bacteroidetes	Flavobacteriia	Flavobacteriales	Flavobacteriaceae	Polaribacter	otu2719	0.00287546	0.00790464	0.00364547	0	0.0115842	0	0	0.00745523	0.00601417	0.00591833	0.00479616	0.00235627	0	0	0	0	0.0011466	0	0	0	0.00154792	0.00142241	0.0300286	0.0258885
Bacteroidetes	Flavobacteriia	Flavobacteriales	Flavobacteriaceae	Flavobacteriaceae_unclassified	otu988	0.00143773	0.00790464	0.0206576	0.00571625	0.0102971	0.00738029	0.00333611	0.00149105	0.00601417	0.0108503	0.00319744	0.0188501	0	0	0	0	0	0	0	0	0	0	0	0
Proteobacteria	Gammaproteobacteria	Alteromonadales	Alteromonadaceae	Paraglaciecola	otu982	0.00143773	0.00158093	0.00243031	0.0557334	0.00514854	0.00147606	0	0.00596419	0.00481134	0.00591833	0.0159872	0.00235627	0	0	0	0	0	0.00268302	0.00155683	0	0	0	0	0
Bacteria_unclassified	Bacteria_unclassified	Bacteria_unclassified	Bacteria_unclassified	Bacteria_unclassified	otu849	0.00575093	0.00632371	0.0133667	0.00714531	0.0102971	0.00885635	0	0.00447314	0.0132312	0.00986388	0.00959233	0.00942507	0	0	0	0	0	0	0	0	0	0	0	0
Proteobacteria	Deltaproteobacteria	SAR324 clade(Marine group B)	SAR324 clade(Marine group B)_unclassified	SAR324 clade(Marine group B)_unclassified	otu1848	0	0	0	0	0	0	0	0.00149105	0	0	0	0	0.0123349	0.0255377	0.0173941	0.00559832	0.00917284	0	0.0108978	0.0047576	0.00309583	0	0	0
Proteobacteria	Epsilonproteobacteria	Campylobacterales	Campylobacteraceae	Arcobacter	otu1648	0.00143773	0	0	0.00142906	0.0038614	0.00295212	0	0.00149105	0	0.00591833	0.0207834	0.0117813	0	0	0	0	0	0	0	0	0	0.00142241	0.0369583	0.0271213
Bacteroidetes	Flavobacteriia	Flavobacteriales	Flavobacteriaceae	Polaribacter	otu956	0.00575093	0.0110665	0.0109364	0	0.0038614	0.00738029	0.00166806	0.00447314	0.014434	0.0147958	0.0159872	0.00824694	0	0	0	0	0	0	0	0	0	0	0	0
Proteobacteria	Gammaproteobacteria	Oceanospirillales	SAR86 clade	SAR86 clade_unclassified	otu1917	0.00287546	0.00316186	0.00364547	0.00142906	0.00128713	0	0.0100083	0.00447314	0	0	0	0.00117813	0.00548216	0.0113501	0.0162345	0.00419874	0.011466	0	0.00311366	0.00317173	0.0108354	0.00284483	0.0023099	0
Proteobacteria	Gammaproteobacteria	Gammaproteobacteria_unclassified	Gammaproteobacteria_unclassified	Gammaproteobacteria_unclassified	otu1749	0	0	0	0	0.00128713	0.00147606	0.00166806	0.00298209	0	0	0	0	0.00274108	0.0132418	0.0162345	0.00419874	0.0286651	0	0.00155683	0.00634347	0.0108354	0	0	0.00123279
Proteobacteria	Gammaproteobacteria	Oceanospirillales	Oceanospirillaceae	Balneatrix	otu2560	0.00575093	0.00316186	0.015797	0.00142906	0.0038614	0.00590423	0.00667223	0.00596419	0.00601417	0.012823	0.0175859	0.0035344	0.00137054	0	0.00115961	0	0	0	0	0	0.00309583	0	0.0023099	0.00493115
Proteobacteria	Gammaproteobacteria	Oceanospirillales	Oceanospirillaceae	Oceanospirillaceae_unclassified	otu1107	0.0100641	0.00316186	0.00607578	0.0342975	0.0102971	0.0147606	0.0100083	0.00447314	0.00120283	0.00295916	0.00479616	0.0035344	0	0	0	0	0	0.00134151	0	0	0	0	0	0
Proteobacteria	Gammaproteobacteria	Oceanospirillales	Oceanospirillaceae	Oceanospirillaceae_unclassified	otu996	0.0043132	0.0110665	0.0170122	0.0200069	0.0077228	0.00295212	0.00834028	0.00894628	0.00841984	0.00591833	0.00319744	0.00471254	0	0	0	0	0	0	0	0	0	0	0	0
Proteobacteria	Gammaproteobacteria	Oceanospirillales	Oceanospirillaceae	Balneatrix	otu696	0	0	0	0.00428718	0	0.00147606	0	0	0	0	0	0	0	0.00189168	0.0104365	0.0643807	0.00573302	0.0107321	0	0	0.00154792	0.00142241	0	0
Proteobacteria	Gammaproteobacteria	Alteromonadales	Colwelliaceae	Colwellia	otu868	0	0	0	0.0142906	0.00128713	0.00590423	0	0	0	0	0.00799361	0.0164939	0	0	0	0.00139958	0	0.0362207	0	0	0	0.00568966	0.0115495	0.00616394
Proteobacteria	Gammaproteobacteria	Alteromonadales	Colwelliaceae	Colwelliaceae_unclassified	otu1346	0	0	0	0	0.0038614	0	0	0.00149105	0.00120283	0.0118367	0.011191	0.00824694	0	0	0	0	0	0	0	0	0	0.0128017	0.0415781	0.0221902
Proteobacteria	Alphaproteobacteria	SAR11 clade	Surface 1	Surface 1_unclassified	otu1265	0.0100641	0.00474278	0.00486062	0	0.00257427	0.00295212	0.0116764	0.00894628	0.00120283	0.000986388	0.00159872	0.00235627	0.00411162	0.00945841	0.00579804	0.00419874	0.00458642	0	0.00311366	0.00317173	0.0123833	0	0.00461979	0
Proteobacteria	Alphaproteobacteria	Rhodobacterales	Rhodobacteraceae	Sulfitobacter	otu1122	0.00575093	0.0110665	0.0109364	0.00428718	0.0115842	0.0177127	0.00166806	0.0178926	0.00962267	0.00493194	0.00319744	0.0035344	0	0	0	0	0	0	0	0	0	0	0	0
Bacteroidetes	Flavobacteriia	Flavobacteriales	Flavobacteriaceae	Wenyingzhuangia	otu149	0	0	0	0.100034	0	0.00147606	0	0	0	0.00197278	0.00159872	0	0	0	0	0	0	0.00134151	0	0	0	0	0	0
Proteobacteria	Gammaproteobacteria	Oceanospirillales	Oceanospirillales_unclassified	Oceanospirillales_unclassified	otu1168	0.0043132	0.00632371	0.00243031	0	0.00514854	0	0.00333611	0.00745523	0.00240567	0	0.00159872	0.00117813	0.0109643	0.00945841	0.00695765	0.00559832	0.00917284	0	0.00622733	0.0047576	0.00619166	0.00142241	0	0.00369836
Proteobacteria	Gammaproteobacteria	Oceanospirillales	ZD0405	ZD0405_unclassified	otu1177	0	0	0	0	0	0	0	0	0	0	0	0	0.00685269	0.0170251	0.00695765	0.00979706	0.0240787	0	0.0046705	0.0158587	0.00619166	0.00142241	0	0
Proteobacteria	Gammaproteobacteria	Oceanospirillales	Oceanospirillaceae	Oceanospirillaceae_unclassified	otu845	0.00143773	0.00158093	0.00121516	0.00285812	0.00257427	0.00295212	0.00166806	0.00447314	0	0.00197278	0	0	0.00274108	0.00567505	0.00347883	0	0.00687963	0.0509773	0	0.00158587	0.00309583	0.00142241	0.0023099	0
Proteobacteria	Gammaproteobacteria	Gammaproteobacteria_unclassified	Gammaproteobacteria_unclassified	Gammaproteobacteria_unclassified	otu2677	0.00718866	0.00632371	0.0109364	0	0.00257427	0.00295212	0.00500417	0.00596419	0.0108255	0.00394555	0.00159872	0.00235627	0	0.00472921	0.00347883	0.00279916	0.00573302	0	0	0.00317173	0.0123833	0.00142241	0.0023099	0.00369836
Proteobacteria	Gammaproteobacteria	Cellvibrionales	Porticoccaceae	SAR92 clade	otu3443	0.00718866	0.00790464	0.00607578	0.0214359	0.0115842	0.00590423	0.00333611	0.0104373	0.007217	0.0078911	0.00799361	0.00235627	0	0	0	0	0	0.00134151	0.00155683	0	0	0	0	0
Proteobacteria	Gammaproteobacteria	Cellvibrionales	Porticoccaceae	SAR92 clade	otu1146	0.00575093	0.00632371	0.00972124	0.00285812	0.0038614	0.00738029	0.00500417	0.0134194	0.0156368	0.00493194	0.00799361	0.0164939	0	0	0	0	0	0	0	0	0	0	0	0
Proteobacteria	Gammaproteobacteria	Oceanospirillales	Oceanospirillaceae	Balneatrix	otu878	0.0043132	0.00316186	0.00243031	0.00714531	0.0038614	0.00147606	0	0	0.00240567	0.00887749	0.0143885	0.00471254	0	0	0	0	0	0	0	0	0	0.00853449	0.00923958	0.0308197
Verrucomicrobia	Opitutae	MB11C04 marine group	MB11C04 marine group_unclassified	MB11C04 marine group_unclassified	otu1206	0	0	0	0	0	0	0	0	0	0	0	0	0.00685269	0.0132418	0.00811726	0.00419874	0.00687963	0.00670754	0.0217957	0.0142728	0.0139312	0.00284483	0	0.00123279
Proteobacteria	Alphaproteobacteria	OCS116 clade	OCS116 clade_unclassified	OCS116 clade_unclassified	otu1128	0.00287546	0	0	0	0	0.00147606	0	0	0	0.000986388	0	0	0.0150759	0.0160793	0.00811726	0.00419874	0.00687963	0	0.0140115	0.0142728	0.00928749	0.00142241	0	0.00123279
Bacteroidetes	Flavobacteriia	Flavobacteriales	Flavobacteriaceae	Polaribacter	otu1069	0.00143773	0.00316186	0.00607578	0.0114325	0.00514854	0.00442818	0	0.00447314	0.00962267	0.0167686	0.00479616	0.0223845	0	0	0	0	0	0.00134151	0	0	0	0	0	0
Proteobacteria	Gammaproteobacteria	Oceanospirillales	SAR86 clade	SAR86 clade_unclassified	otu2506	0.00143773	0	0	0	0	0	0	0	0.00240567	0.000986388	0	0	0.00548216	0.0113501	0.0185537	0.00979706	0.011466	0.00268302	0.0046705	0.0095152	0.0108354	0.00284483	0	0.00123279
Proteobacteria	Gammaproteobacteria	Oceanospirillales	Oceanospirillaceae	Reinekea	otu1287	0.0043132	0.00316186	0.00364547	0.04573	0.0077228	0.00885635	0	0.00745523	0.00841984	0.00493194	0.00319744	0.0035344	0	0	0	0	0	0	0	0	0	0	0	0
Proteobacteria	Gammaproteobacteria	Oceanospirillales	SAR86 clade	SAR86 clade_unclassified	otu1295	0.00287546	0.00790464	0.0145819	0.00142906	0.00900994	0.00590423	0.00333611	0.00596419	0.00601417	0.0167686	0.011191	0.00471254	0	0	0	0	0	0	0	0	0	0	0.00461979	0.00246557
Proteobacteria	Gammaproteobacteria	Oceanospirillales	Oceanospirillaceae	Balneatrix	otu1656	0	0.00158093	0.00364547	0.00714531	0.00128713	0.00295212	0	0.00149105	0.0108255	0.0147958	0.0143885	0.00824694	0	0	0	0	0	0.00268302	0	0	0.00154792	0.00711207	0.0161693	0.00739672
Proteobacteria	Gammaproteobacteria	Alteromonadales	Colwelliaceae	Colwellia	otu1881	0	0	0.00121516	0	0.00128713	0	0	0	0.00120283	0.00295916	0.00479616	0	0	0.000945841	0.00115961	0.00139958	0.0011466	0.00134151	0	0	0.00464375	0.024181	0.0415781	0.0271213
Proteobacteria	Alphaproteobacteria	SAR11 clade	Surface 1	Surface 1_unclassified	otu716	0.0043132	0.00632371	0.00243031	0.00142906	0	0.00147606	0.00333611	0.00149105	0.0036085	0.000986388	0	0	0.00685269	0.0113501	0.0104365	0.00559832	0	0.00134151	0.0140115	0.00792933	0.0123833	0.00284483	0	0
Proteobacteria	Alphaproteobacteria	SAR11 clade	Surface 1	Surface 1_unclassified	otu1219	0.0043132	0.00316186	0.00364547	0	0	0.00295212	0.00667223	0.00149105	0	0	0	0	0.00685269	0.00851257	0.0104365	0.0069979	0.0171991	0	0.00778416	0.00634347	0.00928749	0	0	0
Bacteroidetes	Flavobacteriia	Flavobacteriales	Flavobacteriaceae	Wenyingzhuangia	otu1246	0.00718866	0.00474278	0.00850609	0.0328684	0.00128713	0.00590423	0.00166806	0.00596419	0.007217	0.00690471	0.00319744	0.0117813	0	0	0	0	0	0	0	0	0	0	0	0
Bacteroidetes	Flavobacteriia	Flavobacteriales	Cryomorphaceae	Owenweeksia	otu1143	0.00575093	0.0158093	0.0170122	0	0.00514854	0.00590423	0.0100083	0.00447314	0.00481134	0.00493194	0.00959233	0.0153157	0	0	0	0	0	0	0	0	0	0	0	0
Bacteroidetes	Flavobacteriia	Flavobacteriales	Flavobacteriaceae	Flavobacterium	otu992	0.00287546	0.00632371	0.00729093	0	0.0077228	0.0132845	0.00834028	0.0149105	0.014434	0.0078911	0.00639488	0.00589067	0	0	0	0	0	0	0	0	0.00154792	0.00142241	0	0
Proteobacteria	Gammaproteobacteria	Oceanospirillales	Oceanospirillaceae	Balneatrix	otu1396	0	0	0	0	0	0	0	0	0	0	0	0	0.00274108	0.0113501	0.0185537	0.0125962	0.00917284	0.00134151	0.0108978	0.00634347	0.018575	0	0	0.00246557
Proteobacteria	Gammaproteobacteria	Chromatiales	Chromatiales_unclassified	Chromatiales_unclassified	otu721	0	0.00158093	0	0	0.00128713	0	0	0	0	0	0	0	0.00137054	0.000945841	0.00115961	0.00139958	0.00229321	0.0831735	0	0.00158587	0.00309583	0	0	0
Proteobacteria	Gammaproteobacteria	Cellvibrionales	Porticoccaceae	SAR92 clade	otu1270	0.0043132	0.00632371	0.00972124	0.00571625	0.0102971	0.00442818	0	0.00894628	0.007217	0.0138094	0.0143885	0.00589067	0	0	0.00231922	0	0	0	0	0	0	0	0.0023099	0
Proteobacteria	Gammaproteobacteria	Gammaproteobacteria_unclassified	Gammaproteobacteria_unclassified	Gammaproteobacteria_unclassified	otu2061	0.00143773	0.0126474	0.00607578	0.0142906	0.00643567	0.00442818	0.00333611	0.00745523	0.021651	0.00394555	0.0127898	0.00471254	0	0	0	0	0	0	0	0	0	0	0	0
Proteobacteria	Gammaproteobacteria	Oceanospirillales	Oceanospirillaceae	Balneatrix	otu1235	0	0	0.00243031	0.00142906	0	0.00147606	0	0.00149105	0.00240567	0.000986388	0.00799361	0.00471254	0	0	0	0.00139958	0.00343981	0	0	0	0.00464375	0.0113793	0.0508177	0.023423
Planctomycetes	Phycisphaerae	Phycisphaerales	Phycisphaeraceae	JL-ETNP-F27	otu832	0	0	0	0	0	0	0	0	0	0	0	0	0.0164465	0.00756673	0.00463843	0.00279916	0.0103194	0.0308547	0.0108978	0.0047576	0.00619166	0	0	0.00123279
Proteobacteria	Proteobacteria_unclassified	Proteobacteria_unclassified	Proteobacteria_unclassified	Proteobacteria_unclassified	otu961	0.00287546	0.00474278	0.00364547	0.0285812	0.0115842	0.0221409	0.00166806	0.00447314	0.007217	0.00295916	0.00159872	0.00824694	0	0	0	0	0	0	0	0	0	0	0	0
Proteobacteria	Proteobacteria_unclassified	Proteobacteria_unclassified	Proteobacteria_unclassified	Proteobacteria_unclassified	otu1427	0.00287546	0.00948557	0.00607578	0.00428718	0.00643567	0.00885635	0.0100083	0.00596419	0.0168397	0.00591833	0.0175859	0.00589067	0	0	0	0	0	0	0	0	0	0	0	0
Proteobacteria	Alphaproteobacteria	SAR11 clade	Surface 1	Surface 1_unclassified	otu1445	0.00718866	0.00316186	0.00121516	0	0.00128713	0.00147606	0.0116764	0.00298209	0	0	0	0	0.00548216	0.0132418	0.0104365	0.0069979	0.00687963	0	0.00622733	0.0111011	0.00619166	0	0	0
Proteobacteria	Alphaproteobacteria	Rhodospirillales	Rhodospirillaceae	Thalassospira	otu761	0.0158151	0.00948557	0.00729093	0.00142906	0.00128713	0.00442818	0.0333611	0.0164015	0.0108255	0.00295916	0	0.00117813	0	0	0	0	0	0	0	0	0	0	0	0
Bacteroidetes	Flavobacteriia	Flavobacteriales	Flavobacteriaceae	Tenacibaculum	otu2297	0.00575093	0.00948557	0.00364547	0	0.00257427	0.00590423	0.0133445	0.00298209	0.00601417	0.000986388	0.00319744	0.0035344	0.00411162	0.00378336	0.00347883	0.00979706	0.00802623	0	0.00311366	0.00317173	0.00619166	0	0	0
Bacteroidetes	Flavobacteriia	Flavobacteriales	Flavobacteriaceae	Polaribacter	otu2833	0	0.0110665	0.0145819	0	0.00643567	0.00738029	0.0100083	0.00745523	0.00962267	0.00197278	0.00319744	0.0070688	0	0	0.00231922	0.00139958	0.00343981	0	0.00155683	0	0.00773958	0	0.0023099	0.00123279
Proteobacteria	Gammaproteobacteria	Oceanospirillales	Oceanospirillales_unclassified	Oceanospirillales_unclassified	otu1493	0	0	0	0	0	0	0	0	0	0	0	0	0.017817	0.0217543	0.0115961	0.00419874	0.0126127	0	0.00311366	0.0126869	0.00309583	0	0	0
Proteobacteria	Gammaproteobacteria	Oceanospirillales	Oceanospirillales_unclassified	Oceanospirillales_unclassified	otu2039	0.00287546	0.00632371	0.00486062	0	0.0038614	0.00147606	0.00500417	0.00447314	0.00481134	0.00197278	0.00319744	0	0.00959377	0.00378336	0.00579804	0.00559832	0.00458642	0.00268302	0.00778416	0.00792933	0.00928749	0	0.0023099	0.00123279
Proteobacteria	Gammaproteobacteria	Oceanospirillales	SAR86 clade	SAR86 clade_unclassified	otu1137	0.00143773	0.00316186	0	0.00285812	0	0	0.00500417	0.00745523	0	0	0.00159872	0	0.00959377	0.00851257	0.00579804	0.00979706	0.00917284	0	0.00778416	0.0095152	0.00928749	0.00284483	0	0.00369836
Proteobacteria	Gammaproteobacteria	Oceanospirillales	SAR86 clade	SAR86 clade_unclassified	otu2132	0.00143773	0	0.00364547	0	0.00128713	0	0.00333611	0.00298209	0	0	0	0	0.00959377	0.0160793	0.00579804	0.00419874	0.00917284	0	0.0140115	0.0126869	0.00773958	0	0	0.00123279
Proteobacteria	Gammaproteobacteria	Oceanospirillales	Oceanospirillales_unclassified	Oceanospirillales_unclassified	otu4790	0.00718866	0.00158093	0.00486062	0.00142906	0	0.00147606	0.00333611	0.00447314	0.00120283	0	0	0.00117813	0.00685269	0.0141876	0.00811726	0.00839748	0.00802623	0	0.00622733	0.00792933	0	0.00142241	0	0.00369836
Bacteroidetes	Sphingobacteriia	Sphingobacteriales	NS11-12 marine group	NS11-12 marine group_unclassified	otu781	0.00287546	0.00948557	0.00607578	0.00142906	0.00643567	0.00295212	0.00834028	0.00298209	0.0132312	0.0147958	0.00159872	0.0106032	0	0	0	0	0.0011466	0	0	0	0	0.00142241	0.00461979	0.00493115
Proteobacteria	Alphaproteobacteria	Rhodobacterales	Rhodobacteraceae	Planktomarina	otu1019	0.0100641	0.00158093	0.00364547	0.00857437	0.00900994	0.00738029	0.00333611	0.00894628	0.00120283	0.00295916	0.00479616	0.0070688	0.00548216	0.00472921	0.00115961	0.00419874	0.00458642	0	0	0.0047576	0	0	0.0023099	0
Proteobacteria	Alphaproteobacteria	Rhodobacterales	Rhodobacteraceae	Sulfitobacter	otu1652	0.0129396	0.0126474	0.00364547	0.00285812	0.0102971	0.0118085	0.00333611	0.00447314	0.00601417	0.00887749	0.00959233	0.00942507	0	0	0	0	0	0	0	0	0	0	0	0
Proteobacteria	Alphaproteobacteria	SAR11 clade	Surface 1	Surface 1_unclassified	otu1083	0.0043132	0.0110665	0.00607578	0	0.00514854	0.0103324	0.0100083	0.00745523	0.00481134	0.00493194	0.00479616	0.0070688	0	0	0	0.00419874	0.00573302	0	0	0	0	0.00142241	0.00692969	0.00493115
Bacteroidetes	Flavobacteriia	Flavobacteriales	NS9 marine group	NS9 marine group_unclassified	otu1038	0.00143773	0.00316186	0.00243031	0.00142906	0.00128713	0.00442818	0.00333611	0.00149105	0	0.000986388	0	0	0.00411162	0.00189168	0.0150749	0.00979706	0.0160525	0.00268302	0.00311366	0.0047576	0.00619166	0	0.00461979	0.00616394
Bacteroidetes	Flavobacteriia	Flavobacteriales	Flavobacteriaceae	Formosa	otu1119	0.0129396	0.0126474	0.00850609	0.00285812	0.00257427	0.0162366	0.00834028	0.0178926	0.00240567	0.00591833	0.00159872	0.00589067	0.00137054	0	0	0	0	0	0	0	0	0	0	0
Bacteroidetes	Flavobacteriia	Flavobacteriales	Flavobacteriaceae	Wenyingzhuangia	otu893	0.00287546	0.00474278	0.00364547	0	0.00514854	0.00442818	0.00333611	0.00596419	0.00601417	0.0167686	0.011191	0.0235627	0	0	0	0	0	0	0	0.00158587	0	0	0	0
Bacteroidetes	Flavobacteriia	Flavobacteriales	Flavobacteriaceae	Polaribacter	otu1334	0.00143773	0.00316186	0.00972124	0.00428718	0.00128713	0.00738029	0	0	0.0156368	0.012823	0.0127898	0.0117813	0	0	0	0	0	0	0	0	0.00154792	0	0.00461979	0.00493115
Bacteroidetes	Flavobacteriia	Flavobacteriales	Flavobacteriaceae	Polaribacter	otu1680	0.00143773	0.00474278	0.00486062	0.00428718	0.0102971	0.00442818	0.00333611	0.00149105	0.00962267	0.00690471	0.00479616	0.0106032	0	0	0.00347883	0	0.0011466	0.00268302	0	0	0	0.00142241	0.0115495	0.00862951
Bacteroidetes	Flavobacteriia	Flavobacteriales	Flavobacteriaceae	Flavobacterium	otu707	0	0	0	0.00142906	0	0.00147606	0	0	0.00120283	0.00197278	0.0127898	0.0106032	0	0	0	0	0	0.00134151	0	0	0	0.00568966	0.0323385	0.0369836
Proteobacteria	Gammaproteobacteria	Oceanospirillales	Oceanospirillales_unclassified	Oceanospirillales_unclassified	otu2285	0.00287546	0	0	0	0	0	0.00667223	0	0	0	0	0	0.00959377	0.0151335	0.00695765	0.00839748	0.011466	0	0.00622733	0.0111011	0.0123833	0.00142241	0	0
Proteobacteria	Gammaproteobacteria	Gammaproteobacteria_unclassified	Gammaproteobacteria_unclassified	Gammaproteobacteria_unclassified	otu1275	0	0	0	0	0	0	0	0	0.00120283	0	0	0	0.00959377	0.0113501	0.00463843	0.00559832	0.0103194	0	0.0155683	0.0174445	0.0139312	0.00142241	0.0023099	0.00246557
Proteobacteria	Gammaproteobacteria	Cellvibrionales	Porticoccaceae	SAR92 clade	otu1573	0	0.00632371	0.0145819	0	0.00257427	0.00295212	0.00333611	0	0.014434	0.00887749	0	0.00824694	0.00137054	0.00189168	0.00231922	0.00279916	0.00343981	0.00134151	0.00155683	0	0.00154792	0.00284483	0.00461979	0.00493115
Proteobacteria	Gammaproteobacteria	Oceanospirillales	Oceanospirillaceae	Balneatrix	otu1880	0.00143773	0	0	0.00428718	0.00257427	0.00147606	0	0	0.00120283	0	0.00319744	0.00589067	0	0	0	0	0.0011466	0.00536603	0	0	0	0.00568966	0.0415781	0.0357508
Proteobacteria	Gammaproteobacteria	Alteromonadales	Colwelliaceae	Colwellia	otu292	0	0.00316186	0.00121516	0.0114325	0.00128713	0	0.00166806	0.00149105	0.0036085	0.0187414	0.0223821	0.0247408	0	0	0	0	0	0	0	0	0	0	0	0
Proteobacteria	Gammaproteobacteria	Oceanospirillales	Oceanospirillaceae	Balneatrix	otu1439	0	0.00158093	0	0.00285812	0	0	0	0	0.00120283	0.00197278	0.00319744	0.00117813	0	0	0	0.00139958	0.00229321	0.00670754	0	0	0.00154792	0.024181	0.0277187	0.0295869
Lentisphaerae	Lentisphaeria	Lentisphaerales	Lentisphaeraceae	Lentisphaera	otu772	0.0258792	0.00632371	0.00850609	0.00142906	0.0038614	0.00295212	0.0233528	0.0104373	0.00481134	0.00197278	0.00479616	0	0	0.000945841	0	0	0	0.00268302	0.00155683	0.00317173	0	0	0	0
Bacteroidetes	Flavobacteriia	Flavobacteriales	NS9 marine group	NS9 marine group_unclassified	otu2136	0	0	0	0	0	0	0	0	0	0	0	0	0.00959377	0.0141876	0.00695765	0.00559832	0.0137593	0.00134151	0.00778416	0.0206163	0.0108354	0	0	0
Bacteroidetes	Flavobacteriia	Flavobacteriales	Flavobacteriaceae	Polaribacter	otu1963	0.00287546	0.00316186	0.00607578	0.00571625	0.00643567	0.0118085	0	0.00298209	0.0192453	0.0078911	0.0175859	0.00824694	0	0	0	0	0	0	0	0	0	0	0	0
Proteobacteria	Gammaproteobacteria	Oceanospirillales	SAR86 clade	SAR86 clade_unclassified	otu3950	0.00143773	0.00316186	0.00729093	0	0.00257427	0.00295212	0.00166806	0.00298209	0.00120283	0.00295916	0	0.00235627	0.00822323	0.00567505	0.00927687	0.00279916	0.0171991	0	0.00311366	0.00317173	0.00773958	0	0.0023099	0.00123279
Proteobacteria	Gammaproteobacteria	Cellvibrionales	Porticoccaceae	SAR92 clade	otu1009	0.00287546	0.00158093	0.00607578	0	0.0038614	0.00738029	0.00500417	0.00149105	0.007217	0.00197278	0.00159872	0.00235627	0.00685269	0.00283752	0.00811726	0.00839748	0.00343981	0.00804905	0.00311366	0.00158587	0	0.00284483	0.0023099	0.00369836
Proteobacteria	Gammaproteobacteria	Oceanospirillales	Oceanospirillaceae	Balneatrix	otu901	0.00718866	0.00158093	0.00486062	0.00285812	0.00643567	0.0103324	0.00166806	0.00298209	0.0036085	0.00197278	0.00319744	0.00589067	0.00274108	0.00283752	0.00115961	0	0	0.0147566	0.00311366	0.00158587	0.00619166	0.0099569	0	0
Proteobacteria	Gammaproteobacteria	Cellvibrionales	Porticoccaceae	SAR92 clade	otu2134	0.0129396	0.0173902	0.0109364	0	0.00514854	0	0.0166806	0.0119284	0.0120283	0.000986388	0	0.00589067	0	0.000945841	0	0	0.0011466	0	0.00155683	0	0	0	0	0
Proteobacteria	Gammaproteobacteria	Oceanospirillales	OM182 clade	OM182 clade_unclassified	otu900	0.0043132	0.00474278	0.00850609	0.0142906	0.0167327	0.0191888	0.00333611	0.00298209	0.0036085	0.00295916	0.00319744	0.0070688	0	0	0.00115961	0	0.0011466	0.00134151	0	0	0	0	0	0
Proteobacteria	Gammaproteobacteria	Oceanospirillales	Oceanospirillaceae	Balneatrix	otu1263	0.00287546	0.00474278	0	0.0142906	0.00257427	0.00885635	0.00333611	0.00745523	0.0036085	0.00197278	0	0.00117813	0	0	0.00231922	0.00279916	0.00343981	0.0174396	0.00311366	0.00158587	0.00619166	0	0.0023099	0.00739672
Bacteroidetes	Sphingobacteriia	Sphingobacteriales	Saprospiraceae	Saprospiraceae_unclassified	otu309	0.00575093	0.00316186	0.00364547	0.0285812	0.00514854	0.00590423	0.00500417	0.0119284	0.00601417	0.00493194	0.00479616	0.0070688	0.00137054	0.000945841	0	0	0	0.00134151	0	0	0	0	0	0
Proteobacteria	Alphaproteobacteria	Rhodobacterales	Rhodobacteraceae	Rhodobacteraceae_unclassified	otu1112	0.0115019	0.0142283	0.00729093	0.0100034	0.0115842	0.00738029	0.00333611	0.00894628	0.007217	0.00295916	0.00319744	0.0070688	0	0	0	0	0	0	0	0	0	0	0	0
Proteobacteria	Alphaproteobacteria	Rhodobacterales	Rhodobacteraceae	Sulfitobacter	otu415	0	0.00158093	0	0.00142906	0	0	0.00166806	0	0	0	0	0	0	0.000945841	0	0	0	0.0858565	0	0.00158587	0	0	0	0
Bacteroidetes	Flavobacteriia	Flavobacteriales	Flavobacteriaceae	Polaribacter	otu1529	0	0.00790464	0.00486062	0	0.00643567	0.00590423	0.00166806	0.00149105	0.014434	0.0138094	0.0207834	0.0106032	0	0	0	0	0	0	0	0	0	0	0	0.00123279
Proteobacteria	Gammaproteobacteria	Oceanospirillales	SAR86 clade	SAR86 clade_unclassified	otu2192	0.00143773	0.00158093	0.00121516	0	0	0	0.00166806	0	0	0.000986388	0	0	0.0137054	0.0160793	0.0115961	0.00279916	0.00458642	0	0.00934099	0.0158587	0.00773958	0	0	0
Proteobacteria	Gammaproteobacteria	Oceanospirillales	Oceanospirillales_unclassified	Oceanospirillales_unclassified	otu1384	0.00143773	0	0.00121516	0	0.00128713	0	0.00166806	0.00149105	0	0	0	0.00117813	0.00959377	0.00378336	0.0127557	0.0069979	0.0126127	0	0.00778416	0.0095152	0.0139312	0.00142241	0.0023099	0.00369836
Proteobacteria	Gammaproteobacteria	Oceanospirillales	Oceanospirillaceae	Balneatrix	otu1356	0.00143773	0.00316186	0.00364547	0.00857437	0.00514854	0.00590423	0.00333611	0.00298209	0.00481134	0.00394555	0.00159872	0.00471254	0.00274108	0.00189168	0.00115961	0.00139958	0.00343981	0.0134151	0	0.00158587	0.00309583	0.00284483	0.00461979	0.00739672
Proteobacteria	Gammaproteobacteria	Oceanospirillales	Oceanospirillaceae	Oceanospirillaceae_unclassified	otu1331	0.00287546	0.00632371	0.00607578	0.0285812	0.019307	0.00885635	0.00333611	0.00149105	0.0036085	0.00295916	0.00479616	0.00471254	0	0	0	0	0	0.00134151	0	0	0	0	0	0
Proteobacteria	Proteobacteria_unclassified	Proteobacteria_unclassified	Proteobacteria_unclassified	Proteobacteria_unclassified	otu1211	0.0043132	0.00632371	0.00364547	0	0.00257427	0.00442818	0.00667223	0.00149105	0.00120283	0	0.00159872	0	0.00685269	0.0104043	0.00695765	0.0111966	0.00802623	0	0.00622733	0.0047576	0.00309583	0	0	0.00123279
Proteobacteria	Alphaproteobacteria	Rhodobacterales	Rhodobacteraceae	Sulfitobacter	otu1075	0	0.00632371	0.0121516	0.00571625	0.00900994	0.00590423	0	0.00596419	0.00841984	0.00493194	0.00959233	0.017672	0	0	0	0.00139958	0	0	0	0	0	0	0	0.00123279
Bacteroidetes	Flavobacteriia	Flavobacteriales	Flavobacteriaceae	Polaribacter	otu1064	0	0.00158093	0	0	0.00128713	0	0	0.00149105	0	0.000986388	0.00319744	0.00117813	0.00137054	0.00189168	0.00115961	0	0	0	0.00311366	0.0047576	0.00464375	0.0312931	0.0161693	0.0246557
Bacteroidetes	Flavobacteriia	Flavobacteriales	NS9 marine group	NS9 marine group_unclassified	otu1464	0.0129396	0.00790464	0.0109364	0.00285812	0.0038614	0.00147606	0.00834028	0.00596419	0.007217	0.00591833	0.00479616	0	0	0.00189168	0	0.00139958	0.00343981	0.00134151	0	0.00158587	0.00464375	0	0.00461979	0.00246557
Bacteroidetes	Flavobacteriia	Flavobacteriales	Flavobacteriaceae	Polaribacter	otu2137	0.00575093	0.0110665	0.00850609	0	0.0102971	0.00590423	0.00500417	0.0104373	0.0120283	0.00591833	0.0127898	0.00471254	0	0	0	0	0	0	0	0	0	0	0	0
Bacteroidetes	Flavobacteriia	Flavobacteriales	Flavobacteriaceae	Ulvibacter	otu1264	0	0.00158093	0.00972124	0	0.0038614	0.00442818	0	0.00596419	0.014434	0.00887749	0.0159872	0.0200283	0	0	0	0	0.0011466	0	0	0	0	0	0	0
Proteobacteria	Gammaproteobacteria	Xanthomonadales	JTB255 marine benthic group	JTB255 marine benthic group_unclassified	otu1110	0	0	0.00121516	0	0	0	0	0	0	0	0	0	0.0150759	0.00756673	0.0162345	0.0111966	0.00687963	0.00670754	0.00778416	0.0047576	0.00464375	0.00284483	0	0.00246557
Proteobacteria	Gammaproteobacteria	Cellvibrionales	Porticoccaceae	SAR92 clade	otu1428	0.0043132	0.00948557	0.00850609	0	0.00900994	0.00147606	0.0100083	0.00596419	0.00962267	0.00493194	0.00159872	0.00117813	0.00411162	0.00189168	0.00115961	0	0.00802623	0.00134151	0.00155683	0.00158587	0	0.00142241	0.0023099	0.00123279
Proteobacteria	Gammaproteobacteria	Oceanospirillales	Litoricolaceae	Litoricola	otu702	0.00143773	0.00316186	0.00243031	0.00285812	0.00257427	0.00295212	0.00166806	0.00149105	0.00481134	0.000986388	0.00319744	0.00589067	0.00411162	0.00756673	0.00115961	0.00559832	0.00229321	0.0174396	0.00934099	0.0047576	0.00309583	0	0.0023099	0
Proteobacteria	Gammaproteobacteria	Oceanospirillales	Oceanospirillaceae	Balneatrix	otu738	0.00143773	0.00158093	0.00364547	0	0.00257427	0.00295212	0	0	0	0.00197278	0.00639488	0.0035344	0.00411162	0.00283752	0.00927687	0.0069979	0.00687963	0.00804905	0.00155683	0.00792933	0.0108354	0.00142241	0.00692969	0.00246557
Proteobacteria	Gammaproteobacteria	Cellvibrionales	Porticoccaceae	SAR92 clade	otu2836	0.0129396	0.0142283	0.00972124	0.00142906	0.00257427	0.00295212	0.0150125	0.00894628	0.007217	0.00394555	0.00479616	0.00117813	0	0	0.00115961	0.00279916	0.00343981	0	0.00155683	0	0	0	0	0.00123279
Proteobacteria	Gammaproteobacteria	Alteromonadales	Colwelliaceae	Colwellia	otu317	0	0	0.00243031	0.00857437	0	0	0	0	0.00601417	0.017755	0.0271783	0.0223845	0	0	0	0	0	0	0	0	0	0	0	0.00123279
Proteobacteria	Gammaproteobacteria	Oceanospirillales	Oceanospirillaceae	Balneatrix	otu875	0	0	0.00243031	0.0185778	0.00128713	0.00147606	0.00166806	0	0.00240567	0.00493194	0.0175859	0.0129595	0	0	0	0	0	0.00670754	0	0	0	0.00142241	0.0138594	0.0110951
Bacteroidetes	Flavobacteriia	Flavobacteriales	Flavobacteriales_unclassified	Flavobacteriales_unclassified	otu1535	0	0	0	0	0	0	0.00166806	0.00149105	0	0	0	0	0.00685269	0.0141876	0.0127557	0.0069979	0.0171991	0	0.00622733	0.0095152	0.00619166	0	0	0
Bacteroidetes	Flavobacteriia	Flavobacteriales	Flavobacteriaceae	Ulvibacter	otu1539	0.00287546	0.00632371	0.0121516	0.00142906	0.0115842	0.00738029	0.00166806	0.0119284	0.00841984	0.00887749	0.00959233	0.00589067	0	0	0	0	0	0	0	0	0	0	0	0
Proteobacteria	Gammaproteobacteria	Oceanospirillales	Oceanospirillaceae	Balneatrix	otu869	0.00287546	0.00316186	0.00607578	0.0185778	0.0102971	0.0177127	0.00166806	0.00149105	0.0036085	0.00394555	0.00159872	0.00235627	0.00411162	0	0	0.00139958	0.00573302	0	0.00311366	0.00158587	0.00154792	0	0	0
Proteobacteria	Gammaproteobacteria	Cellvibrionales	Porticoccaceae	SAR92 clade	otu1874	0.00862639	0.00474278	0.00729093	0.00142906	0.0102971	0.00885635	0.0116764	0.00298209	0.00601417	0.00295916	0	0.00117813	0.00274108	0	0.00115961	0.00279916	0.00687963	0.00134151	0.00155683	0.00158587	0.00154792	0	0.0023099	0.00369836
Proteobacteria	Gammaproteobacteria	Cellvibrionales	Porticoccaceae	SAR92 clade	otu1759	0.00287546	0.00158093	0	0	0	0	0.00166806	0.00149105	0	0	0	0	0.00274108	0.00945841	0.00811726	0.00839748	0.0206389	0	0.0124547	0.00634347	0.00928749	0	0	0.00123279
Proteobacteria	Gammaproteobacteria	Oceanospirillales	Oceanospirillaceae	Balneatrix	otu2299	0.0100641	0.00316186	0.00364547	0	0	0.00147606	0.0100083	0.00745523	0.00120283	0.000986388	0.00159872	0.00235627	0.00137054	0.0141876	0.00927687	0.00279916	0.00458642	0	0.00622733	0.0047576	0.00154792	0	0	0
Proteobacteria	Gammaproteobacteria	Oceanospirillales	Oceanospirillaceae	Balneatrix	otu1903	0.00143773	0.00474278	0.00364547	0.00142906	0.00900994	0.00738029	0	0.00149105	0.007217	0.000986388	0.00159872	0.00235627	0.00137054	0	0.00115961	0.00279916	0.00229321	0	0	0.00158587	0.00154792	0.00711207	0.0369583	0.00862951
Proteobacteria	Gammaproteobacteria	BD7-8 marine group	BD7-8 marine group_unclassified	BD7-8 marine group_unclassified	otu525	0.0043132	0.00316186	0.00243031	0.0185778	0.00514854	0.0103324	0.00667223	0.00596419	0.0036085	0.00986388	0.00959233	0.0106032	0	0	0	0	0	0	0	0	0	0	0	0
Proteobacteria	Gammaproteobacteria	Alteromonadales	Colwelliaceae	Colwelliaceae_unclassified	otu1024	0	0.00632371	0.00364547	0.00285812	0.0038614	0.00147606	0	0.00149105	0.00962267	0.017755	0.0223821	0.0129595	0	0	0	0	0	0	0	0	0	0.00142241	0	0.00123279
Proteobacteria	Proteobacteria_unclassified	Proteobacteria_unclassified	Proteobacteria_unclassified	Proteobacteria_unclassified	otu2210	0.00143773	0.00474278	0.00121516	0	0	0	0.0100083	0.00298209	0.00120283	0	0	0	0.00685269	0.0104043	0.0115961	0.00279916	0.00573302	0	0.0046705	0.0158587	0.00928749	0	0	0.00123279
Proteobacteria	Proteobacteria_unclassified	Proteobacteria_unclassified	Proteobacteria_unclassified	Proteobacteria_unclassified	otu2029	0.0100641	0.00948557	0.015797	0	0.00257427	0.00442818	0.0133445	0.00745523	0.00962267	0	0.00799361	0.00471254	0.00274108	0	0.00115961	0	0.0011466	0	0.00155683	0.00158587	0	0	0	0
Proteobacteria	Proteobacteria_unclassified	Proteobacteria_unclassified	Proteobacteria_unclassified	Proteobacteria_unclassified	otu1552	0.0115019	0.00316186	0.0145819	0.00571625	0.00643567	0.0103324	0.00166806	0.00596419	0.0132312	0.00690471	0.00479616	0.00117813	0	0.000945841	0	0.00139958	0	0	0	0	0	0	0	0
Proteobacteria	Alphaproteobacteria	SAR11 clade	Surface 1	Surface 1_unclassified	otu2916	0.00718866	0.00316186	0.0109364	0.00285812	0.00900994	0.00885635	0.0116764	0.00447314	0.00841984	0.000986388	0.00319744	0.0070688	0.00274108	0.00189168	0.00115961	0.00279916	0.0011466	0	0	0	0	0	0.0023099	0
Bacteroidetes	Cytophagia	Cytophagales	Flammeovirgaceae	Marinoscillum	otu1482	0.0043132	0.0110665	0.0109364	0.00142906	0.00643567	0.0103324	0	0.00298209	0.00481134	0.00197278	0.00799361	0.0070688	0.00137054	0	0	0	0.00343981	0	0.00155683	0	0.00309583	0	0.00692969	0.00616394
Bacteroidetes	Flavobacteriia	Flavobacteriales	NS7 marine group	NS7 marine group_unclassified	otu669	0.0043132	0.00316186	0.00121516	0.0157197	0.00900994	0.00590423	0.00500417	0.00298209	0.00120283	0.00197278	0.00159872	0.0035344	0.00274108	0.00472921	0	0	0	0.00268302	0.0140115	0.00317173	0.00309583	0.00284483	0	0.00246557
Bacteroidetes	Flavobacteriia	Flavobacteriales	Flavobacteriaceae	Polaribacter	otu2761	0.00143773	0.00316186	0.00243031	0	0.00514854	0.00295212	0.00333611	0.00745523	0.00601417	0.00493194	0.00159872	0.00117813	0.00137054	0.00283752	0.00463843	0.00279916	0.0126127	0.00134151	0	0.00158587	0.00619166	0.00142241	0.00461979	0.00739672
Bacteroidetes	Flavobacteriia	Flavobacteriales	Cryomorphaceae	Fluviicola	otu451	0.00862639	0	0.0121516	0.0128616	0.00514854	0.0103324	0.0116764	0.00596419	0.0036085	0.00690471	0.00159872	0.00824694	0	0	0	0	0	0.00134151	0	0	0	0	0	0
Bacteroidetes	Flavobacteriia	Flavobacteriales	Flavobacteriaceae	Polaribacter	otu1014	0.00287546	0.0110665	0.00486062	0.0157197	0.0038614	0.00885635	0	0.00447314	0.00601417	0.00690471	0.00319744	0.0153157	0	0	0.00115961	0.00139958	0	0	0	0	0	0	0	0.00123279
Bacteroidetes	Flavobacteriia	Flavobacteriales	Flavobacteriaceae	Polaribacter	otu1245	0	0.0126474	0.00729093	0	0.00257427	0.00295212	0	0.00149105	0.0108255	0.0157822	0.0143885	0.0153157	0	0	0	0	0	0	0	0	0	0	0	0
Bacteroidetes	Flavobacteriia	Flavobacteriales	Flavobacteriaceae	Polaribacter	otu3475	0	0.00474278	0.00607578	0	0.00128713	0.00147606	0	0.0119284	0.021651	0.0197278	0.011191	0.0035344	0	0	0	0	0	0	0	0	0	0	0	0
Proteobacteria	Gammaproteobacteria	Cellvibrionales	Porticoccaceae	SAR92 clade	otu1661	0	0.00316186	0	0	0.00257427	0	0.00166806	0	0	0	0	0	0.0150759	0.00472921	0.0115961	0.00139958	0.0126127	0	0.0108978	0.00317173	0.0139312	0.00142241	0.0023099	0.00369836
Proteobacteria	Gammaproteobacteria	Oceanospirillales	Oceanospirillales_unclassified	Oceanospirillales_unclassified	otu3212	0.00287546	0.00316186	0	0	0	0	0.00333611	0	0.00120283	0	0.00159872	0	0.0123349	0.00662089	0.00811726	0.0069979	0.00687963	0	0.0108978	0.0126869	0.0123833	0	0	0.00123279
Proteobacteria	Gammaproteobacteria	Cellvibrionales	Porticoccaceae	SAR92 clade	otu1348	0.0172528	0.00790464	0.0109364	0	0.00128713	0.00885635	0.00500417	0.00298209	0.00481134	0.00197278	0	0.00117813	0.00411162	0.000945841	0.00811726	0.00139958	0.00802623	0.00134151	0	0	0.00154792	0	0	0
Proteobacteria	Gammaproteobacteria	Oceanospirillales	Oceanospirillaceae	Balneatrix	otu1602	0.0043132	0.00790464	0.00850609	0.00857437	0.0102971	0.0162366	0.00500417	0.00298209	0.00120283	0.00295916	0.00319744	0.00235627	0.00137054	0.000945841	0.00115961	0.00139958	0.00458642	0.00268302	0.00155683	0	0.00154792	0	0.0023099	0
Proteobacteria	Gammaproteobacteria	Oceanospirillales	Oceanospirillales_unclassified	Oceanospirillales_unclassified	otu2462	0.0115019	0.00316186	0.0109364	0.00428718	0.0077228	0.00885635	0.00333611	0.0119284	0.00481134	0.00394555	0.00319744	0.00117813	0	0	0.00463843	0.00139958	0	0.00268302	0.00155683	0.00158587	0	0	0.0023099	0.00123279
Proteobacteria	Gammaproteobacteria	Alteromonadales	Colwelliaceae	Colwellia	otu1013	0	0	0	0.00571625	0	0	0	0	0.00120283	0.000986388	0.00479616	0.0035344	0	0.000945841	0	0	0.00229321	0.0120736	0	0	0	0.00853449	0.0277187	0.0295869
Proteobacteria	Gammaproteobacteria	Oceanospirillales	Oceanospirillaceae	Balneatrix	otu1415	0	0	0	0.00571625	0.00128713	0	0	0.00447314	0.00601417	0.0147958	0.0127898	0.00824694	0	0.00189168	0	0.00139958	0	0.00268302	0	0	0.00464375	0.00284483	0.00923958	0.0110951
Proteobacteria	Gammaproteobacteria	Alteromonadales	Colwelliaceae	Colwellia	otu2032	0	0	0	0.00142906	0	0	0	0	0.00120283	0.000986388	0.00479616	0.00589067	0	0	0	0	0	0	0	0	0	0.0113793	0.0277187	0.0431476
Proteobacteria	Proteobacteria_unclassified	Proteobacteria_unclassified	Proteobacteria_unclassified	Proteobacteria_unclassified	otu740	0.0043132	0.00316186	0.00121516	0.0128616	0.00128713	0.00295212	0	0.00745523	0.007217	0.000986388	0.00319744	0.00235627	0	0.00189168	0.0115961	0.00279916	0.00458642	0.00939055	0	0.00317173	0	0	0.00692969	0.00246557
Proteobacteria	Deltaproteobacteria	SAR324 clade(Marine group B)	SAR324 clade(Marine group B)_unclassified	SAR324 clade(Marine group B)_unclassified	otu2165	0	0	0	0	0	0	0	0	0	0	0	0	0.0109643	0.0151335	0.0185537	0.00139958	0.00802623	0	0.0046705	0.0111011	0.0108354	0	0	0
Bacteroidetes	Flavobacteriia	Flavobacteriales	Flavobacteriaceae	Polaribacter	otu2181	0.0043132	0.0173902	0.0194425	0.0114325	0.0077228	0.0103324	0	0.00149105	0.007217	0.00394555	0	0.0035344	0	0	0	0	0	0	0	0	0	0	0	0
Bacteroidetes	Flavobacteriia	Flavobacteriales	Flavobacteriaceae	Flavobacteriaceae_unclassified	otu1359	0.00287546	0.00474278	0.0121516	0.00571625	0.00900994	0.00442818	0.00166806	0.00745523	0.00841984	0.00690471	0.011191	0.0106032	0	0	0	0	0	0	0	0	0	0	0	0
Bacteroidetes	Flavobacteriia	Flavobacteriales	Flavobacteriaceae	Formosa	otu1171	0.00143773	0.00948557	0.0109364	0.00142906	0.00900994	0.00738029	0.00166806	0	0.014434	0.00986388	0.00799361	0.00942507	0	0	0	0	0	0	0	0	0	0	0	0
Proteobacteria	Gammaproteobacteria	Order Incertae Sedis	Family Incertae Sedis	Marinicella	otu1277	0.00143773	0	0	0	0.00128713	0.00295212	0.00500417	0	0.00120283	0.000986388	0	0.00117813	0.0109643	0.00851257	0.00695765	0.00419874	0.00573302	0	0.00934099	0.00792933	0.00773958	0.00853449	0	0.00246557
Proteobacteria	Gammaproteobacteria	Oceanospirillales	Oceanospirillaceae	Balneatrix	otu1341	0.00143773	0.00158093	0.00243031	0	0	0	0.00166806	0	0	0	0	0	0.0109643	0.00472921	0.00927687	0.00839748	0.0206389	0.00134151	0.0046705	0.00792933	0.00619166	0.00284483	0	0
Proteobacteria	Gammaproteobacteria	Oceanospirillales	Oceanospirillales_unclassified	Oceanospirillales_unclassified	otu1659	0	0.00158093	0.00121516	0	0	0	0	0	0	0	0	0	0.00959377	0.0113501	0.00695765	0.0069979	0.0137593	0	0.00622733	0.0142728	0.0108354	0	0	0.00123279
Proteobacteria	Gammaproteobacteria	Oceanospirillales	SAR86 clade	SAR86 clade_unclassified	otu2838	0	0.00158093	0.00121516	0	0	0	0.00166806	0	0	0	0	0	0.00959377	0.0104043	0.0139153	0.0069979	0.011466	0	0.00934099	0.0111011	0.00619166	0	0	0
Proteobacteria	Gammaproteobacteria	Oceanospirillales	Oceanospirillales_unclassified	Oceanospirillales_unclassified	otu1307	0	0	0.00121516	0	0	0	0	0.00149105	0.00240567	0.000986388	0	0	0.00822323	0.00567505	0.0115961	0.00279916	0.00573302	0	0.00934099	0.0158587	0.0154792	0.00284483	0	0.00369836
Proteobacteria	Gammaproteobacteria	Oceanospirillales	Oceanospirillales_unclassified	Oceanospirillales_unclassified	otu1477	0.00718866	0	0.00121516	0	0.0038614	0.00147606	0.00166806	0.00298209	0.00120283	0	0	0.0035344	0.00548216	0.0122959	0.00927687	0.00139958	0.0103194	0	0.00778416	0.00317173	0.00154792	0	0.00461979	0.00369836
Proteobacteria	Gammaproteobacteria	Cellvibrionales	Porticoccaceae	SAR92 clade	otu2054	0.00862639	0.0158093	0.0121516	0	0.0038614	0.00442818	0.0200167	0.00894628	0.00601417	0.000986388	0.00319744	0.0070688	0	0	0	0	0	0.00134151	0	0	0	0	0	0
Proteobacteria	Gammaproteobacteria	Alteromonadales	Alteromonadaceae	Paraglaciecola	otu594	0.00143773	0	0	0.070024	0.0038614	0.00147606	0	0.00298209	0.00240567	0.00394555	0	0.00235627	0	0	0	0	0	0	0	0	0.00154792	0	0	0
Bacteroidetes	Sphingobacteriia	Sphingobacteriales	NS11-12 marine group	NS11-12 marine group_unclassified	otu1859	0.00143773	0.00790464	0.0121516	0.00142906	0.0038614	0.00295212	0	0.00596419	0.021651	0.00690471	0.00959233	0.00824694	0	0	0	0	0	0	0	0	0	0	0.0023099	0
Proteobacteria	Alphaproteobacteria	SAR11 clade	Surface 1	Surface 1_unclassified	otu1777	0.00575093	0.00632371	0.00607578	0.00142906	0.00257427	0.00442818	0.0100083	0.00447314	0.00240567	0.00197278	0	0	0.00274108	0.00472921	0.00695765	0.00839748	0.00802623	0	0.00155683	0.00158587	0.00619166	0	0	0
Proteobacteria	Alphaproteobacteria	Alphaproteobacteria_unclassified	Alphaproteobacteria_unclassified	Alphaproteobacteria_unclassified	otu1123	0.0043132	0.00316186	0.00607578	0.0171487	0.00128713	0.0103324	0.00500417	0.00298209	0.0108255	0.00394555	0.00479616	0.00235627	0	0	0.00347883	0	0.0011466	0.00268302	0.00311366	0.00317173	0.00154792	0	0	0
Proteobacteria	Epsilonproteobacteria	Campylobacterales	Campylobacteraceae	Arcobacter	otu2313	0.00287546	0	0.00243031	0.0214359	0.00128713	0.00295212	0.00333611	0	0.00120283	0.00493194	0.0223821	0.0129595	0	0	0	0	0	0	0	0	0	0.00142241	0.00692969	0.00616394
Bacteroidetes	Flavobacteriia	Flavobacteriales	Flavobacteriaceae	Polaribacter	otu1556	0.00718866	0.0110665	0.00607578	0.00428718	0.0102971	0.00590423	0.00667223	0.00298209	0.0120283	0.00394555	0.00799361	0.0070688	0	0	0	0	0	0	0	0	0	0	0	0.00123279
Bacteroidetes	Flavobacteriia	Flavobacteriales	Flavobacteriaceae	Flavobacteriaceae_unclassified	otu1616	0.0043132	0.00948557	0.0145819	0.00428718	0.00643567	0.0118085	0.00333611	0.00298209	0.007217	0.00295916	0.00479616	0.0129595	0	0	0	0	0	0	0	0	0	0	0	0
Bacteroidetes	Flavobacteriia	Flavobacteriales	Cryomorphaceae	Owenweeksia	otu1662	0.0043132	0.0173902	0.00850609	0.00285812	0.00514854	0.00147606	0.00166806	0	0.0108255	0.0147958	0.00959233	0.00589067	0	0	0	0	0	0	0	0	0	0	0	0
Proteobacteria	Gammaproteobacteria	Oceanospirillales	ZD0405	ZD0405_unclassified	otu2721	0.00287546	0.00474278	0.00121516	0	0.00128713	0.00295212	0.0150125	0.00149105	0.00240567	0	0	0.00117813	0.0109643	0.00662089	0.00463843	0.00139958	0.00458642	0	0.00934099	0.0095152	0.00928749	0	0	0
Proteobacteria	Gammaproteobacteria	Alteromonadales	Colwelliaceae	Colwellia	otu1452	0.00143773	0	0.00243031	0	0	0.00295212	0.00333611	0	0.00240567	0.00394555	0.00479616	0	0.00137054	0.000945841	0.00811726	0.00559832	0.00343981	0	0	0.0047576	0.0170271	0.0099569	0.00923958	0.00862951
Proteobacteria	Gammaproteobacteria	Alteromonadales	Colwelliaceae	Colwellia	otu895	0	0	0	0.00714531	0	0	0	0	0	0.00394555	0.0127898	0.0141376	0	0	0	0	0	0.00268302	0	0	0	0.017069	0.0138594	0.0184918
Proteobacteria	Gammaproteobacteria	Alteromonadales	Colwelliaceae	Colwelliaceae_unclassified	otu1430	0	0	0	0.0100034	0	0.00590423	0	0	0.00120283	0.00197278	0.0191847	0.00942507	0	0	0	0	0	0.0107321	0	0	0.00154792	0	0.0161693	0.017259
Proteobacteria	Gammaproteobacteria	Oceanospirillales	Oceanospirillaceae	Balneatrix	otu1780	0	0.00632371	0.0145819	0.00428718	0.00643567	0.00147606	0.00166806	0.00298209	0.0156368	0.00690471	0.00799361	0.00589067	0	0	0.00115961	0	0	0.00134151	0	0	0	0	0.00461979	0.00246557
Proteobacteria	Gammaproteobacteria	Oceanospirillales	Oceanospirillaceae	Balneatrix	otu2328	0	0	0	0	0	0.00147606	0	0	0	0	0	0	0	0	0	0.0839748	0.00229321	0.00134151	0	0	0	0	0	0
Proteobacteria	Proteobacteria_unclassified	Proteobacteria_unclassified	Proteobacteria_unclassified	Proteobacteria_unclassified	otu2446	0.00287546	0.00474278	0.00364547	0.0128616	0.00643567	0.0118085	0.00333611	0.00447314	0.00841984	0.00986388	0.00959233	0.00471254	0	0	0	0.00139958	0	0	0	0	0.00154792	0	0	0
Proteobacteria	Proteobacteria_unclassified	Proteobacteria_unclassified	Proteobacteria_unclassified	Proteobacteria_unclassified	otu1516	0	0.00158093	0.00729093	0.024294	0.0077228	0.0177127	0	0.00596419	0.007217	0.00197278	0.00639488	0.00589067	0	0	0	0	0	0.00134151	0	0	0	0	0	0
Proteobacteria	Alphaproteobacteria	Rhodobacterales	Rhodobacteraceae	Rhodobacteraceae_unclassified	otu1093	0.00143773	0.0110665	0.00850609	0	0.00514854	0.00442818	0.00333611	0.00447314	0.0036085	0.0147958	0.00799361	0.0129595	0	0	0	0	0	0	0	0	0	0	0	0.00246557
Bacteroidetes	Flavobacteriia	Flavobacteriales	NS9 marine group	NS9 marine group_unclassified	otu2003	0.00143773	0	0	0	0	0	0	0	0	0	0	0	0.00548216	0.0122959	0.0127557	0.00839748	0.011466	0	0.00934099	0.0095152	0.00773958	0.00142241	0	0
Bacteroidetes	Flavobacteriia	Flavobacteriales	Flavobacteriaceae	NS5 marine group	otu1310	0.00862639	0.0126474	0.0121516	0.00285812	0.0038614	0.00442818	0.00667223	0.00298209	0.0120283	0.00197278	0.00639488	0.0070688	0	0	0	0	0.0011466	0.00134151	0	0	0	0	0.0023099	0
Bacteroidetes	Flavobacteriia	Flavobacteriales	Flavobacteriaceae	Polaribacter	otu2412	0.00287546	0.0110665	0.00607578	0.00142906	0.00128713	0.0103324	0.00333611	0.00596419	0.014434	0.00690471	0.00959233	0.00824694	0	0	0	0	0	0	0	0	0.00154792	0	0	0.00123279
Bacteroidetes	Flavobacteriia	Flavobacteriales	Flavobacteriaceae	Flavobacteriaceae_unclassified	otu3283	0.00287546	0.00790464	0.00364547	0.00285812	0.0102971	0.00738029	0.00166806	0.00596419	0.00481134	0.00591833	0.00639488	0.00589067	0	0	0.00115961	0	0	0	0.00155683	0	0.00154792	0	0.00923958	0.00862951
Proteobacteria	Gammaproteobacteria	Oceanospirillales	ZD0405	ZD0405_unclassified	otu2249	0.00143773	0.00474278	0	0	0	0	0	0.00149105	0	0	0	0	0.00411162	0.00945841	0.0139153	0.00979706	0.00687963	0	0.00934099	0.0111011	0.0108354	0	0	0
Proteobacteria	Gammaproteobacteria	Cellvibrionales	Porticoccaceae	SAR92 clade	otu1360	0.00143773	0.00632371	0.0121516	0.00714531	0.0038614	0	0.00166806	0.00745523	0.00841984	0.00986388	0.00959233	0.0117813	0	0	0	0	0	0	0	0	0	0	0	0.00123279
Proteobacteria	Gammaproteobacteria	Alteromonadales	Pseudoalteromonadaceae	Pseudoalteromonas	otu1694	0.00143773	0	0	0.00571625	0	0	0	0	0	0	0	0	0	0	0.00231922	0.0741777	0	0.00268302	0	0	0.00154792	0	0	0
Proteobacteria	Gammaproteobacteria	Cellvibrionales	Porticoccaceae	SAR92 clade	otu2283	0.00143773	0.00790464	0.0194425	0	0.00128713	0.00147606	0.00500417	0.00298209	0.00841984	0.0147958	0.00639488	0.00589067	0	0	0	0	0.0011466	0	0	0	0	0	0.0023099	0.00123279
Proteobacteria	Gammaproteobacteria	Oceanospirillales	Oceanospirillaceae	Balneatrix	otu998	0	0	0	0.00142906	0	0	0	0	0	0	0	0	0	0	0.00231922	0.0825752	0.0011466	0	0	0	0	0	0	0
Proteobacteria	Gammaproteobacteria	Oceanospirillales	Oceanospirillaceae	Balneatrix	otu1026	0	0	0.00121516	0.00714531	0	0.00442818	0	0.00149105	0.00240567	0.00887749	0.00799361	0.0070688	0	0	0	0	0	0.00402452	0	0	0.00154792	0.00711207	0.0184792	0.017259
Proteobacteria	Proteobacteria_unclassified	Proteobacteria_unclassified	Proteobacteria_unclassified	Proteobacteria_unclassified	otu1581	0.00143773	0	0.00121516	0	0.00128713	0.00147606	0	0.00149105	0.00120283	0	0	0	0.0123349	0.0113501	0.0127557	0.00979706	0.0137593	0	0.00155683	0.00317173	0.00464375	0	0	0
Proteobacteria	Alphaproteobacteria	SAR11 clade	Surface 1	Surface 1_unclassified	otu2348	0.00287546	0.00316186	0	0.00142906	0.00128713	0.00295212	0.00500417	0.00149105	0.00120283	0	0	0.00117813	0.00411162	0.0151335	0.00695765	0.00839748	0.00343981	0.00268302	0.00622733	0.0047576	0.00773958	0	0	0
Proteobacteria	Alphaproteobacteria	Rhodobacterales	Rhodobacteraceae	Sulfitobacter	otu937	0.0043132	0.00474278	0.00121516	0.0271522	0.00900994	0.00885635	0.00166806	0.00447314	0.00240567	0.00197278	0.00959233	0.0106032	0	0	0	0	0	0	0	0	0	0	0	0
Proteobacteria	Alphaproteobacteria	Rhodobacterales	Rhodobacteraceae	Rhodobacteraceae_unclassified	otu1691	0.00287546	0.00790464	0.0121516	0	0.0180199	0.00590423	0.0116764	0.00894628	0.0132312	0	0.00159872	0.00235627	0	0	0	0	0	0	0	0	0	0	0	0
Proteobacteria	Alphaproteobacteria	Caulobacterales	Caulobacteraceae	Brevundimonas	otu441	0	0	0	0.00571625	0	0	0	0	0	0	0	0	0	0	0.00115961	0	0	0.0764659	0	0	0	0	0	0
Proteobacteria	Betaproteobacteria	Hydrogenophilales	Hydrogenophilaceae	Hydrogenophilaceae_unclassified	otu1031	0.00862639	0.00632371	0.00607578	0.00142906	0.00257427	0.00147606	0.0100083	0.00894628	0.00120283	0.00295916	0	0.00117813	0.00274108	0.00378336	0.00579804	0.00419874	0.00229321	0	0.0046705	0.0047576	0.00619166	0	0	0
Bacteroidetes	Flavobacteriia	Flavobacteriales	Flavobacteriaceae	Polaribacter	otu391	0	0	0.00121516	0.0357265	0.00514854	0.00295212	0.00333611	0.00447314	0	0.00591833	0.00479616	0.00942507	0.00137054	0	0	0	0	0.00268302	0	0	0	0.00284483	0.00692969	0
Bacteroidetes	Flavobacteriia	Flavobacteriales	Flavobacteriaceae	NS3a marine group	otu1760	0.00287546	0.00474278	0.0170122	0.00142906	0.00257427	0.00442818	0	0.00298209	0.0120283	0.0078911	0.0175859	0.0070688	0	0	0	0	0	0	0	0	0	0	0	0
Bacteroidetes	Flavobacteriia	Flavobacteriales	Flavobacteriaceae	Polaribacter	otu1770	0	0.0126474	0.00364547	0.00571625	0.00514854	0.0118085	0.00500417	0.00596419	0.0036085	0.00591833	0	0.0070688	0	0.00189168	0	0.00419874	0.0011466	0.00268302	0	0.00158587	0.00464375	0.00142241	0	0
Proteobacteria	Gammaproteobacteria	Cellvibrionales	Porticoccaceae	SAR92 clade	otu1079	0.00287546	0.00158093	0.00121516	0.00428718	0.00128713	0.00147606	0.00166806	0	0.00481134	0.00295916	0	0.00235627	0.00685269	0.00567505	0.00231922	0.0069979	0.00802623	0.00268302	0.00155683	0.0047576	0.00928749	0	0.00692969	0.00369836
Proteobacteria	Gammaproteobacteria	Oceanospirillales	Oceanospirillales_unclassified	Oceanospirillales_unclassified	otu1651	0.00718866	0.00632371	0.00486062	0	0.00128713	0	0.00667223	0.00447314	0.00240567	0	0.00159872	0.00117813	0.00548216	0.00189168	0.00695765	0.0111966	0.0103194	0	0.00311366	0.00634347	0.00154792	0	0.0023099	0
Proteobacteria	Gammaproteobacteria	Order Incertae Sedis	Family Incertae Sedis	Marinicella	otu3150	0.00575093	0.00948557	0.00364547	0	0.00257427	0.00147606	0.00500417	0.00447314	0.0036085	0	0	0	0.00274108	0.00662089	0.00695765	0.00559832	0.00458642	0	0.0046705	0.0047576	0.0123833	0	0	0
Proteobacteria	Gammaproteobacteria	Oceanospirillales	Oceanospirillaceae	Balneatrix	otu1825	0.00575093	0.00316186	0.0133667	0.0214359	0.00514854	0.00147606	0.00333611	0.00745523	0.00601417	0.00591833	0.00639488	0.00235627	0.00137054	0	0	0	0	0	0	0	0	0	0	0
Proteobacteria	Gammaproteobacteria	Oceanospirillales	Oceanospirillales_unclassified	Oceanospirillales_unclassified	otu1048	0.00862639	0.00158093	0.00364547	0.0114325	0.0077228	0.0132845	0.00500417	0.00745523	0.00240567	0.00887749	0.00159872	0.00589067	0	0	0	0.00139958	0.0011466	0.00134151	0	0	0.00154792	0	0	0
Proteobacteria	Gammaproteobacteria	Oceanospirillales	Oceanospirillaceae	Balneatrix	otu1803	0.00287546	0	0.00486062	0.00571625	0.0115842	0.00442818	0.00333611	0	0.007217	0.00394555	0.00639488	0.00117813	0	0	0.00231922	0	0.0011466	0.00536603	0	0	0	0	0.00461979	0.017259
Proteobacteria	Gammaproteobacteria	Oceanospirillales	Oceanospirillaceae	Balneatrix	otu718	0.00143773	0.00474278	0.00121516	0.0100034	0.0115842	0.00442818	0	0.00447314	0.00240567	0.00493194	0.00319744	0.00117813	0	0.000945841	0.00347883	0.00559832	0.0011466	0	0.00311366	0.00158587	0	0.00284483	0.00461979	0.0110951
Proteobacteria	Gammaproteobacteria	Alteromonadales	Colwelliaceae	Colwelliaceae_unclassified	otu1102	0	0	0	0	0	0	0	0	0.00120283	0.000986388	0.00159872	0.00117813	0	0	0	0	0	0	0	0	0	0.0298707	0.0346484	0.0271213
Proteobacteria	Proteobacteria_unclassified	Proteobacteria_unclassified	Proteobacteria_unclassified	Proteobacteria_unclassified	otu1685	0.00143773	0.00158093	0.00121516	0	0	0	0	0	0	0	0	0	0.00548216	0.0141876	0.00695765	0.0069979	0.0103194	0	0.0108978	0.00792933	0.0108354	0	0.0023099	0
Proteobacteria	Proteobacteria_unclassified	Proteobacteria_unclassified	Proteobacteria_unclassified	Proteobacteria_unclassified	otu622	0.0043132	0.00632371	0.00729093	0.0100034	0.0102971	0.00738029	0.00333611	0.00447314	0.0120283	0.00493194	0.00639488	0.0035344	0	0	0	0	0	0.00268302	0	0	0	0	0	0
Bacteroidetes	Sphingobacteriia	Sphingobacteriales	NS11-12 marine group	NS11-12 marine group_unclassified	otu1695	0.00862639	0.00474278	0.0133667	0.00285812	0.00257427	0.00147606	0.00166806	0.00447314	0.00962267	0.012823	0.00639488	0.0070688	0	0	0	0	0	0	0	0	0	0	0	0.00246557
Actinobacteria	Actinobacteria	Micrococcales	Microbacteriaceae	Microbacterium	otu236	0	0	0	0.00428718	0	0	0	0	0	0	0	0	0	0	0	0.00279916	0	0.0751244	0	0	0	0	0	0
Proteobacteria	Alphaproteobacteria	SAR11 clade	Surface 1	Surface 1_unclassified	otu1842	0.00575093	0.00790464	0.00972124	0	0.0038614	0.00147606	0.00333611	0.00596419	0.00962267	0.00295916	0.00159872	0.00471254	0.00274108	0.000945841	0.00463843	0.00559832	0.00229321	0	0.00155683	0.00158587	0.00464375	0	0	0
Proteobacteria	Alphaproteobacteria	SAR11 clade	Surface 1	Surface 1_unclassified	otu1733	0.0143773	0.00790464	0.00850609	0	0.00643567	0.00147606	0.0100083	0.0104373	0.00841984	0.000986388	0.00159872	0.00235627	0	0.000945841	0.00231922	0.00279916	0.0011466	0	0	0.00158587	0.00154792	0	0	0.00123279
Proteobacteria	Alphaproteobacteria	Rhodobacterales	Rhodobacteraceae	Sulfitobacter	otu1700	0.00287546	0.00948557	0.0121516	0.00428718	0.00643567	0.0118085	0	0.00745523	0.00601417	0.0118367	0.00319744	0.0035344	0	0	0	0	0	0	0	0	0	0	0	0
Proteobacteria	Betaproteobacteria	Methylophilales	Methylophilaceae	Methylotenera	otu1460	0.0043132	0.00158093	0.00607578	0.0142906	0.0244555	0.0147606	0.00166806	0.00149105	0.00481134	0.00295916	0.00159872	0.0035344	0	0	0	0	0	0	0	0	0	0	0	0
Bacteroidetes	Flavobacteriia	Flavobacteriales	Flavobacteriaceae	Polaribacter	otu2602	0.00143773	0.00632371	0.00364547	0	0.00257427	0.00295212	0.00834028	0.00149105	0.00120283	0.000986388	0	0	0.00137054	0.00283752	0.00347883	0.00279916	0.0103194	0	0.00311366	0.00317173	0.00928749	0.00568966	0	0.0110951
Bacteroidetes	Flavobacteriia	Flavobacteriales	Flavobacteriaceae	Polaribacter	otu1193	0.00287546	0.00158093	0.00243031	0.0271522	0.00257427	0.00442818	0.00166806	0.00447314	0.00481134	0.00591833	0.011191	0.0117813	0	0	0	0	0	0.00134151	0	0	0	0	0	0
Bacteroidetes	Flavobacteriia	Flavobacteriales	Flavobacteriaceae	Polaribacter	otu2030	0.00287546	0.00632371	0.00607578	0.00428718	0.0038614	0.00295212	0	0.00149105	0.007217	0.00295916	0.00159872	0	0	0	0.00463843	0.00419874	0.00343981	0.00268302	0	0	0.00154792	0.00284483	0.0138594	0.0123279
Bacteroidetes	Flavobacteriia	Flavobacteriales	Cryomorphaceae	Owenweeksia	otu1185	0.00143773	0.00316186	0.00607578	0.00142906	0.0038614	0.00147606	0	0.00447314	0.00601417	0.00591833	0.00479616	0	0	0	0.00115961	0	0.0011466	0	0	0.00158587	0.00154792	0	0.0161693	0.0246557
Bacteroidetes	Flavobacteriia	Flavobacteriales	Flavobacteriaceae	Polaribacter	otu1850	0	0.00632371	0.00850609	0.00142906	0.0102971	0.0118085	0.00166806	0.00298209	0.00962267	0.00591833	0.00959233	0.0117813	0	0	0	0	0	0	0	0	0	0	0	0
Proteobacteria	Gammaproteobacteria	Cellvibrionales	Porticoccaceae	SAR92 clade	otu1536	0.00287546	0.00158093	0.00243031	0	0	0.00147606	0.00500417	0.00149105	0.00120283	0.000986388	0	0	0.00411162	0.00662089	0.00811726	0.00559832	0.0137593	0	0.00778416	0.00792933	0.00773958	0	0	0.00123279
Proteobacteria	Gammaproteobacteria	Oceanospirillales	Oceanospirillaceae	Balneatrix	otu1703	0	0	0	0	0.00128713	0	0	0.00149105	0	0.000986388	0	0	0.00411162	0.0122959	0.0220326	0.00279916	0.00343981	0	0.00778416	0.0142728	0.00464375	0	0.0023099	0
Proteobacteria	Gammaproteobacteria	Alteromonadales	Colwelliaceae	Colwelliaceae_unclassified	otu874	0	0	0	0	0	0	0	0	0	0.000986388	0.00319744	0.00235627	0	0	0	0	0	0	0	0	0	0.0213362	0.0461979	0.0258885
Proteobacteria	Gammaproteobacteria	Alteromonadales	Colwelliaceae	Colwelliaceae_unclassified	otu1306	0	0	0	0	0	0	0	0	0.00240567	0.00197278	0.00479616	0.00235627	0	0	0	0	0	0.00134151	0	0	0	0.00284483	0.0300286	0.0443803
Proteobacteria	Gammaproteobacteria	Alteromonadales	Colwelliaceae	Colwelliaceae_unclassified	otu2600	0	0	0	0	0	0	0	0	0	0	0	0	0	0	0	0	0	0	0	0	0	0.0270259	0.043888	0.0283541
Planctomycetes	Planctomycetacia	Planctomycetales	Planctomycetaceae	Blastopirellula	otu449	0	0	0	0.00142906	0	0	0	0	0	0	0	0	0.00959377	0.00851257	0.00347883	0.00139958	0.00573302	0.0362207	0.0046705	0.00634347	0.00154792	0	0	0
Bacteroidetes	Sphingobacteriia	Sphingobacteriales	NS11-12 marine group	NS11-12 marine group_unclassified	otu2569	0.00575093	0.0189711	0.0109364	0	0.0077228	0.00147606	0.00834028	0.00745523	0.00841984	0.00591833	0.00479616	0.00235627	0	0	0	0	0	0.00134151	0	0	0	0	0	0
Proteobacteria	Alphaproteobacteria	SAR11 clade	Surface 1	Surface 1_unclassified	otu1748	0.00287546	0.00316186	0.00486062	0.00285812	0.00514854	0.00147606	0.00834028	0	0.00240567	0.00197278	0	0.0035344	0.00685269	0.00283752	0.00811726	0.0069979	0.00343981	0	0.00311366	0.00158587	0.0108354	0	0	0
Bacteroidetes	Flavobacteriia	Flavobacteriales	Flavobacteriaceae	Flavobacteriaceae_unclassified	otu931	0.00143773	0.00790464	0.0109364	0.00285812	0.00643567	0.00738029	0.00667223	0.00596419	0.007217	0.00197278	0.00639488	0.00471254	0	0	0.00347883	0.00139958	0.0011466	0	0	0	0.00154792	0	0.00461979	0.00123279
Proteobacteria	Gammaproteobacteria	Oceanospirillales	Oceanospirillaceae	Balneatrix	otu1172	0	0	0	0.00285812	0	0	0.00166806	0	0	0	0	0	0.00822323	0.00472921	0.0104365	0.00279916	0.00917284	0.0147566	0.0108978	0.00317173	0.00773958	0.00284483	0	0
Proteobacteria	Gammaproteobacteria	Oceanospirillales	Oceanospirillaceae	Balneatrix	otu2524	0.00575093	0.00316186	0.00486062	0.0185778	0.00900994	0.00590423	0.00166806	0.00447314	0.00481134	0.00493194	0.00479616	0.0070688	0	0	0.00115961	0	0	0.00268302	0.00155683	0	0	0	0	0
Proteobacteria	Gammaproteobacteria	Gammaproteobacteria_unclassified	Gammaproteobacteria_unclassified	Gammaproteobacteria_unclassified	otu1959	0.00143773	0.00316186	0.00486062	0	0	0	0.00166806	0.00298209	0.00481134	0.0108503	0.00479616	0.00117813	0	0.00189168	0.00579804	0	0	0	0	0.00158587	0.0108354	0.00568966	0.00923958	0.0098623
Proteobacteria	Gammaproteobacteria	Oceanospirillales	Oceanospirillaceae	Balneatrix	otu1162	0	0.00158093	0	0.00142906	0.00128713	0	0.00166806	0	0.00120283	0.00295916	0.00319744	0.00235627	0	0	0.00231922	0	0.0011466	0	0	0	0.00154792	0.0099569	0.0508177	0.0184918
Verrucomicrobia	Opitutae	Puniceicoccales	Puniceicoccaceae	Pelagicoccus	otu663	0.00575093	0	0	0.0128616	0	0.0147606	0.00333611	0.00149105	0.00240567	0.000986388	0	0.00471254	0.00137054	0.00567505	0.00347883	0	0.00229321	0.00536603	0.00622733	0.0047576	0.00619166	0	0	0
Proteobacteria	Proteobacteria_unclassified	Proteobacteria_unclassified	Proteobacteria_unclassified	Proteobacteria_unclassified	otu1136	0.00287546	0.00948557	0.00607578	0.00142906	0.00643567	0.00885635	0.00500417	0.00298209	0.00481134	0.00591833	0.0159872	0.0035344	0	0.000945841	0.00347883	0	0.0011466	0	0.00155683	0	0	0	0	0.00123279
Proteobacteria	Alphaproteobacteria	SAR11 clade	Deep 1	Deep 1_unclassified	otu950	0.0043132	0.00316186	0.00121516	0.00142906	0.00128713	0	0.00166806	0.00298209	0.00120283	0.000986388	0.00319744	0	0.00548216	0.00851257	0.00579804	0.00559832	0.00458642	0	0.0140115	0.0047576	0.00619166	0.00284483	0	0
Proteobacteria	Alphaproteobacteria	SAR11 clade	Surface 1	Surface 1_unclassified	otu1767	0.00575093	0.00790464	0.00486062	0	0.00257427	0.00147606	0.0116764	0.00894628	0.0036085	0.000986388	0	0	0.00411162	0.00567505	0.00463843	0.00419874	0.00573302	0	0.00155683	0.00317173	0.00309583	0	0	0
Proteobacteria	Alphaproteobacteria	Rhodobacterales	Rhodobacteraceae	Rhodobacteraceae_unclassified	otu1132	0.0043132	0.00158093	0.00121516	0.00571625	0.0038614	0	0	0.00447314	0.00120283	0	0.00159872	0.00117813	0.00274108	0.00378336	0.00579804	0.00839748	0.00458642	0	0.0046705	0.0047576	0.0139312	0	0.00692969	0.00246557
Proteobacteria	Alphaproteobacteria	Rhodobacterales	Rhodobacteraceae	Planktomarina	otu1463	0	0.00158093	0.00364547	0.00142906	0.0077228	0.00885635	0.00333611	0.00447314	0.0120283	0.00690471	0.0127898	0.00235627	0.00137054	0	0	0	0.0011466	0	0	0	0.00464375	0	0.00692969	0.00246557
Bacteroidetes	Flavobacteriia	Flavobacteriales	Flavobacteriaceae	Flavobacteriaceae_unclassified	otu1113	0.00287546	0.00474278	0.0121516	0.00285812	0.0115842	0.00147606	0.00333611	0.00447314	0.0120283	0.0078911	0.00959233	0.0035344	0	0	0	0	0	0	0	0	0	0	0	0
Bacteroidetes	Flavobacteriia	Flavobacteriales	Flavobacteriaceae	Polaribacter	otu2062	0.00287546	0.00632371	0.00486062	0.00428718	0.0038614	0	0.00166806	0.0104373	0.0036085	0.0167686	0.011191	0.0070688	0	0	0	0	0	0	0	0	0	0.00142241	0	0.00123279
Bacteroidetes	Flavobacteriia	Flavobacteriales	Flavobacteriaceae	Polaribacter	otu3058	0.00287546	0.0126474	0.00729093	0	0.00128713	0.00590423	0	0.00447314	0.00841984	0.00591833	0.00319744	0.00589067	0	0.000945841	0.00231922	0.00139958	0.00229321	0.00268302	0	0	0.00464375	0	0.00461979	0.00246557
Proteobacteria	Gammaproteobacteria	Oceanospirillales	ZD0405	ZD0405_unclassified	otu2019	0	0	0	0	0	0	0	0	0	0	0	0	0.0137054	0.0151335	0.0115961	0.00419874	0.00802623	0	0.00155683	0.0126869	0.00619166	0	0	0
Proteobacteria	Gammaproteobacteria	Oceanospirillales	Oceanospirillaceae	Balneatrix	otu3411	0.0100641	0.00632371	0.0109364	0.0100034	0.00257427	0.00738029	0.00333611	0.00596419	0.00601417	0.00591833	0.00479616	0.00235627	0	0	0	0	0.0011466	0.00134151	0	0	0.00154792	0	0	0
Proteobacteria	Gammaproteobacteria	Alteromonadales	Alteromonadaceae	Marinobacter	otu564	0	0.00158093	0.00121516	0.00142906	0.00128713	0	0	0.00149105	0	0	0	0	0	0	0	0	0	0.0724414	0	0	0	0	0	0
Proteobacteria	Gammaproteobacteria	Alteromonadales	Colwelliaceae	Colwellia	otu970	0	0.00158093	0	0.0114325	0.00128713	0	0	0.00149105	0.00120283	0.000986388	0.00319744	0.0200283	0	0	0.00115961	0	0	0.00402452	0	0	0.00154792	0.00568966	0.00923958	0.017259
Proteobacteria	Gammaproteobacteria	Alteromonadales	Colwelliaceae	Colwelliaceae_unclassified	otu1385	0	0	0.00364547	0	0.00128713	0.00295212	0	0	0.00240567	0.00690471	0.011191	0.00471254	0	0	0	0	0	0	0	0	0	0.0156466	0.0254089	0.0135607
Proteobacteria	Gammaproteobacteria	Oceanospirillales	Oceanospirillaceae	Balneatrix	otu1408	0	0	0	0	0	0	0	0	0	0	0	0	0	0	0.00115961	0.069979	0.00573302	0.00402452	0	0	0	0	0	0
Proteobacteria	Gammaproteobacteria	Alteromonadales	Colwelliaceae	Colwellia	otu2179	0	0	0	0.00285812	0.00128713	0	0	0	0.00120283	0.00493194	0.0127898	0.00824694	0	0	0	0	0	0.00268302	0	0	0	0.00142241	0.023099	0.0271213
Proteobacteria	Alphaproteobacteria	SAR11 clade	SAR11 clade_unclassified	SAR11 clade_unclassified	otu1653	0.00287546	0.00158093	0.00486062	0.00571625	0.00128713	0.00442818	0.00333611	0.00298209	0.00120283	0.000986388	0	0	0.00274108	0.00662089	0.00695765	0.00559832	0.00687963	0.00134151	0.00155683	0.00317173	0.00773958	0	0	0.00369836
Proteobacteria	Alphaproteobacteria	Rhodobacterales	Rhodobacteraceae	Ascidiaceihabitans	otu597	0	0	0	0	0	0	0	0.00149105	0	0	0	0	0.00137054	0.000945841	0	0.00139958	0.00458642	0.0590263	0	0.0047576	0	0.00284483	0	0.00123279
Proteobacteria	Alphaproteobacteria	SAR11 clade	SAR11 clade_unclassified	SAR11 clade_unclassified	otu813	0.00575093	0.00474278	0.00121516	0.00142906	0.00128713	0.00147606	0.00667223	0.00745523	0.00120283	0.000986388	0	0	0	0.0104043	0.00579804	0.00979706	0.0011466	0.00268302	0.00311366	0.00317173	0.00619166	0.00142241	0	0.00123279
Bacteroidetes	Cytophagia	Cytophagales	Flammeovirgaceae	Reichenbachiella	otu518	0.0158151	0.00316186	0.00243031	0.0114325	0.00128713	0.00295212	0.0183486	0.00745523	0.00601417	0.00295916	0.00319744	0	0	0	0	0.00139958	0	0.00268302	0.00155683	0.00158587	0.00154792	0	0	0
Proteobacteria	Deltaproteobacteria	SAR324 clade(Marine group B)	SAR324 clade(Marine group B)_unclassified	SAR324 clade(Marine group B)_unclassified	otu1421	0	0	0	0	0	0	0	0	0	0	0	0	0.0150759	0.00851257	0.0162345	0	0.00917284	0	0.0046705	0.0095152	0.0108354	0	0	0
Bacteroidetes	Flavobacteriia	Flavobacteriales	Flavobacteriaceae	Flavobacteriaceae_unclassified	otu243	0.0043132	0.00158093	0.00121516	0.0100034	0.00128713	0.00147606	0.00500417	0.00149105	0.0036085	0.00591833	0.00319744	0.00824694	0	0	0	0	0.0011466	0.00134151	0.0124547	0.0126869	0.00464375	0	0.0023099	0
Bacteroidetes	Flavobacteriia	Flavobacteriales	NS9 marine group	NS9 marine group_unclassified	otu1179	0.0043132	0.00790464	0.00729093	0	0.00257427	0.00295212	0.00166806	0.00298209	0.007217	0.0147958	0.00639488	0.0117813	0	0	0	0	0	0	0	0	0	0	0.00461979	0
Bacteroidetes	Flavobacteriia	Flavobacteriales	Flavobacteriaceae	Polaribacter	otu2488	0.0043132	0.00790464	0.00729093	0	0.00128713	0.00147606	0.0166806	0.00596419	0.00240567	0.00493194	0.00159872	0.00117813	0	0.000945841	0.00231922	0.0069979	0.00343981	0	0.00155683	0.0047576	0.00464375	0	0	0.00123279
Bacteroidetes	Flavobacteriia	Flavobacteriales	Flavobacteriaceae	Tenacibaculum	otu2214	0	0.00316186	0.00729093	0.00142906	0.00643567	0.0103324	0.00333611	0.00596419	0.007217	0.0078911	0.011191	0.0117813	0	0	0	0	0	0	0	0	0	0	0	0
Proteobacteria	Gammaproteobacteria	Oceanospirillales	Oceanospirillaceae	Balneatrix	otu1751	0.00862639	0.00316186	0.0109364	0.00571625	0.00643567	0.00442818	0.0116764	0.00447314	0.00841984	0.000986388	0.00319744	0.0070688	0	0.000945841	0.00115961	0	0	0.00134151	0	0	0	0	0	0
Proteobacteria	Gammaproteobacteria	Cellvibrionales	Cellvibrionales_unclassified	Cellvibrionales_unclassified	otu1059	0.00575093	0.00632371	0.00972124	0.00142906	0.00514854	0.0118085	0.0100083	0.00745523	0.0036085	0.00394555	0.00479616	0.00235627	0	0	0	0	0	0.00536603	0.00155683	0	0	0	0	0.00123279
Proteobacteria	Gammaproteobacteria	Oceanospirillales	OM182 clade	OM182 clade_unclassified	otu871	0.00143773	0.00474278	0.00486062	0.022865	0.0128713	0.00885635	0.00333611	0.00298209	0.00481134	0.00394555	0.00479616	0.0035344	0	0	0	0	0	0	0	0	0	0	0	0
Proteobacteria	Gammaproteobacteria	Cellvibrionales	Porticoccaceae	SAR92 clade	otu2882	0.00143773	0.00474278	0.0133667	0.00142906	0.00514854	0.00147606	0	0.00596419	0.007217	0.00887749	0.0175859	0.00824694	0	0	0	0	0	0	0	0	0	0	0	0
Proteobacteria	Gammaproteobacteria	Gammaproteobacteria_unclassified	Gammaproteobacteria_unclassified	Gammaproteobacteria_unclassified	otu3822	0	0	0	0	0	0	0	0	0	0	0	0	0	0	0.00115961	0.0741777	0.00458642	0	0	0	0	0	0	0
Proteobacteria	Proteobacteria_unclassified	Proteobacteria_unclassified	Proteobacteria_unclassified	Proteobacteria_unclassified	otu6371	0	0	0	0	0	0	0	0	0	0	0	0	0.0123349	0.0170251	0.00811726	0.00559832	0.00687963	0	0.0124547	0.00317173	0.00619166	0	0	0
Bacteroidetes	Sphingobacteriia	Sphingobacteriales	NS11-12 marine group	NS11-12 marine group_unclassified	otu2121	0.00287546	0.00948557	0.0121516	0.00285812	0.0038614	0.00295212	0.00834028	0.00447314	0.00601417	0.00591833	0.00959233	0.00471254	0	0	0	0.00279916	0	0	0	0	0	0	0	0.00246557
Proteobacteria	Alphaproteobacteria	SAR11 clade	Surface 1	Surface 1_unclassified	otu1519	0.00718866	0.00316186	0.00364547	0	0	0.00147606	0.00667223	0.00149105	0.00120283	0	0	0	0.0109643	0.0122959	0.0104365	0.00419874	0.0011466	0	0.0046705	0.00317173	0.00154792	0	0	0
Proteobacteria	Alphaproteobacteria	SAR11 clade	Surface 1	Surface 1_unclassified	otu1901	0.00143773	0.00316186	0.00121516	0	0.00128713	0	0.00667223	0.00149105	0.00120283	0	0	0	0.00274108	0.0122959	0.0139153	0.00419874	0.00343981	0	0.00778416	0.00158587	0.00773958	0	0.0023099	0.00123279
Proteobacteria	Alphaproteobacteria	Rhodobacterales	Rhodobacteraceae	Sulfitobacter	otu501	0	0.00316186	0.00486062	0.0171487	0.0102971	0.00885635	0.00166806	0.00596419	0.00120283	0.00493194	0.00479616	0.0129595	0	0	0	0	0	0	0	0	0	0	0	0
Proteobacteria	Alphaproteobacteria	SAR11 clade	Surface 1	Surface 1_unclassified	otu1888	0	0.00790464	0.00850609	0.00142906	0.00643567	0.00442818	0	0.00447314	0.00481134	0.00690471	0.00639488	0.0070688	0	0	0.00347883	0.00139958	0.0011466	0.00134151	0	0	0	0.00142241	0.00461979	0.00369836
Proteobacteria	Deltaproteobacteria	SAR324 clade(Marine group B)	SAR324 clade(Marine group B)_unclassified	SAR324 clade(Marine group B)_unclassified	otu2902	0	0	0	0	0	0	0	0	0	0	0	0	0.0123349	0.0122959	0.00811726	0.0069979	0.00917284	0	0.00622733	0.00634347	0.0108354	0	0	0
Bacteroidetes	Flavobacteriia	Flavobacteriales	Flavobacteriaceae	Formosa	otu1023	0.0115019	0.00474278	0.00850609	0	0.00900994	0.00885635	0.00500417	0.00298209	0.00601417	0.00690471	0.00799361	0.00471254	0	0	0	0	0	0	0	0	0	0	0	0
Bacteroidetes	Flavobacteriia	Flavobacteriales	Cryomorphaceae	Owenweeksia	otu1340	0.00718866	0.0237139	0.00729093	0.00142906	0.00514854	0.00295212	0.00667223	0.00447314	0.00481134	0.00887749	0.00319744	0.00235627	0	0	0	0	0	0	0	0	0	0	0	0
Bacteroidetes	Flavobacteriia	Flavobacteriales	Flavobacteriaceae	Flavobacterium	otu1351	0.00287546	0.00474278	0.00486062	0	0.00514854	0.00442818	0.00333611	0	0.007217	0.00690471	0.00319744	0.0035344	0	0	0.00347883	0	0.0011466	0.00134151	0	0	0	0.00853449	0.0161693	0.00369836
Bacteroidetes	Flavobacteriia	Flavobacteriales	Cryomorphaceae	Owenweeksia	otu1347	0.00143773	0.00474278	0.0182273	0.00285812	0.0077228	0.00295212	0.00166806	0.00447314	0.00962267	0.00690471	0.00639488	0.00589067	0	0	0	0	0	0	0	0	0	0	0	0
Proteobacteria	Gammaproteobacteria	Oceanospirillales	Oceanospirillaceae	Balneatrix	otu1410	0	0	0	0	0	0	0	0	0	0.000986388	0	0	0.0164465	0.00851257	0.00579804	0.0069979	0.00573302	0	0.0155683	0.00792933	0.00773958	0	0	0
Proteobacteria	Gammaproteobacteria	Oceanospirillales	SAR86 clade	SAR86 clade_unclassified	otu2640	0.0043132	0	0.00243031	0	0.00128713	0	0.00333611	0.00298209	0.00120283	0	0	0	0.00959377	0.00567505	0.00811726	0.00559832	0.0103194	0	0.00778416	0.0047576	0.00464375	0.00142241	0	0.00123279
Proteobacteria	Gammaproteobacteria	Oceanospirillales	Oceanospirillales_unclassified	Oceanospirillales_unclassified	otu1458	0	0	0	0	0	0	0	0	0	0	0	0	0.00959377	0.0132418	0.00695765	0.0069979	0.0103194	0	0.00934099	0.0095152	0.00619166	0	0	0
Proteobacteria	Gammaproteobacteria	Oceanospirillales	Oceanospirillaceae	Balneatrix	otu1722	0.00862639	0.00316186	0.00243031	0	0.00257427	0.00147606	0.00166806	0.00447314	0	0	0	0.00117813	0.00685269	0.00567505	0.00811726	0	0.00802623	0.00134151	0.00155683	0.0095152	0.00309583	0.00284483	0.0023099	0.00123279
Proteobacteria	Gammaproteobacteria	Oceanospirillales	Oceanospirillaceae	Balneatrix	otu1486	0	0	0	0	0	0.00147606	0	0	0	0	0	0	0.00548216	0.0132418	0.0162345	0.00559832	0.0103194	0	0.00155683	0	0.0139312	0	0	0.00123279
Proteobacteria	Gammaproteobacteria	Oceanospirillales	Oceanospirillales_unclassified	Oceanospirillales_unclassified	otu1342	0.0115019	0.00948557	0.00607578	0.00142906	0.00257427	0.00442818	0.0133445	0.00596419	0.00481134	0	0	0.00235627	0.00274108	0	0.00347883	0.00279916	0.00229321	0	0.00155683	0.00158587	0.00464375	0	0	0
Proteobacteria	Gammaproteobacteria	Oceanospirillales	OM182 clade	OM182 clade_unclassified	otu1568	0.00862639	0.00316186	0.00364547	0.0128616	0.00643567	0.0103324	0.0100083	0.00447314	0.00481134	0.00591833	0	0.0035344	0	0	0.00115961	0	0	0	0	0.00158587	0.00154792	0	0	0
Proteobacteria	Gammaproteobacteria	Alteromonadales	Colwelliaceae	Colwellia	otu890	0	0	0	0.0142906	0	0.00295212	0	0	0	0.00197278	0.00319744	0.00589067	0	0	0	0	0	0.00670754	0	0	0	0	0.0254089	0.0246557
Proteobacteria	Gammaproteobacteria	Alteromonadales	Colwelliaceae	Colwelliaceae_unclassified	otu1570	0	0.00158093	0.00850609	0.00285812	0.0077228	0.00295212	0	0	0.00601417	0.0108503	0.0159872	0.0106032	0	0	0	0	0	0	0	0	0	0	0.00692969	0.00123279
Proteobacteria	Proteobacteria_unclassified	Proteobacteria_unclassified	Proteobacteria_unclassified	Proteobacteria_unclassified	otu2237	0.0143773	0.00632371	0.00729093	0.00142906	0.0102971	0.00295212	0.00166806	0.0119284	0.007217	0.00591833	0.00319744	0.00235627	0	0	0.00115961	0	0	0	0	0	0	0	0	0
Proteobacteria	Alphaproteobacteria	Alphaproteobacteria_unclassified	Alphaproteobacteria_unclassified	Alphaproteobacteria_unclassified	otu1645	0.0115019	0.0126474	0.00364547	0	0.00514854	0.00885635	0.0133445	0.0149105	0.0036085	0.00197278	0	0.0035344	0	0	0	0	0	0	0	0	0.00154792	0	0	0
Proteobacteria	Alphaproteobacteria	SB1-18	SB1-18_unclassified	SB1-18_unclassified	otu1453	0.00718866	0.00790464	0	0.00142906	0.0154456	0.0177127	0.00166806	0.00894628	0.00481134	0	0.00639488	0.0070688	0	0	0	0	0	0	0	0	0	0	0	0
Proteobacteria	Alphaproteobacteria	Rhodobacterales	Rhodobacteraceae	Rhodobacteraceae_unclassified	otu561	0.0043132	0.00316186	0.00607578	0.0157197	0.0077228	0.00738029	0.00500417	0.00596419	0.0036085	0.00394555	0.00159872	0.0070688	0	0.000945841	0	0	0	0.00134151	0	0.00158587	0	0	0	0
Bacteroidetes	Flavobacteriia	Flavobacteriales	Flavobacteriaceae	Flavobacteriaceae_unclassified	otu855	0.00575093	0.00474278	0.00729093	0.0100034	0.00900994	0.00442818	0.00333611	0.00298209	0.00481134	0.00295916	0.00319744	0.0153157	0	0	0	0	0	0	0	0	0	0	0	0
Bacteroidetes	Flavobacteriia	Flavobacteriales	Cryomorphaceae	Owenweeksia	otu1936	0.00287546	0.00316186	0.00243031	0	0	0.00295212	0	0.00298209	0.0036085	0.00394555	0.00319744	0.00117813	0	0	0	0.00139958	0	0	0	0	0.00154792	0	0.0254089	0.0283541
Bacteroidetes	Flavobacteriia	Flavobacteriales	Flavobacteriaceae	Polaribacter	otu2861	0.00287546	0.00948557	0.00729093	0	0.00128713	0.00295212	0.00166806	0.00149105	0.0108255	0.00986388	0.00799361	0.0153157	0	0	0	0	0	0	0	0	0	0	0	0
Bacteroidetes	Flavobacteriia	Flavobacteriales	Flavobacteriaceae	Ulvibacter	otu1467	0	0.00790464	0.0121516	0.00142906	0.00257427	0	0	0.00745523	0.0132312	0.00591833	0.00639488	0.0141376	0	0	0	0	0	0	0	0	0	0	0	0
Proteobacteria	Gammaproteobacteria	Oceanospirillales	Oceanospirillales_unclassified	Oceanospirillales_unclassified	otu1793	0.00143773	0	0	0	0	0	0.00333611	0.00149105	0.00120283	0	0	0	0.00822323	0.0122959	0.00463843	0.00559832	0.00458642	0	0.0108978	0.00634347	0.0139312	0	0	0
Proteobacteria	Gammaproteobacteria	Oceanospirillales	Oceanospirillaceae	Balneatrix	otu1256	0	0.00948557	0.00364547	0.00142906	0.00128713	0.00295212	0	0.00298209	0.00120283	0.000986388	0	0.00117813	0.00411162	0.00378336	0.00927687	0.00279916	0.00802623	0.00268302	0	0.00317173	0.00464375	0.00142241	0.0023099	0.00616394
Proteobacteria	Gammaproteobacteria	Cellvibrionales	Porticoccaceae	SAR92 clade	otu1973	0.00143773	0.00790464	0.00486062	0.00428718	0.0077228	0.00442818	0.00166806	0.00149105	0.00841984	0.012823	0.011191	0.00589067	0	0	0	0	0	0	0	0	0	0	0	0
Proteobacteria	Gammaproteobacteria	Oceanospirillales	Oceanospirillales_unclassified	Oceanospirillales_unclassified	otu1484	0	0	0	0.00142906	0.00128713	0	0	0	0	0	0	0	0	0.00189168	0.0115961	0.0419874	0.011466	0	0	0.00158587	0.00154792	0	0	0
Gracilibacteria	Gracilibacteria_unclassified	Gracilibacteria_unclassified	Gracilibacteria_unclassified	Gracilibacteria_unclassified	otu288	0.0143773	0.00632371	0.00486062	0.00142906	0.00257427	0.00590423	0.0100083	0.00447314	0.00240567	0.00394555	0.00319744	0.0106032	0	0.000945841	0	0.00279916	0.0011466	0	0.00155683	0	0	0	0	0
Parcubacteria	Parcubacteria_unclassified	Parcubacteria_unclassified	Parcubacteria_unclassified	Parcubacteria_unclassified	otu1049	0.0100641	0.0110665	0.00243031	0.00142906	0.0077228	0.00442818	0.0200167	0.00894628	0.00962267	0	0.00159872	0.00117813	0	0	0	0	0	0.00268302	0	0	0	0	0	0
Proteobacteria	Proteobacteria_unclassified	Proteobacteria_unclassified	Proteobacteria_unclassified	Proteobacteria_unclassified	otu2050	0	0.00316186	0.00243031	0	0.0038614	0.00590423	0	0.00149105	0.0108255	0.00493194	0.0175859	0.0200283	0	0	0	0	0	0	0	0	0	0.00142241	0	0.00123279
Bacteroidetes	Sphingobacteriia	Sphingobacteriales	NS11-12 marine group	NS11-12 marine group_unclassified	otu1178	0.00287546	0.00632371	0.0121516	0.00142906	0.00128713	0.00590423	0.00500417	0.00447314	0.00962267	0.00986388	0.00959233	0.00235627	0	0	0	0	0	0.00134151	0	0	0	0	0	0.00123279
Proteobacteria	Alphaproteobacteria	Rhodobacterales	Rhodobacteraceae	Amylibacter	otu1151	0.00718866	0.00948557	0.00486062	0.00428718	0.00900994	0.00738029	0.00500417	0.0134194	0.00240567	0.00493194	0.00319744	0.00471254	0	0	0	0	0	0	0	0	0	0	0	0
Bacteroidetes	Flavobacteriia	Flavobacteriales	Flavobacteriaceae	NS4 marine group	otu2274	0.00575093	0.00474278	0.00607578	0	0.00128713	0.00295212	0.00166806	0.00149105	0.00240567	0.00197278	0	0	0.00411162	0.00283752	0.00231922	0.00279916	0.0160525	0	0.00155683	0.00158587	0.00309583	0.00284483	0.0023099	0.00369836
Bacteroidetes	Flavobacteriia	Flavobacteriales	Cryomorphaceae	Owenweeksia	otu1004	0.0100641	0.00474278	0.00972124	0.00285812	0.00643567	0.00442818	0.00667223	0.0104373	0.0108255	0.00295916	0.00159872	0.0035344	0	0	0	0	0	0	0	0	0	0	0	0
Bacteroidetes	Flavobacteriia	Flavobacteriales	Flavobacteriales_unclassified	Flavobacteriales_unclassified	otu2639	0.00575093	0.0110665	0.00486062	0	0.00900994	0.00147606	0.00500417	0.00894628	0.0108255	0.00591833	0.00479616	0.00589067	0	0	0	0	0	0	0	0	0	0	0	0
Bacteroidetes	Flavobacteriia	Flavobacteriales	Flavobacteriaceae	Ulvibacter	otu1698	0.00287546	0.00474278	0.00243031	0	0.00257427	0.00590423	0	0.00447314	0.007217	0.0138094	0.011191	0.0141376	0	0	0	0	0	0	0	0	0	0	0	0
Bacteroidetes	Flavobacteriia	Flavobacteriales	Flavobacteriaceae	Polaribacter	otu1422	0.00143773	0.00632371	0.00729093	0	0.00900994	0.00442818	0	0.00596419	0.00601417	0.00690471	0.0159872	0.00942507	0	0	0	0	0	0	0	0	0	0	0	0
Bacteroidetes	Flavobacteriia	Flavobacteriales	Flavobacteriaceae	Polaribacter	otu3936	0	0.00632371	0.00121516	0	0.00257427	0.00295212	0	0.00149105	0.0036085	0.000986388	0.00799361	0.00235627	0	0	0	0	0	0	0	0	0	0.00142241	0.023099	0.0283541
Proteobacteria	Gammaproteobacteria	Cellvibrionales	Porticoccaceae	SAR92 clade	otu1303	0.00862639	0.00948557	0.00729093	0.00428718	0.0115842	0	0.00333611	0.00298209	0.007217	0.00295916	0.00639488	0.0035344	0.00274108	0	0.00231922	0	0	0	0	0.00158587	0	0	0	0
Proteobacteria	Gammaproteobacteria	Oceanospirillales	SAR86 clade	SAR86 clade_unclassified	otu2889	0.00287546	0.00474278	0.00972124	0	0.00643567	0.00442818	0.00667223	0.00447314	0.007217	0.00493194	0.00799361	0.0035344	0	0	0.00115961	0.00139958	0.0011466	0.00134151	0	0.00158587	0.00154792	0.00142241	0	0.00123279
Proteobacteria	Gammaproteobacteria	Oceanospirillales	Oceanospirillaceae	Balneatrix	otu1739	0	0	0.00243031	0.00571625	0.0038614	0.00442818	0	0	0.00120283	0.0078911	0.00959233	0.0070688	0	0	0	0	0	0.00134151	0	0	0	0.00568966	0.0115495	0.0147934
Proteobacteria	Gammaproteobacteria	Alteromonadales	Colwelliaceae	Colwelliaceae_unclassified	otu2750	0	0.00474278	0.00243031	0	0.00514854	0.00295212	0	0	0.0036085	0.0157822	0.00479616	0.00942507	0	0	0.00231922	0.00139958	0.0011466	0	0	0	0.00309583	0.00568966	0	0.00493115
Proteobacteria	Alphaproteobacteria	Rhodobacterales	Rhodobacteraceae	Planktomarina	otu1515	0	0.00158093	0	0	0	0.00147606	0	0	0	0	0	0	0.0109643	0.00756673	0.00927687	0.00419874	0.011466	0	0.00311366	0.0158587	0.00464375	0	0	0
Bacteroidetes	Flavobacteriia	Flavobacteriales	Flavobacteriaceae	Formosa	otu1192	0.0158151	0.00474278	0.00364547	0.00428718	0.00643567	0.0103324	0.0150125	0.00596419	0.00120283	0.00394555	0.00319744	0.00235627	0	0	0	0	0	0	0	0	0	0	0	0
Bacteroidetes	Flavobacteriia	Flavobacteriales	Flavobacteriaceae	Polaribacter	otu2069	0.0043132	0.00948557	0.00243031	0	0.0077228	0.00590423	0.00500417	0.00745523	0.00481134	0.000986388	0.00159872	0.00824694	0	0.00189168	0.00347883	0.00279916	0.00229321	0	0.00155683	0	0.00154792	0.00142241	0	0
Bacteroidetes	Flavobacteriia	Flavobacteriales	Flavobacteriaceae	Polaribacter	otu2101	0.00287546	0.0142283	0.00850609	0	0.0038614	0.00147606	0.00333611	0.00596419	0.00841984	0.0078911	0.011191	0.0035344	0	0	0	0	0	0	0	0	0	0	0	0.00123279
Bacteroidetes	Flavobacteriia	Flavobacteriales	Flavobacteriales_unclassified	Flavobacteriales_unclassified	otu3075	0	0.00474278	0.00243031	0	0.0038614	0.00590423	0	0.00298209	0.00601417	0.00197278	0.00479616	0.00235627	0	0	0.00115961	0	0	0	0	0	0.00309583	0.00142241	0.00692969	0.0258885
Proteobacteria	Gammaproteobacteria	Oceanospirillales	Oceanospirillales_unclassified	Oceanospirillales_unclassified	otu1296	0.00575093	0.00158093	0.00364547	0	0.0038614	0.00295212	0	0.00298209	0	0.000986388	0.00159872	0	0.00411162	0.00283752	0.00579804	0.00279916	0.011466	0	0.0108978	0.0047576	0.00619166	0	0	0
Proteobacteria	Gammaproteobacteria	Oceanospirillales	ZD0405	ZD0405_unclassified	otu1190	0.0172528	0.00790464	0.00972124	0	0.0077228	0.00147606	0.00834028	0.0119284	0.00240567	0.000986388	0	0.00117813	0.00137054	0.00189168	0.00115961	0	0.0011466	0	0	0	0	0	0	0
Proteobacteria	Gammaproteobacteria	Oceanospirillales	Oceanospirillales_unclassified	Oceanospirillales_unclassified	otu2823	0.00287546	0.00474278	0.00486062	0.00142906	0.0077228	0.00738029	0.00834028	0.00894628	0.0036085	0.00197278	0	0	0.00137054	0.00283752	0.00231922	0.00279916	0.00458642	0.00134151	0.00155683	0.00158587	0.00154792	0	0.0023099	0
Proteobacteria	Gammaproteobacteria	Cellvibrionales	Porticoccaceae	SAR92 clade	otu1948	0	0.00474278	0.00364547	0	0.00257427	0	0	0.00149105	0.00962267	0.0147958	0.0159872	0.00824694	0	0	0	0	0	0.00134151	0	0	0.00154792	0	0.0023099	0.00246557
Bacteroidetes	Sphingobacteriia	Sphingobacteriales	NS11-12 marine group	NS11-12 marine group_unclassified	otu968	0.00143773	0.00790464	0.0145819	0.00285812	0.00514854	0.00147606	0.00166806	0.00149105	0.00962267	0.0108503	0.00159872	0.00824694	0	0	0	0	0	0	0	0	0	0	0	0
Proteobacteria	Alphaproteobacteria	SAR11 clade	SAR11 clade_unclassified	SAR11 clade_unclassified	otu2918	0.00575093	0.00474278	0.00121516	0	0	0	0.00333611	0.00298209	0	0	0	0	0.00685269	0.0104043	0.00579804	0.00839748	0.00917284	0	0.00155683	0.00317173	0.00464375	0	0	0
Proteobacteria	Alphaproteobacteria	SAR11 clade	Surface 1	Surface 1_unclassified	otu3130	0.00575093	0.00948557	0.00972124	0.00285812	0.0038614	0.0103324	0.0133445	0.00745523	0.00240567	0	0	0.00117813	0	0	0	0.00139958	0.0011466	0	0.00311366	0.00317173	0.00154792	0	0	0
Proteobacteria	Alphaproteobacteria	Rhodobacterales	Rhodobacteraceae	Rhodobacteraceae_unclassified	otu2008	0.00287546	0.00316186	0.00607578	0.0114325	0.0128713	0.00738029	0.00333611	0.00447314	0.0036085	0.00690471	0.00479616	0.0035344	0	0	0	0	0	0	0	0	0	0	0	0
Proteobacteria	Alphaproteobacteria	Rhodobacterales	Rhodobacteraceae	Sulfitobacter	otu2026	0.00143773	0.00632371	0.00729093	0.00285812	0.00643567	0.00147606	0.00166806	0.00596419	0.00601417	0.00887749	0.011191	0.00942507	0	0	0	0	0	0	0	0	0	0	0	0
Proteobacteria	Alphaproteobacteria	SAR11 clade	Surface 1	Surface 1_unclassified	otu2255	0	0.00158093	0.00121516	0	0.00128713	0	0	0	0.00240567	0.000986388	0.00159872	0.00117813	0	0.00189168	0	0.00279916	0.00343981	0	0.00155683	0.00158587	0.00928749	0.00853449	0.0115495	0.023423
Bacteroidetes	Flavobacteriia	Flavobacteriales	Flavobacteriaceae	Polaribacter	otu1718	0.00143773	0.00632371	0.00729093	0	0.00643567	0.00147606	0.00333611	0.00298209	0.0120283	0.0078911	0.00639488	0.00942507	0.00137054	0	0	0	0	0	0	0	0	0	0	0.00123279
Bacteroidetes	Flavobacteriia	Flavobacteriales	Flavobacteriaceae	Polaribacter	otu3554	0.00143773	0	0.00729093	0	0.0038614	0.00295212	0.00166806	0.00298209	0.00601417	0.00690471	0.00639488	0	0.00137054	0	0.00347883	0	0	0	0	0	0.00154792	0	0.0138594	0.0135607
Bacteroidetes	Flavobacteriia	Flavobacteriales	Flavobacteriaceae	Polaribacter	otu1276	0	0	0.00121516	0.00142906	0	0	0	0	0.00120283	0.00394555	0.00159872	0.00117813	0	0	0	0	0	0	0	0	0	0.0156466	0.0300286	0.0246557
Proteobacteria	Gammaproteobacteria	Oceanospirillales	Oceanospirillales_unclassified	Oceanospirillales_unclassified	otu2505	0	0	0	0	0	0	0	0	0	0	0	0	0.00685269	0.0113501	0.0139153	0.00419874	0.00687963	0	0.00622733	0.0095152	0.00773958	0	0	0
Proteobacteria	Gammaproteobacteria	Oceanospirillales	Oceanospirillales_unclassified	Oceanospirillales_unclassified	otu2046	0.00575093	0.00158093	0	0	0	0	0	0	0	0	0	0	0.00411162	0.00662089	0.00695765	0.00279916	0.011466	0	0.00622733	0.00792933	0.0139312	0	0.00461979	0
Proteobacteria	Gammaproteobacteria	Oceanospirillales	Oceanospirillaceae	Balneatrix	otu1719	0.00287546	0.00474278	0.00607578	0.00142906	0.00514854	0.00147606	0	0.00298209	0.007217	0.0138094	0.0143885	0.0070688	0	0	0	0	0	0	0	0	0	0	0	0
Proteobacteria	Gammaproteobacteria	Alteromonadales	Colwelliaceae	Colwellia	otu2043	0	0	0.00364547	0.00285812	0.00128713	0.00147606	0	0	0.00240567	0.0108503	0.0159872	0.00589067	0	0	0	0	0	0.00134151	0	0	0.00154792	0.00568966	0.0138594	0.00739672
Parcubacteria	Parcubacteria_unclassified	Parcubacteria_unclassified	Parcubacteria_unclassified	Parcubacteria_unclassified	otu1174	0.0201282	0.00790464	0.0109364	0	0.0038614	0.00147606	0.00667223	0.00894628	0.00481134	0.00197278	0	0.00117813	0	0	0.00115961	0	0.0011466	0	0.00155683	0.00158587	0	0	0	0
Proteobacteria	Alphaproteobacteria	SAR11 clade	Surface 1	Surface 1_unclassified	otu2404	0.00287546	0	0.00121516	0	0	0	0.00166806	0.00149105	0	0	0.00159872	0.00117813	0.00685269	0.0122959	0.00347883	0.00419874	0.0126127	0	0.0046705	0.00634347	0.00464375	0	0	0
Proteobacteria	Alphaproteobacteria	SAR11 clade	Surface 1	Surface 1_unclassified	otu3935	0.00862639	0.00316186	0.00121516	0	0.00257427	0.00442818	0.00500417	0.00447314	0.00120283	0	0.00159872	0	0.00274108	0.00662089	0.00347883	0.00419874	0.00687963	0	0.00311366	0.0047576	0.00309583	0	0.0023099	0.00123279
Proteobacteria	Alphaproteobacteria	SAR11 clade	Surface 1	Surface 1_unclassified	otu2193	0.00287546	0.00158093	0.00364547	0	0.00128713	0.00147606	0	0	0.0036085	0.000986388	0	0	0.00274108	0.00189168	0.00579804	0.0125962	0.0103194	0	0.0046705	0.00158587	0.00773958	0	0.0023099	0.00369836
Proteobacteria	Alphaproteobacteria	Rhodobacterales	Rhodobacteraceae	Sulfitobacter	otu1953	0.0043132	0.00158093	0.00121516	0.0157197	0.0115842	0.00442818	0.00667223	0.00149105	0.0108255	0.00394555	0.00159872	0.00235627	0	0	0	0	0.0011466	0	0	0	0.00154792	0.00142241	0	0
Proteobacteria	Alphaproteobacteria	Rhodobacterales	Rhodobacteraceae	Rhodobacteraceae_unclassified	otu1742	0.00287546	0.00158093	0.00364547	0.00142906	0.0128713	0.0103324	0	0.00894628	0.00240567	0.0118367	0.00479616	0.00589067	0	0	0	0	0	0	0	0	0	0	0	0
Bacteria_unclassified	Bacteria_unclassified	Bacteria_unclassified	Bacteria_unclassified	Bacteria_unclassified	otu1961	0.00718866	0.00474278	0.00121516	0	0	0.00442818	0.0116764	0.0119284	0	0	0	0.00117813	0.00274108	0.00378336	0.00231922	0.0069979	0.00458642	0.00134151	0.00155683	0.0047576	0.00309583	0	0	0
Proteobacteria	Deltaproteobacteria	Desulfobacterales	Nitrospinaceae	Nitrospina	otu930	0	0	0	0	0	0	0	0	0	0	0	0	0.00548216	0.0104043	0.0115961	0.0069979	0.00687963	0.00402452	0.0046705	0.00317173	0.00928749	0.00142241	0	0.00123279
Bacteroidetes	Flavobacteriia	Flavobacteriales	Cryomorphaceae	Crocinitomix	otu481	0	0	0	0.00571625	0	0	0	0	0	0	0	0	0.00411162	0.00472921	0.00115961	0.00139958	0	0.0254886	0.00155683	0.00158587	0.00619166	0.00426724	0.00692969	0.00862951
Bacteroidetes	Flavobacteriia	Flavobacteriales	Flavobacteriaceae	Tenacibaculum	otu1280	0.0115019	0.00474278	0.00121516	0	0.00257427	0.00442818	0.0100083	0.00298209	0.0036085	0.00493194	0.00159872	0	0.00137054	0.00189168	0	0.00419874	0.00458642	0	0.00155683	0.00158587	0.00464375	0	0	0.00369836
Bacteroidetes	Flavobacteriia	Flavobacteriales	NS9 marine group	NS9 marine group_unclassified	otu1226	0.0043132	0.0110665	0.00486062	0	0.00128713	0.00295212	0.00500417	0.00447314	0.007217	0.00295916	0.00479616	0.00471254	0.00137054	0.000945841	0.00115961	0.00279916	0.00343981	0	0	0	0.00309583	0	0.0023099	0.00246557
Bacteroidetes	Flavobacteriia	Flavobacteriales	Flavobacteriaceae	Tenacibaculum	otu1862	0.0115019	0.00316186	0.00607578	0.00142906	0.00514854	0.00885635	0.00500417	0.00447314	0.00601417	0.00591833	0.00959233	0.0035344	0	0	0	0	0	0	0	0	0	0	0	0
Bacteroidetes	Flavobacteriia	Flavobacteriales	Flavobacteriaceae	Polaribacter	otu2636	0.00862639	0.0142283	0.00121516	0	0.00257427	0.00442818	0.00166806	0.00447314	0.0036085	0.000986388	0.00319744	0.0035344	0	0.000945841	0.00231922	0.00279916	0.0011466	0	0	0	0.00154792	0.00426724	0.00461979	0.00739672
Bacteroidetes	Flavobacteriia	Flavobacteriales	Flavobacteriaceae	Flavobacteriaceae_unclassified	otu1040	0.00575093	0.00158093	0.00729093	0.00285812	0.00900994	0.00442818	0.00500417	0.00447314	0.0036085	0.00197278	0.00319744	0.0035344	0	0	0.00115961	0.00139958	0.00687963	0.00134151	0	0.00158587	0	0	0.00461979	0.00123279
Bacteroidetes	Flavobacteriia	Flavobacteriales	Flavobacteriaceae	NS3a marine group	otu2360	0.00575093	0.0142283	0.00850609	0.00142906	0.00514854	0.00885635	0.00500417	0.00447314	0.0036085	0.00197278	0.00479616	0.0070688	0	0	0	0	0.0011466	0	0	0	0	0	0	0
Proteobacteria	Gammaproteobacteria	Oceanospirillales	Oceanospirillales_unclassified	Oceanospirillales_unclassified	otu2555	0	0	0	0	0	0	0.00333611	0.00149105	0	0	0	0	0.0109643	0.0104043	0.00579804	0.00279916	0.00917284	0	0.0108978	0.0047576	0.00773958	0	0	0
Proteobacteria	Gammaproteobacteria	Oceanospirillales	SAR86 clade	SAR86 clade_unclassified	otu1255	0.00143773	0.00158093	0.00243031	0	0	0.00147606	0.0100083	0	0.0036085	0	0	0	0.00822323	0.00662089	0.00579804	0.00559832	0.00573302	0.00134151	0.00311366	0.00158587	0.00773958	0	0	0.00246557
Proteobacteria	Gammaproteobacteria	Oceanospirillales	Oceanospirillales_unclassified	Oceanospirillales_unclassified	otu2937	0.0129396	0	0	0	0.00128713	0.00147606	0.00333611	0.00149105	0.00120283	0	0	0	0.00411162	0.00851257	0.00695765	0.00279916	0.00687963	0	0.0046705	0.00792933	0.00464375	0	0	0
Proteobacteria	Gammaproteobacteria	Cellvibrionales	Porticoccaceae	SAR92 clade	otu1221	0.0043132	0	0	0.00142906	0.00128713	0	0.00333611	0.00447314	0.00120283	0	0	0	0.00411162	0.00472921	0.00231922	0.00419874	0.00573302	0.0160981	0.00311366	0.00317173	0.00619166	0.00426724	0	0
Proteobacteria	Gammaproteobacteria	Order Incertae Sedis	Family Incertae Sedis	Marinicella	otu3619	0.00143773	0.00158093	0.00364547	0	0.00128713	0.00442818	0	0	0	0	0	0	0.00274108	0.00945841	0.00927687	0.00279916	0.00687963	0	0.00622733	0.00792933	0.00773958	0	0	0.00123279
Proteobacteria	Gammaproteobacteria	Oceanospirillales	Oceanospirillaceae	Balneatrix	otu2478	0.0043132	0.00948557	0.00486062	0.00142906	0.00514854	0.00147606	0.00500417	0.00149105	0.00601417	0.00394555	0.00479616	0.00471254	0.00137054	0.000945841	0.00115961	0	0	0	0	0.00158587	0.00154792	0.00142241	0.00461979	0.00616394
Proteobacteria	Gammaproteobacteria	Oceanospirillales	Oceanospirillaceae	Balneatrix	otu1776	0.00287546	0.00158093	0.00729093	0.00428718	0.0038614	0.00590423	0.00667223	0.00745523	0.00601417	0.0108503	0.00479616	0	0.00137054	0.00189168	0.00115961	0	0	0	0	0	0.00154792	0	0	0
Proteobacteria	Gammaproteobacteria	Gammaproteobacteria_unclassified	Gammaproteobacteria_unclassified	Gammaproteobacteria_unclassified	otu2400	0.00287546	0.00158093	0.00243031	0.00285812	0.00128713	0.00147606	0.00333611	0	0.00120283	0	0	0	0.00137054	0.00189168	0.0104365	0.00279916	0.00687963	0.00536603	0.00155683	0	0.00619166	0.00284483	0.00461979	0.00862951
Proteobacteria	Gammaproteobacteria	Oceanospirillales	Oceanospirillaceae	Balneatrix	otu1861	0.0043132	0.00790464	0.00607578	0.0142906	0.00900994	0.00885635	0.00333611	0.00447314	0.00120283	0.00394555	0.00319744	0.00471254	0	0	0	0	0	0	0	0	0	0	0	0
Proteobacteria	Gammaproteobacteria	Cellvibrionales	Porticoccaceae	SAR92 clade	otu1575	0.00287546	0.00316186	0.0133667	0.00428718	0.00643567	0.00442818	0.00166806	0.00149105	0.00601417	0.0108503	0.00959233	0.00117813	0	0	0	0	0.0011466	0	0	0	0	0	0	0
Proteobacteria	Gammaproteobacteria	Alteromonadales	Colwelliaceae	Colwellia	otu2042	0.00143773	0	0	0	0	0.00147606	0	0	0.00120283	0	0	0.00235627	0	0	0	0.00279916	0.0011466	0.00268302	0	0	0.00309583	0.0142241	0.0323385	0.0197246
Proteobacteria	Gammaproteobacteria	Cellvibrionales	Cellvibrionaceae	Cellvibrionaceae_unclassified	otu739	0	0.00316186	0.00364547	0.0171487	0.0038614	0.00295212	0.00166806	0.00298209	0.0036085	0.0078911	0.011191	0.0106032	0	0	0	0	0	0	0	0	0	0	0	0
Marinimicrobia (SAR406 clade)	Marinimicrobia (SAR406 clade)_unclassified	Marinimicrobia (SAR406 clade)_unclassified	Marinimicrobia (SAR406 clade)_unclassified	Marinimicrobia (SAR406 clade)_unclassified	otu6015	0	0	0	0	0	0	0	0	0	0	0	0	0.00548216	0.0113501	0.0127557	0	0.00573302	0	0.0140115	0.0126869	0.00464375	0	0	0
Proteobacteria	Proteobacteria_unclassified	Proteobacteria_unclassified	Proteobacteria_unclassified	Proteobacteria_unclassified	otu2252	0	0	0	0	0	0.00147606	0.00500417	0.00298209	0.00240567	0	0	0	0.00822323	0.00945841	0.00347883	0.0139958	0.0137593	0	0.00155683	0	0.00154792	0.00142241	0	0
Proteobacteria	Proteobacteria_unclassified	Proteobacteria_unclassified	Proteobacteria_unclassified	Proteobacteria_unclassified	otu1080	0.0043132	0.00632371	0.00486062	0	0.0077228	0.00738029	0.00667223	0.00298209	0.0036085	0.00591833	0.00159872	0.00117813	0	0.000945841	0.00463843	0.00139958	0.00229321	0	0	0	0.00154792	0	0.0023099	0.00369836
Proteobacteria	Alphaproteobacteria	Rhodobacterales	Rhodobacteraceae	Rhodobacteraceae_unclassified	otu1374	0.0043132	0.00474278	0.00243031	0.00857437	0.0102971	0.0103324	0.00166806	0.00447314	0.00120283	0.00394555	0.00959233	0.0070688	0	0	0	0	0	0	0	0.00158587	0	0	0	0
Proteobacteria	Alphaproteobacteria	Rhodobacterales	Rhodobacteraceae	Sulfitobacter	otu1261	0	0.00474278	0.00607578	0.0142906	0.0102971	0.0103324	0.00166806	0.00149105	0.00601417	0.00394555	0.00479616	0.00471254	0	0	0	0	0	0	0	0	0	0	0	0
Proteobacteria	Alphaproteobacteria	Rhodobacterales	Rhodobacteraceae	Rhodobacteraceae_unclassified	otu1369	0	0.00632371	0	0.00285812	0.0038614	0.00885635	0.00333611	0.00298209	0.007217	0.012823	0.00639488	0.0106032	0	0	0	0	0	0	0	0	0	0	0	0
Bacteroidetes	Flavobacteriia	Flavobacteriales	Flavobacteriaceae	NS4 marine group	otu4709	0.00862639	0.00632371	0.00364547	0	0.00257427	0.00442818	0.00333611	0.00298209	0.00120283	0.00394555	0	0.00235627	0.00137054	0.00378336	0.00463843	0.00139958	0.00687963	0	0.0046705	0	0.00464375	0	0	0
Bacteroidetes	Flavobacteriia	Flavobacteriales	Flavobacteriaceae	Flavobacteriaceae_unclassified	otu1488	0.00287546	0.00474278	0.00364547	0.00285812	0.00643567	0.0103324	0	0.00894628	0.00601417	0.000986388	0.00319744	0.00235627	0.00137054	0.000945841	0.00115961	0.00559832	0.00229321	0	0	0	0.00464375	0.00142241	0	0
Bacteroidetes	Flavobacteriia	Flavobacteriales	Flavobacteriaceae	Polaribacter	otu806	0.00862639	0.00474278	0.00607578	0.00714531	0	0.00442818	0.00667223	0.00596419	0.0036085	0.00295916	0.00959233	0.0106032	0	0	0	0	0	0	0	0	0	0	0	0
Bacteroidetes	Flavobacteriia	Flavobacteriales	Cryomorphaceae	Owenweeksia	otu2509	0	0.0110665	0.00850609	0	0.00643567	0.00295212	0	0.00298209	0.0120283	0.00493194	0.00959233	0.00824694	0	0	0	0	0	0	0	0	0	0	0	0
Proteobacteria	Gammaproteobacteria	Oceanospirillales	Oceanospirillaceae	Oceanospirillaceae_unclassified	otu2378	0	0	0.00364547	0	0	0.00147606	0	0	0	0	0	0	0.00959377	0.00472921	0.0139153	0.00839748	0.00917284	0	0.0046705	0.00158587	0.00464375	0.00142241	0	0.00123279
Proteobacteria	Gammaproteobacteria	Oceanospirillales	OM182 clade	OM182 clade_unclassified	otu824	0.00575093	0.00474278	0.00121516	0.0157197	0.00900994	0.00738029	0.00667223	0.00894628	0.00481134	0.00197278	0.00319744	0.00235627	0	0	0	0	0	0	0	0	0	0	0	0
Proteobacteria	Gammaproteobacteria	Cellvibrionales	Porticoccaceae	SAR92 clade	otu1350	0.0043132	0.00790464	0.00972124	0	0.00257427	0.00295212	0.00500417	0.00298209	0.007217	0.0157822	0.00319744	0.00235627	0	0	0	0	0	0	0	0	0	0	0	0
Proteobacteria	Gammaproteobacteria	Oceanospirillales	Oceanospirillaceae	Oleispira	otu429	0	0	0	0	0	0	0	0	0	0	0.00159872	0.0070688	0	0	0	0	0	0	0	0	0	0.00711207	0.0300286	0.0320525
Proteobacteria	Gammaproteobacteria	Oceanospirillales	Oceanospirillaceae	Balneatrix	otu1510	0	0.00158093	0.00243031	0.00714531	0.00643567	0.00442818	0	0.00298209	0.0132312	0.00591833	0.011191	0.00942507	0	0	0	0	0	0.00134151	0	0	0	0	0	0
Proteobacteria	Gammaproteobacteria	Cellvibrionales	Porticoccaceae	SAR92 clade	otu4178	0	0.00948557	0.00850609	0.00142906	0.00257427	0.00442818	0.00333611	0.00149105	0.00841984	0.0108503	0.00959233	0.00589067	0	0	0	0	0	0	0	0	0	0	0	0
Proteobacteria	Proteobacteria_unclassified	Proteobacteria_unclassified	Proteobacteria_unclassified	Proteobacteria_unclassified	otu1244	0.00287546	0.00474278	0.00850609	0.00714531	0.0077228	0.0147606	0.00333611	0.00447314	0.007217	0.00295916	0.00319744	0.00235627	0	0	0	0	0	0	0	0	0	0	0	0
Proteobacteria	Alphaproteobacteria	Rhodobacterales	Rhodobacteraceae	Rhodobacteraceae_unclassified	otu2972	0	0.00158093	0.00121516	0.00142906	0	0	0	0	0	0	0	0	0.00959377	0.00283752	0.00347883	0.00419874	0.0183457	0.00134151	0.0046705	0.00792933	0.00464375	0	0	0.00369836
Proteobacteria	Alphaproteobacteria	Rhodobacterales	Rhodobacteraceae	Planktomarina	otu2907	0.00143773	0	0	0	0	0.00147606	0.00166806	0	0.00240567	0	0	0.00235627	0.00274108	0.00662089	0.00811726	0.00839748	0.0103194	0	0.00622733	0.0047576	0.00309583	0	0	0.00369836
Proteobacteria	Alphaproteobacteria	Rhodobacterales	Rhodobacteraceae	Rhodobacteraceae_unclassified	otu1060	0.00575093	0.00158093	0.00243031	0.00428718	0.0102971	0.00738029	0.0100083	0.00745523	0	0.0078911	0.00639488	0	0.00137054	0.000945841	0.00115961	0.00139958	0	0	0	0	0	0	0	0
Proteobacteria	Alphaproteobacteria	SAR11 clade	Surface 1	Surface 1_unclassified	otu1688	0.0100641	0.00632371	0.00972124	0	0.00643567	0.00738029	0.00667223	0.00596419	0.00240567	0.00394555	0	0.00471254	0	0.000945841	0	0.00139958	0.0011466	0	0	0	0	0	0	0
Proteobacteria	Alphaproteobacteria	SAR11 clade	Surface 1	Surface 1_unclassified	otu2557	0.00862639	0.00948557	0.00486062	0.00142906	0.0077228	0.00295212	0.00333611	0.0134194	0.0036085	0.000986388	0.00159872	0.00942507	0	0	0.00115961	0	0	0	0	0	0	0	0	0
Proteobacteria	Alphaproteobacteria	SAR11 clade	Surface 1	Surface 1_unclassified	otu1752	0.00575093	0.00632371	0.00729093	0	0	0.00295212	0	0.00447314	0.00481134	0.00394555	0.00319744	0.0035344	0	0.00283752	0.00115961	0.00419874	0.00229321	0	0	0.00158587	0.00154792	0.00284483	0	0.00616394
Proteobacteria	Alphaproteobacteria	Rhodobacterales	Rhodobacteraceae	Rhodobacteraceae_unclassified	otu529	0.00287546	0.00474278	0.00607578	0.0200069	0.00514854	0.00738029	0.00333611	0.00298209	0.0036085	0.00295916	0.00159872	0.0070688	0	0	0	0	0	0	0	0	0	0	0	0
Proteobacteria	Alphaproteobacteria	Rhizobiales	Aurantimonadaceae	Aurantimonas	otu927	0	0	0	0	0	0	0	0	0	0	0	0.00117813	0	0	0	0	0	0.0657339	0	0	0	0	0	0
Bacteroidetes	Flavobacteriia	Flavobacteriales	Cryomorphaceae	Owenweeksia	otu2264	0	0	0.00121516	0	0	0	0	0	0.00120283	0	0	0	0.00274108	0.00662089	0.00695765	0.0069979	0.0160525	0.00134151	0.00155683	0.00158587	0.00619166	0.00142241	0.00692969	0.00369836
Bacteroidetes	Flavobacteriia	Flavobacteriales	Flavobacteriaceae	Flavobacteriaceae_unclassified	otu1544	0.00143773	0.00632371	0.00364547	0.00428718	0.00257427	0.00738029	0.00333611	0.00745523	0.00240567	0.00197278	0.00159872	0.00942507	0.00137054	0	0	0.00279916	0.0011466	0.00268302	0.00155683	0	0.00309583	0	0.00461979	0.00123279
Bacteroidetes	Flavobacteriia	Flavobacteriales	Flavobacteriaceae	NS5 marine group	otu1891	0.00862639	0.00948557	0.0170122	0.00142906	0.00514854	0.00738029	0.00333611	0.00745523	0.0036085	0.000986388	0.00159872	0.00117813	0	0	0	0	0	0.00134151	0	0	0	0	0	0
Bacteroidetes	Flavobacteriia	Flavobacteriales	Cryomorphaceae	Owenweeksia	otu1879	0.0043132	0.00316186	0.0109364	0.00285812	0.00514854	0.00295212	0.00166806	0.00298209	0.00841984	0.0078911	0.00319744	0.00942507	0	0	0	0	0	0	0	0	0	0	0	0
Proteobacteria	Gammaproteobacteria	Oceanospirillales	ZD0405	ZD0405_unclassified	otu2827	0.00287546	0.00316186	0.00364547	0	0	0	0.00333611	0.00149105	0.00120283	0	0.00159872	0	0.0137054	0.00567505	0.00347883	0.00559832	0.00687963	0	0.00311366	0.0047576	0.00464375	0.00142241	0	0
Proteobacteria	Gammaproteobacteria	Thiotrichales	Francisellaceae	Francisella	otu1224	0.0172528	0.00474278	0.00243031	0.00285812	0.0038614	0.00147606	0.0233528	0.00149105	0.00481134	0.00493194	0	0.00117813	0.00137054	0	0	0	0	0.00134151	0	0	0	0	0	0
Proteobacteria	Gammaproteobacteria	Oceanospirillales	Oceanospirillaceae	Balneatrix	otu1713	0.00575093	0	0.00850609	0.0128616	0.00257427	0.00147606	0.00333611	0.00745523	0.0036085	0.00197278	0	0	0.00137054	0.000945841	0.00115961	0.00419874	0.00229321	0.00268302	0.00155683	0	0.00309583	0	0	0.00246557
Proteobacteria	Gammaproteobacteria	Alteromonadales	Colwelliaceae	Colwelliaceae_unclassified	otu1992	0.00143773	0.00158093	0.00121516	0	0	0	0	0	0	0	0.00159872	0.00117813	0	0.000945841	0.00347883	0.00559832	0.00229321	0	0	0	0.0154792	0.00568966	0.0184792	0.0160262
Proteobacteria	Gammaproteobacteria	Alteromonadales	Pseudoalteromonadaceae	Pseudoalteromonas	otu2384	0	0	0	0.00285812	0	0.00147606	0	0	0	0	0	0	0	0	0	0.0643807	0	0.00134151	0	0	0	0	0	0
Verrucomicrobia	Verrucomicrobiae	Verrucomicrobiales	Verrucomicrobiaceae	Persicirhabdus	otu181	0.00143773	0.00158093	0	0.0385847	0.00128713	0.0191888	0.00166806	0.00149105	0.00240567	0	0	0	0	0	0	0	0	0.00402452	0	0	0	0	0	0
Proteobacteria	Alphaproteobacteria	Rhodospirillales	Rhodospirillaceae	Rhodospirillaceae_unclassified	otu1006	0	0	0	0	0	0	0	0	0	0	0	0	0.00685269	0.0151335	0.00695765	0.00279916	0.0011466	0.0107321	0.00934099	0.0047576	0.00309583	0	0	0
Proteobacteria	Alphaproteobacteria	Rhodobacterales	Rhodobacteraceae	Rhodobacteraceae_unclassified	otu2221	0.00287546	0.00158093	0.00243031	0	0.00128713	0.00442818	0.00333611	0.00745523	0.00120283	0	0.00159872	0	0.00548216	0.00567505	0.00579804	0.00839748	0.0011466	0.00268302	0.0046705	0.0047576	0	0.00142241	0	0
Bacteroidetes	Flavobacteriia	Flavobacteriales	Flavobacteriaceae	NS5 marine group	otu1531	0.00575093	0.00790464	0.0109364	0.00142906	0.00257427	0	0.0200167	0.00596419	0.00601417	0.00295916	0.00159872	0.0035344	0	0	0	0	0	0	0	0	0	0	0	0
Bacteroidetes	Flavobacteriia	Flavobacteriales	Flavobacteriaceae	Ulvibacter	otu1521	0.00143773	0.00948557	0.00243031	0.00428718	0.00514854	0.00442818	0.00500417	0.00447314	0.00841984	0.00591833	0.00639488	0.0070688	0	0	0	0	0	0	0	0	0	0	0	0.00123279
Bacteroidetes	Flavobacteriia	Flavobacteriales	Flavobacteriaceae	Polaribacter	otu3236	0.00143773	0.00790464	0.00486062	0.00142906	0.00514854	0.00590423	0.00500417	0.00447314	0.00601417	0.00493194	0.00319744	0.00117813	0	0.000945841	0	0.00139958	0.00229321	0	0.00311366	0.00158587	0.00154792	0.00426724	0	0
Proteobacteria	Gammaproteobacteria	Oceanospirillales	Oceanospirillales_unclassified	Oceanospirillales_unclassified	otu1892	0	0	0	0	0	0	0	0	0.00120283	0	0	0	0.00685269	0.00567505	0.00695765	0.00279916	0.0137593	0.00134151	0.00934099	0.0111011	0.00464375	0	0	0
Proteobacteria	Gammaproteobacteria	Cellvibrionales	Porticoccaceae	SAR92 clade	otu1988	0.00862639	0	0.00121516	0	0	0	0	0.00447314	0.00120283	0.000986388	0	0.00117813	0.00274108	0.00851257	0.00463843	0.00279916	0.0103194	0	0.00622733	0.0047576	0.00464375	0	0	0
Proteobacteria	Gammaproteobacteria	Cellvibrionales	Porticoccaceae	SAR92 clade	otu2169	0.00143773	0.0110665	0.00121516	0	0.00128713	0	0.00667223	0.00149105	0.00120283	0	0	0	0.00274108	0.00945841	0.00347883	0.00419874	0.00458642	0	0.00311366	0.00634347	0.00619166	0.00142241	0	0
Proteobacteria	Gammaproteobacteria	Oceanospirillales	Oceanospirillales_unclassified	Oceanospirillales_unclassified	otu2265	0.00862639	0.0110665	0.00729093	0	0.00643567	0.00738029	0.00500417	0.00298209	0.00601417	0.00394555	0.00319744	0.0035344	0	0	0	0	0	0.00134151	0	0	0	0	0	0
Proteobacteria	Gammaproteobacteria	Oceanospirillales	Oceanospirillaceae	Balneatrix	otu2346	0.0043132	0.00158093	0.00243031	0.022865	0.0102971	0.00738029	0.00166806	0.00596419	0.00240567	0.00493194	0	0.00117813	0	0	0	0	0	0.00134151	0	0	0	0	0	0
Proteobacteria	Gammaproteobacteria	Oceanospirillales	Oceanospirillaceae	Balneatrix	otu3087	0.00287546	0.00158093	0.00972124	0.0142906	0.00514854	0.0103324	0.00500417	0.0104373	0	0.00295916	0.00319744	0.00235627	0	0	0	0	0	0	0	0	0	0	0	0
Proteobacteria	Gammaproteobacteria	Alteromonadales	Colwelliaceae	Colwelliaceae_unclassified	otu2154	0.00143773	0.00474278	0	0.00285812	0.00128713	0.00147606	0	0	0.00601417	0.00493194	0.00159872	0.00235627	0	0	0.00463843	0	0.0011466	0	0	0.0047576	0.00309583	0.00711207	0.0138594	0.00862951
Proteobacteria	Gammaproteobacteria	Alteromonadales	Colwelliaceae	Colwellia	otu1353	0	0.00158093	0.00121516	0	0	0	0	0	0	0.000986388	0.00479616	0.00117813	0	0	0	0.00139958	0.00229321	0	0	0	0.00154792	0.0142241	0.0323385	0.017259
Proteobacteria	Gammaproteobacteria	Alteromonadales	Colwelliaceae	Colwelliaceae_unclassified	otu1942	0	0	0	0	0	0	0	0	0.00240567	0.00394555	0.00639488	0.00235627	0	0	0	0	0	0	0	0	0	0.0142241	0.023099	0.0209574
Proteobacteria	Gammaproteobacteria	Alteromonadales	Colwelliaceae	Colwellia	otu2733	0	0	0.00121516	0	0	0	0	0.00149105	0	0.000986388	0.00319744	0	0	0	0.00115961	0.00419874	0	0.00134151	0	0	0.00154792	0.017069	0.023099	0.0197246
Proteobacteria	Alphaproteobacteria	Rhodobacterales	Rhodobacteraceae	Rhodobacteraceae_unclassified	otu921	0.00287546	0.00158093	0.00364547	0.0142906	0.00514854	0.00738029	0.00500417	0.00298209	0.00240567	0.00197278	0.00159872	0.0035344	0	0.00189168	0.00115961	0	0.0011466	0.00268302	0.00155683	0.00158587	0	0	0	0.00246557
Bacteria_unclassified	Bacteria_unclassified	Bacteria_unclassified	Bacteria_unclassified	Bacteria_unclassified	otu2261	0.00143773	0.00632371	0.0145819	0	0.00514854	0.00147606	0.00333611	0.00447314	0.007217	0.00295916	0.00159872	0.00589067	0.00137054	0	0	0	0.0011466	0.00134151	0	0	0.00154792	0.00142241	0	0.00123279
Bacteroidetes	Flavobacteriia	Flavobacteriales	Flavobacteriaceae	Polaribacter	otu1731	0.0043132	0.00474278	0.00850609	0.00142906	0.00514854	0.00885635	0.0100083	0.00149105	0.00481134	0.00493194	0.00159872	0.00589067	0.00274108	0	0	0	0	0	0	0	0	0	0	0
Bacteroidetes	Flavobacteriia	Flavobacteriales	Flavobacteriaceae	Flavobacteriaceae_unclassified	otu1120	0.0129396	0.00474278	0.00729093	0	0.0038614	0.00442818	0.00834028	0.00149105	0.0120283	0.00295916	0.00319744	0.0035344	0	0	0	0	0	0	0	0	0	0	0	0
Bacteroidetes	Flavobacteriia	Flavobacteriales	Flavobacteriaceae	NS3a marine group	otu1980	0.00575093	0.00474278	0.00850609	0	0.00643567	0.00738029	0	0	0.0108255	0.00690471	0.00639488	0.0035344	0	0	0	0.00139958	0	0	0	0	0	0	0	0
Bacteroidetes	Flavobacteriia	Flavobacteriales	Cryomorphaceae	Owenweeksia	otu1591	0.0043132	0.00474278	0.00486062	0.00714531	0.0141585	0.00295212	0.0100083	0.00149105	0.0036085	0.00690471	0.00159872	0.00235627	0	0	0	0	0	0	0	0	0	0	0	0
Bacteroidetes	Flavobacteriia	Flavobacteriales	Flavobacteriaceae	Formosa	otu2031	0.00287546	0.00474278	0.00729093	0.00285812	0.00900994	0.00738029	0.00333611	0.00447314	0.0036085	0.00690471	0.00159872	0.0070688	0	0	0	0	0.0011466	0	0	0	0	0	0	0
Bacteroidetes	Flavobacteriia	Flavobacteriales	Flavobacteriaceae	Polaribacter	otu1684	0.00143773	0.0110665	0.00364547	0.00142906	0.00257427	0.00295212	0.00166806	0.00447314	0.00481134	0.00887749	0.00799361	0.0117813	0	0	0	0	0	0	0	0	0	0	0	0
Bacteroidetes	Flavobacteriia	Flavobacteriales	Flavobacteriaceae	NS3a marine group	otu2263	0	0.00316186	0.00607578	0	0.0038614	0.00885635	0.00166806	0.00447314	0.007217	0.0108503	0.00639488	0.00589067	0	0	0	0.00279916	0	0	0	0	0	0	0	0
Proteobacteria	Gammaproteobacteria	Cellvibrionales	Porticoccaceae	SAR92 clade	otu1978	0.0043132	0	0	0	0	0	0.00333611	0	0	0	0	0.00117813	0.00959377	0.00378336	0.00579804	0.00279916	0.00229321	0	0.0108978	0.0158587	0.00309583	0.00284483	0	0.00123279
Proteobacteria	Gammaproteobacteria	Cellvibrionales	Porticoccaceae	SAR92 clade	otu2222	0.00287546	0.00158093	0.00243031	0	0.00128713	0	0.00166806	0.00149105	0.00120283	0	0.00159872	0	0.00959377	0.00567505	0.00695765	0.0069979	0.0011466	0	0.0108978	0.0047576	0.00154792	0	0.0023099	0.00123279
Proteobacteria	Gammaproteobacteria	Oceanospirillales	Oceanospirillaceae	Marinobacterium	otu3015	0	0	0	0	0	0.00147606	0.00333611	0	0	0	0	0	0.00685269	0.00662089	0.00927687	0.0069979	0.00687963	0	0.00311366	0.0095152	0.00928749	0	0	0
Proteobacteria	Gammaproteobacteria	Oceanospirillales	Oceanospirillales_unclassified	Oceanospirillales_unclassified	otu1964	0	0	0	0	0	0	0	0	0	0	0	0	0.00548216	0.00756673	0.0162345	0.0069979	0.0103194	0	0.00311366	0.00634347	0.00309583	0	0	0
Proteobacteria	Gammaproteobacteria	Oceanospirillales	Oceanospirillaceae	Balneatrix	otu1291	0.00143773	0	0.00364547	0.00428718	0.00514854	0.00295212	0.00166806	0.00745523	0.00481134	0.000986388	0.00159872	0	0.00411162	0.00472921	0.00347883	0.00139958	0.00229321	0.00134151	0.0046705	0.00317173	0.00309583	0	0	0.00123279
Proteobacteria	Gammaproteobacteria	Oceanospirillales	Oceanospirillales_unclassified	Oceanospirillales_unclassified	otu2519	0	0.00158093	0.00121516	0	0	0	0.0100083	0.00298209	0	0	0	0	0.00411162	0.00756673	0.00927687	0.0069979	0.00573302	0	0.00622733	0.00158587	0.00464375	0.00142241	0	0
Proteobacteria	Gammaproteobacteria	Oceanospirillales	Oceanospirillales_unclassified	Oceanospirillales_unclassified	otu3028	0.00287546	0	0.00243031	0	0	0	0.00166806	0.00149105	0	0	0	0	0.00137054	0.0104043	0.0115961	0.00559832	0.00573302	0	0.00155683	0.0111011	0.00309583	0	0	0.00123279
Proteobacteria	Gammaproteobacteria	Oceanospirillales	Oceanospirillales_unclassified	Oceanospirillales_unclassified	otu1086	0.0043132	0.00948557	0.00486062	0.0100034	0.00900994	0.00738029	0.00333611	0.00596419	0.00240567	0.00295916	0.00159872	0.0035344	0	0	0	0	0	0	0	0	0	0	0.0023099	0
Proteobacteria	Gammaproteobacteria	Cellvibrionales	Porticoccaceae	SAR92 clade	otu1455	0	0.00158093	0.00364547	0	0.00128713	0.00295212	0	0	0.00481134	0.00295916	0.00319744	0.0035344	0	0	0.00115961	0	0.0011466	0	0	0	0.00773958	0.00568966	0.0161693	0.0135607
Proteobacteria	Gammaproteobacteria	Oceanospirillales	Oceanospirillales_unclassified	Oceanospirillales_unclassified	otu3242	0	0	0	0	0	0	0.00166806	0	0	0.00197278	0	0.00117813	0	0.00378336	0.00231922	0	0.00229321	0	0	0.00158587	0.0123833	0.0099569	0.0184792	0.0147934
Marinimicrobia (SAR406 clade)	Marinimicrobia (SAR406 clade)_unclassified	Marinimicrobia (SAR406 clade)_unclassified	Marinimicrobia (SAR406 clade)_unclassified	Marinimicrobia (SAR406 clade)_unclassified	otu2113	0	0	0	0	0	0	0	0	0	0	0	0	0.00548216	0.017971	0.00579804	0.00419874	0.00458642	0	0.00934099	0.0095152	0.00154792	0	0	0
Proteobacteria	Proteobacteria_unclassified	Proteobacteria_unclassified	Proteobacteria_unclassified	Proteobacteria_unclassified	otu926	0.0043132	0.00316186	0.00607578	0.00285812	0.0077228	0.00590423	0.00166806	0.00596419	0.00240567	0.00591833	0.00959233	0.00824694	0	0	0	0	0	0	0	0	0	0	0	0
Proteobacteria	SC3-20	SC3-20_unclassified	SC3-20_unclassified	SC3-20_unclassified	otu1468	0.00143773	0	0	0	0	0	0	0	0	0	0	0	0.00822323	0.00756673	0.00347883	0.00419874	0.00687963	0	0.0171252	0.0095152	0.00619166	0	0	0
Bacteroidetes	Sphingobacteriia	Sphingobacteriales	NS11-12 marine group	NS11-12 marine group_unclassified	otu2943	0.00718866	0.00790464	0.00486062	0	0	0.00147606	0.00834028	0.00745523	0.00841984	0.00591833	0.00639488	0.0035344	0	0.000945841	0	0	0	0	0	0	0	0	0.0023099	0.00123279
Proteobacteria	Alphaproteobacteria	SAR11 clade	Surface 1	Surface 1_unclassified	otu1101	0.00718866	0	0.00364547	0	0	0.00147606	0.00333611	0.00149105	0	0	0.00159872	0	0.00548216	0.00567505	0.00579804	0.0069979	0.00343981	0	0.00934099	0.00158587	0.00619166	0	0	0
Proteobacteria	Alphaproteobacteria	Rhodobacterales	Rhodobacteraceae	Planktomarina	otu2041	0.00575093	0.00632371	0.00850609	0.00428718	0.00128713	0.00147606	0.00500417	0.00745523	0.00240567	0	0.00159872	0.00824694	0.00274108	0.000945841	0.00231922	0	0.0011466	0.00268302	0	0	0.00154792	0	0	0
Proteobacteria	Alphaproteobacteria	Rickettsiales	SAR116 clade	SAR116 clade_unclassified	otu827	0.00143773	0	0	0	0	0	0	0	0.00120283	0	0	0	0.00274108	0.00945841	0.00115961	0.00839748	0.00802623	0.00536603	0	0.0095152	0.00928749	0.00142241	0	0.00246557
Proteobacteria	Alphaproteobacteria	SAR11 clade	Surface 1	Surface 1_unclassified	otu2441	0.0143773	0.00474278	0.00121516	0	0.0038614	0.0103324	0.00166806	0.00596419	0.0036085	0.00295916	0.00159872	0.0035344	0.00137054	0.000945841	0.00463843	0	0.0011466	0	0.00155683	0	0	0	0	0
Proteobacteria	Betaproteobacteria	Methylophilales	Methylophilaceae	Methylophilaceae_unclassified	otu2723	0	0.00316186	0.00364547	0.00857437	0.0167327	0.0118085	0	0.00149105	0.007217	0.00197278	0.00639488	0.00235627	0	0	0	0	0	0	0	0	0	0	0	0
Bacteroidetes	Flavobacteriia	Flavobacteriales	Flavobacteriaceae	Polaribacter	otu3671	0.0043132	0.00474278	0	0	0	0.00442818	0.00333611	0.00447314	0.0036085	0.000986388	0.00319744	0.00235627	0.00137054	0.00472921	0	0.00839748	0.00573302	0	0.00155683	0.00158587	0.00154792	0.00426724	0.0023099	0.00123279
Proteobacteria	Gammaproteobacteria	Oceanospirillales	SAR86 clade	SAR86 clade_unclassified	otu2445	0.00143773	0	0	0	0	0.00147606	0.00500417	0	0	0	0	0	0.00822323	0.00283752	0.0104365	0.00279916	0.00917284	0.00268302	0.0046705	0.00317173	0.00773958	0.00142241	0	0.00123279
Proteobacteria	Gammaproteobacteria	Oceanospirillales	Oceanospirillales_unclassified	Oceanospirillales_unclassified	otu4827	0	0	0	0	0	0	0	0	0	0	0	0	0.00548216	0.0141876	0.00463843	0.00279916	0.0103194	0	0.00622733	0.0047576	0.00928749	0	0	0
Proteobacteria	Gammaproteobacteria	Oceanospirillales	Oceanospirillaceae	Oleispira	otu516	0	0	0	0	0	0	0	0	0	0	0	0.00824694	0	0	0	0	0	0.00536603	0	0	0.00154792	0.00284483	0.0138594	0.0332853
Proteobacteria	Gammaproteobacteria	Alteromonadales	Colwelliaceae	Colwelliaceae_unclassified	otu712	0	0	0	0.00857437	0	0.00147606	0	0.00298209	0	0.00295916	0.00159872	0.00117813	0	0	0	0	0	0.00134151	0	0	0.00309583	0.0128017	0.0207891	0.0147934
Proteobacteria	Gammaproteobacteria	Cellvibrionales	Porticoccaceae	SAR92 clade	otu2233	0	0.00158093	0.00121516	0	0	0.00147606	0	0.00298209	0	0.00295916	0.00159872	0.00235627	0	0	0	0	0	0.00134151	0	0.00158587	0	0.0142241	0.0207891	0.0184918
Proteobacteria	Proteobacteria_unclassified	Proteobacteria_unclassified	Proteobacteria_unclassified	Proteobacteria_unclassified	otu1418	0.00718866	0.00316186	0.00364547	0	0.00128713	0.00147606	0.0150125	0.00745523	0.00120283	0.00197278	0.00159872	0	0.00137054	0.00472921	0.00347883	0.00139958	0.00229321	0	0.00311366	0.00158587	0.00309583	0	0	0
Proteobacteria	Alphaproteobacteria	SAR11 clade	Surface 1	Surface 1_unclassified	otu2496	0.0043132	0.00474278	0.00486062	0	0.00257427	0.00147606	0.00834028	0.00298209	0.00481134	0.000986388	0	0	0.00411162	0.00378336	0.00115961	0	0.00687963	0	0.00311366	0.00634347	0.00154792	0	0	0
Proteobacteria	Alphaproteobacteria	Rhodobacterales	Rhodobacteraceae	Sulfitobacter	otu2064	0.00862639	0.00316186	0.00972124	0.00142906	0.00128713	0.00590423	0.00500417	0.00447314	0.007217	0.00197278	0.00159872	0.00942507	0	0.000945841	0	0	0	0	0	0	0	0	0	0
Proteobacteria	Alphaproteobacteria	Rhodobacterales	Rhodobacteraceae	Rhodobacteraceae_unclassified	otu1094	0.00287546	0.00316186	0.00243031	0.0185778	0.00128713	0.00885635	0	0.00298209	0.0036085	0.00690471	0.00159872	0.00824694	0	0	0	0	0	0	0	0	0	0	0	0
Proteobacteria	Alphaproteobacteria	SAR11 clade	Surface 1	Surface 1_unclassified	otu1199	0.00143773	0.00316186	0.00850609	0	0.00900994	0.00738029	0.00667223	0.0104373	0.0036085	0.00394555	0.00639488	0.00235627	0	0	0	0	0	0	0	0	0	0	0	0
Bacteroidetes	Cytophagia	Cytophagales	Flammeovirgaceae	Marinoscillum	otu1407	0.00575093	0	0.00364547	0.00285812	0.00128713	0.00295212	0	0	0	0.00197278	0	0.0035344	0	0.00189168	0.00927687	0	0.00917284	0.00268302	0.00155683	0.0047576	0.00464375	0.00142241	0	0.00123279
Bacteroidetes	Flavobacteriia	Flavobacteriales	Flavobacteriaceae	NS4 marine group	otu2431	0	0	0	0	0	0	0	0	0	0	0	0	0.00822323	0.00283752	0.00695765	0.00559832	0.0160525	0	0.0046705	0.00634347	0.00928749	0	0	0
Bacteroidetes	Flavobacteriia	Flavobacteriales	Flavobacteriaceae	NS5 marine group	otu1799	0.00862639	0.00158093	0.00607578	0.00142906	0.0077228	0.00738029	0.00834028	0.00447314	0.00601417	0.00197278	0	0.0035344	0	0	0	0	0	0	0.00155683	0.00317173	0.00154792	0	0	0
Bacteroidetes	Flavobacteriia	Flavobacteriales	Flavobacteriaceae	Ulvibacter	otu2455	0.00718866	0.00948557	0.00729093	0.00428718	0	0.00885635	0.00500417	0.00596419	0.00481134	0.00591833	0	0.0035344	0	0	0	0	0	0	0	0	0	0	0	0
Bacteroidetes	Flavobacteriia	Flavobacteriales	Flavobacteriaceae	Tenacibaculum	otu3034	0.00718866	0.00948557	0.00364547	0.00142906	0.0038614	0.00442818	0.00333611	0.00447314	0.007217	0.00493194	0	0.00942507	0	0	0	0	0.0011466	0	0	0	0	0	0	0
Bacteroidetes	Flavobacteriia	Flavobacteriales	Cryomorphaceae	Owenweeksia	otu2172	0.00575093	0.0126474	0.00972124	0.00142906	0	0	0.00667223	0.00894628	0.00962267	0	0.00639488	0.0035344	0	0	0	0	0	0	0	0	0	0	0	0
Bacteroidetes	Flavobacteriia	Flavobacteriales	Flavobacteriaceae	Polaribacter	otu2310	0.00575093	0.00158093	0.00607578	0.00285812	0.00257427	0.00738029	0.00500417	0.00298209	0.007217	0.00986388	0.00479616	0.0035344	0	0	0	0	0	0	0	0	0	0	0	0
Bacteroidetes	Flavobacteriia	Flavobacteriales	NS9 marine group	NS9 marine group_unclassified	otu377	0.00143773	0.00158093	0	0.0414428	0	0.00147606	0	0.00298209	0.00120283	0.000986388	0	0	0	0.000945841	0.00115961	0	0.00343981	0.00268302	0.00311366	0	0.00154792	0	0	0
Bacteroidetes	Flavobacteriia	Flavobacteriales	Flavobacteriaceae	Polaribacter	otu1288	0	0.00158093	0.00243031	0.0328684	0.00257427	0.00147606	0.00166806	0.00596419	0.00240567	0.00591833	0.00319744	0.00117813	0	0.000945841	0	0	0	0	0	0	0	0	0	0
Bacteroidetes	Flavobacteriia	Flavobacteriales	Flavobacteriaceae	Polaribacter	otu1837	0	0.00316186	0.00364547	0.00857437	0.0077228	0.00295212	0	0.00596419	0.00240567	0.00295916	0.00639488	0.00942507	0	0.000945841	0	0	0.0011466	0	0	0	0.00154792	0.00142241	0	0.00246557
Bacteroidetes	Flavobacteriia	Flavobacteriales	Flavobacteriaceae	Polaribacter	otu2205	0	0.00316186	0.00850609	0.00714531	0.00514854	0.00442818	0	0.00298209	0.00601417	0.0078911	0.011191	0.0035344	0	0	0	0	0	0	0	0	0	0	0	0
Proteobacteria	Gammaproteobacteria	Oceanospirillales	Oceanospirillales_unclassified	Oceanospirillales_unclassified	otu1893	0.00287546	0.00158093	0.00121516	0.00142906	0	0.00147606	0.00500417	0.00447314	0.00120283	0.000986388	0	0	0.00548216	0.00189168	0.00115961	0.00279916	0.011466	0	0.0046705	0.00317173	0.00619166	0.00142241	0.0023099	0.00246557
Proteobacteria	Gammaproteobacteria	Oceanospirillales	Oceanospirillaceae	Balneatrix	otu1761	0.00287546	0	0.00364547	0.00142906	0.0038614	0.00295212	0	0.00149105	0.00240567	0.000986388	0	0.0035344	0.00274108	0.00378336	0.00463843	0.00419874	0.00458642	0.00268302	0.00155683	0.00317173	0.00464375	0	0.0023099	0.00246557
Proteobacteria	Gammaproteobacteria	Oceanospirillales	Oceanospirillaceae	Balneatrix	otu1845	0.0043132	0.00158093	0.00243031	0.00428718	0.00643567	0.0103324	0.00166806	0.0119284	0.0036085	0.00295916	0.00159872	0	0.00137054	0	0	0	0	0.00536603	0	0.00317173	0.00154792	0	0	0.00123279
Proteobacteria	Gammaproteobacteria	Oceanospirillales	Oceanospirillales_unclassified	Oceanospirillales_unclassified	otu1398	0.00143773	0.00474278	0.0121516	0	0.00128713	0.00147606	0.00500417	0.00149105	0.00240567	0.00197278	0	0	0.00137054	0	0.00231922	0.00279916	0.00343981	0	0.00155683	0.00158587	0.00464375	0.00142241	0.0184792	0
Proteobacteria	Gammaproteobacteria	Alteromonadales	Colwelliaceae	Colwellia	otu201	0	0	0	0.0371556	0.0077228	0.00442818	0	0.00298209	0	0.00295916	0.00479616	0	0	0	0	0	0	0.00402452	0	0	0	0	0	0
Proteobacteria	Gammaproteobacteria	Alteromonadales	Colwelliaceae	Colwellia	otu735	0	0	0	0	0	0	0	0	0	0	0.00159872	0	0	0	0.00115961	0	0	0.00536603	0	0	0.00154792	0.0113793	0.0207891	0.0271213
Proteobacteria	Gammaproteobacteria	Alteromonadales	Colwelliaceae	Colwellia	otu1638	0	0	0	0	0.00128713	0	0	0	0.00120283	0	0.00319744	0.00117813	0	0.000945841	0.00115961	0.00139958	0	0.00268302	0	0	0.00309583	0.00853449	0.0277187	0.0197246
Proteobacteria	Gammaproteobacteria	Alteromonadales	Colwelliaceae	Colwellia	otu2116	0	0	0.00121516	0	0	0.00147606	0	0	0	0.000986388	0.00159872	0.00942507	0	0	0	0	0	0.00402452	0	0.00158587	0.00309583	0.00711207	0.0184792	0.0184918
Proteobacteria	Gammaproteobacteria	Pseudomonadales	Moraxellaceae	Acinetobacter	otu2926	0	0	0	0.00571625	0	0	0	0	0	0	0	0	0	0	0	0.00139958	0.0011466	0.0536603	0	0	0	0	0	0
Proteobacteria	Gammaproteobacteria	Alteromonadales	Colwelliaceae	Colwellia	otu2980	0	0.00158093	0.00364547	0.00142906	0	0.00295212	0	0.00149105	0.00481134	0.0118367	0.00159872	0.00117813	0	0	0.00115961	0	0	0	0	0	0	0.00853449	0.00923958	0.0110951
Proteobacteria	Proteobacteria_unclassified	Proteobacteria_unclassified	Proteobacteria_unclassified	Proteobacteria_unclassified	otu1726	0	0	0.00121516	0	0	0	0	0	0	0	0	0	0.0150759	0.00851257	0.00463843	0.00839748	0.0011466	0	0.00311366	0.00792933	0.00928749	0	0	0.00123279
Proteobacteria	Proteobacteria_unclassified	Proteobacteria_unclassified	Proteobacteria_unclassified	Proteobacteria_unclassified	otu1863	0.00287546	0.00316186	0.00243031	0.0142906	0.00643567	0.00442818	0.00333611	0.0104373	0.007217	0.00295916	0.00479616	0.00117813	0	0	0	0	0	0	0	0	0	0	0	0
Proteobacteria	Alphaproteobacteria	SAR11 clade	SAR11 clade_unclassified	SAR11 clade_unclassified	otu1650	0.00143773	0.00158093	0.00121516	0	0.00128713	0.00147606	0.00834028	0.00298209	0.00120283	0.000986388	0	0	0.00411162	0.00756673	0.00579804	0.0069979	0.00573302	0.00134151	0.00155683	0.00158587	0.00309583	0	0	0
Proteobacteria	Alphaproteobacteria	SAR11 clade	Surface 1	Surface 1_unclassified	otu2811	0.0143773	0.00632371	0.00364547	0.00142906	0.00643567	0.00295212	0.0133445	0.00596419	0.00481134	0	0	0.00117813	0.00137054	0	0	0.00139958	0	0	0.00155683	0	0	0	0	0
Bacteroidetes	Flavobacteriia	Flavobacteriales	Cryomorphaceae	Owenweeksia	otu3353	0.00143773	0	0	0	0	0	0.00166806	0	0	0	0	0	0.00548216	0.0141876	0.0104365	0.00139958	0.0137593	0	0	0.00158587	0.00154792	0	0	0
Bacteroidetes	Flavobacteriia	Flavobacteriales	Cryomorphaceae	Owenweeksia	otu1878	0.0043132	0.00632371	0.00607578	0	0.0038614	0.00442818	0.0166806	0.00447314	0.007217	0.00295916	0.00159872	0.00471254	0	0	0	0	0	0	0	0	0	0	0	0
Bacteroidetes	Flavobacteriia	Flavobacteriales	Flavobacteriaceae	Tenacibaculum	otu1547	0.00143773	0.00790464	0.00850609	0.00142906	0.00514854	0.0103324	0.00166806	0.00745523	0.00601417	0.000986388	0.00159872	0.0070688	0	0	0	0	0	0	0.00155683	0	0	0	0	0
Bacteroidetes	Flavobacteriia	Flavobacteriales	Flavobacteriaceae	Polaribacter	otu2104	0.00143773	0.00632371	0.00243031	0.00285812	0.00128713	0.00147606	0.00166806	0.00149105	0.00240567	0.0108503	0.00639488	0.0141376	0	0	0	0	0.0011466	0	0	0	0.00154792	0.00142241	0	0
Bacteroidetes	Flavobacteriia	Flavobacteriales	Flavobacteriaceae	NS5 marine group	otu3250	0.00143773	0.00632371	0.00607578	0.00142906	0.0038614	0.00295212	0.00500417	0.00447314	0.00240567	0.00591833	0.00319744	0.00471254	0	0	0	0.00279916	0.00229321	0	0	0	0	0.00142241	0.00461979	0.00246557
Bacteroidetes	Flavobacteriia	Flavobacteriales	Flavobacteriaceae	Polaribacter	otu3580	0	0	0.00121516	0	0	0	0	0	0	0	0	0	0	0.000945841	0.00231922	0.00139958	0.00229321	0.00268302	0	0	0.00464375	0.0099569	0.0161693	0.023423
Proteobacteria	Gammaproteobacteria	Oceanospirillales	SAR86 clade	SAR86 clade_unclassified	otu2166	0	0	0	0	0	0	0.00333611	0	0	0	0	0	0.00959377	0.0104043	0.00811726	0.00559832	0.00458642	0	0.00778416	0.0047576	0.00309583	0	0	0
Proteobacteria	Gammaproteobacteria	Thiotrichales	Piscirickettsiaceae	Piscirickettsiaceae_unclassified	otu3205	0.0043132	0.00158093	0.00364547	0	0.0038614	0.00147606	0.00333611	0.00447314	0	0.000986388	0	0.00117813	0.00822323	0.00567505	0.00231922	0.00139958	0.0011466	0.00402452	0.0046705	0.00317173	0.00309583	0	0	0.00123279
Proteobacteria	Gammaproteobacteria	Oceanospirillales	Oceanospirillaceae	Pseudospirillum	otu1687	0.00143773	0.00158093	0.00121516	0	0	0	0	0	0	0	0	0	0.00822323	0.00189168	0.00463843	0.00139958	0.0103194	0.00268302	0.00778416	0.00634347	0.0139312	0	0	0
Proteobacteria	Gammaproteobacteria	Oceanospirillales	Oceanospirillaceae	Balneatrix	otu2102	0	0	0	0	0	0	0	0	0	0	0	0	0.00685269	0.00851257	0.0104365	0.0069979	0.00458642	0.00402452	0.00155683	0.00634347	0.00619166	0	0.0023099	0
Proteobacteria	Gammaproteobacteria	Oceanospirillales	Oceanospirillaceae	Balneatrix	otu1784	0.00143773	0	0.00121516	0	0	0.00147606	0	0	0	0	0	0	0.00411162	0.00378336	0.0104365	0.00559832	0.00687963	0.00268302	0.00622733	0.0047576	0.00154792	0.00568966	0	0.00246557
Proteobacteria	Gammaproteobacteria	Oceanospirillales	Oceanospirillaceae	Balneatrix	otu3038	0	0	0.00243031	0	0.0038614	0.00147606	0.00166806	0	0.00120283	0	0	0	0.00411162	0.00662089	0.00927687	0.0069979	0.00573302	0.00134151	0.00155683	0.00317173	0.00619166	0	0.0023099	0
Proteobacteria	Gammaproteobacteria	Thiotrichales	Thiotrichaceae	Thiothrix	otu1368	0.0100641	0.00158093	0.00121516	0.00142906	0.00257427	0.0103324	0.0100083	0.00745523	0	0.00197278	0.00159872	0.0035344	0.00274108	0	0.00231922	0	0.00229321	0.00134151	0.00155683	0	0.00154792	0	0	0
Proteobacteria	Gammaproteobacteria	Oceanospirillales	Oceanospirillaceae	Balneatrix	otu1305	0.00143773	0.00158093	0.00486062	0.00571625	0.0038614	0.00885635	0.00166806	0.00596419	0.00240567	0.00197278	0.00319744	0.0035344	0.00274108	0.00283752	0	0	0	0.00268302	0	0.00317173	0.00154792	0	0	0.00246557
Proteobacteria	Gammaproteobacteria	Oceanospirillales	Oceanospirillales_unclassified	Oceanospirillales_unclassified	otu1991	0.00862639	0.00316186	0.00243031	0	0	0	0.00333611	0.00149105	0.00120283	0.00197278	0	0	0.00137054	0.00567505	0.00695765	0.00419874	0.00802623	0.00268302	0	0.00158587	0	0	0	0.00369836
Proteobacteria	Gammaproteobacteria	Oceanospirillales	Oceanospirillaceae	Oceanospirillaceae_unclassified	otu1322	0.0043132	0.00790464	0.00850609	0.00285812	0.00514854	0.00295212	0.00333611	0.00298209	0.00601417	0.000986388	0.00799361	0.00471254	0.00137054	0	0	0	0	0	0	0.00158587	0	0	0.0023099	0
Proteobacteria	Gammaproteobacteria	Alteromonadales	Colwelliaceae	Colwellia	otu681	0	0	0	0.00142906	0	0	0	0	0	0	0	0.00471254	0	0	0	0	0	0	0	0	0	0.0142241	0.0184792	0.0271213
Proteobacteria	Gammaproteobacteria	Alteromonadales	Colwelliaceae	Colwellia	otu1092	0	0	0	0	0	0	0	0	0.00120283	0.000986388	0	0	0	0	0	0	0	0.00268302	0	0	0.00309583	0.0184914	0.0115495	0.0258885
Proteobacteria	Alphaproteobacteria	Rickettsiales	EF100-94H03	EF100-94H03_unclassified	otu929	0	0	0	0.00142906	0	0	0	0	0	0	0	0	0.0109643	0.00472921	0.00115961	0.00279916	0.00687963	0.00939055	0.00778416	0.00792933	0.00309583	0.00142241	0	0.00123279
Proteobacteria	Alphaproteobacteria	Rhodospirillales	Rhodospirillaceae	Magnetospira	otu800	0	0	0	0	0	0.00147606	0	0	0	0.000986388	0	0.00235627	0.00411162	0.00378336	0.00463843	0.00279916	0.00229321	0.0201226	0.00622733	0.0047576	0.00154792	0.00142241	0	0.00123279
Proteobacteria	Alphaproteobacteria	SAR11 clade	Surface 1	Surface 1_unclassified	otu1955	0.00287546	0.00316186	0.00121516	0	0.00257427	0	0.00834028	0	0	0	0	0	0.00274108	0.00851257	0.00463843	0.0069979	0.00343981	0	0.0046705	0.0047576	0.00309583	0	0	0.00123279
Proteobacteria	Gammaproteobacteria	Oceanospirillales	SAR86 clade	SAR86 clade_unclassified	otu1578	0.0043132	0	0	0	0	0	0.00166806	0.00298209	0	0	0	0	0.00411162	0.00567505	0.00463843	0.00139958	0.00229321	0.00402452	0.00622733	0.00634347	0.00619166	0.00568966	0.0023099	0.00246557
Proteobacteria	Gammaproteobacteria	Oceanospirillales	Oceanospirillaceae	Balneatrix	otu4051	0.00575093	0.00790464	0.00243031	0.0100034	0.00514854	0	0.00667223	0.00149105	0.00481134	0.00493194	0	0.00117813	0.00137054	0.000945841	0.00115961	0.00139958	0.0011466	0	0	0	0.00154792	0	0	0.00123279
Proteobacteria	Gammaproteobacteria	Oceanospirillales	Oceanospirillaceae	Balneatrix	otu2744	0.00143773	0.00158093	0.00243031	0.0128616	0.00514854	0.00738029	0.00333611	0.00149105	0.00481134	0.000986388	0.00159872	0.0035344	0.00137054	0.000945841	0.00231922	0	0	0.00134151	0.00155683	0.00158587	0.00154792	0	0	0.00246557
Proteobacteria	Gammaproteobacteria	Oceanospirillales	Oceanospirillales_unclassified	Oceanospirillales_unclassified	otu1292	0.00862639	0	0.00486062	0.0200069	0.0077228	0.0103324	0	0.00298209	0.0036085	0.000986388	0.00159872	0	0	0	0	0	0	0	0	0	0	0	0	0
Proteobacteria	Gammaproteobacteria	Oceanospirillales	Oceanospirillales_unclassified	Oceanospirillales_unclassified	otu2011	0.0043132	0	0.00364547	0	0.00128713	0.00590423	0.00667223	0.00149105	0.0036085	0.00394555	0	0.00117813	0	0.000945841	0.00463843	0.00559832	0.00343981	0	0.00155683	0.0047576	0.00464375	0	0	0.00123279
Proteobacteria	Gammaproteobacteria	Oceanospirillales	Oceanospirillales_unclassified	Oceanospirillales_unclassified	otu2189	0.00143773	0.00474278	0.00364547	0.00857437	0.00257427	0.00738029	0.00333611	0.00596419	0.00601417	0.000986388	0.00159872	0.00117813	0	0	0.00579804	0.00139958	0.00229321	0	0.00311366	0	0	0	0	0
Proteobacteria	Gammaproteobacteria	Oceanospirillales	Oceanospirillaceae	Balneatrix	otu711	0	0	0	0	0	0	0	0	0	0	0	0.0035344	0	0	0	0	0.0011466	0.00268302	0	0	0.00309583	0.00711207	0.0207891	0.0271213
Proteobacteria	Gammaproteobacteria	Oceanospirillales	Oceanospirillaceae	Balneatrix	otu851	0	0.00474278	0.00121516	0.0300103	0	0.00590423	0.00166806	0.00447314	0.00120283	0.00295916	0.00799361	0.00117813	0	0	0	0	0	0	0	0	0	0	0	0.00123279
Proteobacteria	Alphaproteobacteria	Rhodobacterales	Rhodobacteraceae	Rhodobacteraceae_unclassified	otu1913	0.00143773	0	0	0.00142906	0.00128713	0.00295212	0.00166806	0.00149105	0.0036085	0	0	0	0.00548216	0.00378336	0.00347883	0.00559832	0.00917284	0	0.00311366	0.00792933	0.00464375	0	0	0
Proteobacteria	Alphaproteobacteria	SAR11 clade	SAR11 clade_unclassified	SAR11 clade_unclassified	otu2959	0.0043132	0	0	0.00285812	0.00128713	0	0.00166806	0.00149105	0.00120283	0	0.00159872	0	0.00274108	0.00472921	0.00695765	0.00279916	0.00343981	0	0.00622733	0.00792933	0.00464375	0.00142241	0.0023099	0.00123279
Proteobacteria	Alphaproteobacteria	Rhodospirillales	Rhodospirillaceae	Defluviicoccus	otu4833	0.00143773	0	0	0	0	0	0.00166806	0	0	0	0	0	0.00137054	0.0104043	0.0115961	0.00419874	0.00687963	0	0.00622733	0.00792933	0.00154792	0	0	0
Proteobacteria	Alphaproteobacteria	Rhodobacterales	Rhodobacteraceae	Rhodobacteraceae_unclassified	otu1066	0.0043132	0.00474278	0.00607578	0.00571625	0.0038614	0.00295212	0.00166806	0.00298209	0.0036085	0.00591833	0.00639488	0.0070688	0	0	0.00115961	0	0	0	0	0	0	0	0	0
Proteobacteria	Alphaproteobacteria	Alphaproteobacteria_unclassified	Alphaproteobacteria_unclassified	Alphaproteobacteria_unclassified	otu1621	0.00287546	0.00948557	0.00850609	0.00571625	0.00128713	0.00738029	0.00166806	0.00745523	0.00601417	0.00197278	0.00479616	0.00235627	0	0	0	0	0	0	0	0	0	0	0	0
Proteobacteria	Alphaproteobacteria	Rhodobacterales	Rhodobacteraceae	Sulfitobacter	otu3243	0.00287546	0.00316186	0.00243031	0.00142906	0.0102971	0.0132845	0.00667223	0.00447314	0.0036085	0.00295916	0.00159872	0.00589067	0	0	0	0	0	0	0	0	0	0	0	0
Proteobacteria	Alphaproteobacteria	Rhodobacterales	Rhodobacteraceae	Sulfitobacter	otu1012	0	0.00316186	0.00364547	0.0271522	0.00514854	0.00147606	0	0	0.0036085	0.00295916	0.00799361	0.0035344	0	0	0	0	0	0	0	0	0	0	0	0
Bacteria_unclassified	Bacteria_unclassified	Bacteria_unclassified	Bacteria_unclassified	Bacteria_unclassified	otu5418	0	0	0	0	0	0	0	0	0	0	0	0	0.00959377	0.00567505	0.00811726	0.00419874	0.0103194	0	0.00934099	0.00158587	0.00619166	0	0	0
Proteobacteria	Deltaproteobacteria	SAR324 clade(Marine group B)	SAR324 clade(Marine group B)_unclassified	SAR324 clade(Marine group B)_unclassified	otu2081	0	0	0	0	0	0	0	0	0	0	0	0	0.0123349	0.00851257	0.00347883	0.00839748	0.00687963	0	0.0046705	0.00158587	0.00928749	0	0	0
Proteobacteria	Deltaproteobacteria	SAR324 clade(Marine group B)	SAR324 clade(Marine group B)_unclassified	SAR324 clade(Marine group B)_unclassified	otu3014	0	0	0	0	0	0	0	0	0	0	0	0	0.00411162	0.0151335	0.00463843	0.00139958	0.00573302	0	0.00311366	0.0095152	0.00928749	0	0	0
Bacteroidetes	Flavobacteriia	Flavobacteriales	Cryomorphaceae	Owenweeksia	otu1395	0.00143773	0	0	0	0	0.00295212	0.00166806	0	0	0	0	0	0.00548216	0.00945841	0.00579804	0.00279916	0.0011466	0.00402452	0.0155683	0.00317173	0.00154792	0	0	0.00123279
Bacteroidetes	Flavobacteriia	Flavobacteriales	Flavobacteriaceae	Polaribacter	otu2105	0.00143773	0	0.00364547	0.00142906	0	0.00295212	0.00166806	0	0.00120283	0.00295916	0.00159872	0.00117813	0.00274108	0.00283752	0.00115961	0.0069979	0.00687963	0	0.00155683	0.00158587	0.00619166	0.00284483	0.00461979	0.00246557
Bacteroidetes	Flavobacteriia	Flavobacteriales	Flavobacteriaceae	Polaribacter	otu3785	0.00143773	0.00316186	0.00364547	0.00142906	0.0038614	0.00295212	0.00500417	0.00149105	0.00481134	0.00295916	0	0.00235627	0.00137054	0	0.00579804	0.00139958	0.00458642	0	0.00155683	0	0.00464375	0	0.00461979	0.00123279
Bacteroidetes	Flavobacteriia	Flavobacteriales	Cryomorphaceae	Owenweeksia	otu2099	0.0100641	0.0158093	0.00729093	0	0.0077228	0.00147606	0.00834028	0.00447314	0	0.000986388	0	0.00235627	0	0	0	0.00139958	0	0	0	0.00158587	0	0	0	0
Bacteroidetes	Flavobacteriia	Flavobacteriales	Flavobacteriaceae	Formosa	otu1370	0.00862639	0.00474278	0.00607578	0.00142906	0.00128713	0.00885635	0.00333611	0.00298209	0.007217	0.00394555	0.00319744	0.00589067	0	0	0	0	0	0	0	0	0	0	0	0
Bacteroidetes	Flavobacteriia	Flavobacteriales	Cryomorphaceae	Owenweeksia	otu1620	0.00718866	0.0110665	0.00972124	0	0.00643567	0.00295212	0.00333611	0.00447314	0.00841984	0	0.00319744	0.00117813	0	0	0	0	0	0	0	0	0.00154792	0	0	0
Bacteroidetes	Flavobacteriia	Flavobacteriales	Cryomorphaceae	Owenweeksia	otu1414	0.0043132	0.00790464	0.0121516	0.00428718	0.00257427	0.00295212	0.00500417	0.00149105	0.00120283	0.00887749	0.00319744	0	0	0	0	0	0	0.00268302	0	0	0	0	0	0
Bacteroidetes	Flavobacteriia	Flavobacteriales	Flavobacteriaceae	NS3a marine group	otu2309	0.00143773	0.00474278	0.00364547	0	0.00257427	0.00442818	0.00667223	0.00298209	0.0108255	0.00887749	0.00319744	0.00589067	0	0	0	0	0	0	0	0	0	0	0	0
Bacteroidetes	Flavobacteriia	Flavobacteriales	Flavobacteriaceae	Polaribacter	otu3341	0.00143773	0.00316186	0.00850609	0	0.0038614	0.00147606	0	0.00447314	0.00962267	0.00493194	0.00799361	0.00471254	0	0	0.00115961	0	0.0011466	0	0	0	0	0	0.0023099	0.00123279
Bacteroidetes	Flavobacteriia	Flavobacteriales	Flavobacteriaceae	Polaribacter	otu1611	0	0.00316186	0.00364547	0	0.00257427	0.00442818	0	0.00298209	0.007217	0.0108503	0.00639488	0.0117813	0	0	0	0	0	0	0	0	0	0	0	0
Bacteroidetes	Flavobacteriia	Flavobacteriales	Flavobacteriaceae	Polaribacter	otu4027	0	0.00158093	0.00243031	0	0.00514854	0	0.00166806	0.00894628	0.00240567	0.00394555	0.00159872	0.00235627	0	0	0	0	0.0011466	0	0	0	0	0	0.0161693	0.0147934
Proteobacteria	Gammaproteobacteria	Oceanospirillales	Oceanospirillales_unclassified	Oceanospirillales_unclassified	otu4511	0.00143773	0.00158093	0.00121516	0	0.00128713	0.00147606	0.00166806	0	0	0	0	0	0.00959377	0.00662089	0.00579804	0	0.00687963	0.00134151	0.00311366	0.0047576	0.00619166	0	0.00461979	0
Proteobacteria	Gammaproteobacteria	Oceanospirillales	Oceanospirillaceae	Balneatrix	otu1864	0.00287546	0	0.00121516	0	0.00257427	0	0.00500417	0.00149105	0	0	0	0	0.00822323	0.00472921	0.00695765	0.00419874	0.00229321	0	0.00311366	0.00792933	0.00464375	0.00142241	0	0.00123279
Proteobacteria	Gammaproteobacteria	Oceanospirillales	Oceanospirillaceae	Balneatrix	otu2613	0.00143773	0	0	0.00285812	0.00128713	0	0	0	0	0	0	0	0.00685269	0.00851257	0.00347883	0.00279916	0.00802623	0	0.00778416	0.0047576	0.00619166	0	0.0023099	0
Proteobacteria	Gammaproteobacteria	Oceanospirillales	Oceanospirillales_unclassified	Oceanospirillales_unclassified	otu2148	0	0.00948557	0	0	0.00257427	0.00295212	0.00667223	0.00447314	0.0036085	0.00197278	0	0.00235627	0.00548216	0.00283752	0.00347883	0	0.00343981	0	0	0.00158587	0.00619166	0	0.0023099	0
Proteobacteria	Gammaproteobacteria	Oceanospirillales	Oceanospirillales_unclassified	Oceanospirillales_unclassified	otu2027	0.00287546	0.00158093	0.00243031	0	0.00257427	0	0.00333611	0.00596419	0	0	0.00159872	0	0.00411162	0.00378336	0.00231922	0.00559832	0.00573302	0	0.00311366	0.00317173	0.00464375	0.00142241	0	0.00369836
Proteobacteria	Gammaproteobacteria	Oceanospirillales	Oceanospirillales_unclassified	Oceanospirillales_unclassified	otu2856	0.00287546	0.00158093	0.00121516	0	0	0	0.00166806	0	0	0	0	0	0.00411162	0.00662089	0.00579804	0.00419874	0.00458642	0.00134151	0.00311366	0.0111011	0.00619166	0	0.0023099	0.00123279
Proteobacteria	Gammaproteobacteria	Oceanospirillales	Oceanospirillaceae	Balneatrix	otu1381	0.00143773	0	0.00243031	0	0	0	0.00667223	0	0	0	0	0.00117813	0.00411162	0.00567505	0.0115961	0.00419874	0.00229321	0.00134151	0.00311366	0.00317173	0.00773958	0	0.0023099	0
Proteobacteria	Gammaproteobacteria	Gammaproteobacteria_unclassified	Gammaproteobacteria_unclassified	Gammaproteobacteria_unclassified	otu1015	0.00718866	0	0.00364547	0.00857437	0	0.00295212	0.0116764	0	0	0.00197278	0	0.00235627	0.00137054	0.000945841	0	0.00139958	0	0.0134151	0.00155683	0	0	0.00142241	0	0.00123279
Proteobacteria	Gammaproteobacteria	Oceanospirillales	Oceanospirillaceae	Balneatrix	otu2545	0.00862639	0.00158093	0.00121516	0.0171487	0.00257427	0.00147606	0.00500417	0.00149105	0.00240567	0.00394555	0.00159872	0.00117813	0	0	0	0.00139958	0	0.00939055	0	0	0	0	0	0
Proteobacteria	Gammaproteobacteria	Cellvibrionales	Porticoccaceae	SAR92 clade	otu1823	0.00143773	0.00316186	0.00729093	0	0.00900994	0.00442818	0.00500417	0.00447314	0.00601417	0.00493194	0.00319744	0.0070688	0	0	0	0	0	0	0	0	0	0	0	0
Proteobacteria	Gammaproteobacteria	Oceanospirillales	Oceanospirillaceae	Balneatrix	otu843	0	0	0	0.00714531	0.0038614	0.00442818	0	0	0	0	0	0.00235627	0	0	0.00463843	0.0111966	0	0.0228056	0	0	0	0	0.0023099	0
Proteobacteria	Gammaproteobacteria	Alteromonadales	Alteromonadaceae	Paraglaciecola	otu894	0	0.00316186	0.00364547	0.0342975	0.00128713	0	0.00166806	0.00149105	0.00240567	0.00394555	0.00799361	0	0	0	0	0	0	0	0	0	0	0	0	0
Proteobacteria	Gammaproteobacteria	Oceanospirillales	Oceanospirillaceae	Balneatrix	otu980	0	0	0	0	0	0	0	0	0	0	0.00159872	0.00235627	0	0	0	0	0	0.00134151	0	0	0.00154792	0.0099569	0.0161693	0.0295869
Proteobacteria	Gammaproteobacteria	Alteromonadales	Psychromonadaceae	Psychromonas	otu1044	0	0	0	0	0	0	0	0	0	0	0.00319744	0	0	0.000945841	0	0	0	0.00536603	0	0	0	0.00853449	0.0207891	0.0258885
Proteobacteria	Gammaproteobacteria	Alteromonadales	Colwelliaceae	Colwellia	otu1473	0	0	0	0	0	0	0	0	0	0	0	0	0	0	0	0	0	0	0	0	0	0.0156466	0.0369583	0.0197246
Proteobacteria	Gammaproteobacteria	Oceanospirillales	Oceanospirillaceae	Balneatrix	otu2375	0	0.00316186	0.00243031	0	0.00128713	0.00147606	0	0	0.00240567	0.00394555	0	0.0035344	0	0	0.00463843	0.00139958	0	0	0	0	0.00154792	0.0099569	0.0138594	0.0110951
Proteobacteria	Alphaproteobacteria	Rhodobacterales	Rhodobacteraceae	Rhodobacteraceae_unclassified	otu3022	0	0	0	0.00142906	0	0	0	0	0	0	0	0	0.00959377	0.00472921	0.00463843	0.00559832	0.00802623	0	0.0155683	0.00158587	0.00154792	0	0	0.00246557
Proteobacteria	Alphaproteobacteria	SAR11 clade	Surface 1	Surface 1_unclassified	otu3932	0.00143773	0.00474278	0.00121516	0	0	0.00147606	0.00333611	0	0	0	0	0	0.00685269	0.00472921	0.00579804	0.00139958	0.0126127	0	0.00311366	0.00317173	0.00464375	0	0	0
Proteobacteria	Alphaproteobacteria	SAR11 clade	Surface 1	Surface 1_unclassified	otu3085	0.00143773	0.00158093	0	0	0	0	0.00166806	0	0	0	0	0	0.00548216	0.0104043	0.00347883	0.00279916	0.00687963	0	0.00622733	0.00634347	0.00619166	0	0	0.00123279
Proteobacteria	Alphaproteobacteria	Rhodospirillales	Rhodospirillaceae	Rhodospirillaceae_unclassified	otu810	0	0	0	0	0	0	0	0	0	0	0	0	0.00548216	0.00567505	0.00231922	0.00419874	0.00229321	0.0201226	0.00622733	0.00317173	0.00309583	0.00142241	0	0.00123279
Proteobacteria	Alphaproteobacteria	Rhodobacterales	Rhodobacteraceae	Sulfitobacter	otu2875	0.0172528	0.00474278	0.00486062	0	0.00257427	0.00738029	0.00166806	0.00745523	0.0036085	0.00197278	0	0.00471254	0.00137054	0	0	0	0	0	0	0	0	0	0	0
Proteobacteria	Alphaproteobacteria	Rhodobacterales	Rhodobacteraceae	Rhodobacteraceae_unclassified	otu2471	0	0	0.00364547	0.00857437	0.00128713	0.00295212	0.00166806	0.00149105	0.00240567	0	0.00319744	0	0.00137054	0.00189168	0.00231922	0.00559832	0.00458642	0.00268302	0.00155683	0.00158587	0.00928749	0	0.0023099	0
Proteobacteria	Alphaproteobacteria	Rhodobacterales	Rhodobacteraceae	Sulfitobacter	otu1545	0.00575093	0.00316186	0.00850609	0.00428718	0.00514854	0.00442818	0.00500417	0.00745523	0.00120283	0.00690471	0	0.0035344	0	0	0	0	0	0	0	0	0	0	0	0
Proteobacteria	Deltaproteobacteria	SAR324 clade(Marine group B)	SAR324 clade(Marine group B)_unclassified	SAR324 clade(Marine group B)_unclassified	otu1478	0	0.00316186	0	0	0.00128713	0.00147606	0	0	0	0	0	0	0.00685269	0.00378336	0.00579804	0.0069979	0.0103194	0.00134151	0.00311366	0	0.00619166	0	0.0023099	0.00246557
Proteobacteria	Deltaproteobacteria	SAR324 clade(Marine group B)	SAR324 clade(Marine group B)_unclassified	SAR324 clade(Marine group B)_unclassified	otu13751	0	0	0	0	0	0	0	0	0	0	0	0	0.00274108	0.00662089	0.0127557	0.00559832	0.00687963	0	0.00311366	0.0111011	0.00464375	0	0	0
Bacteroidetes	Flavobacteriia	Flavobacteriales	Cryomorphaceae	Owenweeksia	otu1670	0.00718866	0	0.00364547	0	0	0	0.00834028	0.00596419	0.00120283	0	0.00159872	0.00117813	0.00274108	0.00472921	0.00347883	0	0.0011466	0.00134151	0.00155683	0.0126869	0	0	0	0.00123279
Bacteroidetes	Flavobacteriia	Flavobacteriales	Flavobacteriaceae	NS5 marine group	otu2957	0	0	0	0	0	0	0	0	0	0	0.00159872	0	0.00274108	0.0141876	0.00347883	0.00559832	0.00343981	0.00268302	0.00622733	0.0095152	0.00309583	0	0	0
Bacteroidetes	Flavobacteriia	Flavobacteriales	Flavobacteriaceae	Flavobacteriaceae_unclassified	otu1906	0.00718866	0.00790464	0.00972124	0	0.00128713	0.00738029	0.00834028	0.00447314	0.00240567	0.00591833	0	0.00235627	0	0	0	0	0	0	0	0	0	0	0	0
Bacteroidetes	Flavobacteriia	Flavobacteriales	Flavobacteriaceae	Polaribacter	otu3320	0.00575093	0.00632371	0.00607578	0.00571625	0.0038614	0.00590423	0.00333611	0	0.0036085	0.00591833	0.00159872	0.0070688	0	0	0	0	0	0	0	0	0	0	0	0
Bacteroidetes	Flavobacteriia	Flavobacteriales	Cryomorphaceae	Owenweeksia	otu1727	0.0043132	0.00948557	0.00364547	0	0.00643567	0.00295212	0.00500417	0.00596419	0.00601417	0.00295916	0.00319744	0.00235627	0	0	0	0	0	0.00268302	0.00155683	0	0.00154792	0	0	0
Bacteroidetes	Flavobacteriia	Flavobacteriales	Flavobacteriaceae	Polaribacter	otu2778	0.00143773	0.00632371	0.00486062	0	0.0077228	0.00442818	0.00667223	0.00596419	0.00601417	0.00591833	0.00479616	0.00235627	0	0	0	0	0	0	0	0	0	0	0	0
Bacteroidetes	Flavobacteriia	Flavobacteriales	Flavobacteriaceae	Polaribacter	otu1979	0	0.00316186	0.00486062	0.00571625	0.00643567	0.00590423	0.00333611	0.00298209	0.0036085	0.00197278	0.00159872	0.00471254	0	0.000945841	0.00115961	0	0	0.00134151	0	0	0	0	0.00461979	0.00493115
Proteobacteria	Gammaproteobacteria	Oceanospirillales	ZD0405	ZD0405_unclassified	otu2401	0	0	0	0	0	0	0	0	0	0	0	0	0.00959377	0.00945841	0.0127557	0.0069979	0.00917284	0	0.00155683	0	0	0	0	0
Proteobacteria	Gammaproteobacteria	Order Incertae Sedis	Family Incertae Sedis	Marinicella	otu4699	0.00287546	0	0	0	0	0	0	0	0	0	0	0	0.00685269	0.00945841	0.00811726	0.00279916	0.00917284	0	0.00311366	0.00792933	0.00154792	0	0	0
Proteobacteria	Gammaproteobacteria	Oceanospirillales	ZD0405	ZD0405_unclassified	otu1931	0	0	0	0	0	0	0	0	0	0	0	0	0.00548216	0.00472921	0.00695765	0.0125962	0.00802623	0	0.00622733	0.00634347	0.00464375	0	0	0
Proteobacteria	Gammaproteobacteria	Oceanospirillales	Oceanospirillales_unclassified	Oceanospirillales_unclassified	otu1532	0.00143773	0.00158093	0	0.00142906	0.00128713	0.00295212	0	0.00298209	0	0.000986388	0	0.00117813	0.00274108	0.00283752	0.00579804	0.00419874	0.00573302	0.00670754	0.0046705	0.00158587	0.00464375	0	0.0023099	0.00123279
Proteobacteria	Gammaproteobacteria	Oceanospirillales	Oceanospirillales_unclassified	Oceanospirillales_unclassified	otu1954	0.00862639	0	0.00243031	0.0100034	0.0038614	0.00295212	0	0.00596419	0.00240567	0.00394555	0.00159872	0.00589067	0.00137054	0.000945841	0	0.00139958	0	0.00268302	0	0.00158587	0	0	0	0
Proteobacteria	Gammaproteobacteria	Oceanospirillales	Oceanospirillaceae	Balneatrix	otu1447	0.00287546	0.00316186	0.0133667	0	0.0038614	0	0	0.00298209	0.00120283	0.000986388	0	0.0035344	0.00137054	0.000945841	0	0.00419874	0.0011466	0.00402452	0.0046705	0.00158587	0.00154792	0	0.0023099	0.00246557
Proteobacteria	Gammaproteobacteria	Oceanospirillales	OM182 clade	OM182 clade_unclassified	otu1147	0.00143773	0.00158093	0.00486062	0.00571625	0.00257427	0.00590423	0.00667223	0.00149105	0.00240567	0.00197278	0.00479616	0.00117813	0.00137054	0	0.00115961	0.00139958	0.0011466	0.00268302	0.00311366	0	0.00154792	0.00284483	0.0023099	0.00123279
Proteobacteria	Gammaproteobacteria	Oceanospirillales	Oceanospirillales_unclassified	Oceanospirillales_unclassified	otu1669	0.00143773	0	0	0	0.00257427	0	0.00166806	0	0	0	0	0	0.00137054	0.00378336	0.00579804	0.00979706	0.0171991	0	0.00311366	0	0.00619166	0	0	0
Proteobacteria	Gammaproteobacteria	Oceanospirillales	Oceanospirillaceae	Balneatrix	otu2047	0	0.00316186	0.00121516	0	0	0	0.00500417	0.00149105	0.00120283	0.00197278	0	0	0.00137054	0.00283752	0.00231922	0.00419874	0.011466	0.00402452	0.00155683	0.00158587	0.00928749	0	0	0.00246557
Proteobacteria	Gammaproteobacteria	Oceanospirillales	Oceanospirillaceae	Oceanospirillaceae_unclassified	otu2358	0.00575093	0.00474278	0.00607578	0.00571625	0.00514854	0.00885635	0.00166806	0.00596419	0.00601417	0.00394555	0.00159872	0.00117813	0	0	0	0	0	0	0	0	0	0	0	0
Proteobacteria	Gammaproteobacteria	Oceanospirillales	Oceanospirillales_unclassified	Oceanospirillales_unclassified	otu1728	0.00287546	0.00948557	0.0109364	0.00142906	0.0038614	0.00590423	0.00667223	0.00596419	0.00481134	0.00197278	0	0.00117813	0	0	0.00115961	0	0	0	0	0	0.00154792	0	0	0
Proteobacteria	Gammaproteobacteria	Oceanospirillales	Oceanospirillaceae	Balneatrix	otu1883	0.00287546	0.00474278	0	0.00142906	0	0.00295212	0.00667223	0	0	0.00197278	0.00319744	0.00235627	0	0.00189168	0.00231922	0.00279916	0.0011466	0	0	0.00158587	0.00154792	0	0.0161693	0.0098623
Proteobacteria	Gammaproteobacteria	Alteromonadales	Colwelliaceae	Colwellia	otu2344	0	0	0	0	0.00128713	0	0	0	0	0	0.00319744	0	0	0	0	0	0.00229321	0.00134151	0	0	0.00309583	0.00568966	0.0254089	0.023423
Proteobacteria	Proteobacteria_unclassified	Proteobacteria_unclassified	Proteobacteria_unclassified	Proteobacteria_unclassified	otu4865	0	0.00158093	0.00486062	0.00285812	0.00514854	0	0	0	0.00962267	0.00690471	0.00319744	0.00589067	0	0	0	0	0	0	0	0	0	0.00142241	0.0023099	0.00862951
Proteobacteria	Alphaproteobacteria	Rhodobacterales	Rhodobacteraceae	Planktomarina	otu4317	0.0043132	0	0	0	0	0.00442818	0.00166806	0.00149105	0.00120283	0	0	0.00117813	0.00822323	0.00472921	0.0115961	0.00139958	0.0011466	0.00268302	0.00155683	0.0047576	0.00154792	0	0.0023099	0
Proteobacteria	Alphaproteobacteria	SAR11 clade	Surface 1	Surface 1_unclassified	otu2608	0.00143773	0	0	0	0	0	0	0	0	0	0	0	0.00411162	0.0104043	0.00463843	0.00419874	0.00343981	0	0.0046705	0.0111011	0.00928749	0	0	0
Proteobacteria	Alphaproteobacteria	Rhodobacterales	Rhodobacteraceae	Rhodobacteraceae_unclassified	otu997	0.0043132	0.00632371	0.00364547	0.00714531	0.00514854	0.00590423	0.00166806	0.00298209	0.00120283	0.00493194	0.00479616	0.0070688	0	0	0	0	0	0	0	0	0	0	0	0
Proteobacteria	Alphaproteobacteria	SAR11 clade	Surface 2	Surface 2_unclassified	otu1489	0.00287546	0	0.00364547	0.00285812	0.00128713	0.00295212	0.00166806	0.00298209	0	0.00394555	0.00319744	0	0	0.00662089	0.00347883	0.00559832	0.00458642	0	0.0046705	0	0	0	0.0023099	0
Proteobacteria	Alphaproteobacteria	Rhodobacterales	Rhodobacteraceae	Sulfitobacter	otu1461	0	0.00316186	0.00486062	0.00285812	0.00257427	0.00442818	0	0.00298209	0.00601417	0.0078911	0.011191	0.0070688	0	0	0	0	0	0	0	0	0	0	0	0
Proteobacteria	Betaproteobacteria	Methylophilales	Methylophilaceae	OM43 clade	otu1865	0.00143773	0.00316186	0.00243031	0	0.00257427	0.00147606	0.00667223	0	0	0.00197278	0	0	0.00274108	0.00283752	0.00347883	0.00139958	0.00802623	0.00402452	0.0046705	0.0047576	0.00154792	0	0.0023099	0
Bacteroidetes	Flavobacteriia	Flavobacteriales	Flavobacteriaceae	Flavobacteriaceae_unclassified	otu1609	0.00718866	0.00316186	0	0	0.00128713	0.00295212	0.00166806	0.00298209	0.00120283	0	0	0	0.00411162	0.00567505	0.00115961	0.00419874	0.00687963	0	0.0046705	0.0047576	0	0	0	0.00246557
Bacteroidetes	Flavobacteriia	Flavobacteriales	Flavobacteriaceae	Tenacibaculum	otu1327	0.00287546	0.00158093	0.00364547	0.00142906	0.00128713	0.00295212	0.00500417	0.00447314	0	0.000986388	0.00159872	0	0.00411162	0.00472921	0.00231922	0	0.00573302	0.00134151	0.00311366	0.0047576	0.00309583	0	0	0
Bacteroidetes	Flavobacteriia	Flavobacteriales	NS9 marine group	NS9 marine group_unclassified	otu3188	0.00287546	0.00474278	0.00972124	0	0.00514854	0.00295212	0.00333611	0.00298209	0.00240567	0.00295916	0.00479616	0.0070688	0.00274108	0.000945841	0.00115961	0	0	0	0	0	0	0	0	0
Bacteroidetes	Flavobacteriia	Flavobacteriales	Flavobacteriaceae	Flavobacteriaceae_unclassified	otu1594	0.0043132	0.00474278	0.00850609	0.00714531	0.00128713	0.00590423	0.00166806	0.00298209	0.00481134	0.00197278	0.00319744	0.00589067	0	0	0	0	0.0011466	0.00134151	0	0	0	0	0	0
Bacteroidetes	Flavobacteriia	Flavobacteriales	Flavobacteriaceae	Polaribacter	otu1846	0.0043132	0.00316186	0.00850609	0.00571625	0.00257427	0.00738029	0.00166806	0.00298209	0.00481134	0.00493194	0.00159872	0.00589067	0	0	0	0	0	0	0	0	0	0	0	0
Bacteroidetes	Flavobacteriia	Flavobacteriales	Flavobacteriaceae	Flavobacteriaceae_unclassified	otu1585	0.00287546	0.00632371	0.00486062	0.00142906	0.00128713	0.00738029	0.00500417	0.00745523	0.00601417	0.00295916	0.00479616	0.00471254	0	0	0	0	0	0	0	0.00158587	0	0	0	0
Bacteroidetes	Flavobacteriia	Flavobacteriales	Flavobacteriaceae	Polaribacter	otu3508	0.00287546	0	0	0	0	0	0	0.00149105	0.00240567	0	0	0.0035344	0	0	0.00115961	0.00139958	0.0011466	0	0	0	0	0.00426724	0.0207891	0.0221902
Bacteroidetes	Flavobacteriia	Flavobacteriales	Flavobacteriaceae	Ulvibacter	otu1696	0.00143773	0.00790464	0.00364547	0.00142906	0.00900994	0.00590423	0.00333611	0.00596419	0.0036085	0.00493194	0.00319744	0.00471254	0	0	0	0	0	0	0	0	0	0	0	0
Bacteroidetes	Flavobacteriia	Flavobacteriales	Flavobacteriaceae	Polaribacter	otu3887	0.00143773	0.00316186	0.00972124	0	0.0077228	0	0.00166806	0.00298209	0.00841984	0.00690471	0.00799361	0.00235627	0	0	0	0	0	0	0	0	0	0	0	0
Bacteroidetes	Flavobacteriia	Flavobacteriales	Flavobacteriaceae	Ulvibacter	otu1420	0	0.00790464	0.00364547	0.00285812	0	0.00738029	0.00333611	0.00894628	0.00240567	0.0078911	0.00639488	0.00471254	0	0	0	0	0	0	0	0	0	0	0	0
Proteobacteria	Gammaproteobacteria	Oceanospirillales	Oceanospirillales_unclassified	Oceanospirillales_unclassified	otu1480	0.00575093	0.00316186	0	0	0.0038614	0.00147606	0	0.00298209	0	0	0.00159872	0.00117813	0.00959377	0.000945841	0.00463843	0.00279916	0.00343981	0	0.00311366	0	0.00773958	0.00142241	0.0023099	0.00123279
Proteobacteria	Gammaproteobacteria	Oceanospirillales	Oceanospirillales_unclassified	Oceanospirillales_unclassified	otu1987	0	0	0	0	0.00257427	0	0	0	0	0	0	0	0.00548216	0.00662089	0.00695765	0.0069979	0.00917284	0	0.0046705	0.00634347	0.00154792	0	0.0023099	0
Proteobacteria	Gammaproteobacteria	Cellvibrionales	Porticoccaceae	SAR92 clade	otu1970	0.00143773	0	0	0	0.00128713	0	0.00333611	0	0	0	0	0	0.00411162	0.00567505	0.00811726	0.00979706	0.00802623	0.00134151	0	0.00317173	0.00464375	0	0	0.00123279
Proteobacteria	Gammaproteobacteria	Oceanospirillales	Oceanospirillales_unclassified	Oceanospirillales_unclassified	otu3501	0.00287546	0.0110665	0.00607578	0	0.00643567	0.00590423	0.00667223	0.00447314	0.00240567	0.000986388	0.00159872	0	0.00274108	0.00189168	0.00115961	0	0.0011466	0	0	0.00158587	0	0	0	0
Proteobacteria	Gammaproteobacteria	Alteromonadales	Pseudoalteromonadaceae	Pseudoalteromonadaceae_unclassified	otu1089	0	0	0	0	0	0	0	0	0	0	0	0	0.00137054	0.00472921	0	0	0	0.0147566	0	0	0.00619166	0.00853449	0.00692969	0.0135607
Proteobacteria	Gammaproteobacteria	Oceanospirillales	SAR86 clade	SAR86 clade_unclassified	otu2201	0	0	0	0	0.00128713	0	0.00166806	0.00149105	0	0.000986388	0	0	0.00137054	0.00662089	0.00927687	0.00559832	0.00573302	0	0.00622733	0.0047576	0.00773958	0	0	0
Proteobacteria	Gammaproteobacteria	Oceanospirillales	Oceanospirillales_unclassified	Oceanospirillales_unclassified	otu1553	0.00862639	0.00948557	0.00607578	0.00142906	0.0077228	0.00738029	0.00333611	0	0.007217	0.00295916	0	0.00117813	0	0	0	0	0	0	0	0	0	0	0	0
Proteobacteria	Gammaproteobacteria	Oceanospirillales	Oceanospirillaceae	Balneatrix	otu1666	0.00287546	0.00474278	0.00243031	0.0142906	0.00514854	0.00442818	0.00333611	0.00745523	0.00240567	0.00295916	0	0.00471254	0	0	0	0	0.0011466	0	0	0	0	0	0	0
Proteobacteria	Gammaproteobacteria	Oceanospirillales	Oceanospirillaceae	Balneatrix	otu2596	0.00287546	0.00948557	0.00243031	0.00571625	0.00514854	0.00295212	0.00333611	0.00894628	0.00481134	0.00394555	0.00319744	0.00235627	0	0	0	0	0	0.00134151	0	0	0	0	0	0
Proteobacteria	Gammaproteobacteria	Oceanospirillales	Oceanospirillaceae	Oceanospirillaceae_unclassified	otu1538	0.00143773	0.00790464	0.00364547	0.00714531	0.0038614	0.0147606	0.00667223	0.00298209	0.0036085	0.00197278	0	0.00117813	0	0.000945841	0	0	0	0.00134151	0	0	0	0	0	0
Proteobacteria	Gammaproteobacteria	Alteromonadales	Colwelliaceae	Colwelliaceae_unclassified	otu1701	0.00143773	0	0.00121516	0.00142906	0.00128713	0.00295212	0.00166806	0	0.0036085	0.00690471	0.00799361	0.00117813	0	0	0	0	0	0.00402452	0	0	0.00154792	0.00426724	0.00923958	0.00862951
Proteobacteria	Gammaproteobacteria	Alteromonadales	Colwelliaceae	Colwelliaceae_unclassified	otu2986	0.00143773	0.00158093	0	0	0.0038614	0	0	0.00149105	0.0036085	0.00690471	0.00799361	0.00589067	0	0	0	0	0	0	0.00155683	0	0.00154792	0.00568966	0.0115495	0.00493115
Proteobacteria	Gammaproteobacteria	Alteromonadales	Colwelliaceae	Colwellia	otu1682	0	0.00158093	0	0.00142906	0	0.00442818	0	0	0.00240567	0.0147958	0.0159872	0.0106032	0	0	0	0	0	0	0	0	0	0	0	0
Proteobacteria	Gammaproteobacteria	Alteromonadales	Colwelliaceae	Colwellia	otu4730	0	0	0	0	0.00128713	0	0	0	0	0.000986388	0.00639488	0.00235627	0	0	0	0	0	0	0	0	0	0.0142241	0.0300286	0.0123279
Proteobacteria	JTB23	JTB23_unclassified	JTB23_unclassified	JTB23_unclassified	otu1157	0	0	0	0	0	0	0	0.00149105	0	0	0	0	0.00822323	0.00378336	0	0.00279916	0.00802623	0.00804905	0.0140115	0.00317173	0.00309583	0	0	0.00246557
Parcubacteria	Parcubacteria_unclassified	Parcubacteria_unclassified	Parcubacteria_unclassified	Parcubacteria_unclassified	otu1389	0.00575093	0.00632371	0.00364547	0	0.00514854	0.00147606	0.0216847	0.00596419	0.0036085	0	0	0.00235627	0	0	0.00115961	0	0	0.00134151	0	0	0.00154792	0	0	0
Proteobacteria	Alphaproteobacteria	Rhodospirillales	Rhodospirillaceae	Rhodospirillaceae_unclassified	otu999	0	0	0	0	0	0	0	0	0	0	0	0	0.00685269	0.00662089	0.00463843	0.00279916	0.00573302	0.00670754	0.0046705	0.0047576	0.00928749	0	0	0
Proteobacteria	Alphaproteobacteria	Rhodospirillales	Rhodospirillaceae	Rhodospirillaceae_unclassified	otu1020	0	0	0	0.00285812	0.00128713	0	0	0	0	0.000986388	0	0	0.00548216	0.000945841	0.00231922	0.0069979	0.00573302	0.0120736	0.00311366	0.00158587	0.00773958	0.00142241	0.0023099	0
Proteobacteria	Alphaproteobacteria	Rhodobacterales	Rhodobacteraceae	Amylibacter	otu1714	0.00575093	0.00632371	0.00486062	0.00142906	0.0038614	0.00295212	0.00667223	0.00447314	0.00601417	0.00394555	0.00639488	0	0	0	0.00115961	0	0.0011466	0	0	0	0	0	0	0
Proteobacteria	Alphaproteobacteria	Rhodobacterales	Rhodobacteraceae	Rhodobacteraceae_unclassified	otu2070	0	0.00474278	0.00486062	0.00428718	0.0038614	0.00590423	0.00166806	0.00596419	0.00120283	0.00197278	0.00639488	0.00589067	0	0	0.00347883	0	0	0.00134151	0	0	0	0.00142241	0	0.00123279
Bacteroidetes	Flavobacteriia	Flavobacteriales	Cryomorphaceae	Owenweeksia	otu1317	0.00143773	0.00158093	0.00364547	0.00142906	0	0	0.00166806	0	0	0	0.00319744	0.00117813	0.00137054	0	0.00231922	0	0.0011466	0	0	0	0.00309583	0.00284483	0.0115495	0.0209574
Bacteroidetes	Flavobacteriia	Flavobacteriales	Flavobacteriaceae	NS5 marine group	otu1182	0.0043132	0.00790464	0.0109364	0.00714531	0.00514854	0	0.00166806	0.00596419	0.00481134	0.00295916	0.00159872	0.00117813	0	0	0	0	0	0	0	0	0	0	0	0
Bacteroidetes	Flavobacteriia	Flavobacteriales	Flavobacteriaceae	Polaribacter	otu1630	0.00287546	0.00158093	0.00607578	0	0.00514854	0.00147606	0.00667223	0.00149105	0.00962267	0.00887749	0.00639488	0.00117813	0	0	0	0	0	0	0	0	0	0	0	0
Bacteroidetes	Flavobacteriia	Flavobacteriales	Flavobacteriaceae	Polaribacter	otu1404	0	0	0	0	0	0	0	0	0	0	0	0	0	0	0	0	0	0.00134151	0	0	0.00154792	0.00568966	0.0346484	0.023423
[truncated: 22,694 more rows]
